# Supplementary material for: Photoactivatable ribonucleosides mark base-specific RNA-binding sites
Source: Nat Commun. 2021 Oct 15;12:6026. doi: 10.1038/s41467-021-26317-5 (PMC8519950; doi:10.1038/s41467-021-26317-5)
Supplement: Supplementary file 4 — Supplementary Data 1 [file 41467_2021_26317_MOESM4_ESM.xlsx]

## Sheet: Legend
Supplementary Data 1
Sheet name	Description
MODa_4SU_1	MODa open search results on 4SU-RBS replicate 1
MODa_4SU_2	MODa open search results on 4SU-RBS replicate 2
MSFragger_4SU_1	MSFragger open search results on 4SU-RBS replicate 1
MSFragger_4SU_2	MSFragger open search results on 4SU-RBS replicate 2
MODa_6SG_1	MODa open search results on 6SG-RBS replicate 1
MODa_6SG_2	MODa open search results on 6SG-RBS replicate 2
MSFragger_6SG_1	MSFragger open search results on 6SG-RBS replicate 1
MSFragger_6SG_2	MSFragger open search results on 6SG-RBS replicate 2
MODa_X_n columns	Description
mass	Modified nominal mass
A-Y	Counts of modified amino acid residues
Nterm	Counts of modifications at N-term amino acid
Cterm	Counts of modifications at C-term amino acid
Sum	Sum of A-Y columns (does not include Nterm or Cterm)
MSFragger_X_n columns	Description
scannum	MS/MS scan number
peptide	Identified peptide sequence
protein	Identified protein
massdiff	Precursor mass shift
modification_info	Variable modifications identified
hyperscore	MSFragger hyperscore
best_locs	Precursor mass shift localization by MSFragger

## Sheet: MODa_4SU_1
mass	A	C	D	E	F	G	H	I	K	L	M	N	P	Q	R	S	T	V	W	Y	Nterm	Cterm	Sum
-3	0	0	0	0	0	0	0	0	0	1	0	0	0	0	0	0	0	2	0	0	1	0	3
-2	1	0	1	1	0	0	0	3	0	2	0	1	0	0	0	0	0	5	0	0	5	0	14
-1	1	0	1	8	0	0	0	1	0	4	2	4	1	0	0	1	1	3	0	0	12	0	27
1	4	1	3	2	1	3	2	5	2	7	0	8	3	15	0	4	3	13	0	3	5	0	79
2	1	0	0	0	0	0	0	1	2	4	0	1	0	0	0	0	0	1	0	0	1	0	10
3	0	0	0	0	0	0	0	0	1	1	0	0	1	1	0	0	0	0	0	0	0	0	4
4	0	0	0	0	0	0	0	0	0	0	0	0	1	0	0	0	0	0	2	0	0	0	3
5	0	0	0	0	0	0	0	0	0	0	1	0	0	0	0	0	0	0	0	0	1	0	1
8	0	0	0	0	0	1	0	0	0	1	1	0	1	0	2	0	0	0	0	0	4	0	6
9	0	0	0	0	2	3	0	0	0	0	1	0	0	0	0	0	0	0	0	0	4	0	6
10	0	0	0	0	0	0	0	0	0	0	0	0	0	0	0	0	1	0	0	0	0	0	1
11	0	0	1	0	0	0	0	1	0	0	0	0	0	0	0	0	0	0	0	0	0	0	2
12	0	0	0	0	0	0	0	0	0	0	0	0	0	0	0	3	1	1	0	0	1	0	5
13	0	0	0	0	0	0	0	0	0	0	0	0	0	0	0	0	1	0	0	0	0	0	1
14	0	0	1	0	1	4	0	0	4	2	0	0	3	0	2	0	0	0	0	3	5	0	20
15	0	0	0	0	0	0	0	0	0	0	1	0	1	0	0	0	0	0	0	0	1	0	2
16	6	0	1	0	0	6	0	5	0	1	40	1	6	0	0	0	1	0	8	1	23	0	76
17	0	0	1	1	0	0	0	0	0	0	1	0	0	0	0	0	0	0	0	0	1	0	3
19	0	0	0	1	0	0	0	0	0	1	1	0	0	0	0	0	0	0	0	0	1	0	3
23	0	0	1	0	0	0	0	0	0	0	0	0	0	0	0	0	0	0	0	0	0	0	1
26	0	0	0	0	0	0	0	0	0	0	0	0	0	0	0	0	0	1	0	0	1	0	1
27	0	0	0	0	0	1	0	0	0	0	0	0	0	0	0	0	0	0	0	0	0	0	1
28	0	0	0	0	0	2	1	0	1	0	0	0	0	0	4	0	0	0	0	0	0	3	8
29	0	0	0	0	0	0	0	0	0	0	0	0	1	0	0	0	0	0	0	0	1	0	1
30	0	0	0	0	0	0	0	0	0	0	0	0	1	0	0	0	0	0	1	1	0	0	3
31	1	0	0	1	0	0	0	0	0	0	0	0	0	0	0	0	0	0	0	0	1	0	2
32	0	3	0	0	0	0	0	0	0	0	0	0	0	0	0	0	0	1	0	0	0	0	4
33	0	1	0	0	0	0	0	0	0	0	0	0	0	0	0	0	0	0	0	0	0	0	1
36	0	0	0	0	0	0	0	0	0	0	0	0	0	0	1	0	0	0	0	0	0	1	1
39	0	0	0	1	0	0	0	0	0	0	0	0	0	0	0	0	0	0	0	0	1	0	1
40	0	0	0	0	0	0	0	0	0	0	0	0	0	2	0	0	0	15	0	0	2	0	17
42	13	0	0	0	0	0	0	0	0	0	0	0	1	0	0	4	2	1	0	0	18	0	21
43	0	0	0	0	0	0	0	0	0	0	2	0	0	0	0	1	0	0	0	0	0	0	3
46	0	0	0	0	1	0	0	0	0	1	4	0	0	0	1	0	0	0	0	0	0	0	7
51	0	0	2	0	0	1	0	3	0	0	0	0	0	0	5	0	0	0	0	0	0	0	11
52	0	0	0	0	0	0	0	0	3	0	0	0	0	0	0	0	0	1	0	1	1	2	5
54	0	0	0	0	0	0	0	0	0	0	0	0	0	1	0	0	0	1	0	0	1	0	2
55	0	0	0	0	0	1	0	0	0	0	0	0	0	0	0	0	0	1	0	0	2	0	2
56	1	0	0	1	0	2	0	1	0	1	7	0	1	0	0	1	0	0	0	1	5	0	16
57	6	3	6	2	5	15	37	13	21	14	4	6	7	4	2	6	3	59	0	4	117	5	217
58	2	1	0	0	1	0	3	0	1	0	0	1	0	0	0	2	1	2	0	0	4	0	14
59	1	0	0	0	0	0	0	0	0	0	0	1	0	0	0	0	0	0	0	0	1	0	2
63	0	0	0	0	0	0	0	0	0	0	0	0	0	0	0	0	0	1	0	0	0	0	1
65	0	0	0	0	0	0	0	0	0	0	0	0	1	0	0	0	0	0	0	0	0	0	1
68	0	0	0	0	0	0	0	0	0	0	0	0	0	1	0	0	0	0	0	0	0	0	1
70	0	0	0	0	0	0	0	0	0	0	0	0	0	0	0	0	0	1	0	0	0	0	1
71	0	0	0	0	0	0	0	0	2	1	0	3	0	0	0	0	0	0	0	0	1	0	6
72	1	0	0	0	0	0	0	0	0	0	0	0	0	0	1	0	0	0	0	0	1	0	2
73	0	0	0	0	0	3	0	0	0	0	0	0	0	0	0	0	0	0	0	0	3	0	3
76	0	0	0	0	0	0	0	0	0	0	2	0	1	0	0	1	0	0	0	2	2	0	6
77	0	0	0	0	0	1	0	0	0	0	0	0	0	0	0	0	0	0	0	1	0	0	2
80	0	0	0	0	0	0	0	0	0	0	1	1	0	0	0	0	0	0	0	0	1	0	2
81	0	0	0	0	0	0	0	0	1	0	0	0	0	0	0	0	0	0	0	0	0	1	1
82	0	0	0	0	0	0	0	0	0	0	0	0	0	1	0	0	0	0	0	0	0	0	1
83	0	0	0	0	0	0	0	0	1	0	0	1	0	0	0	0	0	0	0	0	0	1	2
84	0	0	0	0	0	0	0	0	0	0	0	1	0	0	0	0	0	0	0	0	0	0	1
85	0	0	0	0	0	1	0	0	0	0	0	0	0	0	0	0	0	0	0	0	0	0	1
87	0	0	0	0	0	0	0	0	0	1	0	0	0	0	0	0	0	0	0	0	0	0	1
89	0	0	0	0	0	0	0	0	0	0	0	0	0	0	0	1	0	0	0	0	1	0	1
90	0	0	0	0	0	0	0	0	0	0	1	1	0	0	0	0	0	0	0	0	1	0	2
93	0	0	0	0	0	4	2	0	6	0	0	0	1	0	0	3	0	1	0	2	0	0	19
94	3	5	1	2	44	22	38	5	7	15	0	0	51	0	8	3	9	0	3	16	8	0	232
95	0	0	1	0	1	1	5	0	0	1	0	0	4	0	0	4	2	0	0	0	0	0	19
97	0	0	0	0	1	0	0	0	0	0	0	0	0	0	0	0	0	0	0	0	0	0	1
98	0	0	0	0	0	0	0	0	1	1	0	0	0	0	1	0	0	0	0	0	1	0	3
99	0	0	0	0	0	0	0	0	0	0	0	0	0	1	0	0	0	1	0	0	1	0	2
103	0	0	0	0	0	1	0	0	0	0	0	0	0	0	0	0	0	0	0	0	0	0	1
107	0	0	0	1	0	0	0	0	0	0	0	0	0	0	2	0	0	0	0	0	0	0	3
108	0	0	0	0	0	0	0	0	0	0	0	0	0	0	0	0	3	0	0	0	0	0	3
109	0	0	0	0	0	0	0	1	0	0	0	0	0	0	0	0	0	0	0	0	1	0	1
110	0	0	0	0	0	0	1	0	0	1	0	0	0	0	0	0	0	0	0	0	0	0	2
112	0	0	0	0	0	0	0	1	2	0	0	0	0	0	0	0	0	1	0	0	0	0	4
113	0	0	0	0	0	0	0	0	0	0	0	0	0	0	0	0	1	0	0	0	0	0	1
114	0	0	0	0	0	2	0	0	2	2	1	0	0	0	0	2	0	2	0	0	1	0	11
116	0	0	3	0	0	0	0	0	0	0	0	0	0	0	2	1	0	0	0	0	0	0	6
117	0	1	0	0	0	0	0	0	0	0	0	0	0	0	0	0	0	0	0	0	0	0	1
121	0	0	0	0	0	0	0	0	0	0	0	0	0	0	0	0	0	0	3	0	0	0	3
122	0	0	0	0	0	0	0	0	0	0	0	0	0	0	0	0	0	0	3	0	0	0	3
133	0	0	0	1	0	0	0	0	0	0	0	0	0	0	0	0	0	0	0	0	1	0	1
151	0	0	0	0	0	0	1	0	0	2	0	0	0	0	0	0	0	0	0	0	0	0	3
152	0	4	0	0	0	0	0	0	0	0	0	0	0	0	0	1	0	0	0	0	1	0	5
155	0	0	0	0	0	0	0	0	1	0	0	0	0	0	0	0	0	0	0	0	1	0	1
156	0	0	0	0	0	0	0	0	0	0	0	1	0	0	0	0	0	0	0	0	1	0	1
161	0	0	1	0	0	0	0	0	0	0	1	0	0	0	0	0	0	0	0	0	2	0	2
169	0	1	0	0	0	0	0	0	0	0	0	0	0	0	0	0	0	0	0	0	0	0	1
170	0	2	0	0	0	0	0	0	0	0	0	0	0	0	0	0	0	1	0	0	0	0	3
171	0	0	0	0	0	0	0	0	0	0	0	0	0	0	0	0	0	1	0	0	0	0	1
183	0	0	0	0	0	2	0	0	0	0	0	0	0	0	0	0	0	0	0	0	0	0	2
187	0	0	0	0	0	1	0	0	0	1	0	0	0	0	0	0	0	0	0	0	1	0	2
188	0	0	0	0	0	0	1	0	0	0	0	0	0	0	0	0	0	0	0	0	0	0	1
192	0	0	0	0	0	0	0	0	0	0	0	0	0	0	0	0	0	0	7	0	0	0	7
207	0	0	0	0	0	0	0	0	0	0	0	0	0	0	0	1	0	0	0	1	0	0	2
208	0	0	0	0	0	2	0	0	0	1	0	0	0	0	0	0	0	0	0	1	1	0	4
209	0	0	0	0	0	0	0	0	0	0	0	0	0	0	0	0	1	0	1	0	0	0	2
211	0	0	0	0	0	0	0	0	0	1	0	0	0	0	0	0	0	0	0	0	0	0	1
215	0	0	0	0	0	0	0	0	0	0	0	0	0	0	0	0	0	0	1	0	0	0	1
222	0	0	0	0	1	0	0	0	0	0	0	0	0	0	0	0	0	0	0	0	0	0	1
223	0	0	0	0	0	0	0	0	0	0	0	1	0	0	0	0	0	0	0	0	0	0	1
224	0	0	0	0	0	0	0	0	0	1	0	0	0	0	0	0	0	0	0	0	1	0	1
225	0	0	0	0	11	11	2	0	0	0	0	1	0	1	0	8	2	0	0	11	5	0	47
226	0	0	1	0	8	16	1	0	0	2	0	2	0	1	0	2	2	1	0	6	8	0	42
227	2	0	0	0	2	8	0	1	0	1	0	0	0	0	0	2	0	0	0	5	3	0	21
228	0	0	0	0	0	1	0	0	0	0	0	0	0	0	0	1	0	0	0	0	1	0	2
236	0	0	0	0	0	0	0	0	1	2	0	0	0	0	0	0	0	0	0	0	0	0	3
241	0	0	1	0	0	0	0	0	0	0	0	0	0	0	0	0	0	0	0	0	0	0	1
242	0	0	0	0	0	0	0	0	0	0	0	0	0	0	2	0	0	0	0	0	0	0	2
243	0	0	0	0	0	1	0	0	0	0	0	0	0	0	0	0	0	0	0	0	0	0	1
244	2	0	0	0	0	0	3	0	0	0	0	2	3	0	7	1	0	0	0	0	0	0	18
245	0	0	0	0	0	0	0	0	0	0	0	0	0	0	0	0	0	1	0	0	0	0	1
258	0	0	0	0	0	0	1	0	0	0	0	0	0	0	0	0	0	1	1	0	0	0	3
263	0	0	0	0	0	0	1	0	0	0	0	0	0	0	0	0	0	0	0	0	0	0	1
273	0	0	0	0	0	2	0	0	0	0	0	0	0	0	0	0	0	0	0	0	0	0	2
282	0	0	0	0	0	1	0	0	0	0	1	0	0	0	0	0	0	0	0	0	1	0	2
283	0	0	0	0	0	1	1	0	0	0	3	1	0	0	0	2	0	0	0	0	4	0	8
288	0	0	0	0	0	1	0	0	0	0	0	0	0	0	0	0	0	0	0	0	0	0	1
299	0	0	0	0	0	0	0	0	0	0	0	0	0	1	0	0	0	0	0	0	0	0	1
300	0	0	0	0	0	0	0	0	0	0	0	0	0	1	0	0	0	0	0	0	0	0	1
308	0	0	0	0	0	0	0	0	0	0	0	0	0	0	0	0	1	0	0	0	0	0	1
317	0	0	0	0	0	0	1	0	0	0	0	0	0	0	0	0	0	0	0	0	0	0	1
318	0	0	0	0	0	0	0	0	0	1	0	0	0	0	0	0	0	0	0	0	0	0	1
319	0	0	0	0	0	0	0	0	0	1	0	0	0	0	0	0	0	0	0	0	0	0	1
352	0	0	0	0	1	0	0	0	0	0	0	0	0	0	0	0	0	0	0	0	0	0	1
377	0	0	0	0	0	0	0	0	0	0	0	1	0	0	0	0	0	0	0	0	1	0	1

## Sheet: MODa_4SU_2
mass	A	C	D	E	F	G	H	I	K	L	M	N	P	Q	R	S	T	V	W	Y	Nterm	Cterm	Sum
-3	0	0	0	0	0	0	0	0	0	0	0	0	0	0	0	0	0	1	0	0	0	0	1
-2	0	0	0	1	1	0	0	0	0	4	0	0	1	0	0	0	0	3	0	0	5	0	10
-1	1	0	2	3	1	0	0	6	0	4	2	3	0	0	0	0	1	3	0	1	14	0	27
1	2	2	2	3	6	3	5	6	4	11	2	7	6	19	0	3	3	14	0	4	7	0	102
2	0	0	0	0	1	0	0	1	1	2	0	2	0	0	0	1	0	0	0	1	2	0	9
3	0	0	0	0	0	0	0	0	0	0	0	0	0	0	0	1	0	0	0	0	0	0	1
4	0	0	0	0	0	0	0	0	0	0	0	0	1	0	0	0	0	0	1	0	0	0	2
8	0	0	0	0	0	0	0	0	0	1	2	0	0	0	3	0	0	0	0	0	6	0	6
9	0	0	0	0	1	0	0	0	0	2	2	0	0	0	0	1	0	0	0	0	1	0	6
10	0	0	0	0	0	0	0	0	0	1	0	0	0	0	0	0	0	0	0	0	0	0	1
11	1	0	0	0	0	0	0	1	0	0	0	0	0	0	0	0	0	0	0	0	0	0	2
12	0	0	0	0	0	0	0	0	0	0	0	0	1	0	0	1	1	0	0	0	0	0	3
14	0	0	2	0	1	3	0	0	0	1	0	0	1	0	1	1	0	0	1	1	4	0	12
15	0	0	0	0	0	0	0	0	0	1	1	0	0	0	0	0	0	0	0	0	1	0	2
16	2	0	2	0	1	6	0	2	0	1	36	2	6	0	0	1	0	3	11	0	25	0	73
17	0	0	1	1	1	0	0	0	0	0	1	0	0	0	0	0	0	0	0	0	0	0	4
19	0	0	0	1	0	0	0	0	0	0	0	0	0	0	0	0	0	0	0	0	0	0	1
21	0	0	0	0	0	0	0	0	0	0	0	0	0	0	0	1	0	0	0	1	0	0	2
28	1	0	0	0	0	1	0	0	0	0	0	0	0	0	5	0	0	0	0	0	0	4	7
29	0	0	0	0	0	0	0	0	0	0	0	0	0	0	0	2	0	0	0	0	0	0	2
30	0	0	0	0	0	0	0	0	0	0	0	0	2	0	0	0	0	0	0	1	0	0	3
31	1	0	0	1	0	0	0	0	0	0	0	0	0	0	0	0	0	0	0	0	1	0	2
32	0	3	0	0	0	0	1	0	0	0	1	0	0	0	0	0	0	1	4	0	0	0	10
33	0	0	0	0	0	0	0	0	0	0	0	0	0	0	1	0	0	0	0	0	0	0	1
36	0	1	0	0	0	0	0	0	0	0	0	0	0	0	2	0	0	0	0	0	0	2	3
39	0	0	0	1	0	0	0	0	0	0	1	0	0	0	0	0	0	0	0	0	1	0	2
40	0	0	0	0	0	1	0	0	0	0	0	0	0	3	0	0	0	11	0	0	3	0	15
41	0	0	1	0	0	0	0	0	0	0	0	0	0	0	0	0	1	0	0	0	0	0	2
42	12	0	0	0	0	1	0	0	0	0	0	0	2	0	0	5	1	0	0	2	18	0	23
43	0	0	0	0	0	1	0	0	0	0	4	0	0	0	0	0	0	0	0	0	1	0	5
44	0	0	0	0	0	0	0	0	0	0	0	0	0	0	0	0	1	0	0	0	1	0	1
46	0	0	0	0	0	0	0	1	0	0	1	0	0	0	1	0	0	0	0	0	0	0	3
51	0	0	2	1	0	0	0	3	0	0	0	0	0	0	8	0	0	0	0	0	0	3	14
52	0	0	0	0	0	0	0	0	2	0	0	0	0	0	0	0	0	2	0	0	1	2	4
54	0	0	0	0	0	0	0	0	0	0	0	0	0	0	0	0	0	1	0	0	1	0	1
55	0	0	0	0	0	0	0	1	0	0	0	0	0	0	0	0	0	0	0	0	1	0	1
56	0	0	0	0	0	3	0	0	0	0	8	0	0	0	0	0	0	0	0	0	3	0	11
57	14	6	5	2	10	13	43	6	13	11	4	9	4	3	3	11	3	39	0	2	101	7	201
58	1	0	0	0	0	0	2	0	0	0	1	1	0	0	1	1	0	0	0	0	3	0	7
59	0	0	0	0	0	0	0	0	0	0	0	0	1	0	0	1	0	0	0	0	1	0	2
60	0	0	0	0	0	0	0	0	0	0	0	0	0	0	0	0	0	0	0	1	0	0	1
64	0	0	0	0	0	0	0	0	1	0	0	0	0	0	0	0	0	0	0	0	0	1	1
66	0	0	0	0	0	0	0	0	0	0	0	2	0	0	0	0	0	0	0	0	0	0	2
70	0	0	0	0	1	0	0	0	0	0	0	0	0	0	2	0	0	0	0	0	0	2	3
71	0	0	0	0	0	0	0	0	1	0	0	1	0	0	0	0	0	0	0	0	0	0	2
73	0	0	0	0	0	2	0	0	0	0	0	0	0	0	0	0	0	0	0	0	2	0	2
75	0	0	0	0	0	0	0	0	0	1	0	1	0	0	0	0	0	0	0	0	1	0	2
76	0	0	0	0	0	0	0	0	0	0	1	0	0	0	0	2	0	0	0	2	1	0	5
77	0	0	0	0	0	0	1	0	0	0	0	0	0	0	0	0	0	0	0	0	0	0	1
80	0	0	0	0	0	0	0	0	0	0	1	0	0	0	0	0	0	0	0	0	1	0	1
81	0	0	0	0	0	0	0	0	1	0	0	0	0	0	0	0	0	0	0	0	0	1	1
82	0	0	0	0	0	0	0	0	0	0	0	1	0	0	0	0	0	0	0	0	0	0	1
83	0	0	0	0	0	0	0	0	3	0	0	0	0	0	0	0	0	0	0	0	1	2	3
84	0	0	0	0	0	0	0	0	0	0	0	1	0	0	0	0	0	0	0	0	0	0	1
85	1	0	0	0	0	2	0	0	0	0	0	0	0	0	1	0	0	0	0	0	0	1	4
90	0	0	0	0	0	0	0	0	0	0	1	0	0	0	0	0	0	0	0	0	1	0	1
93	0	0	0	0	0	4	0	0	6	0	0	0	3	0	0	1	0	0	0	0	0	0	14
94	3	4	0	3	44	17	30	7	6	9	0	1	46	2	8	3	9	2	6	9	6	1	209
95	0	0	1	1	0	1	4	0	1	0	0	0	2	0	1	0	1	0	1	1	1	1	14
96	0	0	0	0	0	0	0	0	0	0	0	0	0	0	0	0	1	0	0	2	0	0	3
97	0	0	0	0	3	3	0	0	1	1	0	0	0	2	0	0	0	0	0	1	1	0	11
98	0	0	0	0	0	0	0	0	3	0	0	0	0	0	0	0	0	0	0	0	3	0	3
105	0	0	0	0	0	0	0	1	0	0	0	0	0	0	0	0	0	0	0	0	1	0	1
108	0	0	0	0	0	0	0	0	0	0	1	0	0	0	0	0	2	0	0	0	0	0	3
110	0	0	0	0	0	0	1	1	0	0	0	0	0	0	0	0	0	0	0	0	1	0	2
112	0	0	0	0	0	0	0	0	4	0	0	0	0	0	0	0	0	0	0	0	0	0	4
113	0	0	0	0	0	0	0	0	0	0	1	0	0	0	0	0	0	0	0	0	0	0	1
114	0	0	0	0	0	0	0	0	1	0	1	0	0	0	0	1	0	0	0	0	0	0	3
115	0	0	0	0	0	1	0	0	0	0	1	0	0	0	0	0	0	0	0	0	0	0	2
116	0	0	5	0	0	0	0	0	0	0	0	0	0	0	1	0	0	0	0	0	0	0	6
118	0	0	0	0	0	0	0	1	0	0	0	0	0	0	0	0	0	0	0	0	0	0	1
121	0	0	0	0	0	0	0	0	0	0	0	0	0	0	0	0	0	0	4	0	0	0	4
122	0	0	0	0	0	0	0	0	0	0	0	0	0	0	0	0	0	0	6	0	0	0	6
148	0	0	0	0	0	0	0	0	0	0	0	0	0	0	0	0	0	1	0	0	0	0	1
150	0	0	0	0	0	0	0	0	0	0	0	0	0	0	0	0	0	1	0	0	0	0	1
151	0	0	0	0	3	0	0	0	0	1	0	0	0	0	0	0	0	0	0	0	0	0	4
152	0	4	0	0	0	0	0	0	0	0	0	0	0	0	0	1	0	1	0	0	1	0	6
162	0	0	0	0	0	0	0	0	0	1	0	0	0	0	0	0	0	0	0	0	0	0	1
169	0	1	0	0	0	0	0	0	0	0	0	0	0	1	0	0	0	1	0	0	0	0	3
170	0	0	0	0	0	0	1	0	0	0	0	0	0	0	0	0	0	2	0	0	0	0	3
182	0	0	0	0	0	1	0	0	0	0	0	0	0	0	1	0	0	0	0	0	0	0	2
183	0	0	0	0	0	0	0	0	0	0	0	0	0	0	0	1	0	0	0	0	0	0	1
187	0	0	0	0	0	2	0	0	0	1	0	0	0	0	0	0	0	0	0	0	2	0	3
188	1	0	0	0	0	0	1	0	0	0	0	0	0	0	0	0	0	0	0	0	1	0	2
191	0	0	0	0	0	0	0	0	1	0	0	0	0	0	0	0	0	0	0	0	1	0	1
192	0	0	0	0	0	0	0	0	0	0	0	0	0	0	0	0	0	0	6	0	0	0	6
207	0	0	0	0	0	0	0	0	0	0	0	0	0	0	0	0	0	0	0	2	0	0	2
208	0	0	1	0	0	0	0	0	0	0	0	0	0	0	0	1	0	0	0	0	0	0	2
209	0	0	0	0	0	1	0	0	0	0	0	0	0	0	0	0	1	0	1	0	0	0	3
210	0	0	0	0	0	1	0	0	0	0	0	0	0	0	0	0	0	0	0	0	0	0	1
224	0	0	0	0	0	1	0	0	1	0	0	0	0	0	0	0	0	0	0	0	1	0	2
225	1	0	0	0	11	11	1	0	0	2	0	1	2	3	0	5	1	0	0	17	4	0	55
226	1	0	1	0	11	4	0	0	0	2	0	3	1	2	1	3	2	1	0	5	6	0	37
227	1	0	0	0	2	7	0	0	0	1	0	1	1	0	0	0	0	0	0	3	1	0	16
228	0	0	0	0	1	0	0	0	0	0	0	0	0	0	0	0	0	0	0	1	0	0	2
229	0	0	0	0	0	1	0	0	0	0	0	0	0	0	0	0	0	0	0	0	0	0	1
236	0	0	0	0	0	0	0	0	0	2	0	0	0	0	0	0	0	0	0	0	0	0	2
237	0	0	0	0	0	0	0	0	0	0	0	0	0	0	1	0	0	0	0	0	0	0	1
242	0	0	0	0	0	0	0	0	0	0	0	0	0	0	1	0	0	0	0	0	0	0	1
244	0	0	0	2	0	0	1	0	0	1	0	0	4	1	8	0	1	0	0	0	0	0	18
258	0	0	0	0	0	0	1	0	0	0	0	0	0	0	0	0	0	2	0	0	0	0	3
260	0	0	0	0	1	0	0	0	0	0	0	0	0	0	0	0	0	0	0	0	0	0	1
273	0	0	0	0	0	0	0	0	0	0	0	0	0	0	0	1	0	0	0	0	0	0	1
277	0	0	0	0	0	0	0	0	0	0	0	1	0	0	0	0	0	0	0	0	0	0	1
278	0	0	0	0	0	0	0	0	0	0	0	2	0	0	0	0	0	0	0	0	0	0	2
283	0	0	0	0	0	0	0	0	0	0	0	0	0	0	0	3	0	0	0	0	3	0	3
288	0	0	0	0	0	0	0	0	0	0	0	0	0	0	0	1	0	0	0	0	1	0	1
311	0	0	0	0	0	0	0	0	0	0	1	0	0	0	0	0	0	0	0	0	0	0	1
312	0	0	0	0	0	0	0	0	0	0	1	0	0	0	0	0	0	0	0	0	0	0	1
382	0	0	0	0	0	0	0	1	0	0	0	0	0	0	0	0	0	0	0	0	0	0	1

## Sheet: MSFragger_4SU_1
scannum	peptide	protein	massdiff	modification_info	hyperscore	best_locs
3	NRPAIARGAAGGGGR	sp|Q86V81|THOC4_HUMAN THO complex subunit 4 OS=Homo sapiens OX=9606 GN=ALYREF PE=1 SV=3	28.0305		29.267	NRPAIArGAAGGGGR
4	NRPAIARGAAGGGGR	sp|Q86V81|THOC4_HUMAN THO complex subunit 4 OS=Homo sapiens OX=9606 GN=ALYREF PE=1 SV=3	28.0315		51.801	NRPAIArGAAGGGGR
5	RLGTGTLR	sp|Q7Z3E1|PARPT_HUMAN Protein mono-ADP-ribosyltransferase TIPARP OS=Homo sapiens OX=9606 GN=TIPARP PE=1 SV=1	53.0265		20.856	RLGTGtLR
6	RPQYRPQYR	sp|P16989|YBOX3_HUMAN Y-box-binding protein 3 OS=Homo sapiens OX=9606 GN=YBX3 PE=1 SV=4	0.001		29.108
7	NRPAIARGAAGGGGR	sp|Q86V81|THOC4_HUMAN THO complex subunit 4 OS=Homo sapiens OX=9606 GN=ALYREF PE=1 SV=3	28.0363		26.55	NRPAIArGAAGGGGR
8	GVFVNFTSDR	XXX_sp|O95302|FKBP9_HUMAN Peptidyl-prolyl cis-trans isomerase FKBP9 OS=Homo sapiens OX=9606 GN=FKBP9 PE=1 SV=2	110.092		22.478	GVfvNFTSDR
9	GGGRPAAGPAAAAR	sp|O94925|GLSK_HUMAN Glutaminase kidney isoform, mitochondrial OS=Homo sapiens OX=9606 GN=GLS PE=1 SV=1	80.0676		22.485	GGGrpAAGPAAAAR
10	LEESFETLKEHYQR	sp|O94876|TMCC1_HUMAN Transmembrane and coiled-coil domains protein 1 OS=Homo sapiens OX=9606 GN=TMCC1 PE=1 SV=3	138.135		16.669	leesfETLKEHYQR
11	KPPSSASSSR	XXX_sp|P51608|MECP2_HUMAN Methyl-CpG-binding protein 2 OS=Homo sapiens OX=9606 GN=MECP2 PE=1 SV=1	28.0608		12.16	KPPSSAsSSR
12	RPQYRPQYR	sp|P16989|YBOX3_HUMAN Y-box-binding protein 3 OS=Homo sapiens OX=9606 GN=YBX3 PE=1 SV=4	0.0007		15.256
13	NRPAIARGAAGGGGR	sp|Q86V81|THOC4_HUMAN THO complex subunit 4 OS=Homo sapiens OX=9606 GN=ALYREF PE=1 SV=3	42.0092		36.814	NRPAIArGAAGGGGR
14	RPCTISPGQR	sp|Q06455|MTG8_HUMAN Protein CBFA2T1 OS=Homo sapiens OX=9606 GN=RUNX1T1 PE=1 SV=2	92.0698	3C(57.021465)	22.324	RPcTISPGQR
15	KLIGKPLK	XXX_sp|Q9H093|NUAK2_HUMAN NUAK family SNF1-like kinase 2 OS=Homo sapiens OX=9606 GN=NUAK2 PE=1 SV=1	74.9747		17.827	KLiGKPLK
16	NRALALIR	XXX_sp|Q13838|DX39B_HUMAN Spliceosome RNA helicase DDX39B OS=Homo sapiens OX=9606 GN=DDX39B PE=1 SV=1	80.002		10.628	NRALALiR
17	RPQYRPQYR	sp|P16989|YBOX3_HUMAN Y-box-binding protein 3 OS=Homo sapiens OX=9606 GN=YBX3 PE=1 SV=4	314.191		23.222	RPQYrPQYR
18	RPGAAGR	XXX_sp|Q9UPZ6|THS7A_HUMAN Thrombospondin type-1 domain-containing protein 7A OS=Homo sapiens OX=9606 GN=THSD7A PE=1 SV=4	190.026		10.554	RPGAaGR
19	IEFFEAVGGTFDEMAETTNGGK	XXX_sp|P20807|CAN3_HUMAN Calpain-3 OS=Homo sapiens OX=9606 GN=CAPN3 PE=1 SV=2	14.9937		20.968	IEFFEAVGGTFDEMAETTNGgK
20	RLSAGAPGLR	XXX_sp|P0CG40|SP9_HUMAN Transcription factor Sp9 OS=Homo sapiens OX=9606 GN=SP9 PE=3 SV=1	33.9881		20.8	RLSAGApGLR
21	KAVIYVR	XXX_sp|P35368|ADA1B_HUMAN Alpha-1B adrenergic receptor OS=Homo sapiens OX=9606 GN=ADRA1B PE=1 SV=3	30.9435		17.995	KaVIYVR
22	ILHSPPAIQGENFER	XXX_sp|Q9H3D4|P63_HUMAN Tumor protein 63 OS=Homo sapiens OX=9606 GN=TP63 PE=1 SV=1	84.0175		17.32	iLHSPPAIQGENFER
23	GAGGFGGGGGTR	sp|Q86V81|THOC4_HUMAN THO complex subunit 4 OS=Homo sapiens OX=9606 GN=ALYREF PE=1 SV=3	34.0579		15.483	gaggfGGGGGTR
24	KGHAVGDIPGVR	sp|P62266|RS23_HUMAN 40S ribosomal protein S23 OS=Homo sapiens OX=9606 GN=RPS23 PE=1 SV=3	45.9818		14.488	KgHAVGDIPGVR
25	KGSFGEMGEQTVK	sp|Q6PRD1|GP179_HUMAN Probable G-protein coupled receptor 179 OS=Homo sapiens OX=9606 GN=GPR179 PE=1 SV=2	167.087		18.564	KGSfGEMGEQTVK
26	MGRAAATAGGGGGAR	sp|Q6UXZ4|UNC5D_HUMAN Netrin receptor UNC5D OS=Homo sapiens OX=9606 GN=UNC5D PE=1 SV=1	67.0289		17.696	MGRAAATAGGGGGaR
27	IHGNSFLNEVLNR	XXX_sp|Q8N3C0|ASCC3_HUMAN Activating signal cointegrator 1 complex subunit 3 OS=Homo sapiens OX=9606 GN=ASCC3 PE=1 SV=3	60.0441		20.933	ihGNSFLNEVLNR
28	EVYQQQQYGSGGR	sp|Q99729|ROAA_HUMAN Heterogeneous nuclear ribonucleoprotein A/B OS=Homo sapiens OX=9606 GN=HNRNPAB PE=1 SV=2	226.073		28.834	EVyQQQQYGSGGR
29	ARVTQIAQQNK	XXX_sp|Q9Y5J5|PHLA3_HUMAN Pleckstrin homology-like domain family A member 3 OS=Homo sapiens OX=9606 GN=PHLDA3 PE=1 SV=1	108.017		18.324	ARvTQIAQQNK
30	RGVMLAVDAVIAELK	sp|P10809|CH60_HUMAN 60 kDa heat shock protein, mitochondrial OS=Homo sapiens OX=9606 GN=HSPD1 PE=1 SV=2	110.054	4M(15.9949)	17.67	RGVMLAVDAVIAELk
31	EQCCYNCGKPGHLAR	sp|P62633|CNBP_HUMAN Cellular nucleic acid-binding protein OS=Homo sapiens OX=9606 GN=CNBP PE=1 SV=1	226.059	3C(57.021465), 4C(57.021465), 7C(57.021465)	21.043	EQCcyNCGKPGHLAR
33	RWLTGDEHSIVDHPK	XXX_sp|Q5SRE5|NU188_HUMAN Nucleoporin NUP188 homolog OS=Homo sapiens OX=9606 GN=NUP188 PE=1 SV=1	2.0002		13.182
34	AGGGATPVSSPSRSLR	sp|Q9Y4B5|MTCL1_HUMAN Microtubule cross-linking factor 1 OS=Homo sapiens OX=9606 GN=MTCL1 PE=1 SV=5	237.186		16.699	aGGGATPVSSPSRSLR
35	KGGGGGGGR	XXX_sp|Q96NL0|RUN3B_HUMAN RUN domain-containing protein 3B OS=Homo sapiens OX=9606 GN=RUNDC3B PE=2 SV=1	375.225		16.877	KGGgGGGGR
36	SGAEQGQGR	XXX_sp|A8K8V0|ZN785_HUMAN Zinc finger protein 785 OS=Homo sapiens OX=9606 GN=ZNF785 PE=1 SV=1	95.0906		15.617	sGAEQGQGR
37	GVLSSPLTPLNR	sp|Q9NPF8|ADAP2_HUMAN Arf-GAP with dual PH domain-containing protein 2 OS=Homo sapiens OX=9606 GN=ADAP2 PE=1 SV=1	319.115		19.484	GVLSSPLtPLNR
38	GHATSLGQWTFTGPK	XXX_sp|Q1MSJ5|CSPP1_HUMAN Centrosome and spindle pole-associated protein 1 OS=Homo sapiens OX=9606 GN=CSPP1 PE=1 SV=4	317.218	N-term(42.0106)	14.867	ghATSLGQWTFTGPK
39	VKAIAVHR	XXX_sp|O95136|S1PR2_HUMAN Sphingosine 1-phosphate receptor 2 OS=Homo sapiens OX=9606 GN=S1PR2 PE=1 SV=2	41.986		11.418	vkAIAVHR
40	RCVGVSAGAGGR	XXX_sp|Q8N7J2|AMER2_HUMAN APC membrane recruitment protein 2 OS=Homo sapiens OX=9606 GN=AMER2 PE=1 SV=3	167.092	2C(57.021465)	21.046	RCVGVsAGAGGR
42	RGPQYR	sp|Q9HCD6|TANC2_HUMAN Protein TANC2 OS=Homo sapiens OX=9606 GN=TANC2 PE=1 SV=3	79.569		9.515	RGPqyR
43	RNPAGSVVMER	sp|O00764|PDXK_HUMAN Pyridoxal kinase OS=Homo sapiens OX=9606 GN=PDXK PE=1 SV=1	100.091		19.328	RNPAGSVVMeR
45	SSQPLSGFSAR	sp|Q9Y216|MTMR7_HUMAN Myotubularin-related protein 7 OS=Homo sapiens OX=9606 GN=MTMR7 PE=1 SV=3	304.207		14.427	SSQPLSgFSAR
46	RRPRPPNAPSQDGK	sp|P16989|YBOX3_HUMAN Y-box-binding protein 3 OS=Homo sapiens OX=9606 GN=YBX3 PE=1 SV=4	1.0024		20.014
47	SSPPIGQCDIR	XXX_sp|Q9Y2U9|KLDC2_HUMAN Kelch domain-containing protein 2 OS=Homo sapiens OX=9606 GN=KLHDC2 PE=1 SV=1	22.0068	8C(57.021465)	16.061	SSPPIGqcdIR
48	GKSGFNSK	sp|B7ZW38|HNRC3_HUMAN Heterogeneous nuclear ribonucleoprotein C-like 3 OS=Homo sapiens OX=9606 GN=HNRNPCL3 PE=2 SV=1	226.059		13.733	GKsgFNSK
49	KGGPGSTLSFVGK	sp|Q9BQ61|TRIR_HUMAN Telomerase RNA component interacting RNase OS=Homo sapiens OX=9606 GN=TRIR PE=1 SV=1	25.0228		22.107	KGGPGsTLSFVGK
50	MSGGASATGPR	sp|O94966|UBP19_HUMAN Ubiquitin carboxyl-terminal hydrolase 19 OS=Homo sapiens OX=9606 GN=USP19 PE=1 SV=2	161.141	1M(15.9949)	16.552	MsGGASATGPR
51	NRPAIARGAAGGGGR	sp|Q86V81|THOC4_HUMAN THO complex subunit 4 OS=Homo sapiens OX=9606 GN=ALYREF PE=1 SV=3	60.021		30.196	NRPAIarGAAGGGGR
52	DGPAGGAGKMAAPR	sp|Q96HE8|TMM80_HUMAN Transmembrane protein 80 OS=Homo sapiens OX=9606 GN=TMEM80 PE=2 SV=4	40.0393		24.393	DGPAGGAgKMAAPR
53	KPSFQSGGR	sp|P0DJD3|RBY1A_HUMAN RNA-binding motif protein, Y chromosome, family 1 member A1 OS=Homo sapiens OX=9606 GN=RBMY1A1 PE=1 SV=1	35.0517		17.878	KPSFQsGGR
54	RPQYRPQYR	sp|P16989|YBOX3_HUMAN Y-box-binding protein 3 OS=Homo sapiens OX=9606 GN=YBX3 PE=1 SV=4	313.185		25.113	RpQYRPQYR
55	RPGGAAGR	XXX_sp|Q9H6A9|PCX3_HUMAN Pecanex-like protein 3 OS=Homo sapiens OX=9606 GN=PCNX3 PE=1 SV=2	135.073		17.665	RPGGAAgR
56	LQAAYAGDKADDIQK	sp|Q01082|SPTB2_HUMAN Spectrin beta chain, non-erythrocytic 1 OS=Homo sapiens OX=9606 GN=SPTBN1 PE=1 SV=2	271.678		14.242	LQAAYAgdkaDDIQK
57	KDEVISSLSHAIGK	sp|Q8NA72|POC5_HUMAN Centrosomal protein POC5 OS=Homo sapiens OX=9606 GN=POC5 PE=1 SV=2	93.0437		19.411	KDEVISslSHAIGK
58	GGRTPGVVMTTHR	XXX_sp|Q8IVF4|DYH10_HUMAN Dynein heavy chain 10, axonemal OS=Homo sapiens OX=9606 GN=DNAH10 PE=1 SV=4	20.0327	9M(15.9949)	20.672	GGRTPGVVMTtHR
59	KNCLVNER	XXX_sp|Q562F6|SGO2_HUMAN Shugoshin 2 OS=Homo sapiens OX=9606 GN=SGO2 PE=1 SV=2	74.6438	3C(57.021465)	13.361	KNCLVNeR
60	KEVEADDVMR	sp|Q00975|CAC1B_HUMAN Voltage-dependent N-type calcium channel subunit alpha-1B OS=Homo sapiens OX=9606 GN=CACNA1B PE=1 SV=1	60.0313		13.03	KEVEaDDVMR
61	LVQTQNR	XXX_sp|Q96CS3|FAF2_HUMAN FAS-associated factor 2 OS=Homo sapiens OX=9606 GN=FAF2 PE=1 SV=2	281.509		12.058	lVQTQNR
62	KGGFGPR	sp|Q14671|PUM1_HUMAN Pumilio homolog 1 OS=Homo sapiens OX=9606 GN=PUM1 PE=1 SV=3	263.106		17.384	KgGFGPR
63	KGGGGGGGR	XXX_sp|Q96NL0|RUN3B_HUMAN RUN domain-containing protein 3B OS=Homo sapiens OX=9606 GN=RUNDC3B PE=2 SV=1	155.106		16.206	KGggGGGGR
64	RGPGVPPELMHGHVPGPAR	XXX_sp|O15034|RIMB2_HUMAN RIMS-binding protein 2 OS=Homo sapiens OX=9606 GN=RIMBP2 PE=1 SV=3	3.0896		16.36
65	QAAARWHGSPSR	XXX_sp|Q2T9K0|TMM44_HUMAN Transmembrane protein 44 OS=Homo sapiens OX=9606 GN=TMEM44 PE=1 SV=3	13.0261		17.844	QAAARWHgSPSR
66	KIANCSK	sp|P15918|RAG1_HUMAN V(D)J recombination-activating protein 1 OS=Homo sapiens OX=9606 GN=RAG1 PE=1 SV=2	370.588	5C(57.021465)	15.066	KiaNCSK
67	SLACYWGPR	XXX_sp|P20333|TNR1B_HUMAN Tumor necrosis factor receptor superfamily member 1B OS=Homo sapiens OX=9606 GN=TNFRSF1B PE=1 SV=3	2.9526	4C(57.021465)	11.613
68	RPGVGAGAGGR	sp|Q6NUQ4|TM214_HUMAN Transmembrane protein 214 OS=Homo sapiens OX=9606 GN=TMEM214 PE=1 SV=2	5.0221		17.845	RPGVGaGAGGR
69	RNPASPSK	sp|Q8NDB6|FA156_HUMAN Protein FAM156A/FAM156B OS=Homo sapiens OX=9606 GN=FAM156A PE=1 SV=1	44.9895		15.528	RNPASpsK
70	KVDTATLR	sp|Q8NF91|SYNE1_HUMAN Nesprin-1 OS=Homo sapiens OX=9606 GN=SYNE1 PE=1 SV=4	6.0015		20.868	KVDtATLR
71	RGGPGSPGPR	XXX_sp|Q7RTS1|BHA15_HUMAN Class A basic helix-loop-helix protein 15 OS=Homo sapiens OX=9606 GN=BHLHA15 PE=1 SV=1	45.5651		16.297	RGGPGspGPR
72	HVLSNGAGTSDR	XXX_sp|Q9Y483|MTF2_HUMAN Metal-response element-binding transcription factor 2 OS=Homo sapiens OX=9606 GN=MTF2 PE=1 SV=3	38.0664		16.11	HVLSNGagTSDR
73	KPSGFKESK	XXX_sp|Q96T58|MINT_HUMAN Msx2-interacting protein OS=Homo sapiens OX=9606 GN=SPEN PE=1 SV=1	104.023		14.014	KPSGFKesK
74	GGAAPFPR	XXX_sp|Q9NYP3|DONS_HUMAN Protein downstream neighbor of Son OS=Homo sapiens OX=9606 GN=DONSON PE=1 SV=2	348.225		20.741	GGAAPfPR
75	GPGGPR	sp|Q13283|G3BP1_HUMAN Ras GTPase-activating protein-binding protein 1 OS=Homo sapiens OX=9606 GN=G3BP1 PE=1 SV=1	118.081		13.717	gPGGPR
77	LLGWKEPGEAFVGGR	sp|Q5HYW2|NHSL2_HUMAN NHS-like protein 2 OS=Homo sapiens OX=9606 GN=NHSL2 PE=1 SV=2	122.196		10.508	LLGWKEPgeaFVGGR
78	KPGGAVTPQQQQR	sp|O95622|ADCY5_HUMAN Adenylate cyclase type 5 OS=Homo sapiens OX=9606 GN=ADCY5 PE=1 SV=3	181.1		22.335	KPGGavTPQQQQR
79	LGDLGGGSR	sp|Q8TBE0|BAHD1_HUMAN Bromo adjacent homology domain-containing 1 protein OS=Homo sapiens OX=9606 GN=BAHD1 PE=1 SV=2	231.848		8.842	lgDLGGGSR
80	RGDLSGR	XXX_sp|Q96L91|EP400_HUMAN E1A-binding protein p400 OS=Homo sapiens OX=9606 GN=EP400 PE=1 SV=4	27.0143		15.483	RGDLSgR
81	RPQYRPQYR	sp|P16989|YBOX3_HUMAN Y-box-binding protein 3 OS=Homo sapiens OX=9606 GN=YBX3 PE=1 SV=4	312.185		23.249	RPqYRPQYR
82	NQGGYGGSSSSSSYGSGR	sp|P09651|ROA1_HUMAN Heterogeneous nuclear ribonucleoprotein A1 OS=Homo sapiens OX=9606 GN=HNRNPA1 PE=1 SV=5	226.072		43.851	NQgGYGGSSSSSSYGSGR
83	VAAGVAVVAR	sp|O15399|NMDE4_HUMAN Glutamate receptor ionotropic, NMDA 2D OS=Homo sapiens OX=9606 GN=GRIN2D PE=1 SV=2	38.0273		18.046	VAAgVAVVAR
84	RINANIR	sp|Q9UJX6|ANC2_HUMAN Anaphase-promoting complex subunit 2 OS=Homo sapiens OX=9606 GN=ANAPC2 PE=1 SV=1	70.0425		17.416	RINAnIR
85	GLVAVITGGASGLGLATAER	sp|Q99714|HCD2_HUMAN 3-hydroxyacyl-CoA dehydrogenase type-2 OS=Homo sapiens OX=9606 GN=HSD17B10 PE=1 SV=3	151.1		15.735	GLVAVITGGASGLGLAtaeR
86	EQCCYNCGKPGHLAR	sp|P62633|CNBP_HUMAN Cellular nucleic acid-binding protein OS=Homo sapiens OX=9606 GN=CNBP PE=1 SV=1	227.06	3C(57.021465), 4C(57.021465), 7C(57.021465)	19.907	EQCcyNCGKPGHLAR
87	KGGGGGGGR	XXX_sp|Q96NL0|RUN3B_HUMAN RUN domain-containing protein 3B OS=Homo sapiens OX=9606 GN=RUNDC3B PE=2 SV=1	9.5238		13.679	KGggGGGGR
88	KAAEAAR	sp|B2RBV5|MRUPP_HUMAN Putative MORF4 family-associated protein 1-like protein UPP OS=Homo sapiens OX=9606 PE=1 SV=1	121.535		16.177	KaAEAAR
89	GADKRPSLPGGK	XXX_sp|O15417|TNC18_HUMAN Trinucleotide repeat-containing gene 18 protein OS=Homo sapiens OX=9606 GN=TNRC18 PE=1 SV=3	393.197		19.002	gADKRPSLPGGK
90	RGPRPGPGDEAAPALGR	sp|A6NIX2|WTIP_HUMAN Wilms tumor protein 1-interacting protein OS=Homo sapiens OX=9606 GN=WTIP PE=1 SV=3	37.0793		18.243	RGPRPGPGDEaapalgR
91	KPPKKPPSR	XXX_sp|Q8IYB3|SRRM1_HUMAN Serine/arginine repetitive matrix protein 1 OS=Homo sapiens OX=9606 GN=SRRM1 PE=1 SV=2	112.966		19.699	KPPKkPPSR
92	EQCCYNCGKPGHLAR	sp|P62633|CNBP_HUMAN Cellular nucleic acid-binding protein OS=Homo sapiens OX=9606 GN=CNBP PE=1 SV=1	227.067	3C(57.021465), 4C(57.021465), 7C(57.021465)	17.494	EQccyNCGKPGHLAR
93	FPARPGTTGGGGGGGR	sp|Q03164|KMT2A_HUMAN Histone-lysine N-methyltransferase 2A OS=Homo sapiens OX=9606 GN=KMT2A PE=1 SV=5	84.0365		22.517	FPARPGTTGGGGGgGR
94	RPQYRPQYR	sp|P16989|YBOX3_HUMAN Y-box-binding protein 3 OS=Homo sapiens OX=9606 GN=YBX3 PE=1 SV=4	13.9788		22.454	RPQYRpQYR
95	KGPFGSGR	XXX_sp|Q8NEZ4|KMT2C_HUMAN Histone-lysine N-methyltransferase 2C OS=Homo sapiens OX=9606 GN=KMT2C PE=1 SV=3	279.088		11.436	KgPFGSGR
96	NGVAELATR	sp|P35913|PDE6B_HUMAN Rod cGMP-specific 3',5'-cyclic phosphodiesterase subunit beta OS=Homo sapiens OX=9606 GN=PDE6B PE=1 SV=2	10.0308		14.061	NGVAeLATR
97	KWVSGSLAYR	XXX_sp|Q9NPA2|MMP25_HUMAN Matrix metalloproteinase-25 OS=Homo sapiens OX=9606 GN=MMP25 PE=1 SV=1	77.0679		21.348	KWVSGSLAyR
98	QREPSYK	XXX_sp|O00469|PLOD2_HUMAN Procollagen-lysine,2-oxoglutarate 5-dioxygenase 2 OS=Homo sapiens OX=9606 GN=PLOD2 PE=1 SV=2	113.051		13.026	QREPSyK
99	RAAPPPGPGPAR	XXX_sp|O00459|P85B_HUMAN Phosphatidylinositol 3-kinase regulatory subunit beta OS=Homo sapiens OX=9606 GN=PIK3R2 PE=1 SV=2	43.9237		18.643	RAAPPPGPgpaR
100	RGGGDGGGGGGGGR	XXX_sp|Q9NQS1|AVEN_HUMAN Cell death regulator Aven OS=Homo sapiens OX=9606 GN=AVEN PE=1 SV=1	9.8706		19.071	RGGGdGGGGGGGGR
102	RRPENPKPQDGK	sp|P67809|YBOX1_HUMAN Nuclease-sensitive element-binding protein 1 OS=Homo sapiens OX=9606 GN=YBX1 PE=1 SV=3	156.1		18.031	rrpeNPKPQDGK
103	LSPPPSPLPPPPPPSAHR	sp|Q9UFD9|RIM3A_HUMAN RIMS-binding protein 3A OS=Homo sapiens OX=9606 GN=RIMBP3 PE=1 SV=4	125.121		16.426	LSPPPSPLPPPPppsahR
104	GPEAPSPPELLR	XXX_sp|Q9NRK6|ABCBA_HUMAN ATP-binding cassette sub-family B member 10, mitochondrial OS=Homo sapiens OX=9606 GN=ABCB10 PE=1 SV=2	206.148		14.991	GPeAPSPPELLR
105	RNIGGK	sp|Q8WXH0|SYNE2_HUMAN Nesprin-2 OS=Homo sapiens OX=9606 GN=SYNE2 PE=1 SV=3	145.552		14.269	RNiGGK
106	RAWAAR	sp|Q5T036|F120S_HUMAN Uncharacterized protein FAM120AOS OS=Homo sapiens OX=9606 GN=FAM120AOS PE=2 SV=1	381.059		13.243	RaWAAR
107	KFSHFR	XXX_sp|Q8TD30|ALAT2_HUMAN Alanine aminotransferase 2 OS=Homo sapiens OX=9606 GN=GPT2 PE=1 SV=1	305.817		9.132	KfSHFR
108	NIERELICPACK	sp|Q9NQ86|TRI36_HUMAN E3 ubiquitin-protein ligase TRIM36 OS=Homo sapiens OX=9606 GN=TRIM36 PE=1 SV=2	39.0244	8C(57.021465), 11C(57.021465)	21.288	NIERELICPaCK
109	NRPAIARGAAGGGGR	sp|Q86V81|THOC4_HUMAN THO complex subunit 4 OS=Homo sapiens OX=9606 GN=ALYREF PE=1 SV=3	26.0175		18.299	NRPAIArGAAGGGGR
110	RPFSNKMIANR	XXX_sp|Q8NG08|HELB_HUMAN DNA helicase B OS=Homo sapiens OX=9606 GN=HELB PE=1 SV=2	128.991		14.044	RPFSNKMIaNR
111	RPQYRPQYR	sp|P16989|YBOX3_HUMAN Y-box-binding protein 3 OS=Homo sapiens OX=9606 GN=YBX3 PE=1 SV=4	15.9948		24.74	RPQyRPQYR
112	RGPPGPEETGAPER	XXX_sp|O60312|AT10A_HUMAN Probable phospholipid-transporting ATPase VA OS=Homo sapiens OX=9606 GN=ATP10A PE=2 SV=2	28.0022		18.235	RGPPgPEETGAPER
113	LCVPAMNVNDSVTK	sp|O43865|SAHH2_HUMAN S-adenosylhomocysteine hydrolase-like protein 1 OS=Homo sapiens OX=9606 GN=AHCYL1 PE=1 SV=2	75.0308	2C(57.021465)	18.611	LCVPAMNVNDsVTK
114	KGPAPR	sp|A8MQB3|CQ051_HUMAN Uncharacterized protein C17orf51 OS=Homo sapiens OX=9606 GN=C17orf51 PE=2 SV=1	172.031		14.984	KgPAPR
115	KPIQSPPR	XXX_sp|A6NKL6|T200C_HUMAN Transmembrane protein 200C OS=Homo sapiens OX=9606 GN=TMEM200C PE=2 SV=2	76.006		17.544	KPiQSPPR
116	RNWVGEVAMR	XXX_sp|P59047|NALP5_HUMAN NACHT, LRR and PYD domains-containing protein 5 OS=Homo sapiens OX=9606 GN=NLRP5 PE=2 SV=2	207.168	9M(15.9949)	12.572	RNWVGEVamR
117	NKVSKPTTPSK	XXX_sp|Q13972|RGRF1_HUMAN Ras-specific guanine nucleotide-releasing factor 1 OS=Homo sapiens OX=9606 GN=RASGRF1 PE=1 SV=2	97.547		15.839	NKVSKPTTPSk
118	KGSFGEMGEQTVK	sp|Q6PRD1|GP179_HUMAN Probable G-protein coupled receptor 179 OS=Homo sapiens OX=9606 GN=GPR179 PE=1 SV=2	167.096		14.663	KGSfgeMGEQTVK
119	EQGGVGR	XXX_sp|Q13895|BYST_HUMAN Bystin OS=Homo sapiens OX=9606 GN=BYSL PE=1 SV=3	239.119		10.751	EQGGVgR
120	LTITFPAMVHR	sp|O95602|RPA1_HUMAN DNA-directed RNA polymerase I subunit RPA1 OS=Homo sapiens OX=9606 GN=POLR1A PE=1 SV=2	17.9684		17.599	ltITFPAMVHR
121	NGIVEAIAGFDKGYR	XXX_sp|Q8IZ40|RCOR2_HUMAN REST corepressor 2 OS=Homo sapiens OX=9606 GN=RCOR2 PE=1 SV=2	127.146		14.437	NGIVEaIAGFDKGYR
122	KPKAMR	sp|Q96T92|INSM2_HUMAN Insulinoma-associated protein 2 OS=Homo sapiens OX=9606 GN=INSM2 PE=1 SV=3	79.9749		12.547	KpKAMR
123	RPGGAAGR	XXX_sp|Q9H6A9|PCX3_HUMAN Pecanex-like protein 3 OS=Homo sapiens OX=9606 GN=PCNX3 PE=1 SV=2	90.3989		12.443	RPGGAAgR
125	RDGDLLVTLPVGFIGNDR	XXX_sp|Q9P2N2|RHG28_HUMAN Rho GTPase-activating protein 28 OS=Homo sapiens OX=9606 GN=ARHGAP28 PE=1 SV=3	10.082		12.308	RDGDLLVTLPVGFIgndR
126	HVEGLSEEAIMELNLPTGIPIVYELDK	sp|Q8N0Y7|PGAM4_HUMAN Probable phosphoglycerate mutase 4 OS=Homo sapiens OX=9606 GN=PGAM4 PE=3 SV=1	55.9873	11M(15.9949)	17.39	HVEGLSEEAIMELNLPTGIPIVyeldK
127	KENDFALIIDGK	sp|Q9Y2Q0|AT8A1_HUMAN Phospholipid-transporting ATPase IA OS=Homo sapiens OX=9606 GN=ATP8A1 PE=1 SV=1	215.132		22.92	KeNDFALIIDGK
128	TRSCAGISGK	sp|P33947|ERD22_HUMAN ER lumen protein-retaining receptor 2 OS=Homo sapiens OX=9606 GN=KDELR2 PE=1 SV=1	27.0917	4C(57.021465)	13.496	trsCAGISGK
129	NDEKTPQGAVPAYLLDR	sp|O95478|NSA2_HUMAN Ribosome biogenesis protein NSA2 homolog OS=Homo sapiens OX=9606 GN=NSA2 PE=1 SV=1	61.0625		15.612	nDEKTPQGAVPAYLLDR
130	RGPAAQPR	XXX_sp|P13378|HXD8_HUMAN Homeobox protein Hox-D8 OS=Homo sapiens OX=9606 GN=HOXD8 PE=2 SV=2	4.6919		10.612	RGPAAQpR
131	GGSGGGGGGGGGGYNR	sp|P35637|FUS_HUMAN RNA-binding protein FUS OS=Homo sapiens OX=9606 GN=FUS PE=1 SV=1	238.187		12.304	GGSGGGGGgggGGYNR
132	RGPPGPPGPPGPR	sp|P20849|CO9A1_HUMAN Collagen alpha-1(IX) chain OS=Homo sapiens OX=9606 GN=COL9A1 PE=1 SV=3	74.994		18.116	RGPPgppGPPGPR
133	DLDINRPGTVPNAKTLR	sp|Q9ULP0|NDRG4_HUMAN Protein NDRG4 OS=Homo sapiens OX=9606 GN=NDRG4 PE=1 SV=2	42.0583		17.276	dLDINRPGTVPNAKTLR
134	RPKPGGAGGK	sp|Q9BRD0|BUD13_HUMAN BUD13 homolog OS=Homo sapiens OX=9606 GN=BUD13 PE=1 SV=1	24.3948		15.759	RPkpgGAGGK
135	NLFGSGSLRASESNR	sp|Q12756|KIF1A_HUMAN Kinesin-like protein KIF1A OS=Homo sapiens OX=9606 GN=KIF1A PE=1 SV=2	40.4629		16.013	NLFGSGSLRASEsnR
136	KGFPSR	sp|Q9UKX2|MYH2_HUMAN Myosin-2 OS=Homo sapiens OX=9606 GN=MYH2 PE=1 SV=1	103.035		14.214	KGfPSR
137	NALLQSR	XXX_sp|Q92824|PCSK5_HUMAN Proprotein convertase subtilisin/kexin type 5 OS=Homo sapiens OX=9606 GN=PCSK5 PE=1 SV=4	28.9725		15.064	NaLLQSR
138	KAGQGGR	XXX_sp|P30876|RPB2_HUMAN DNA-directed RNA polymerase II subunit RPB2 OS=Homo sapiens OX=9606 GN=POLR2B PE=1 SV=1	84.7079		14.956	KaGQGGR
139	AGGRSGGGGGR	XXX_sp|Q07666|KHDR1_HUMAN KH domain-containing, RNA-binding, signal transduction-associated protein 1 OS=Homo sapiens OX=9606 GN=KHDRBS1 PE=1 SV=1	150.151		14.206	AGGRSggGGGR
140	KYGVASTCR	sp|P07199|CENPB_HUMAN Major centromere autoantigen B OS=Homo sapiens OX=9606 GN=CENPB PE=1 SV=2	211.089	8C(57.021465)	12.164	KyGVASTCR
141	SRATAPGGR	XXX_sp|Q96NJ1|YI001_HUMAN Uncharacterized protein FLJ30774 OS=Homo sapiens OX=9606 PE=2 SV=1	36.0315		16.644	SRATApGGR
143	KQQISLATQMVR	sp|P48643|TCPE_HUMAN T-complex protein 1 subunit epsilon OS=Homo sapiens OX=9606 GN=CCT5 PE=1 SV=1	335.269		9.147	KQQISLATQMvR
144	GGGAPRGGGR	sp|Q9HCE5|MET14_HUMAN N6-adenosine-methyltransferase non-catalytic subunit OS=Homo sapiens OX=9606 GN=METTL14 PE=1 SV=2	117.102		27.267	gGGAPRGGGR
145	RGPPAWQPR	XXX_sp|Q496F6|CLM2_HUMAN CMRF35-like molecule 2 OS=Homo sapiens OX=9606 GN=CD300E PE=1 SV=2	106.995		15.987	RGPPAWQpR
146	MKQFDLCHVVGPFEGIVK	XXX_sp|P20929|NEBU_HUMAN Nebulin OS=Homo sapiens OX=9606 GN=NEB PE=1 SV=5	261.993	7C(57.021465)	18.637	MKQFDLCHVVGPFEGIvK
147	QAAMLPMWGVIEK	XXX_sp|O75426|FBX24_HUMAN F-box only protein 24 OS=Homo sapiens OX=9606 GN=FBXO24 PE=1 SV=2	67.0088		20.843	QAAMLPMWGVieK
148	GKQLCTPALSVVQMGGSR	XXX_sp|Q6HA08|ASTL_HUMAN Astacin-like metalloendopeptidase OS=Homo sapiens OX=9606 GN=ASTL PE=1 SV=4	32.0553	5C(57.021465), 14M(15.9949)	17.164	GKQLCTPALSVVQMgGSR
149	EQCCYNCGKPGHLAR	sp|P62633|CNBP_HUMAN Cellular nucleic acid-binding protein OS=Homo sapiens OX=9606 GN=CNBP PE=1 SV=1	226.062	3C(57.021465), 4C(57.021465), 7C(57.021465)	20.973	EQCCyNCGKPGHLAR
150	ANNPPPIQPAPLILKGGPTSPGR	XXX_sp|Q68CP9|ARID2_HUMAN AT-rich interactive domain-containing protein 2 OS=Homo sapiens OX=9606 GN=ARID2 PE=1 SV=2	199.134		16.478	ANNPPPIQPAPLILKGGPTSPgR
151	GRAEAAAGAAGILLR	sp|Q9P2W1|HOP2_HUMAN Homologous-pairing protein 2 homolog OS=Homo sapiens OX=9606 GN=PSMC3IP PE=1 SV=1	99.0504		17.04	gRAEAAAGAAGILLR
152	QASQAGPVPR	sp|P17600|SYN1_HUMAN Synapsin-1 OS=Homo sapiens OX=9606 GN=SYN1 PE=1 SV=3	53.0739		14.25	QASqAGPVPR
153	KGGGGGGGR	XXX_sp|Q96NL0|RUN3B_HUMAN RUN domain-containing protein 3B OS=Homo sapiens OX=9606 GN=RUNDC3B PE=2 SV=1	10.532		14.414	KGggGGGGR
154	KIDEPSAHR	XXX_sp|O75190|DNJB6_HUMAN DnaJ homolog subfamily B member 6 OS=Homo sapiens OX=9606 GN=DNAJB6 PE=1 SV=2	136.183		12.365	KIDEPSahR
155	AAAGGGGGGAAAAGR	sp|Q9UL25|RAB21_HUMAN Ras-related protein Rab-21 OS=Homo sapiens OX=9606 GN=RAB21 PE=1 SV=3	21.0497		19.98	AAAGgGGGGAAAAGR
156	KNFLSGLSSPVQAR	XXX_sp|Q9UH62|ARMX3_HUMAN Armadillo repeat-containing X-linked protein 3 OS=Homo sapiens OX=9606 GN=ARMCX3 PE=1 SV=1	174.101		21.055	KNFLSGLSSPVQAr
157	GGGGGGGGGGGGGR	sp|P22087|FBRL_HUMAN rRNA 2'-O-methyltransferase fibrillarin OS=Homo sapiens OX=9606 GN=FBL PE=1 SV=2	139.216		22.884	GGGGGGGGgGGGGR
158	GPRGAGAAR	sp|P78358|CTG1B_HUMAN Cancer/testis antigen 1 OS=Homo sapiens OX=9606 GN=CTAG1A PE=1 SV=1	72.0413		16.104	GPRgAGAAR
159	KGGHSNGGR	XXX_sp|Q8IUX8|EGFL6_HUMAN Epidermal growth factor-like protein 6 OS=Homo sapiens OX=9606 GN=EGFL6 PE=2 SV=1	41.0443		14.725	KGgHSNGGR
160	KPEPHQPGPGSTGIPHK	sp|P57058|HUNK_HUMAN Hormonally up-regulated neu tumor-associated kinase OS=Homo sapiens OX=9606 GN=HUNK PE=1 SV=1	40.0004		20.548	KPEPHQPGPGSTGIphK
161	KPPPGGSRPPPGR	XXX_sp|P38159|RBMX_HUMAN RNA-binding motif protein, X chromosome OS=Homo sapiens OX=9606 GN=RBMX PE=1 SV=3	94.035		15.407	KPPPGGSrPPPGR
162	GPRGPAGPPGR	sp|P02452|CO1A1_HUMAN Collagen alpha-1(I) chain OS=Homo sapiens OX=9606 GN=COL1A1 PE=1 SV=5	5.9921		20.566	GPRGPAGpPGR
163	RGGGGGR	sp|Q9UJV8|PURG_HUMAN Purine-rich element-binding protein gamma OS=Homo sapiens OX=9606 GN=PURG PE=2 SV=1	106.021		16.274	RGGGgGR
164	KPMPPR	XXX_sp|Q5T8P6|RBM26_HUMAN RNA-binding protein 26 OS=Homo sapiens OX=9606 GN=RBM26 PE=1 SV=3	105.521		12.898	KpMPPR
166	KFVAKPNSLIVQLSVAFGAMDIAFPR	XXX_sp|Q9NPZ5|B3GA2_HUMAN Galactosylgalactosylxylosylprotein 3-beta-glucuronosyltransferase 2 OS=Homo sapiens OX=9606 GN=B3GAT2 PE=1 SV=2	115.055		10.668	KfvAKPNSLIVQLSVAFGAMDIAFPR
167	QPGGAAAAGR	XXX_sp|Q9H0C5|BTBD1_HUMAN BTB/POZ domain-containing protein 1 OS=Homo sapiens OX=9606 GN=BTBD1 PE=1 SV=1	25.9985		15.004	QPGGAAaAGR
168	LKEQISTNLR	XXX_sp|Q8IWX7|UN45B_HUMAN Protein unc-45 homolog B OS=Homo sapiens OX=9606 GN=UNC45B PE=1 SV=1	44.5244		15.002	lKEQISTNLR
169	RPGPSPR	XXX_sp|O75449|KTNA1_HUMAN Katanin p60 ATPase-containing subunit A1 OS=Homo sapiens OX=9606 GN=KATNA1 PE=1 SV=1	217.048		16.552	RpGPSPR
170	GPAGPAAQQAAK	sp|O15417|TNC18_HUMAN Trinucleotide repeat-containing gene 18 protein OS=Homo sapiens OX=9606 GN=TNRC18 PE=1 SV=3	175.126		16.925	GPaGPAAQQAAK
171	KEIEELQSQAQALSQEGK	sp|Q01082|SPTB2_HUMAN Spectrin beta chain, non-erythrocytic 1 OS=Homo sapiens OX=9606 GN=SPTBN1 PE=1 SV=2	102.078		19.631	KEIEelqsQAQALSQEGK
172	KNKPGVYTR	sp|Q86T26|TM11B_HUMAN Transmembrane protease serine 11B OS=Homo sapiens OX=9606 GN=TMPRSS11B PE=2 SV=3	94.9515		11.596	KNKPGvytR
173	KMEPWDDMSMQNPLEDSK	XXX_sp|Q9UHK6|AMACR_HUMAN Alpha-methylacyl-CoA racemase OS=Homo sapiens OX=9606 GN=AMACR PE=1 SV=2	201.118		15.693	KMEPWDDMSMQNPLedSK
174	FLNGQVVFEAWGR	sp|Q8NDZ4|DIK2A_HUMAN Divergent protein kinase domain 2A OS=Homo sapiens OX=9606 GN=DIPK2A PE=1 SV=1	114.049		19.538	FLnGQVVFEAWGR
175	KEETPGTPK	sp|Q99442|SEC62_HUMAN Translocation protein SEC62 OS=Homo sapiens OX=9606 GN=SEC62 PE=1 SV=1	121.671		14.556	KEETPGtpK
176	KSFSANGAPR	XXX_sp|Q9HAJ7|SP30L_HUMAN Histone deacetylase complex subunit SAP30L OS=Homo sapiens OX=9606 GN=SAP30L PE=1 SV=1	177.5		12.733	KSfsANGAPR
177	EDIYSGGGGGGSR	sp|Q13151|ROA0_HUMAN Heterogeneous nuclear ribonucleoprotein A0 OS=Homo sapiens OX=9606 GN=HNRNPA0 PE=1 SV=1	227.066		14.293	EDIySGGGGGGSR
178	KAGGGVLNR	sp|A6NIH7|U119B_HUMAN Protein unc-119 homolog B OS=Homo sapiens OX=9606 GN=UNC119B PE=1 SV=1	226.089		14.552	KAgGGVLNR
179	GALGPPGPQGPIGYPGPR	sp|P12107|COBA1_HUMAN Collagen alpha-1(XI) chain OS=Homo sapiens OX=9606 GN=COL11A1 PE=1 SV=4	250.136		16.944	GALGPPGPQGPIGYPgpR
180	RPQYRPQYR	sp|P16989|YBOX3_HUMAN Y-box-binding protein 3 OS=Homo sapiens OX=9606 GN=YBX3 PE=1 SV=4	29.9109		17.132	RPQYRpqyR
181	RMLAGGVR	sp|Q96FE5|LIGO1_HUMAN Leucine-rich repeat and immunoglobulin-like domain-containing nogo receptor-interacting protein 1 OS=Homo sapiens OX=9606 GN=LINGO1 PE=1 SV=2	100.077	2M(15.9949)	9.99	RMLAGGvR
182	RGLVPVDALTEI	sp|Q6ZMT1|STAC2_HUMAN SH3 and cysteine-rich domain-containing protein 2 OS=Homo sapiens OX=9606 GN=STAC2 PE=1 SV=1	3.9242		15.879	RGlVPVDALTEI
183	KGSHTLLR	XXX_sp|Q6ZN79|Z705A_HUMAN Zinc finger protein 705A OS=Homo sapiens OX=9606 GN=ZNF705A PE=2 SV=1	134.011		15.549	KGSHTLlR
184	SYVLQGSVRGCPALEGSVGLSNSVSR	sp|Q8TDF6|GRP4_HUMAN RAS guanyl-releasing protein 4 OS=Homo sapiens OX=9606 GN=RASGRP4 PE=1 SV=2	85.0403	11C(57.021465)	19.274	SYVLQGSVRGCPALEGSVGLSNSvsR
185	GPPGELGAEGKAGK	XXX_sp|P20908|CO5A1_HUMAN Collagen alpha-1(V) chain OS=Homo sapiens OX=9606 GN=COL5A1 PE=1 SV=3	222.073		17.532	GPPGELGAEGKAGk
186	GGGGGGGGGGGGGR	sp|P22087|FBRL_HUMAN rRNA 2'-O-methyltransferase fibrillarin OS=Homo sapiens OX=9606 GN=FBL PE=1 SV=2	290.284		17.921	GGGGGGGGgGGGGR
187	GGRLLQGHR	sp|Q96MS3|GL1D1_HUMAN Glycosyltransferase 1 domain-containing protein 1 OS=Homo sapiens OX=9606 GN=GLT1D1 PE=2 SV=2	13.0193		14.483	GGRLLQgHR
188	KGSASQVPSQAPPSR	sp|O75604|UBP2_HUMAN Ubiquitin carboxyl-terminal hydrolase 2 OS=Homo sapiens OX=9606 GN=USP2 PE=1 SV=2	34.0313		15.347	KGsASQVPSQAPPSR
191	KGIGMHR	XXX_sp|P84098|RL19_HUMAN 60S ribosomal protein L19 OS=Homo sapiens OX=9606 GN=RPL19 PE=1 SV=1	253.03	5M(15.9949)	10.049	KGigMHR
192	KSPFTK	XXX_sp|Q6ZU67|BEND4_HUMAN BEN domain-containing protein 4 OS=Homo sapiens OX=9606 GN=BEND4 PE=2 SV=3	122.728		12.719	KsPFTK
193	SSYVPSGPQYEANGHVCVGK	XXX_sp|Q02817|MUC2_HUMAN Mucin-2 OS=Homo sapiens OX=9606 GN=MUC2 PE=1 SV=2	229.082	17C(57.021465)	15.423	SSYVPSGPQYEANGHVCVgK
194	GPPGLQGPLGSEGK	XXX_sp|Q8IZC6|CORA1_HUMAN Collagen alpha-1(XXVII) chain OS=Homo sapiens OX=9606 GN=COL27A1 PE=1 SV=1	72.0485		24.764	GPPGLQGPLGsEGK
195	RPVSSAASIR	XXX_sp|Q99963|SH3G3_HUMAN Endophilin-A3 OS=Homo sapiens OX=9606 GN=SH3GL3 PE=1 SV=1	10.968		13.832	RPVSSAaSIR
196	ALLDGLALNTHLR	sp|Q6F5E8|CARL2_HUMAN Capping protein, Arp2/3 and myosin-I linker protein 2 OS=Homo sapiens OX=9606 GN=CARMIL2 PE=1 SV=2	35.8724		15.502	alLDGLALNTHLR
197	GRGGGGGR	XXX_sp|Q9UJV8|PURG_HUMAN Purine-rich element-binding protein gamma OS=Homo sapiens OX=9606 GN=PURG PE=2 SV=1	23.0349		17.395	GRGgGGGR
198	KPHQQR	XXX_sp|Q5T3I0|GPTC4_HUMAN G patch domain-containing protein 4 OS=Homo sapiens OX=9606 GN=GPATCH4 PE=1 SV=2	47.308		14.351	KpHQQR
199	KPTDTVK	XXX_sp|O14793|GDF8_HUMAN Growth/differentiation factor 8 OS=Homo sapiens OX=9606 GN=MSTN PE=1 SV=1	193.557		14.277	KpTDTVK
200	VYHVGSHIPGWFR	sp|O00562|PITM1_HUMAN Membrane-associated phosphatidylinositol transfer protein 1 OS=Homo sapiens OX=9606 GN=PITPNM1 PE=1 SV=4	15.9836		17.681	VYHVGSHIPGwfR
201	SHSVVTIHTGQR	XXX_sp|P11177|ODPB_HUMAN Pyruvate dehydrogenase E1 component subunit beta, mitochondrial OS=Homo sapiens OX=9606 GN=PDHB PE=1 SV=3	207.817		13.186	SHSVVTIHTGqR
202	TRGSPGPAAPVGSGAAAGR	XXX_sp|P83369|LSM11_HUMAN U7 snRNA-associated Sm-like protein LSm11 OS=Homo sapiens OX=9606 GN=LSM11 PE=1 SV=2	49.061		18.231	TRGsPGPAAPVGSGAAAGR
203	QGGLALVCGGGGR	XXX_sp|Q6P1W5|CA094_HUMAN Uncharacterized protein C1orf94 OS=Homo sapiens OX=9606 GN=C1orf94 PE=1 SV=2	6.0305	8C(57.021465)	16.021	QGGLAlvcGGGGR
204	LGPFHPR	sp|Q9BZ23|PANK2_HUMAN Pantothenate kinase 2, mitochondrial OS=Homo sapiens OX=9606 GN=PANK2 PE=1 SV=3	5.0187		12.782	LGPFhPR
205	RGGGGGR	sp|Q9UJV8|PURG_HUMAN Purine-rich element-binding protein gamma OS=Homo sapiens OX=9606 GN=PURG PE=2 SV=1	115.529		15.944	RGgGGGR
207	KKPCGQSEINTLK	sp|Q9H939|PPIP2_HUMAN Proline-serine-threonine phosphatase-interacting protein 2 OS=Homo sapiens OX=9606 GN=PSTPIP2 PE=1 SV=4	39.472	4C(57.021465)	13.075	KKPCGQSEIntlk
208	EVYQQQQYGSGGR	sp|Q99729|ROAA_HUMAN Heterogeneous nuclear ribonucleoprotein A/B OS=Homo sapiens OX=9606 GN=HNRNPAB PE=1 SV=2	227.073		25.468	EVyQQQQYGSGGR
209	KTTAENVNTQSSR	sp|Q9UHC1|MLH3_HUMAN DNA mismatch repair protein Mlh3 OS=Homo sapiens OX=9606 GN=MLH3 PE=1 SV=3	49.0183		18.142	KTTAENVNTQsSR
210	KGGGGGGGR	XXX_sp|Q96NL0|RUN3B_HUMAN RUN domain-containing protein 3B OS=Homo sapiens OX=9606 GN=RUNDC3B PE=2 SV=1	15.6624		12.267	KGGGGGgGR
211	GPRPGRPPFGPR	XXX_sp|Q9UN86|G3BP2_HUMAN Ras GTPase-activating protein-binding protein 2 OS=Homo sapiens OX=9606 GN=G3BP2 PE=1 SV=2	183.96		15.144	GPRPGRPPFgPR
212	ECKMVILSVCSQMLSESDR	sp|Q96DM3|RMC1_HUMAN Regulator of MON1-CCZ1 complex OS=Homo sapiens OX=9606 GN=RMC1 PE=1 SV=2	6.9202	2C(57.021465), 10C(57.021465)	15.087	ECKMVILSVCSQMlsESDR
213	RYTAHQVLQHPWIETAGK	sp|Q9C098|DCLK3_HUMAN Serine/threonine-protein kinase DCLK3 OS=Homo sapiens OX=9606 GN=DCLK3 PE=2 SV=2	58.0781		17.268	RYTAHQVLQhpWIETAGK
214	RGGFLEVAHALTPGEYR	XXX_sp|Q9P212|PLCE1_HUMAN 1-phosphatidylinositol 4,5-bisphosphate phosphodiesterase epsilon-1 OS=Homo sapiens OX=9606 GN=PLCE1 PE=1 SV=3	6.5145		13.669	RGGFLEVAHALTPGeyR
215	KTDTTTPVNFLR	XXX_sp|Q8WW62|TMED6_HUMAN Transmembrane emp24 domain-containing protein 6 OS=Homo sapiens OX=9606 GN=TMED6 PE=2 SV=2	148.029		8.136	KTDTTTPVnflR
216	RGGPPR	sp|Q14157|UBP2L_HUMAN Ubiquitin-associated protein 2-like OS=Homo sapiens OX=9606 GN=UBAP2L PE=1 SV=2	40.991		6.988	RGGpPR
217	KPTDTVK	XXX_sp|O14793|GDF8_HUMAN Growth/differentiation factor 8 OS=Homo sapiens OX=9606 GN=MSTN PE=1 SV=1	167.026		14.361	KptDTVK
218	REPSPR	XXX_sp|O43439|MTG8R_HUMAN Protein CBFA2T2 OS=Homo sapiens OX=9606 GN=CBFA2T2 PE=1 SV=1	4.001		11.533	RePSPR
219	DTAATGEQHSR	sp|O75154|RFIP3_HUMAN Rab11 family-interacting protein 3 OS=Homo sapiens OX=9606 GN=RAB11FIP3 PE=1 SV=1	25.0793		17.041	dTAATGEQHSR
220	RGGGGGR	sp|Q9UJV8|PURG_HUMAN Purine-rich element-binding protein gamma OS=Homo sapiens OX=9606 GN=PURG PE=2 SV=1	107.542		14.804	RGGGgGR
221	RGTVQVHK	XXX_sp|O60258|FGF17_HUMAN Fibroblast growth factor 17 OS=Homo sapiens OX=9606 GN=FGF17 PE=1 SV=1	16.9965		13.51	RGTvQVHK
222	AGGGGPGGR	XXX_sp|Q96GI7|FA89A_HUMAN Protein FAM89A OS=Homo sapiens OX=9606 GN=FAM89A PE=1 SV=1	15.0511		16.687	AGGggPGGR
223	KVDTATLR	sp|Q8NF91|SYNE1_HUMAN Nesprin-1 OS=Homo sapiens OX=9606 GN=SYNE1 PE=1 SV=4	6.9984		15.515	KVdtATLR
225	AHIHMLLEGLR	sp|Q9UBK9|UXT_HUMAN Protein UXT OS=Homo sapiens OX=9606 GN=UXT PE=1 SV=1	114.027		13.303	AHIHMLLEGlR
226	KWPSSVLAFPR	sp|Q6ZN84|CCD81_HUMAN Coiled-coil domain-containing protein 81 OS=Homo sapiens OX=9606 GN=CCDC81 PE=2 SV=2	180.589		12.755	KWPSsvlAFPR
227	KGCLAR	sp|O95271|TNKS1_HUMAN Poly [ADP-ribose] polymerase tankyrase-1 OS=Homo sapiens OX=9606 GN=TNKS PE=1 SV=2	335.541	3C(57.021465)	12.798	KGcLAR
228	DLAVAALFAMGVSR	XXX_sp|O00270|GPR31_HUMAN 12-(S)-hydroxy-5,8,10,14-eicosatetraenoic acid receptor OS=Homo sapiens OX=9606 GN=GPR31 PE=2 SV=2	32.0137		20.217	DLAvaALFAMGVSR
229	RPGGGGGR	XXX_sp|O75526|RMXL2_HUMAN RNA-binding motif protein, X-linked-like-2 OS=Homo sapiens OX=9606 GN=RBMXL2 PE=1 SV=3	45.0285		15.466	RPGGgGGR
230	KPSEQTASVMASVTSLLSSPASAAVLSSPPR	sp|Q9HCE3|ZN532_HUMAN Zinc finger protein 532 OS=Homo sapiens OX=9606 GN=ZNF532 PE=1 SV=2	8.9431	10M(15.9949)	17.59	KPSEQTASVMASVTSLLSSPASAAVLSsppR
231	QPDRVCR	XXX_sp|Q96BD0|SO4A1_HUMAN Solute carrier organic anion transporter family member 4A1 OS=Homo sapiens OX=9606 GN=SLCO4A1 PE=1 SV=2	62.3814	6C(57.021465)	11.854	QPDRVcR
232	KQVARPGNPVYHK	sp|Q9NRM1|ENAM_HUMAN Enamelin OS=Homo sapiens OX=9606 GN=ENAM PE=1 SV=3	186.125		17.842	KQVARPGNPVyHK
233	LLMQHTWPR	sp|Q6NXR4|TTI2_HUMAN TELO2-interacting protein 2 OS=Homo sapiens OX=9606 GN=TTI2 PE=1 SV=1	81.0348	3M(15.9949)	11.662	LLMQHTwpR
234	RGGSVAAK	XXX_sp|Q9ULI4|KI26A_HUMAN Kinesin-like protein KIF26A OS=Homo sapiens OX=9606 GN=KIF26A PE=1 SV=3	47.9827		14.588	RGGSVAaK
235	GLYSTGAKYHLMGEK	XXX_sp|Q8IWE5|PKHM2_HUMAN Pleckstrin homology domain-containing family M member 2 OS=Homo sapiens OX=9606 GN=PLEKHM2 PE=1 SV=2	176.675		8.112	glySTGAKYHLMGEK
236	GPPGPPGGLR	sp|Q12860|CNTN1_HUMAN Contactin-1 OS=Homo sapiens OX=9606 GN=CNTN1 PE=1 SV=1	20.0374		19.165	GPpGPPGGLR
237	RGGAGPGR	XXX_sp|Q9H9H5|MA6D1_HUMAN MAP6 domain-containing protein 1 OS=Homo sapiens OX=9606 GN=MAP6D1 PE=1 SV=1	72.0259		16.843	RGGAGpGR
238	RISPAPVSHSR	XXX_sp|Q6ZV29|PLPL7_HUMAN Patatin-like phospholipase domain-containing protein 7 OS=Homo sapiens OX=9606 GN=PNPLA7 PE=1 SV=4	197.071		20.128	RISPaPVSHSR
239	NRPAIARGAAGGGGR	sp|Q86V81|THOC4_HUMAN THO complex subunit 4 OS=Homo sapiens OX=9606 GN=ALYREF PE=1 SV=3	61.9287		23.686	NRPAIarGAAGGGGR
240	RPPPRPPCRLSMGR	sp|Q8N398|VW5B2_HUMAN von Willebrand factor A domain-containing protein 5B2 OS=Homo sapiens OX=9606 GN=VWA5B2 PE=2 SV=3	118.181	8C(57.021465)	16.445	RPPPRPPcRLSMGR
241	KGPGAGPR	sp|Q8IV32|CCD71_HUMAN Coiled-coil domain-containing protein 71 OS=Homo sapiens OX=9606 GN=CCDC71 PE=1 SV=3	177.067		14.207	KGpGAGPR
242	RGPPPPPR	sp|P38159|RBMX_HUMAN RNA-binding motif protein, X chromosome OS=Homo sapiens OX=9606 GN=RBMX PE=1 SV=3	94.0167		20.118	RGpPPPPR
243	RGPPEGR	sp|Q6RFH8|DUX4C_HUMAN Double homeobox protein 4C OS=Homo sapiens OX=9606 GN=DUX4L9 PE=1 SV=1	45.9838		13.236	RGPPegR
244	ARQPQSPPR	sp|O95613|PCNT_HUMAN Pericentrin OS=Homo sapiens OX=9606 GN=PCNT PE=1 SV=4	133.657		16.242	aRQPQSPPR
246	NSSAKVIFSFIAER	XXX_sp|Q9H251|CAD23_HUMAN Cadherin-23 OS=Homo sapiens OX=9606 GN=CDH23 PE=1 SV=2	396.273		12.027	nssakvIFSFIAER
247	KKPPLAPPPSNDVVR	XXX_sp|Q13905|RPGF1_HUMAN Rap guanine nucleotide exchange factor 1 OS=Homo sapiens OX=9606 GN=RAPGEF1 PE=1 SV=3	350.19		18.07	KKpPLAPPPSNDVVR
248	KGTEGLGFSITSR	sp|Q8TEW0|PARD3_HUMAN Partitioning defective 3 homolog OS=Homo sapiens OX=9606 GN=PARD3 PE=1 SV=2	73.6201		12.912	KGtegLGFSITSR
249	RLGGGR	XXX_sp|O43896|KIF1C_HUMAN Kinesin-like protein KIF1C OS=Homo sapiens OX=9606 GN=KIF1C PE=1 SV=3	11.7996		7.215	RLGGgR
250	EDIYSGGGGGGSR	sp|Q13151|ROA0_HUMAN Heterogeneous nuclear ribonucleoprotein A0 OS=Homo sapiens OX=9606 GN=HNRNPA0 PE=1 SV=1	226.065		15.79	EDIySGGGGGGSR
251	GPPGPSGPVGDVGR	XXX_sp|P53420|CO4A4_HUMAN Collagen alpha-4(IV) chain OS=Homo sapiens OX=9606 GN=COL4A4 PE=1 SV=3	13.0271		18.31	GPPGPsGPVGDVGR
252	KFGHAGR	sp|A0A1B0GU29|SIM28_HUMAN Small integral membrane protein 28 OS=Homo sapiens OX=9606 GN=SMIM28 PE=3 SV=1	240.663		13.239	KFGHAgR
253	MNETNKTLVGPSELPTASAVAPGPGTGAR	sp|Q8IVY1|CA210_HUMAN Type III endosome membrane protein TEMP OS=Homo sapiens OX=9606 GN=C1orf210 PE=3 SV=1	69.1663	N-term(42.0106)	13.443	mnetNKTLVGPSELPTASAVAPGPGTGAR
254	RGGAINSR	sp|P78317|RNF4_HUMAN E3 ubiquitin-protein ligase RNF4 OS=Homo sapiens OX=9606 GN=RNF4 PE=1 SV=1	146.603		13.001	RGGaINSR
255	KANQAAAR	sp|Q6ZNB6|NFXL1_HUMAN NF-X1-type zinc finger protein NFXL1 OS=Homo sapiens OX=9606 GN=NFXL1 PE=1 SV=2	226.149		11.414	KanQAAAR
256	RFNFSSGPR	XXX_sp|O95886|DLGP3_HUMAN Disks large-associated protein 3 OS=Homo sapiens OX=9606 GN=DLGAP3 PE=1 SV=3	104.031		11.042	RFNFSSGpR
257	TGPFGSAGAKGPLGPSGPPGIPGPAGPIGPSGR	XXX_sp|P29400|CO4A5_HUMAN Collagen alpha-5(IV) chain OS=Homo sapiens OX=9606 GN=COL4A5 PE=1 SV=2	56.0239		15.923	tGPFGSAGAKGPLGPSGPPGIPGPAGPIGPSGR
258	AAAAAAGAGNRAAVAVAVAR	sp|Q9Y5R2|MMP24_HUMAN Matrix metalloproteinase-24 OS=Homo sapiens OX=9606 GN=MMP24 PE=2 SV=1	213.132		19.484	aaAAAAGAGNRAAVAVAVAR
259	VELYTQKESQSR	XXX_sp|A8MVX0|ARG33_HUMAN Rho guanine nucleotide exchange factor 33 OS=Homo sapiens OX=9606 GN=ARHGEF33 PE=2 SV=2	73.5374		9.568	velyTQKESQSR
260	RNPGGWVEK	sp|P13637|AT1A3_HUMAN Sodium/potassium-transporting ATPase subunit alpha-3 OS=Homo sapiens OX=9606 GN=ATP1A3 PE=1 SV=3	78.0897		13.715	RNpGGWVEK
261	KPQTLGGTQGTGGK	XXX_sp|P43026|GDF5_HUMAN Growth/differentiation factor 5 OS=Homo sapiens OX=9606 GN=GDF5 PE=1 SV=3	25.4208		18.12	KPqtLGGTQGTGGK
262	KPGGGWMR	XXX_sp|Q9NW08|RPC2_HUMAN DNA-directed RNA polymerase III subunit RPC2 OS=Homo sapiens OX=9606 GN=POLR3B PE=1 SV=2	323.09		14.46	KpGGGWMR
263	RGLLYLRPPPPPPGPR	sp|M0QZC1|RN225_HUMAN RING finger protein 225 OS=Homo sapiens OX=9606 GN=RNF225 PE=3 SV=2	153.059		16.876	RGLLYLRPPPpPPGPR
264	KDEVPR	XXX_sp|C9JQI7|TM232_HUMAN Transmembrane protein 232 OS=Homo sapiens OX=9606 GN=TMEM232 PE=2 SV=2	76.0164		13.062	KdEVPR
265	KGTLFSGGK	XXX_sp|Q9Y4E6|WDR7_HUMAN WD repeat-containing protein 7 OS=Homo sapiens OX=9606 GN=WDR7 PE=1 SV=2	23.9371		16.671	KGtlFSGGK
266	SGLISTSGR	sp|Q9NYQ7|CELR3_HUMAN Cadherin EGF LAG seven-pass G-type receptor 3 OS=Homo sapiens OX=9606 GN=CELSR3 PE=1 SV=2	53.04		16.792	sGLISTSGR
267	RGPDLSMNLDR	sp|Q9UJT2|TSKS_HUMAN Testis-specific serine kinase substrate OS=Homo sapiens OX=9606 GN=TSKS PE=1 SV=3	21.0104		18.817	RGPDLSMNLdR
268	FDHLGGRGGGGGR	XXX_sp|P23246|SFPQ_HUMAN Splicing factor, proline- and glutamine-rich OS=Homo sapiens OX=9606 GN=SFPQ PE=1 SV=2	104.651		14.701	fdhlGGRGGGGGR
269	RPHAPGRPAR	sp|Q9BZG8|DPH1_HUMAN 2-(3-amino-3-carboxypropyl)histidine synthase subunit 1 OS=Homo sapiens OX=9606 GN=DPH1 PE=1 SV=2	189.103		19.174	RPHAPGRPaR
270	KDEVPR	XXX_sp|C9JQI7|TM232_HUMAN Transmembrane protein 232 OS=Homo sapiens OX=9606 GN=TMEM232 PE=2 SV=2	74.543		14.186	KdEVPR
271	KESPPR	XXX_sp|Q9Y2W3|S45A1_HUMAN Proton-associated sugar transporter A OS=Homo sapiens OX=9606 GN=SLC45A1 PE=1 SV=5	25.0489		13.846	KeSPPR
272	RGTPPLTPGR	sp|Q9Y3Q4|HCN4_HUMAN Potassium/sodium hyperpolarization-activated cyclic nucleotide-gated channel 4 OS=Homo sapiens OX=9606 GN=HCN4 PE=1 SV=1	52.0443		20.662	RGTPPltpGR
274	LYSSMSRAFLYR	sp|Q96JF0|SIAT2_HUMAN Beta-galactoside alpha-2,6-sialyltransferase 2 OS=Homo sapiens OX=9606 GN=ST6GAL2 PE=1 SV=2	283.148	5M(15.9949)	11.295	LYSSMSRaFLYR
275	KNVFLSAPIGQSNVLPLANGPIVPLGPK	XXX_sp|Q6AHZ1|Z518A_HUMAN Zinc finger protein 518A OS=Homo sapiens OX=9606 GN=ZNF518A PE=1 SV=2	93.9783		20.501	KNVFLSAPIGQSNVLPLANGPIVPLgpK
276	KATAAAAAAAAAAATAADR	XXX_sp|Q8TE49|OTU7A_HUMAN OTU domain-containing protein 7A OS=Homo sapiens OX=9606 GN=OTUD7A PE=1 SV=1	36.9761		18.269	KataaAAAAAAAAATAADR
277	GAAGAPAGSNAPAEGK	XXX_sp|Q9H6I2|SOX17_HUMAN Transcription factor SOX-17 OS=Homo sapiens OX=9606 GN=SOX17 PE=1 SV=1	323.183		19.53	GAAGAPAGSNAPaEGK
278	NPGGASASAR	sp|A8MZ59|LEUTX_HUMAN Leucine-twenty homeobox OS=Homo sapiens OX=9606 GN=LEUTX PE=2 SV=3	159.088		14.02	NPgGASASAR
279	DGEGGKEGEK	sp|P55316|FOXG1_HUMAN Forkhead box protein G1 OS=Homo sapiens OX=9606 GN=FOXG1 PE=1 SV=2	70.0863		13.692	dGEGGKEGEK
280	SIGSVSCDGR	sp|Q9UKR8|TSN16_HUMAN Tetraspanin-16 OS=Homo sapiens OX=9606 GN=TSPAN16 PE=2 SV=1	74.5022	7C(57.021465)	11.462	SIgSVSCDGR
281	GTAAAAAAAAAAAAAGEGAR	sp|Q7RTP0|NIPA1_HUMAN Magnesium transporter NIPA1 OS=Homo sapiens OX=9606 GN=NIPA1 PE=1 SV=1	22.0361	N-term(42.0106)	20.797	gtAAAAAAAAAAAAAGEGAR
282	ASMAPIGAAAMNIHGPK	XXX_sp|A6NJ88|SGE2P_HUMAN Putative SAGE1-like protein OS=Homo sapiens OX=9606 GN=SAGE2P PE=5 SV=4	326.177	11M(15.9949)	16.965	ASMAPIGAAAMNIHGPk
283	TPGLRTPAAGER	sp|Q53HL2|BOREA_HUMAN Borealin OS=Homo sapiens OX=9606 GN=CDCA8 PE=1 SV=2	231.109		19.343	tPGLRTPAAGER
284	KTGSPPR	XXX_sp|Q9UBS0|KS6B2_HUMAN Ribosomal protein S6 kinase beta-2 OS=Homo sapiens OX=9606 GN=RPS6KB2 PE=1 SV=2	170.026		13.367	KtgSPPR
285	RGGGDGGGGGGGGR	XXX_sp|Q9NQS1|AVEN_HUMAN Cell death regulator Aven OS=Homo sapiens OX=9606 GN=AVEN PE=1 SV=1	9.076		21.623	RGGGdggggGGGGR
286	VPSGGRSAGPGR	XXX_sp|Q13875|MOBP_HUMAN Myelin-associated oligodendrocyte basic protein OS=Homo sapiens OX=9606 GN=MOBP PE=1 SV=2	59.0422		18.628	VPSGGRsAGPGR
287	KGPGTESNPSALTDGK	XXX_sp|P42331|RHG25_HUMAN Rho GTPase-activating protein 25 OS=Homo sapiens OX=9606 GN=ARHGAP25 PE=1 SV=2	21.0359		20.415	KGPGtESNPSALTDGK
288	KGSSGR	XXX_sp|Q9HCE0|EPG5_HUMAN Ectopic P granules protein 5 homolog OS=Homo sapiens OX=9606 GN=EPG5 PE=1 SV=2	47.0092		13.367	KGsSGR
289	KWGFQPR	sp|Q9HD36|B2L10_HUMAN Bcl-2-like protein 10 OS=Homo sapiens OX=9606 GN=BCL2L10 PE=1 SV=2	24.0535		14.147	KWGfQPR
290	LGVGGGR	sp|Q9H3T2|SEM6C_HUMAN Semaphorin-6C OS=Homo sapiens OX=9606 GN=SEMA6C PE=2 SV=4	5.9849		13.172	lGVGGGR
292	ASARILAPPGGR	sp|Q9BPU6|DPYL5_HUMAN Dihydropyrimidinase-related protein 5 OS=Homo sapiens OX=9606 GN=DPYSL5 PE=1 SV=1	395.423		12.375	ASARILAPpggR
293	KGGAMPPVGSTGSK	XXX_sp|Q9BW19|KIFC1_HUMAN Kinesin-like protein KIFC1 OS=Homo sapiens OX=9606 GN=KIFC1 PE=1 SV=2	348.125		18.43	KGGAMPPvGSTGSK
294	KEPGHPWK	sp|Q07108|CD69_HUMAN Early activation antigen CD69 OS=Homo sapiens OX=9606 GN=CD69 PE=1 SV=1	268.699		10.386	KepGHPWK
295	NGVQRPLGGEK	XXX_sp|P23634|AT2B4_HUMAN Plasma membrane calcium-transporting ATPase 4 OS=Homo sapiens OX=9606 GN=ATP2B4 PE=1 SV=2	21.0232		9.075	nGVQRPLGGEK
296	KPPVKAPAR	XXX_sp|P59826|BPIB3_HUMAN BPI fold-containing family B member 3 OS=Homo sapiens OX=9606 GN=BPIFB3 PE=2 SV=2	383.229		18.133	KpPVKAPAR
297	KPHQQR	XXX_sp|Q5T3I0|GPTC4_HUMAN G patch domain-containing protein 4 OS=Homo sapiens OX=9606 GN=GPATCH4 PE=1 SV=2	46.3105		14.539	KpHQQR
298	RPPRSGAEGGGAR	XXX_sp|Q6ZS52|YF013_HUMAN Putative uncharacterized protein FLJ45825 OS=Homo sapiens OX=9606 PE=5 SV=1	8.1223		15.473	RPPRSGAEgGGAR
299	KGPGAGPR	sp|Q8IV32|CCD71_HUMAN Coiled-coil domain-containing protein 71 OS=Homo sapiens OX=9606 GN=CCDC71 PE=1 SV=3	17.9472		12.838	KGpGAGPR
300	RPGGGGGR	XXX_sp|O75526|RMXL2_HUMAN RNA-binding motif protein, X-linked-like-2 OS=Homo sapiens OX=9606 GN=RBMXL2 PE=1 SV=3	6.504		15.791	RPgGGGGR
301	KPITGSEQAAPTATPAATAASAAR	XXX_sp|O00116|ADAS_HUMAN Alkyldihydroxyacetonephosphate synthase, peroxisomal OS=Homo sapiens OX=9606 GN=AGPS PE=1 SV=1	15.3142		16.713	KPITGSEQAAPtaTPAATAASAAR
302	SQAAAARAGR	XXX_sp|Q7RTS5|OTOP3_HUMAN Proton channel OTOP3 OS=Homo sapiens OX=9606 GN=OTOP3 PE=1 SV=1	25.0464		16.486	sQAAAARAGR
303	RGGGGGR	sp|Q9UJV8|PURG_HUMAN Purine-rich element-binding protein gamma OS=Homo sapiens OX=9606 GN=PURG PE=2 SV=1	111.046		13.556	RGGgGGR
304	RGGFGGGPVTR	XXX_sp|Q8N6U8|GP161_HUMAN G-protein coupled receptor 161 OS=Homo sapiens OX=9606 GN=GPR161 PE=2 SV=1	23.2		16.404	RGGFGGGPVtR
306	LTGPANQAPLGEEMWLAAASSSRPTRR	XXX_sp|Q9Y227|ENTP4_HUMAN Ectonucleoside triphosphate diphosphohydrolase 4 OS=Homo sapiens OX=9606 GN=ENTPD4 PE=1 SV=1	155.062	N-term(42.0106), 14M(15.9949)	12.624	LTGPANQAPLGEEMWLAAASSSRPTrR
307	AAERAAGMSGAGR	sp|Q68CP4|HGNAT_HUMAN Heparan-alpha-glucosaminide N-acetyltransferase OS=Homo sapiens OX=9606 GN=HGSNAT PE=1 SV=2	73.0026	8M(15.9949)	10.276	aAERAAGMSGAGR
308	HVALNANR	XXX_sp|Q6NSZ9|ZSC25_HUMAN Zinc finger and SCAN domain-containing protein 25 OS=Homo sapiens OX=9606 GN=ZSCAN25 PE=1 SV=3	33.9768		18.46	HVALNaNR
309	RGPGPRPAR	sp|Q5T036|F120S_HUMAN Uncharacterized protein FAM120AOS OS=Homo sapiens OX=9606 GN=FAM120AOS PE=2 SV=1	18.9519		14.857	RGPGPrPAR
310	RGPLVSGTSGGGTGGGGR	XXX_sp|Q96K80|ZC3HA_HUMAN Zinc finger CCCH domain-containing protein 10 OS=Homo sapiens OX=9606 GN=ZC3H10 PE=1 SV=1	145.088		18.677	RgPLVSGTSGGGTGGGGR
311	ISVETPPSPIAKINIQVGK	XXX_sp|Q12866|MERTK_HUMAN Tyrosine-protein kinase Mer OS=Homo sapiens OX=9606 GN=MERTK PE=1 SV=2	33.0006		14.77	iSVETPPSPIAKINIQVGK
312	RPGSAHPPPR	XXX_sp|O14746|TERT_HUMAN Telomerase reverse transcriptase OS=Homo sapiens OX=9606 GN=TERT PE=1 SV=1	128.297		13.706	RPGSAHPPpR
313	RGAGGAR	XXX_sp|O60346|PHLP1_HUMAN PH domain leucine-rich repeat-containing protein phosphatase 1 OS=Homo sapiens OX=9606 GN=PHLPP1 PE=1 SV=3	14.5066		13.069	RGAgGAR
314	RGPGPPR	XXX_sp|Q9UHV2|SRTD1_HUMAN SERTA domain-containing protein 1 OS=Homo sapiens OX=9606 GN=SERTAD1 PE=1 SV=2	42.0137		13.774	RGPgPPR
315	RGPPGR	XXX_sp|O60883|G37L1_HUMAN G-protein coupled receptor 37-like 1 OS=Homo sapiens OX=9606 GN=GPR37L1 PE=1 SV=2	17.0149		14.393	RGpPGR
317	VVGQILVDKLGLQWGR	sp|Q6ZUB1|S31E1_HUMAN Spermatogenesis-associated protein 31E1 OS=Homo sapiens OX=9606 GN=SPATA31E1 PE=2 SV=2	171.075		12.242	vVGQILVDKLGLQWGR
318	QPSQGQYSK	XXX_sp|Q5T1N1|AKND1_HUMAN Protein AKNAD1 OS=Homo sapiens OX=9606 GN=AKNAD1 PE=2 SV=3	26.0334		13.593	QPsqGQYSK
319	RGGPRPGGR	sp|Q9HCT0|FGF22_HUMAN Fibroblast growth factor 22 OS=Homo sapiens OX=9606 GN=FGF22 PE=1 SV=1	193.133		20.308	RGGPRPgGR
320	GAGAARASGPGGGAPR	sp|P78358|CTG1B_HUMAN Cancer/testis antigen 1 OS=Homo sapiens OX=9606 GN=CTAG1A PE=1 SV=1	163.064		18.475	GAGAARAsgPGGGAPR
321	APPPGPSRPAVR	sp|O00192|ARVC_HUMAN Armadillo repeat protein deleted in velo-cardio-facial syndrome OS=Homo sapiens OX=9606 GN=ARVCF PE=1 SV=1	85.9841		16.932	APPPGPSRPAvR
322	GGAGGPGGGGSGAGSNR	XXX_sp|Q66K64|DCA15_HUMAN DDB1- and CUL4-associated factor 15 OS=Homo sapiens OX=9606 GN=DCAF15 PE=1 SV=1	72.0763		15.285	gGAGGPGGGGSGAGSNR
323	KDEVPR	XXX_sp|C9JQI7|TM232_HUMAN Transmembrane protein 232 OS=Homo sapiens OX=9606 GN=TMEM232 PE=2 SV=2	77.0188		12.912	KdEVPR
324	KAGSPR	sp|Q8WUF5|IASPP_HUMAN RelA-associated inhibitor OS=Homo sapiens OX=9606 GN=PPP1R13L PE=1 SV=4	27.8062		6.483	KagSPR
325	QGGASPGR	XXX_sp|Q9Y278|HS3S2_HUMAN Heparan sulfate glucosamine 3-O-sulfotransferase 2 OS=Homo sapiens OX=9606 GN=HS3ST2 PE=1 SV=1	46.0576		15.147	qGGASPGR
326	GGPGPSR	XXX_sp|P18825|ADA2C_HUMAN Alpha-2C adrenergic receptor OS=Homo sapiens OX=9606 GN=ADRA2C PE=2 SV=2	29.6831		14.158	GGPGPsR
327	GPPGPPGPPGPR	sp|P20849|CO9A1_HUMAN Collagen alpha-1(IX) chain OS=Homo sapiens OX=9606 GN=COL9A1 PE=1 SV=3	40.0632		19.724	GPpgPPGPPGPR
328	KNAFSPR	sp|Q86YW0|PLCZ1_HUMAN 1-phosphatidylinositol 4,5-bisphosphate phosphodiesterase zeta-1 OS=Homo sapiens OX=9606 GN=PLCZ1 PE=1 SV=1	222.302		14.059	KnAFSPR
330	GRPPPKITWSKPNVNLR	sp|Q8WZ42|TITIN_HUMAN Titin OS=Homo sapiens OX=9606 GN=TTN PE=1 SV=4	6.0052		13.824	GRPPPKITWSKPNVnlR
331	KSTSNNSISADLR	XXX_sp|P12757|SKIL_HUMAN Ski-like protein OS=Homo sapiens OX=9606 GN=SKIL PE=1 SV=2	181.129		18.947	KSTsNNSISADLR
332	LAAGTMTGKEMYSMNR	XXX_sp|P21941|MATN1_HUMAN Cartilage matrix protein OS=Homo sapiens OX=9606 GN=MATN1 PE=1 SV=1	260.111	6M(15.9949), 14M(15.9949)	17.849	lAAGTMTGKEMYSMNR
333	QYHTSNSSSGGGGR	XXX_sp|O60282|KIF5C_HUMAN Kinesin heavy chain isoform 5C OS=Homo sapiens OX=9606 GN=KIF5C PE=1 SV=1	67.0967		19.408	QYHTSNSSsGGGGR
334	IWKSAQASPLLQGESQK	sp|Q86VV8|RTTN_HUMAN Rotatin OS=Homo sapiens OX=9606 GN=RTTN PE=1 SV=3	67.0248		17.855	IWKSAQASPLLQGEsqK
335	SEKASTELVALLGYK	XXX_sp|A4D1S5|RAB19_HUMAN Ras-related protein Rab-19 OS=Homo sapiens OX=9606 GN=RAB19 PE=2 SV=2	70.0718		19.461	sEKASTELVALLGYK
336	LMKQGGAALEGSALANGR	sp|P56177|DLX1_HUMAN Homeobox protein DLX-1 OS=Homo sapiens OX=9606 GN=DLX1 PE=1 SV=3	6.004		19.903	lMKQGGAALEGSALANGR
337	RGPAAQPR	XXX_sp|P13378|HXD8_HUMAN Homeobox protein Hox-D8 OS=Homo sapiens OX=9606 GN=HOXD8 PE=2 SV=2	3.9642		12.36	RGPAAQpR
338	KDEVPR	XXX_sp|C9JQI7|TM232_HUMAN Transmembrane protein 232 OS=Homo sapiens OX=9606 GN=TMEM232 PE=2 SV=2	75.0184		12.993	KdEVPR
339	KPQPVFFSRIDHQK	XXX_sp|Q5FWF4|ZRAB3_HUMAN DNA annealing helicase and endonuclease ZRANB3 OS=Homo sapiens OX=9606 GN=ZRANB3 PE=1 SV=2	40.0142		18.696	KPqpvfFSRIDHQK
340	FKEGSLFNLPLR	XXX_sp|Q9BXJ9|NAA15_HUMAN N-alpha-acetyltransferase 15, NatA auxiliary subunit OS=Homo sapiens OX=9606 GN=NAA15 PE=1 SV=1	28.8354		16.275	FKEGSLFNlpLR
341	GFGRSAGTLLCVAR	XXX_sp|P35270|SPRE_HUMAN Sepiapterin reductase OS=Homo sapiens OX=9606 GN=SPR PE=1 SV=1	52.0294	11C(57.021465)	17.614	GFGRSAgtlLCVAR
342	RGAFNSK	sp|Q12974|TP4A2_HUMAN Protein tyrosine phosphatase type IVA 2 OS=Homo sapiens OX=9606 GN=PTP4A2 PE=1 SV=1	328.091		14.386	RgAFNSK
343	ADAGMMIAMESSNSDLSSK	XXX_sp|Q5VZ89|DEN4C_HUMAN DENN domain-containing protein 4C OS=Homo sapiens OX=9606 GN=DENND4C PE=1 SV=3	246.13	6M(15.9949), 9M(15.9949)	16.583	aDAGMMIAMESSNSDLSSK
344	NKAIQYTIAR	XXX_sp|Q9NQZ2|SAS10_HUMAN Something about silencing protein 10 OS=Homo sapiens OX=9606 GN=UTP3 PE=1 SV=1	66.0323		16.966	NkAIQYTIAR
345	KEAPQGR	sp|Q9BU23|LMF2_HUMAN Lipase maturation factor 2 OS=Homo sapiens OX=9606 GN=LMF2 PE=1 SV=2	9.4939		13.816	KeAPQGR
346	AAPVTEVQSTQR	XXX_sp|Q8N2C7|UNC80_HUMAN Protein unc-80 homolog OS=Homo sapiens OX=9606 GN=UNC80 PE=1 SV=2	185.079		17.759	aAPVTEVQSTQR
347	KLEGLPQPPSR	XXX_sp|Q96FF7|MISP3_HUMAN Uncharacterized protein MISP3 OS=Homo sapiens OX=9606 GN=MISP3 PE=2 SV=4	308.114		11.771	KLEGLpqPPSR
348	RLGGGR	XXX_sp|O43896|KIF1C_HUMAN Kinesin-like protein KIF1C OS=Homo sapiens OX=9606 GN=KIF1C PE=1 SV=3	23.9611		12.557	RLgGGR
349	LKAANIQTSESETR	sp|Q8IVE3|PKHH2_HUMAN Pleckstrin homology domain-containing family H member 2 OS=Homo sapiens OX=9606 GN=PLEKHH2 PE=1 SV=2	11.9463		17.973	lKAANIQTSESETR
350	DGEVDHPIIQPR	sp|Q13936|CAC1C_HUMAN Voltage-dependent L-type calcium channel subunit alpha-1C OS=Homo sapiens OX=9606 GN=CACNA1C PE=1 SV=4	12.9666		10.615	DGEVDHPIIqPR
351	GGRIFR	sp|Q99523|SORT_HUMAN Sortilin OS=Homo sapiens OX=9606 GN=SORT1 PE=1 SV=3	62.6474		13.01	GGRIfR
352	FPGREESR	XXX_sp|Q15772|SPEG_HUMAN Striated muscle preferentially expressed protein kinase OS=Homo sapiens OX=9606 GN=SPEG PE=1 SV=4	20.0411		14.254	FPgREESR
353	TIRNNSWLYQLAMDIGTPYQFNGSGSGK	sp|O95259|KCNH1_HUMAN Potassium voltage-gated channel subfamily H member 1 OS=Homo sapiens OX=9606 GN=KCNH1 PE=1 SV=1	133.12	13M(15.9949)	18.339	TIRNNSWLYQLAMDIGTPYQFNGSgsGK
354	KAGPAGGR	XXX_sp|Q9NS39|RED2_HUMAN Double-stranded RNA-specific editase B2 OS=Homo sapiens OX=9606 GN=ADARB2 PE=1 SV=1	363.225		15.408	KAgPAGGR
355	RPQYRPQYRQR	sp|P16989|YBOX3_HUMAN Y-box-binding protein 3 OS=Homo sapiens OX=9606 GN=YBX3 PE=1 SV=4	139.089		17.248	RPQYRPQYRqR
356	RGPQGR	XXX_sp|Q01955|CO4A3_HUMAN Collagen alpha-3(IV) chain OS=Homo sapiens OX=9606 GN=COL4A3 PE=1 SV=3	114.498		15.566	RgPQGR
357	SARAAPTAK	XXX_sp|P35626|ARBK2_HUMAN Beta-adrenergic receptor kinase 2 OS=Homo sapiens OX=9606 GN=GRK3 PE=1 SV=2	53.0457		17.906	SARAaPTAK
359	DVHVARGFSYR	sp|Q63HK3|ZKSC2_HUMAN Zinc finger protein with KRAB and SCAN domains 2 OS=Homo sapiens OX=9606 GN=ZKSCAN2 PE=1 SV=2	14.5681		13.205	DVHVaRGFSYR
360	NPVPVTTVPAGDGK	XXX_sp|Q8IVW6|ARI3B_HUMAN AT-rich interactive domain-containing protein 3B OS=Homo sapiens OX=9606 GN=ARID3B PE=1 SV=2	70.0382		19.007	NPVPvTTVPAGDGK
361	IHLGPQGGPESVGEVFR	sp|Q96C12|ARMC5_HUMAN Armadillo repeat-containing protein 5 OS=Homo sapiens OX=9606 GN=ARMC5 PE=1 SV=2	259.098		17.269	ihLGPQGGPESVGEVFR
362	KDPRPFFK	sp|Q96EB6|SIR1_HUMAN NAD-dependent protein deacetylase sirtuin-1 OS=Homo sapiens OX=9606 GN=SIRT1 PE=1 SV=2	323.947		13.885	KdPRPFFK
363	NQGGYGGSSSSSSYGSGR	sp|P09651|ROA1_HUMAN Heterogeneous nuclear ribonucleoprotein A1 OS=Homo sapiens OX=9606 GN=HNRNPA1 PE=1 SV=5	224.06		29.837	NQgGYGGSSSSSSYGSGR
364	KIDAAVSDK	sp|P09238|MMP10_HUMAN Stromelysin-2 OS=Homo sapiens OX=9606 GN=MMP10 PE=1 SV=1	82.3298		12.801	KiDAAVSDK
365	RPQYRPQYR	sp|P16989|YBOX3_HUMAN Y-box-binding protein 3 OS=Homo sapiens OX=9606 GN=YBX3 PE=1 SV=4	30.9159		18.843	RPQYRPQyR
366	SKLETGQIVNR	XXX_sp|Q8WXU2|DAAF4_HUMAN Dynein assembly factor 4, axonemal OS=Homo sapiens OX=9606 GN=DNAAF4 PE=1 SV=2	212.072	N-term(42.0106)	18.123	SKLETGQIVnR
367	KPMAVTDPRPR	XXX_sp|Q8IXX5|T183A_HUMAN Transmembrane protein 183A OS=Homo sapiens OX=9606 GN=TMEM183A PE=1 SV=2	249.013		15.904	KpmAVTDPRPR
368	SPSLVSLRVKPK	sp|O95076|ALX3_HUMAN Homeobox protein aristaless-like 3 OS=Homo sapiens OX=9606 GN=ALX3 PE=1 SV=2	37.0234		17.313	spsLVSLRVKPK
369	GRPAGVVTGGGGR	XXX_sp|Q6Y7W6|GGYF2_HUMAN GRB10-interacting GYF protein 2 OS=Homo sapiens OX=9606 GN=GIGYF2 PE=1 SV=1	14.2374		18.151	GRPaGVVTGGGGR
370	KLAALIDAEGK	XXX_sp|Q12899|TRI26_HUMAN Tripartite motif-containing protein 26 OS=Homo sapiens OX=9606 GN=TRIM26 PE=1 SV=1	83.9005		13.563	KlaaLIDAEGK
371	RPFSNKMIANR	XXX_sp|Q8NG08|HELB_HUMAN DNA helicase B OS=Homo sapiens OX=9606 GN=HELB PE=1 SV=2	128.085		16.164	RPFSNKMIaNR
372	RPGPGR	XXX_sp|A6NGB7|TM221_HUMAN Transmembrane protein 221 OS=Homo sapiens OX=9606 GN=TMEM221 PE=4 SV=3	0.4647		10.634
374	GQRPKAGSPAR	XXX_sp|Q96MM3|ZFP42_HUMAN Zinc finger protein 42 homolog OS=Homo sapiens OX=9606 GN=ZFP42 PE=1 SV=2	193.095		12.413	GQRPKAGSPaR
375	KAGHNYGPGGNK	sp|Q96DT5|DYH11_HUMAN Dynein heavy chain 11, axonemal OS=Homo sapiens OX=9606 GN=DNAH11 PE=1 SV=4	279.124		15.644	KaGHNYGPGGNK
376	KVAMAEVR	XXX_sp|Q15027|ACAP1_HUMAN Arf-GAP with coiled-coil, ANK repeat and PH domain-containing protein 1 OS=Homo sapiens OX=9606 GN=ACAP1 PE=1 SV=1	293.533	4M(15.9949)	12.009	KvAMAEVR
377	RNPANR	sp|Q15418|KS6A1_HUMAN Ribosomal protein S6 kinase alpha-1 OS=Homo sapiens OX=9606 GN=RPS6KA1 PE=1 SV=2	82.4712		13.252	RNPAnR
378	RGPGPPR	XXX_sp|Q9UHV2|SRTD1_HUMAN SERTA domain-containing protein 1 OS=Homo sapiens OX=9606 GN=SERTAD1 PE=1 SV=2	44.6279		12.667	RGPgPPR
379	KGSPSSMIPSFFTR	XXX_sp|Q86WZ0|HEAT4_HUMAN HEAT repeat-containing protein 4 OS=Homo sapiens OX=9606 GN=HEATR4 PE=2 SV=2	151.074		18.048	KGsPSSMIPSFFTR
380	KEKPSR	XXX_sp|Q4G148|GXLT1_HUMAN Glucoside xylosyltransferase 1 OS=Homo sapiens OX=9606 GN=GXYLT1 PE=1 SV=2	58.506		13.424	KeKPSR
381	KNELGSER	XXX_sp|O00203|AP3B1_HUMAN AP-3 complex subunit beta-1 OS=Homo sapiens OX=9606 GN=AP3B1 PE=1 SV=3	42.071		8.995	KNELGSeR
384	ASWLPKFSHADAQK	sp|Q14966|ZN638_HUMAN Zinc finger protein 638 OS=Homo sapiens OX=9606 GN=ZNF638 PE=1 SV=2	107.048		15.684	aSWLPKFSHADAQK
385	NLELAAVRGSDVR	sp|Q9BV79|MECR_HUMAN Enoyl-[acyl-carrier-protein] reductase, mitochondrial OS=Homo sapiens OX=9606 GN=MECR PE=1 SV=2	43.9229		14.633	NLELAAVrgsdvR
386	RGAGGPR	sp|O15399|NMDE4_HUMAN Glutamate receptor ionotropic, NMDA 2D OS=Homo sapiens OX=9606 GN=GRIN2D PE=1 SV=2	88.5352		13.422	RgAGGPR
387	AVTSWLTDQIAPAYWRPNSQILSCNK	sp|Q9HBF4|ZFYV1_HUMAN Zinc finger FYVE domain-containing protein 1 OS=Homo sapiens OX=9606 GN=ZFYVE1 PE=1 SV=1	61.0203	24C(57.021465)	17.894	aVTSWLTDQIAPAYWRPNSQILSCNK
388	WGLVMSDR	XXX_sp|P52179|MYOM1_HUMAN Myomesin-1 OS=Homo sapiens OX=9606 GN=MYOM1 PE=1 SV=2	209.103		10.976	WGLVMSdR
389	QVPEPGER	sp|O60241|AGRB2_HUMAN Adhesion G protein-coupled receptor B2 OS=Homo sapiens OX=9606 GN=ADGRB2 PE=1 SV=2	129.06		12.653	QVpEPGER
390	MTTKSGVDGEYGAVPANNLR	XXX_sp|Q11206|SIA4C_HUMAN CMP-N-acetylneuraminate-beta-galactosamide-alpha-2,3-sialyltransferase 4 OS=Homo sapiens OX=9606 GN=ST3GAL4 PE=2 SV=1	21.0645	1M(15.9949)	17.727	mTTKSGVDGEYGAVPANNLR
391	AGASLASR	XXX_sp|Q9H6K5|PRR36_HUMAN Proline-rich protein 36 OS=Homo sapiens OX=9606 GN=PRR36 PE=1 SV=2	68.0554		11.966	AGASLaSR
392	KYFPLTASEVLSMRPR	sp|Q92625|ANS1A_HUMAN Ankyrin repeat and SAM domain-containing protein 1A OS=Homo sapiens OX=9606 GN=ANKS1A PE=1 SV=4	42.0066		13.447	KYFPLTasevlSMRPR
393	SPSARQEGAAAPGGPLQAAR	XXX_sp|A8K0R7|ZN839_HUMAN Zinc finger protein 839 OS=Homo sapiens OX=9606 GN=ZNF839 PE=2 SV=1	88.0278		17.996	SPSARQEGAAAPGGPLqAAR
394	KVQEFEHVNGK	sp|Q8TDI0|CHD5_HUMAN Chromodomain-helicase-DNA-binding protein 5 OS=Homo sapiens OX=9606 GN=CHD5 PE=1 SV=1	27.0167		17.427	KVQEFEHVnGK
395	KPKPVTDSSPK	XXX_sp|Q02880|TOP2B_HUMAN DNA topoisomerase 2-beta OS=Homo sapiens OX=9606 GN=TOP2B PE=1 SV=3	163.169		19.01	KPKPVTDSsPK
396	KGGGTPK	sp|Q9P1Y5|CAMP3_HUMAN Calmodulin-regulated spectrin-associated protein 3 OS=Homo sapiens OX=9606 GN=CAMSAP3 PE=1 SV=2	55.4834		12.305	KgGGTPK
397	RGGPGSPGPR	XXX_sp|Q7RTS1|BHA15_HUMAN Class A basic helix-loop-helix protein 15 OS=Homo sapiens OX=9606 GN=BHLHA15 PE=1 SV=1	42.0377		15.983	RGGPGsPGPR
398	GKPSLLAAARPMRAILPAPVNVGR	sp|Q12766|HMGX3_HUMAN HMG domain-containing protein 3 OS=Homo sapiens OX=9606 GN=HMGXB3 PE=2 SV=2	22.9893		10.678	GKPSLLAAARPMRAILPAPVNvGR
399	RGVAAGIIR	XXX_sp|Q9NZB8|MOCS1_HUMAN Molybdenum cofactor biosynthesis protein 1 OS=Homo sapiens OX=9606 GN=MOCS1 PE=1 SV=3	22.9799		16.341	RGVAagIIR
401	KSINGVYVHSR	XXX_sp|Q9Y2F5|ICE1_HUMAN Little elongation complex subunit 1 OS=Homo sapiens OX=9606 GN=ICE1 PE=1 SV=5	237.136		13.794	KSINGVYVHsR
402	GGGGGGGSSSNAGGR	sp|Q99856|ARI3A_HUMAN AT-rich interactive domain-containing protein 3A OS=Homo sapiens OX=9606 GN=ARID3A PE=1 SV=2	271.255		12.577	GGGGGGGsssNAGGR
403	QAGAPPR	XXX_sp|Q6P3R8|NEK5_HUMAN Serine/threonine-protein kinase Nek5 OS=Homo sapiens OX=9606 GN=NEK5 PE=2 SV=1	26.9669		13.117	QaGAPPR
404	AAAVPTAKPAAARSNPR	XXX_sp|Q66K74|MAP1S_HUMAN Microtubule-associated protein 1S OS=Homo sapiens OX=9606 GN=MAP1S PE=1 SV=2	273.111		23.014	aAAVPTAKPAAARSNPR
405	QWALSTPR	sp|Q9P2D7|DYH1_HUMAN Dynein heavy chain 1, axonemal OS=Homo sapiens OX=9606 GN=DNAH1 PE=1 SV=5	46.0553		11.726	QWALSTpR
406	RGLIDVKPLGVIWGK	sp|Q8WVY7|UBCP1_HUMAN Ubiquitin-like domain-containing CTD phosphatase 1 OS=Homo sapiens OX=9606 GN=UBLCP1 PE=1 SV=2	61.962		14.224	RGLIDVKPLgVIWGK
407	RPTAGAGGVGGK	XXX_sp|O95704|APBB3_HUMAN Amyloid-beta A4 precursor protein-binding family B member 3 OS=Homo sapiens OX=9606 GN=APBB3 PE=1 SV=2	18.0037		17.027	RPTAGAGGVggK
408	KNPSKPPDLR	sp|Q6DN12|MCTP2_HUMAN Multiple C2 and transmembrane domain-containing protein 2 OS=Homo sapiens OX=9606 GN=MCTP2 PE=1 SV=3	23.988		15.905	KNPSKPPdlR
409	RGGGVGR	XXX_sp|P23378|GCSP_HUMAN Glycine dehydrogenase (decarboxylating), mitochondrial OS=Homo sapiens OX=9606 GN=GLDC PE=1 SV=2	34.9773		13.286	RGGgvGR
411	VEPTVPVLMASLR	XXX_sp|P82970|HMGN5_HUMAN High mobility group nucleosome-binding domain-containing protein 5 OS=Homo sapiens OX=9606 GN=HMGN5 PE=1 SV=1	151.068	9M(15.9949)	11.511	VEPTVPVLMAslR
412	KAGAAGAAGK	XXX_sp|O14813|PHX2A_HUMAN Paired mesoderm homeobox protein 2A OS=Homo sapiens OX=9606 GN=PHOX2A PE=1 SV=2	26.9641		14.443	KaGAAGAAGK
413	KTHGGSSGSR	sp|Q96K76|UBP47_HUMAN Ubiquitin carboxyl-terminal hydrolase 47 OS=Homo sapiens OX=9606 GN=USP47 PE=1 SV=3	24.0286		13.992	KTHGgSSGSR
414	KAQGSTSSTR	sp|P78324|SHPS1_HUMAN Tyrosine-protein phosphatase non-receptor type substrate 1 OS=Homo sapiens OX=9606 GN=SIRPA PE=1 SV=2	78.0422		13.31	KAqgSTSSTR
415	RPPGGK	XXX_sp|Q9NWH9|SLTM_HUMAN SAFB-like transcription modulator OS=Homo sapiens OX=9606 GN=SLTM PE=1 SV=2	19.4926		12.614	RPpGGK
416	RGGGDGGGGGGGGR	XXX_sp|Q9NQS1|AVEN_HUMAN Cell death regulator Aven OS=Homo sapiens OX=9606 GN=AVEN PE=1 SV=1	8.1071		20.962	RGGGdGGGGGGGGR
417	RPSTYGIPR	sp|P78347|GTF2I_HUMAN General transcription factor II-I OS=Homo sapiens OX=9606 GN=GTF2I PE=1 SV=2	139.983		16.765	RPSTYGIpR
419	QHYTLGTIHSFTR	XXX_sp|Q6ZNA1|ZN836_HUMAN Zinc finger protein 836 OS=Homo sapiens OX=9606 GN=ZNF836 PE=2 SV=2	366.679		7.907	QHYTLGTIHSFTr
420	NRPAIARGAAGGGGR	sp|Q86V81|THOC4_HUMAN THO complex subunit 4 OS=Homo sapiens OX=9606 GN=ALYREF PE=1 SV=3	45.0344		21.804	NRPAiARGAAGGGGR
421	NRPAIARGAAGGGGR	sp|Q86V81|THOC4_HUMAN THO complex subunit 4 OS=Homo sapiens OX=9606 GN=ALYREF PE=1 SV=3	134.043		29.58	NrpAIARGAAGGGGR
422	AARGAAPGPSPR	XXX_sp|Q8TE49|OTU7A_HUMAN OTU domain-containing protein 7A OS=Homo sapiens OX=9606 GN=OTUD7A PE=1 SV=1	244.621		18.917	AARGAAPgPSPR
423	KPGAGNGPR	XXX_sp|Q6P1M3|L2GL2_HUMAN Lethal(2) giant larvae protein homolog 2 OS=Homo sapiens OX=9606 GN=LLGL2 PE=1 SV=2	246.095		13.881	KPgAGNGPR
424	KGGESHPSGR	XXX_sp|Q9Y618|NCOR2_HUMAN Nuclear receptor corepressor 2 OS=Homo sapiens OX=9606 GN=NCOR2 PE=1 SV=3	181.535		14.402	KggeSHPSGR
425	RGTLGSSLMPLSK	XXX_sp|Q8TBE0|BAHD1_HUMAN Bromo adjacent homology domain-containing 1 protein OS=Homo sapiens OX=9606 GN=BAHD1 PE=1 SV=2	8.8331		18.211	RGTLGSSLMPlsK
426	KQGAADGGVPSR	XXX_sp|Q9H2D6|TARA_HUMAN TRIO and F-actin-binding protein OS=Homo sapiens OX=9606 GN=TRIOBP PE=1 SV=3	49.038		14.706	KQGAADGGvPSR
427	GAGPHPR	sp|A6NKF1|SAC31_HUMAN SAC3 domain-containing protein 1 OS=Homo sapiens OX=9606 GN=SAC3D1 PE=1 SV=2	8.0184		14.239	GAGpHPR
428	RGGAGR	sp|Q7Z736|PKHH3_HUMAN Pleckstrin homology domain-containing family H member 3 OS=Homo sapiens OX=9606 GN=PLEKHH3 PE=1 SV=2	121.014		12.917	RGGaGR
429	KSYADLK	XXX_sp|Q6QNY1|BL1S2_HUMAN Biogenesis of lysosome-related organelles complex 1 subunit 2 OS=Homo sapiens OX=9606 GN=BLOC1S2 PE=1 SV=1	88.0335		12.928	KsYADLK
432	AGPPSPGKAR	XXX_sp|Q96S55|WRIP1_HUMAN ATPase WRNIP1 OS=Homo sapiens OX=9606 GN=WRNIP1 PE=1 SV=2	60.9878		15.827	AGPPSPgkaR
433	KNASTVVVSDK	sp|Q96QC0|PP1RA_HUMAN Serine/threonine-protein phosphatase 1 regulatory subunit 10 OS=Homo sapiens OX=9606 GN=PPP1R10 PE=1 SV=1	5.8912		11.223	KNASTVVVsdK
434	HVALNANR	XXX_sp|Q6NSZ9|ZSC25_HUMAN Zinc finger and SCAN domain-containing protein 25 OS=Homo sapiens OX=9606 GN=ZSCAN25 PE=1 SV=3	34.9806		16.856	HVALNanR
435	KPQTEAFKK	XXX_sp|P26641|EF1G_HUMAN Elongation factor 1-gamma OS=Homo sapiens OX=9606 GN=EEF1G PE=1 SV=3	116.977		13.543	KPQTEAfKK
436	GARGAPSR	sp|Q13454|TUSC3_HUMAN Tumor suppressor candidate 3 OS=Homo sapiens OX=9606 GN=TUSC3 PE=1 SV=1	53.9892		13.683	GARGApSR
437	KIANCSK	sp|P15918|RAG1_HUMAN V(D)J recombination-activating protein 1 OS=Homo sapiens OX=9606 GN=RAG1 PE=1 SV=2	392.103	5C(57.021465)	13.029	KiaNCSK
438	QRVGPESVVAK	sp|P22105|TENX_HUMAN Tenascin-X OS=Homo sapiens OX=9606 GN=TNXB PE=1 SV=5	76.0449		18.474	QRvGPESVVAK
439	ASTNPSNR	sp|Q5VW00|DC122_HUMAN DDB1- and CUL4-associated factor 12-like protein 2 OS=Homo sapiens OX=9606 GN=DCAF12L2 PE=2 SV=1	43.053		8.302	aSTNPSNR
440	SYPFRSHFSDGAMR	XXX_sp|Q6H8Q1|ABLM2_HUMAN Actin-binding LIM protein 2 OS=Homo sapiens OX=9606 GN=ABLIM2 PE=1 SV=2	20.0549	13M(15.9949)	14.112	syPFRSHFSDGAMR
441	KDEVPR	XXX_sp|C9JQI7|TM232_HUMAN Transmembrane protein 232 OS=Homo sapiens OX=9606 GN=TMEM232 PE=2 SV=2	74.5187		13.995	KdEVPR
443	ATVSISCLRPAM	XXX_sp|Q9BPW8|NIPS1_HUMAN Protein NipSnap homolog 1 OS=Homo sapiens OX=9606 GN=NIPSNAP1 PE=1 SV=1	116.095	7C(57.021465)	10.435	ATvsISCLRPAM
444	GRPEPSTKSGGGR	sp|Q96MC4|C295L_HUMAN CEP295 N-terminal-like protein OS=Homo sapiens OX=9606 GN=CEP295NL PE=2 SV=1	25.9948		18.709	GRPEPSTKSGGgR
445	NTGIICTIGPASR	sp|P14618|KPYM_HUMAN Pyruvate kinase PKM OS=Homo sapiens OX=9606 GN=PKM PE=1 SV=4	100.978	6C(57.021465)	12.442	ntgIICTIGPASR
446	EELKSQLAHFQR	XXX_sp|Q15080|NCF4_HUMAN Neutrophil cytosol factor 4 OS=Homo sapiens OX=9606 GN=NCF4 PE=1 SV=2	11.1965		16.169	EELKSQlAHFQR
447	RGPGSGR	XXX_sp|Q86U42|PABP2_HUMAN Polyadenylate-binding protein 2 OS=Homo sapiens OX=9606 GN=PABPN1 PE=1 SV=3	107.548		13.95	RGPGSgR
448	RNPPSR	XXX_sp|Q9NZ63|TLS1_HUMAN Telomere length and silencing protein 1 homolog OS=Homo sapiens OX=9606 GN=C9orf78 PE=1 SV=1	37.0479		13.705	RnPPSR
449	RPYGASPAR	sp|Q6NXN4|D19P1_HUMAN Putative C-mannosyltransferase DPY19L2P1 OS=Homo sapiens OX=9606 GN=DPY19L2P1 PE=2 SV=1	273.131		17.214	RPYGASPaR
450	QHAGSNPGQR	sp|Q9UBF9|MYOTI_HUMAN Myotilin OS=Homo sapiens OX=9606 GN=MYOT PE=1 SV=2	19.8667		15.744	QhAGSNPGQR
451	FGGGGGGR	XXX_sp|Q9NY12|GAR1_HUMAN H/ACA ribonucleoprotein complex subunit 1 OS=Homo sapiens OX=9606 GN=GAR1 PE=1 SV=1	27.042		15.927	fGGGGGGR
452	KESAGGGGR	XXX_sp|Q8WXS5|CCG8_HUMAN Voltage-dependent calcium channel gamma-8 subunit OS=Homo sapiens OX=9606 GN=CACNG8 PE=2 SV=3	260.236		16.501	KEsAGGGGR
454	KGGLGGGLR	XXX_sp|Q16560|U1SBP_HUMAN U11/U12 small nuclear ribonucleoprotein 35 kDa protein OS=Homo sapiens OX=9606 GN=SNRNP35 PE=1 SV=1	239.089		10.585	KGGLGGGlR
455	SGRPAGGGGR	XXX_sp|Q9NQS1|AVEN_HUMAN Cell death regulator Aven OS=Homo sapiens OX=9606 GN=AVEN PE=1 SV=1	65.1071		11.084	sgrPAGGGGR
456	KFTLTTR	XXX_sp|A5PLN7|F149A_HUMAN Protein FAM149A OS=Homo sapiens OX=9606 GN=FAM149A PE=2 SV=2	140.022		8.787	KftLTTR
457	KPKPVTDSSPK	XXX_sp|Q02880|TOP2B_HUMAN DNA topoisomerase 2-beta OS=Homo sapiens OX=9606 GN=TOP2B PE=1 SV=3	164.865		14.539	KPKPVTDSsPK
458	KGMQIR	sp|Q9NQX4|MYO5C_HUMAN Unconventional myosin-Vc OS=Homo sapiens OX=9606 GN=MYO5C PE=1 SV=2	133.315	3M(15.9949)	12.098	KgMQIR
459	ITTGSSSAGTQSSTSNR	sp|O14974|MYPT1_HUMAN Protein phosphatase 1 regulatory subunit 12A OS=Homo sapiens OX=9606 GN=PPP1R12A PE=1 SV=1	50.0977		13.761	ITTGSSSAGTqSSTSNR
460	KGGGEGGAGADEEK	sp|P08476|INHBA_HUMAN Inhibin beta A chain OS=Homo sapiens OX=9606 GN=INHBA PE=1 SV=2	9.0803		14.862	KGGgeggaGADEEK
461	KHGTLQGK	XXX_sp|Q9Y4E8|UBP15_HUMAN Ubiquitin carboxyl-terminal hydrolase 15 OS=Homo sapiens OX=9606 GN=USP15 PE=1 SV=3	206.076		11.65	KHGTLqGK
463	SPTLAALMANFR	XXX_sp|Q9NUZ1|ACOXL_HUMAN Acyl-coenzyme A oxidase-like protein OS=Homo sapiens OX=9606 GN=ACOXL PE=2 SV=3	148.088		11.958	SPTLAALMANfR
464	SPRSPSGGR	sp|Q86WI1|PKHL1_HUMAN Fibrocystin-L OS=Homo sapiens OX=9606 GN=PKHD1L1 PE=2 SV=2	190.538		13.551	spRSPSGGR
465	KPPSASSAPALAR	sp|Q86XN8|MEX3D_HUMAN RNA-binding protein MEX3D OS=Homo sapiens OX=9606 GN=MEX3D PE=1 SV=3	61.975		19.042	KPPSASSAPALaR
466	GPGPGPGAQPDVPPK	XXX_sp|Q10587|TEF_HUMAN Thyrotroph embryonic factor OS=Homo sapiens OX=9606 GN=TEF PE=1 SV=3	14.0129		16.783	GPGPGPgAQPDVPPK
467	VWSLEESRYLQR	sp|Q6AWC8|YK026_HUMAN Putative uncharacterized protein LOC100129027 OS=Homo sapiens OX=9606 PE=5 SV=1	355.96		12.052	VWSLEESRYLqR
468	RPGGAAGR	XXX_sp|Q9H6A9|PCX3_HUMAN Pecanex-like protein 3 OS=Homo sapiens OX=9606 GN=PCNX3 PE=1 SV=2	50.5468		17.744	RPGGAaGR
469	KGSILVDFK	sp|Q9UJA3|MCM8_HUMAN DNA helicase MCM8 OS=Homo sapiens OX=9606 GN=MCM8 PE=1 SV=2	8.9071		10.697	KgsILVDFK
470	AAAAAAGAGNR	sp|Q9Y5R2|MMP24_HUMAN Matrix metalloproteinase-24 OS=Homo sapiens OX=9606 GN=MMP24 PE=2 SV=1	57.0701		16.75	aAAAAAGAGNR
471	KEGGSPR	sp|Q5U651|RAIN_HUMAN Ras-interacting protein 1 OS=Homo sapiens OX=9606 GN=RASIP1 PE=1 SV=1	11.0251		8.079	KEGgSPR
472	RPSAAR	XXX_sp|Q8IVU1|IGDC3_HUMAN Immunoglobulin superfamily DCC subclass member 3 OS=Homo sapiens OX=9606 GN=IGDCC3 PE=2 SV=2	3.3408		10.346
474	HSAASPKVSGQR	XXX_sp|Q6ZN01|MASTR_HUMAN MEF2-activating motif and SAP domain-containing transcriptional regulator OS=Homo sapiens OX=9606 GN=MAMSTR PE=2 SV=1	70.0018		14.056	HSAASPkvSGQR
475	KEQLTPLYQVVTGNQK	XXX_sp|P35658|NU214_HUMAN Nuclear pore complex protein Nup214 OS=Homo sapiens OX=9606 GN=NUP214 PE=1 SV=2	22.8074		13.294	KEQLTPLYQVvtgNQK
476	KGPEALGK	sp|O00443|P3C2A_HUMAN Phosphatidylinositol 4-phosphate 3-kinase C2 domain-containing subunit alpha OS=Homo sapiens OX=9606 GN=PIK3C2A PE=1 SV=2	102.006		14.706	KGPEAlGK
477	SLSGVGAGGGPTPR	sp|Q99466|NOTC4_HUMAN Neurogenic locus notch homolog protein 4 OS=Homo sapiens OX=9606 GN=NOTCH4 PE=1 SV=2	195.143		19.514	SLSGVGaggGPTPR
478	FGSGAAGGSGSSSSNSSGDALVTR	sp|Q3ZCQ3|F174B_HUMAN Membrane protein FAM174B OS=Homo sapiens OX=9606 GN=FAM174B PE=2 SV=2	164.013		15.844	FGSGAAGGSGSSSSNSSGDalvtR
479	RGGPGSPGPR	XXX_sp|Q7RTS1|BHA15_HUMAN Class A basic helix-loop-helix protein 15 OS=Homo sapiens OX=9606 GN=BHLHA15 PE=1 SV=1	76.3398		11.974	RGGPgspgpR
480	RGGPGSPGPR	XXX_sp|Q7RTS1|BHA15_HUMAN Class A basic helix-loop-helix protein 15 OS=Homo sapiens OX=9606 GN=BHLHA15 PE=1 SV=1	45.064		18.22	RGGPGsPGPR
481	GPPPPR	sp|O75526|RMXL2_HUMAN RNA-binding motif protein, X-linked-like-2 OS=Homo sapiens OX=9606 GN=RBMXL2 PE=1 SV=3	26.0026		11.305	gpPPPR
482	RLSAGAPGLR	XXX_sp|P0CG40|SP9_HUMAN Transcription factor Sp9 OS=Homo sapiens OX=9606 GN=SP9 PE=3 SV=1	32.0383		19.732	RLSAGApGLR
483	RLHSQLR	XXX_sp|Q96PE6|ZIM3_HUMAN Zinc finger imprinted 3 OS=Homo sapiens OX=9606 GN=ZIM3 PE=2 SV=1	15.9456		17.396	RLHSQlR
485	LHRYLQR	sp|Q5JYT7|K1755_HUMAN Uncharacterized protein KIAA1755 OS=Homo sapiens OX=9606 GN=KIAA1755 PE=2 SV=2	189.712		6.912	LHRYlQR
486	KGATAEK	XXX_sp|Q9NV58|RN19A_HUMAN E3 ubiquitin-protein ligase RNF19A OS=Homo sapiens OX=9606 GN=RNF19A PE=1 SV=3	120.019		12.578	KGaTAEK
487	RGAALEQTAEADSEDEHDFR	XXX_sp|Q9NQZ7|ENTP7_HUMAN Ectonucleoside triphosphate diphosphohydrolase 7 OS=Homo sapiens OX=9606 GN=ENTPD7 PE=2 SV=1	118.05		15.677	RgaALEQTAEADSEDEHDFR
488	DPTTQKLR	sp|Q15554|TERF2_HUMAN Telomeric repeat-binding factor 2 OS=Homo sapiens OX=9606 GN=TERF2 PE=1 SV=3	70.0928		16.47	dPTTQKLR
489	RPGGAGKEGVR	sp|Q9BQ70|TCF25_HUMAN Transcription factor 25 OS=Homo sapiens OX=9606 GN=TCF25 PE=1 SV=1	233.119		22.36	RPGGAGKEGVr
490	QYQAAPGAPGMPR	XXX_sp|Q92925|SMRD2_HUMAN SWI/SNF-related matrix-associated actin-dependent regulator of chromatin subfamily D member 2 OS=Homo sapiens OX=9606 GN=SMARCD2 PE=1 SV=3	28.0114	11M(15.9949)	12.599	QYQAAPgaPGMPR
491	VANLNPDAR	XXX_sp|Q5VVJ2|MYSM1_HUMAN Histone H2A deubiquitinase MYSM1 OS=Homo sapiens OX=9606 GN=MYSM1 PE=1 SV=1	41.0278		17.35	vANLNPDAR
492	KGGGGGGGGSSR	XXX_sp|Q9Y4W6|AFG32_HUMAN AFG3-like protein 2 OS=Homo sapiens OX=9606 GN=AFG3L2 PE=1 SV=2	150.085		14.497	KGGggGGGGSSR
493	KGAAPAPPGK	sp|Q13428|TCOF_HUMAN Treacle protein OS=Homo sapiens OX=9606 GN=TCOF1 PE=1 SV=3	13.9745		15.589	KGaAPAPPGK
494	KLPSPR	XXX_sp|P98174|FGD1_HUMAN FYVE, RhoGEF and PH domain-containing protein 1 OS=Homo sapiens OX=9606 GN=FGD1 PE=1 SV=2	75.9714		12.644	KlPSPR
495	RPQYRPQYR	sp|P16989|YBOX3_HUMAN Y-box-binding protein 3 OS=Homo sapiens OX=9606 GN=YBX3 PE=1 SV=4	318.22		23.267	RPqYRPQYR
496	YRPAPHAR	XXX_sp|Q96KW2|P12L2_HUMAN POM121-like protein 2 OS=Homo sapiens OX=9606 GN=POM121L2 PE=3 SV=2	6.9534		8.675	YRPAphaR
497	KGPGEAPGAAGK	XXX_sp|Q92833|JARD2_HUMAN Protein Jumonji OS=Homo sapiens OX=9606 GN=JARID2 PE=1 SV=2	146.106		19.147	KGPGEapGAAGK
498	IESLPIKPR	sp|P20849|CO9A1_HUMAN Collagen alpha-1(IX) chain OS=Homo sapiens OX=9606 GN=COL9A1 PE=1 SV=3	32.9999		16.52	iESLPIKPR
499	RGPPPPPR	sp|P38159|RBMX_HUMAN RNA-binding motif protein, X chromosome OS=Homo sapiens OX=9606 GN=RBMX PE=1 SV=3	94.0463		15.976	RGpPPPPR
501	EPSSAPFNNR	XXX_sp|Q9UPW8|UN13A_HUMAN Protein unc-13 homolog A OS=Homo sapiens OX=9606 GN=UNC13A PE=2 SV=4	89.078		13.111	epsSAPFNNR
502	MLLGGPPR	sp|Q13505|MTX1_HUMAN Metaxin-1 OS=Homo sapiens OX=9606 GN=MTX1 PE=1 SV=3	31.0051	N-term(42.0106)	14.903	MLLGgPPR
503	APAAEAVAEGASGR	sp|O95872|GPAN1_HUMAN G patch domain and ankyrin repeat-containing protein 1 OS=Homo sapiens OX=9606 GN=GPANK1 PE=1 SV=1	79.0531		13.199	APAaEAVAEGASGR
504	NPRTHSGGKPYVCR	sp|P10072|ZN875_HUMAN Zinc finger protein 875 OS=Homo sapiens OX=9606 GN=ZNF875 PE=2 SV=4	165.092	13C(57.021465)	17.813	NPRTHSGGKPYVcR
505	NNAIEPRSFSQNSR	sp|P00451|FA8_HUMAN Coagulation factor VIII OS=Homo sapiens OX=9606 GN=F8 PE=1 SV=1	144.117		21.003	NNAIEPRSFSQNsR
506	KPFSQHVR	sp|Q02878|RL6_HUMAN 60S ribosomal protein L6 OS=Homo sapiens OX=9606 GN=RPL6 PE=1 SV=3	1.0037		12.928
507	NRASPPR	sp|P51805|PLXA3_HUMAN Plexin-A3 OS=Homo sapiens OX=9606 GN=PLXNA3 PE=1 SV=2	24.4902		13.718	NRASpPR
509	GACAGSEDAVKAR	sp|Q13813|SPTN1_HUMAN Spectrin alpha chain, non-erythrocytic 1 OS=Homo sapiens OX=9606 GN=SPTAN1 PE=1 SV=3	213.143	3C(57.021465)	12.267	gACAGSEDAVKAR
510	KVIASMTVGK	sp|Q10567|AP1B1_HUMAN AP-1 complex subunit beta-1 OS=Homo sapiens OX=9606 GN=AP1B1 PE=1 SV=2	36.642		12.101	KviASMTVGK
511	FNGDGVPSAKEVTMAK	XXX_sp|Q86YS7|C2CD5_HUMAN C2 domain-containing protein 5 OS=Homo sapiens OX=9606 GN=C2CD5 PE=1 SV=1	27.0414	14M(15.9949)	16.142	fNGDGVPSAKEVTMAK
512	QGKGPQDVSR	sp|O75161|NPHP4_HUMAN Nephrocystin-4 OS=Homo sapiens OX=9606 GN=NPHP4 PE=1 SV=2	160.694		10.425	QGKGPQdvsR
513	CGEIGHVAINCSK	sp|Q8WW36|ZCH13_HUMAN Zinc finger CCHC domain-containing protein 13 OS=Homo sapiens OX=9606 GN=ZCCHC13 PE=1 SV=1	341.644	1C(57.021465), 11C(57.021465)	15.456	cgeigHVAINCSK
514	RAGAAAGR	XXX_sp|Q99933|BAG1_HUMAN BAG family molecular chaperone regulator 1 OS=Homo sapiens OX=9606 GN=BAG1 PE=1 SV=4	168.629		14.081	RAGAAAgR
515	GGGGGGGGGGGGGR	sp|P22087|FBRL_HUMAN rRNA 2'-O-methyltransferase fibrillarin OS=Homo sapiens OX=9606 GN=FBL PE=1 SV=2	142.446		17.923	GGGGGGgggGGGGR
516	VGTQFIRGVSGGER	sp|Q9UNQ0|ABCG2_HUMAN ATP-binding cassette sub-family G member 2 OS=Homo sapiens OX=9606 GN=ABCG2 PE=1 SV=3	345.466		12.406	vGTQFIRGVSGGER
517	RGPLGGR	sp|Q7Z4V5|HDGR2_HUMAN Hepatoma-derived growth factor-related protein 2 OS=Homo sapiens OX=9606 GN=HDGFL2 PE=1 SV=1	64.9931		12.939	RGPlGGR
518	KDEFPPSPR	sp|Q8IVU3|HERC6_HUMAN Probable E3 ubiquitin-protein ligase HERC6 OS=Homo sapiens OX=9606 GN=HERC6 PE=1 SV=2	44.0233		13.029	KDEFpPSPR
519	RTTPLSAEIR	sp|Q8WXX7|AUTS2_HUMAN Autism susceptibility gene 2 protein OS=Homo sapiens OX=9606 GN=AUTS2 PE=1 SV=1	3.4961		15.485
521	RASAGGSR	sp|Q9BZR6|RTN4R_HUMAN Reticulon-4 receptor OS=Homo sapiens OX=9606 GN=RTN4R PE=1 SV=1	9.9897		11.367	RASAgGSR
522	GRPPPPAGRGGR	XXX_sp|O43390|HNRPR_HUMAN Heterogeneous nuclear ribonucleoprotein R OS=Homo sapiens OX=9606 GN=HNRNPR PE=1 SV=1	299.096		16.058	GRPPPPAGRGgR
523	RGGAAVGGGEQPPPAPAPR	sp|Q86Y38|XYLT1_HUMAN Xylosyltransferase 1 OS=Homo sapiens OX=9606 GN=XYLT1 PE=1 SV=1	27.0763		17.765	RGGaavgggeqPPPAPAPR
524	KPLPADPQGR	sp|Q13444|ADA15_HUMAN Disintegrin and metalloproteinase domain-containing protein 15 OS=Homo sapiens OX=9606 GN=ADAM15 PE=1 SV=4	304.101		12.335	KPlPADPQGR
525	KPAATREQFSAR	XXX_sp|Q8TDI7|TMC2_HUMAN Transmembrane channel-like protein 2 OS=Homo sapiens OX=9606 GN=TMC2 PE=2 SV=3	128.46		12.091	KpaATREQFSAR
526	VSQSGNKGLEEESIK	XXX_sp|Q7Z6G8|ANS1B_HUMAN Ankyrin repeat and sterile alpha motif domain-containing protein 1B OS=Homo sapiens OX=9606 GN=ANKS1B PE=1 SV=2	29.0313		18.025	VSQSGNKGLEEeSIK
527	QQLLACAGVEAER	sp|A8MPP1|D11L8_HUMAN Putative ATP-dependent RNA helicase DDX11-like protein 8 OS=Homo sapiens OX=9606 GN=DDX11L8 PE=1 SV=1	69.0153	6C(57.021465)	17.133	QQlLACAGVEAER
528	RSAATLQQEK	sp|P23142|FBLN1_HUMAN Fibulin-1 OS=Homo sapiens OX=9606 GN=FBLN1 PE=1 SV=4	106.509		14.492	RSAATLQqeK
529	RSSPLPPPAPSPAR	XXX_sp|Q6UXY1|BI2L2_HUMAN Brain-specific angiogenesis inhibitor 1-associated protein 2-like protein 2 OS=Homo sapiens OX=9606 GN=BAIAP2L2 PE=1 SV=1	153.1		19.717	RsSPLPPPAPSPAR
530	KGQPPR	XXX_sp|Q8TEQ6|GEMI5_HUMAN Gem-associated protein 5 OS=Homo sapiens OX=9606 GN=GEMIN5 PE=1 SV=3	95.4465		11.918	KGqPPR
531	RTQPPTQPPLAAAR	XXX_sp|P21917|DRD4_HUMAN D(4) dopamine receptor OS=Homo sapiens OX=9606 GN=DRD4 PE=1 SV=3	141.05		15.642	RTQPPTQpplaAAR
534	KGQTTGTAPTNGK	XXX_sp|Q9P2E9|RRBP1_HUMAN Ribosome-binding protein 1 OS=Homo sapiens OX=9606 GN=RRBP1 PE=1 SV=5	281.63		9.615	KgqttGTAPTNGK
535	GRPGPPGRPGQLGWDGR	XXX_sp|Q8IZC6|CORA1_HUMAN Collagen alpha-1(XXVII) chain OS=Homo sapiens OX=9606 GN=COL27A1 PE=1 SV=1	8.0582		22.438	GRPGPPGRPGQLGwdGR
536	QESSSSVNTSNK	sp|Q12923|PTN13_HUMAN Tyrosine-protein phosphatase non-receptor type 13 OS=Homo sapiens OX=9606 GN=PTPN13 PE=1 SV=2	78.1053		15.313	QesSSSVNTSNK
537	MEPAPGLVEQPK	sp|Q96EY9|ADAT3_HUMAN Probable inactive tRNA-specific adenosine deaminase-like protein 3 OS=Homo sapiens OX=9606 GN=ADAT3 PE=1 SV=1	101.039	N-term(42.0106)	19.613	MEPAPGLVeqPK
538	RAQAAAR	XXX_sp|Q96IU2|ZBED3_HUMAN Zinc finger BED domain-containing protein 3 OS=Homo sapiens OX=9606 GN=ZBED3 PE=1 SV=1	96.6125		15.99	rAQAAAR
539	ALSFADDILGAR	XXX_sp|Q9UKU6|TRHDE_HUMAN Thyrotropin-releasing hormone-degrading ectoenzyme OS=Homo sapiens OX=9606 GN=TRHDE PE=2 SV=1	361.695		12.465	ALSFADDILGAr
540	MATTAAPAGGAR	sp|Q9GZM5|YIPF3_HUMAN Protein YIPF3 OS=Homo sapiens OX=9606 GN=YIPF3 PE=1 SV=1	137.047		14.418	MATTAapaGGAR
542	KVPVVPQGTASLGFSR	sp|A0A0J9YWL9|TX13C_HUMAN Putative testis-expressed protein 13C OS=Homo sapiens OX=9606 GN=TEX13C PE=5 SV=1	35.0039		16.193	KvPVVPQGTASLGFSR
543	KGGAAAAAK	XXX_sp|Q9ULW3|ABT1_HUMAN Activator of basal transcription 1 OS=Homo sapiens OX=9606 GN=ABT1 PE=1 SV=1	310.461		10.482	KGGAAAAaK
544	GALGQAPR	XXX_sp|Q6ZR54|YN009_HUMAN Putative uncharacterized protein FLJ46641 OS=Homo sapiens OX=9606 PE=5 SV=1	155.07		10.958	GAlGQAPR
545	RGVPPSR	XXX_sp|A6NGG8|PCARE_HUMAN Photoreceptor cilium actin regulator OS=Homo sapiens OX=9606 GN=PCARE PE=1 SV=1	56.3166		13.694	RGvPPSR
546	DKESGICMDSGGFR	sp|Q96FV2|SCRN2_HUMAN Secernin-2 OS=Homo sapiens OX=9606 GN=SCRN2 PE=1 SV=3	13.0764	7C(57.021465), 8M(15.9949)	14.683	dKESGICMDSGGFR
547	RPAGYR	XXX_sp|Q5PR19|YI024_HUMAN Putative UPF0607 protein LOC392364 OS=Homo sapiens OX=9606 PE=2 SV=3	133.514		13.422	RPAGyR
548	HAHACFDLCATVGSFPR	XXX_sp|Q6N021|TET2_HUMAN Methylcytosine dioxygenase TET2 OS=Homo sapiens OX=9606 GN=TET2 PE=1 SV=3	276.063	5C(57.021465), 9C(57.021465)	13.354	HAHACFDLCATVGSFpR
549	KMARPSGPGSR	XXX_sp|Q8IVE3|PKHH2_HUMAN Pleckstrin homology domain-containing family H member 2 OS=Homo sapiens OX=9606 GN=PLEKHH2 PE=1 SV=2	37.0115	2M(15.9949)	15.263	KMARPSGPGsR
550	ENEEPGILVATKDGLK	sp|Q9NZH4|PTTG3_HUMAN Putative pituitary tumor-transforming gene 3 protein OS=Homo sapiens OX=9606 GN=PTTG3P PE=5 SV=1	13.0731		16.593	enEEPGILVATKDGLK
551	RGSALPSPR	XXX_sp|Q92738|US6NL_HUMAN USP6 N-terminal-like protein OS=Homo sapiens OX=9606 GN=USP6NL PE=1 SV=3	174.044		11.702	RGSAlPSPR
552	MGGVGEPGPR	sp|Q9Y5Q0|FADS3_HUMAN Fatty acid desaturase 3 OS=Homo sapiens OX=9606 GN=FADS3 PE=1 SV=1	9.085	1M(15.9949)	18.531	mGGVGEPGPR
553	RGPPEGR	sp|Q6RFH8|DUX4C_HUMAN Double homeobox protein 4C OS=Homo sapiens OX=9606 GN=DUX4L9 PE=1 SV=1	324.434		15.138	RGPPeGR
554	RAPLGR	sp|Q8NCH0|CHSTE_HUMAN Carbohydrate sulfotransferase 14 OS=Homo sapiens OX=9606 GN=CHST14 PE=1 SV=2	341.096		16.023	RAPLgR
555	RPGGGGR	sp|Q7RTY9|PRS41_HUMAN Serine protease 41 OS=Homo sapiens OX=9606 GN=PRSS41 PE=2 SV=1	50.0426		13.76	RPGGgGR
558	KLCAYPR	sp|Q9Y6I9|TX264_HUMAN Testis-expressed protein 264 OS=Homo sapiens OX=9606 GN=TEX264 PE=1 SV=1	14.9891	3C(57.021465)	8.923	KLCaYPR
559	QFMNKSLSGPGQ	sp|O15145|ARPC3_HUMAN Actin-related protein 2/3 complex subunit 3 OS=Homo sapiens OX=9606 GN=ARPC3 PE=1 SV=3	44.0353		11.222	QFMNKSLSGpgq
560	RGLESTPMK	XXX_sp|Q9BXX2|AN30B_HUMAN Ankyrin repeat domain-containing protein 30B OS=Homo sapiens OX=9606 GN=ANKRD30B PE=2 SV=3	80.9963	8M(15.9949)	13.289	RGLEsTPMK
561	KGFGDPFSGK	sp|Q9UBC2|EP15R_HUMAN Epidermal growth factor receptor substrate 15-like 1 OS=Homo sapiens OX=9606 GN=EPS15L1 PE=1 SV=1	29.0497		12.616	KGfgdPFSGK
562	FSNKVYVSDNIR	sp|Q8TEM1|PO210_HUMAN Nuclear pore membrane glycoprotein 210 OS=Homo sapiens OX=9606 GN=NUP210 PE=1 SV=3	6.8859		14.998	FSNKVYVSdnIR
563	TGVKMLDTQGPPGCGLLLFR	sp|Q15572|TAF1C_HUMAN TATA box-binding protein-associated factor RNA polymerase I subunit C OS=Homo sapiens OX=9606 GN=TAF1C PE=1 SV=2	4.9111	14C(57.021465)	10.85	TGVKMldtqgpPGCGLLLFR
564	RNPPSR	XXX_sp|Q9NZ63|TLS1_HUMAN Telomere length and silencing protein 1 homolog OS=Homo sapiens OX=9606 GN=C9orf78 PE=1 SV=1	286.758		13.464	RNPPsR
565	GGAGGAAAGPGGGLLLYR	XXX_sp|O00634|NET3_HUMAN Netrin-3 OS=Homo sapiens OX=9606 GN=NTN3 PE=1 SV=1	69.0903		18.769	GGaGGAAAGPGGGLLLYR
566	LRTATLR	sp|O43242|PSMD3_HUMAN 26S proteasome non-ATPase regulatory subunit 3 OS=Homo sapiens OX=9606 GN=PSMD3 PE=1 SV=2	93.8787		15.611	LRtATLR
567	KNSAPK	sp|O94875|SRBS2_HUMAN Sorbin and SH3 domain-containing protein 2 OS=Homo sapiens OX=9606 GN=SORBS2 PE=1 SV=3	3.963		10.644	KNSApK
568	GAPGRR	XXX_sp|Q86VY4|TSYL5_HUMAN Testis-specific Y-encoded-like protein 5 OS=Homo sapiens OX=9606 GN=TSPYL5 PE=1 SV=2	10.9756		11.965	GAPGrR
570	RLAEWLVAESAR	XXX_sp|Q96JG8|MAGD4_HUMAN Melanoma-associated antigen D4 OS=Homo sapiens OX=9606 GN=MAGED4 PE=1 SV=3	8.0219		17.217	RLAEWLVAesaR
571	LLNTAVPR	sp|Q9NYA4|MTMR4_HUMAN Myotubularin-related protein 4 OS=Homo sapiens OX=9606 GN=MTMR4 PE=1 SV=2	43.0167		21.366	lLNTAVPR
572	NRPAIARGAAGGGGR	sp|Q86V81|THOC4_HUMAN THO complex subunit 4 OS=Homo sapiens OX=9606 GN=ALYREF PE=1 SV=3	28.0308		51.858	NRPAIArGAAGGGGR
573	RPQYRPQYR	sp|P16989|YBOX3_HUMAN Y-box-binding protein 3 OS=Homo sapiens OX=9606 GN=YBX3 PE=1 SV=4	0.0002		28.77
574	NRPAIARGAAGGGGR	sp|Q86V81|THOC4_HUMAN THO complex subunit 4 OS=Homo sapiens OX=9606 GN=ALYREF PE=1 SV=3	28.0345		18.409	NRPAIArGAAGGGGR
575	RPAGAAGGGVAAR	sp|B3EWF7|EP2A2_HUMAN Laforin, isoform 9 OS=Homo sapiens OX=9606 GN=EPM2A PE=1 SV=1	153.057		20.587	RPAGAaGGGVAAR
576	TQTHVRIHSGERPYK	sp|Q9UC07|ZNF69_HUMAN Zinc finger protein 69 OS=Homo sapiens OX=9606 GN=ZNF69 PE=1 SV=2	138.064		17.622	tQTHVRIHSGERPYK
577	KLLAVQPSR	sp|Q6ZU64|CFA65_HUMAN Cilia- and flagella-associated protein 65 OS=Homo sapiens OX=9606 GN=CFAP65 PE=1 SV=2	19.9454		11.554	KlLAVQPSR
578	LHATGVLKDSR	XXX_sp|Q5T0F9|C2D1B_HUMAN Coiled-coil and C2 domain-containing protein 1B OS=Homo sapiens OX=9606 GN=CC2D1B PE=1 SV=1	54.98		20.18	lhaTGVLKDSR
579	RPQYRPQYR	sp|P16989|YBOX3_HUMAN Y-box-binding protein 3 OS=Homo sapiens OX=9606 GN=YBX3 PE=1 SV=4	0.0004		11.457
580	KPTALSAPR	sp|Q96BX8|MOB3A_HUMAN MOB kinase activator 3A OS=Homo sapiens OX=9606 GN=MOB3A PE=1 SV=1	31.0453		16.269	KpTALSAPR
581	RNVFSYGR	sp|Q9UHC1|MLH3_HUMAN DNA mismatch repair protein Mlh3 OS=Homo sapiens OX=9606 GN=MLH3 PE=1 SV=3	8.0739		10.518	RNVFsyGR
582	KNYAPVAMLQSAMTR	sp|Q6ZTR5|CFA47_HUMAN Cilia- and flagella-associated protein 47 OS=Homo sapiens OX=9606 GN=CFAP47 PE=2 SV=5	211.684		10.707	KnyaPVAMLQSAMTR
583	RPQYRPQYR	sp|P16989|YBOX3_HUMAN Y-box-binding protein 3 OS=Homo sapiens OX=9606 GN=YBX3 PE=1 SV=4	316.196		21.729	RPqYRPQYR
584	KPAITNNKTYSK	XXX_sp|Q6UB99|ANR11_HUMAN Ankyrin repeat domain-containing protein 11 OS=Homo sapiens OX=9606 GN=ANKRD11 PE=1 SV=3	13.9103		14.939	KpaiTNNKTYSK
585	KISEEDELDVPDDISVR	sp|Q4ZHG4|FNDC1_HUMAN Fibronectin type III domain-containing protein 1 OS=Homo sapiens OX=9606 GN=FNDC1 PE=2 SV=4	95.9706		15.919	KISEEDELDVPDDIsvR
586	RGPGPGGGR	sp|Q12870|TCF15_HUMAN Transcription factor 15 OS=Homo sapiens OX=9606 GN=TCF15 PE=2 SV=3	201.643		13.312	RGPGPgggR
587	KVAVPPR	sp|A4UGR9|XIRP2_HUMAN Xin actin-binding repeat-containing protein 2 OS=Homo sapiens OX=9606 GN=XIRP2 PE=1 SV=2	45.8831		12.201	KvAVPPR
588	GGGGGGGGGGSGR	XXX_sp|Q9H2U1|DHX36_HUMAN ATP-dependent DNA/RNA helicase DHX36 OS=Homo sapiens OX=9606 GN=DHX36 PE=1 SV=2	232.248		18.984	GGGGGGgGGGSGR
590	KVNLVLGDGR	sp|Q9P202|WHRN_HUMAN Whirlin OS=Homo sapiens OX=9606 GN=WHRN PE=1 SV=4	189.069		11.071	KVNLVLGDgR
591	KGPGGGAPVR	sp|Q8N5D0|WDTC1_HUMAN WD and tetratricopeptide repeats protein 1 OS=Homo sapiens OX=9606 GN=WDTC1 PE=1 SV=2	136.067		17.725	KgPGGGAPVR
592	RGGAGPHTASGASM	XXX_sp|Q7Z7F0|KHDC4_HUMAN KH homology domain-containing protein 4 OS=Homo sapiens OX=9606 GN=KHDC4 PE=1 SV=1	55.0747	14M(15.9949)	16.75	RGGAGPHTAsgASM
593	EVYQQQQYGSGGR	sp|Q99729|ROAA_HUMAN Heterogeneous nuclear ribonucleoprotein A/B OS=Homo sapiens OX=9606 GN=HNRNPAB PE=1 SV=2	226.07		24.911	EVyQQQQYGSGGR
594	RATPLAAPAGSLSR	sp|Q96RU7|TRIB3_HUMAN Tribbles homolog 3 OS=Homo sapiens OX=9606 GN=TRIB3 PE=1 SV=2	343.185		14.749	RaTPLAAPAGSLSR
595	GALRGAGGAGAAAPR	sp|Q9NYF0|DACT1_HUMAN Dapper homolog 1 OS=Homo sapiens OX=9606 GN=DACT1 PE=1 SV=2	112.038		19.051	GALRGAGGAGAAApR
596	KGSTFRPHDSFPK	sp|Q9P206|K1522_HUMAN Uncharacterized protein KIAA1522 OS=Homo sapiens OX=9606 GN=KIAA1522 PE=1 SV=2	60.9882		15.216	KGSTFRPHDSFpK
597	MSAKFHESVR	XXX_sp|Q7Z2W4|ZCCHV_HUMAN Zinc finger CCCH-type antiviral protein 1 OS=Homo sapiens OX=9606 GN=ZC3HAV1 PE=1 SV=3	86.9982	1M(15.9949)	11.478	MSAKFHESvR
598	QPGDENGGPGR	XXX_sp|Q96LD4|TRI47_HUMAN E3 ubiquitin-protein ligase TRIM47 OS=Homo sapiens OX=9606 GN=TRIM47 PE=1 SV=2	72.3484		15.07	QPgDENGGPGR
599	KGQTTGTAPTNGK	XXX_sp|Q9P2E9|RRBP1_HUMAN Ribosome-binding protein 1 OS=Homo sapiens OX=9606 GN=RRBP1 PE=1 SV=5	315.188		18.685	KGQTTgtAPTNGK
600	KESAGGGGR	XXX_sp|Q8WXS5|CCG8_HUMAN Voltage-dependent calcium channel gamma-8 subunit OS=Homo sapiens OX=9606 GN=CACNG8 PE=2 SV=3	264.342		17.568	KesAGGGGR
601	AASAALSAAAAAAALSGLAVR	sp|P0DMW4|SIL2A_HUMAN Small integral membrane protein 10-like protein 2A OS=Homo sapiens OX=9606 GN=SMIM10L2A PE=4 SV=1	212.426		14.184	AASAALSAAAAAAAlsglavR
602	RLLLLLLVAASAMVR	sp|P62341|SELT_HUMAN Thioredoxin reductase-like selenoprotein T OS=Homo sapiens OX=9606 GN=SELENOT PE=1 SV=2	82.9386	13M(15.9949)	12.593	RlLLLLLVAASAMVR
603	KSSSEPPPR	sp|Q03164|KMT2A_HUMAN Histone-lysine N-methyltransferase 2A OS=Homo sapiens OX=9606 GN=KMT2A PE=1 SV=5	380.211		11.571	KssSEPPPR
604	RGGPPR	sp|Q14157|UBP2L_HUMAN Ubiquitin-associated protein 2-like OS=Homo sapiens OX=9606 GN=UBAP2L PE=1 SV=2	95.5582		14.304	RGGPpR
605	GGGVGGFLPAMK	sp|Q9Y3I0|RTCB_HUMAN tRNA-splicing ligase RtcB homolog OS=Homo sapiens OX=9606 GN=RTCB PE=1 SV=1	47.0521	11M(15.9949)	17.475	GGGVGGFLPAmK
606	RGPASSHCQLTLSSSK	sp|Q3SYA9|P12L1_HUMAN Putative POM121-like protein 1 OS=Homo sapiens OX=9606 GN=POM121L1P PE=5 SV=2	234.27	8C(57.021465)	17.457	RGPasshCQLTLSSSK
607	RNPPALR	sp|Q96T25|ZIC5_HUMAN Zinc finger protein ZIC 5 OS=Homo sapiens OX=9606 GN=ZIC5 PE=1 SV=2	391.408		13.995	RNPPAlR
608	GPAAPGNALR	sp|A0A1B0GW54|SIM39_HUMAN Small integral membrane protein 39 OS=Homo sapiens OX=9606 GN=SMIM39 PE=3 SV=1	80.9928		14.019	GPAAPGNaLR
609	RGPPPPPR	sp|P38159|RBMX_HUMAN RNA-binding motif protein, X chromosome OS=Homo sapiens OX=9606 GN=RBMX PE=1 SV=3	91.9885		11.903	RGPpPPPR
610	GPPPSR	XXX_sp|Q5VT52|RPRD2_HUMAN Regulation of nuclear pre-mRNA domain-containing protein 2 OS=Homo sapiens OX=9606 GN=RPRD2 PE=1 SV=1	1.0281		4.94
613	RGPPPPPTASEPTR	sp|O14776|TCRG1_HUMAN Transcription elongation regulator 1 OS=Homo sapiens OX=9606 GN=TCERG1 PE=1 SV=2	251.196		19.191	RGPPPPPtaseptR
614	KEAAAPGAGTASAK	XXX_sp|O60741|HCN1_HUMAN Potassium/sodium hyperpolarization-activated cyclic nucleotide-gated channel 1 OS=Homo sapiens OX=9606 GN=HCN1 PE=1 SV=3	211.127		21.723	KeAAAPGAGTASAK
615	AGGGATPVSSPSRSLR	sp|Q9Y4B5|MTCL1_HUMAN Microtubule cross-linking factor 1 OS=Homo sapiens OX=9606 GN=MTCL1 PE=1 SV=5	237.186		16.426	aGGGATPVSSPSRSLR
616	SFGKGCVFCK	XXX_sp|A6NK53|ZN233_HUMAN Zinc finger protein 233 OS=Homo sapiens OX=9606 GN=ZNF233 PE=2 SV=3	62.0487	6C(57.021465), 9C(57.021465)	15.672	sFGKGCVFCK
617	SGQRPFGQHRSLLGSK	sp|P60008|HILS1_HUMAN Spermatid-specific linker histone H1-like protein OS=Homo sapiens OX=9606 GN=HILS1 PE=1 SV=1	36.9556		14.824	SGQRPFGQHRSLLGsK
618	RPQYRPQYR	sp|P16989|YBOX3_HUMAN Y-box-binding protein 3 OS=Homo sapiens OX=9606 GN=YBX3 PE=1 SV=4	314.19		23.283	RPqYRPQYR
619	GPPPSR	XXX_sp|Q5VT52|RPRD2_HUMAN Regulation of nuclear pre-mRNA domain-containing protein 2 OS=Homo sapiens OX=9606 GN=RPRD2 PE=1 SV=1	0.842		4.813
620	NRPRHR	sp|Q9BRD0|BUD13_HUMAN BUD13 homolog OS=Homo sapiens OX=9606 GN=BUD13 PE=1 SV=1	100.077		10.776	NRpRHR
621	KAIACLLFGGSR	sp|P33992|MCM5_HUMAN DNA replication licensing factor MCM5 OS=Homo sapiens OX=9606 GN=MCM5 PE=1 SV=5	203.608	5C(57.021465)	14.691	KAIACLLFGGsR
622	QQHKQVEAYLSDR	XXX_sp|Q92753|RORB_HUMAN Nuclear receptor ROR-beta OS=Homo sapiens OX=9606 GN=RORB PE=1 SV=3	345.216		11.762	QQHKQVEAYLSdR
623	KGGPGSTLSFVGK	sp|Q9BQ61|TRIR_HUMAN Telomerase RNA component interacting RNase OS=Homo sapiens OX=9606 GN=TRIR PE=1 SV=1	25.0223		20.436	KGGPGsTLSFVGK
624	RPQGPAASPQR	sp|Q96CG8|CTHR1_HUMAN Collagen triple helix repeat-containing protein 1 OS=Homo sapiens OX=9606 GN=CTHRC1 PE=1 SV=1	151.095		19.858	RPQGPAASPqR
625	KGAWGAR	XXX_sp|Q8NGW6|OR6K6_HUMAN Olfactory receptor 6K6 OS=Homo sapiens OX=9606 GN=OR6K6 PE=2 SV=2	294.021		14.091	KGaWGAR
626	KYGPAPSR	XXX_sp|Q96K58|ZN668_HUMAN Zinc finger protein 668 OS=Homo sapiens OX=9606 GN=ZNF668 PE=1 SV=3	113.675		10.594	KYGPApsR
627	GPRPGRPPFGPR	XXX_sp|Q9UN86|G3BP2_HUMAN Ras GTPase-activating protein-binding protein 2 OS=Homo sapiens OX=9606 GN=G3BP2 PE=1 SV=2	184.968		15.611	GPRPGRPPFGpR
628	GICDSDTFGFIGK	XXX_sp|P23381|SYWC_HUMAN Tryptophan--tRNA ligase, cytoplasmic OS=Homo sapiens OX=9606 GN=WARS PE=1 SV=2	133.123	3C(57.021465)	11.022	GIcDSDTFGFIGK
629	RGGPPR	sp|Q14157|UBP2L_HUMAN Ubiquitin-associated protein 2-like OS=Homo sapiens OX=9606 GN=UBAP2L PE=1 SV=2	13.6413		10.202	RgGPPR
630	QQQIPNPSGK	sp|Q658L1|SAXO2_HUMAN Stabilizer of axonemal microtubules 2 OS=Homo sapiens OX=9606 GN=SAXO2 PE=2 SV=1	256.077		17.321	QQQIPNPSgK
632	KANTDSSDYTSLPPLTDVTLR	XXX_sp|Q96J65|MRP9_HUMAN Multidrug resistance-associated protein 9 OS=Homo sapiens OX=9606 GN=ABCC12 PE=1 SV=2	70.8962		11.146	KANTDSSDYTSLPPLTDvtlr
633	NRPAIARGAAGGGGR	sp|Q86V81|THOC4_HUMAN THO complex subunit 4 OS=Homo sapiens OX=9606 GN=ALYREF PE=1 SV=3	42.0104		29.446	NRPAiarGAAGGGGR
634	NGALGAAPLWHGSGK	XXX_sp|Q86YV5|PRAG1_HUMAN Inactive tyrosine-protein kinase PRAG1 OS=Homo sapiens OX=9606 GN=PRAG1 PE=1 SV=4	356.15		16.795	NgaLGAAPLWHGSGK
635	KPTMAEAR	sp|Q9Y4F5|C170B_HUMAN Centrosomal protein of 170 kDa protein B OS=Homo sapiens OX=9606 GN=CEP170B PE=1 SV=4	133.798		10.887	KPTMAEaR
636	TALATSPITVGDLGIVRR	sp|P13994|CC130_HUMAN Coiled-coil domain-containing protein 130 OS=Homo sapiens OX=9606 GN=CCDC130 PE=1 SV=2	83.0292		16.826	tALATSPITVGDLGIVRR
637	ASSIPGYNR	sp|Q9C0E2|XPO4_HUMAN Exportin-4 OS=Homo sapiens OX=9606 GN=XPO4 PE=1 SV=2	147.089		11.188	aSSIPGYNR
638	KGFATSSK	XXX_sp|A8MW92|P20L1_HUMAN PHD finger protein 20-like protein 1 OS=Homo sapiens OX=9606 GN=PHF20L1 PE=1 SV=2	225.038		14.015	KGfATSSK
639	RDSFAGNGPR	sp|Q9Y6Q6|TNR11_HUMAN Tumor necrosis factor receptor superfamily member 11A OS=Homo sapiens OX=9606 GN=TNFRSF11A PE=1 SV=1	92.0741		15.938	RdSFAGNGPR
640	LTGTGLR	XXX_sp|Q7Z3E1|PARPT_HUMAN Protein mono-ADP-ribosyltransferase TIPARP OS=Homo sapiens OX=9606 GN=TIPARP PE=1 SV=1	244.625		11.901	lTGTGLR
641	TQFLMAVFQATSQIQQHER	sp|Q8NF91|SYNE1_HUMAN Nesprin-1 OS=Homo sapiens OX=9606 GN=SYNE1 PE=1 SV=4	117.912		13.854	TQFLMAVFqATSQIQQHER
642	KEYVTVK	sp|Q96NW4|ANR27_HUMAN Ankyrin repeat domain-containing protein 27 OS=Homo sapiens OX=9606 GN=ANKRD27 PE=1 SV=2	178.345		14.381	KEyVTVK
643	RGGGGLR	sp|Q96DN6|MBD6_HUMAN Methyl-CpG-binding domain protein 6 OS=Homo sapiens OX=9606 GN=MBD6 PE=1 SV=2	120.068		13.309	RGGggLR
644	KPSQSGR	XXX_sp|Q9Y2W1|TR150_HUMAN Thyroid hormone receptor-associated protein 3 OS=Homo sapiens OX=9606 GN=THRAP3 PE=1 SV=2	330.591		13.433	KpSQSGR
645	NRPAIARGAAGGGGR	sp|Q86V81|THOC4_HUMAN THO complex subunit 4 OS=Homo sapiens OX=9606 GN=ALYREF PE=1 SV=3	60.0212		21.454	NRPAIargAAGGGGR
646	RFSATVSVADTAQR	sp|O14522|PTPRT_HUMAN Receptor-type tyrosine-protein phosphatase T OS=Homo sapiens OX=9606 GN=PTPRT PE=1 SV=6	298.673		12.515	RFSATVSVADTAqR
647	GRPPTPPAAGSR	XXX_sp|Q14767|LTBP2_HUMAN Latent-transforming growth factor beta-binding protein 2 OS=Homo sapiens OX=9606 GN=LTBP2 PE=1 SV=3	289.101		16.099	GRPPtpPAAGSR
648	APPPASPASR	sp|Q5T8A7|PPR26_HUMAN Protein phosphatase 1 regulatory subunit 26 OS=Homo sapiens OX=9606 GN=PPP1R26 PE=1 SV=1	48.0471		15.43	aPPPASPASR
649	RGTPPLTPGR	sp|Q9Y3Q4|HCN4_HUMAN Potassium/sodium hyperpolarization-activated cyclic nucleotide-gated channel 4 OS=Homo sapiens OX=9606 GN=HCN4 PE=1 SV=1	53.2439		15.586	RGTPPltpgR
650	KGMASPSPR	XXX_sp|Q92615|LAR4B_HUMAN La-related protein 4B OS=Homo sapiens OX=9606 GN=LARP4B PE=1 SV=3	230.552		14.799	KGmasPSPR
651	GGRKPSPPEAASPR	sp|Q9ULI4|KI26A_HUMAN Kinesin-like protein KIF26A OS=Homo sapiens OX=9606 GN=KIF26A PE=1 SV=3	83.1455		12.943	GGRKPSpPEAASPR
652	KAGSPR	sp|Q8WUF5|IASPP_HUMAN RelA-associated inhibitor OS=Homo sapiens OX=9606 GN=PPP1R13L PE=1 SV=4	19.3748		10.564	KagSPR
653	RGGGDGGGGGGGGR	XXX_sp|Q9NQS1|AVEN_HUMAN Cell death regulator Aven OS=Homo sapiens OX=9606 GN=AVEN PE=1 SV=1	67.4434		12.112	RGggdggGGGGGGR
654	KRPQSPSPR	sp|Q99590|SCAFB_HUMAN Protein SCAF11 OS=Homo sapiens OX=9606 GN=SCAF11 PE=1 SV=2	16.0029		15.631	KRpqsPSPR
656	KMALTQIMSGQR	XXX_sp|Q9NR48|ASH1L_HUMAN Histone-lysine N-methyltransferase ASH1L OS=Homo sapiens OX=9606 GN=ASH1L PE=1 SV=2	342.346	2M(15.9949), 8M(15.9949)	13.141	KMALTQImsGQR
657	RQAPPPPPPSR	sp|O00401|WASL_HUMAN Neural Wiskott-Aldrich syndrome protein OS=Homo sapiens OX=9606 GN=WASL PE=1 SV=2	330.147		16.53	RQAPPPpPPSR
658	RASASGPVPGR	sp|Q8TE49|OTU7A_HUMAN OTU domain-containing protein 7A OS=Homo sapiens OX=9606 GN=OTUD7A PE=1 SV=1	241.085		21.655	RASASGPVPgR
659	RPGAGAAEESER	XXX_sp|Q9Y2I6|NINL_HUMAN Ninein-like protein OS=Homo sapiens OX=9606 GN=NINL PE=1 SV=2	48.0636		17.039	RPGAGAAEESeR
660	VAAGVAVVAR	sp|O15399|NMDE4_HUMAN Glutamate receptor ionotropic, NMDA 2D OS=Homo sapiens OX=9606 GN=GRIN2D PE=1 SV=2	38.0275		18.223	VAAgVAVVAR
661	NQGGYGGSSSSSSYGSGR	sp|P09651|ROA1_HUMAN Heterogeneous nuclear ribonucleoprotein A1 OS=Homo sapiens OX=9606 GN=HNRNPA1 PE=1 SV=5	226.071		47.409	NQgGYGGSSSSSSYGSGR
662	RGPGPQR	sp|Q8IVF2|AHNK2_HUMAN Protein AHNAK2 OS=Homo sapiens OX=9606 GN=AHNAK2 PE=1 SV=2	213.548		13.71	RGPGPqR
663	HILLRPTMQTLAPEVK	sp|P0C7V6|SP202_HUMAN Putative transcription factor SPT20 homolog-like 2 OS=Homo sapiens OX=9606 GN=SUPT20HL2 PE=5 SV=1	117.052		14.869	hiLLRPTMQTLAPEVK
664	KALDNLAR	sp|O14791|APOL1_HUMAN Apolipoprotein L1 OS=Homo sapiens OX=9606 GN=APOL1 PE=1 SV=5	137.9		12.251	KaLDNLAR
665	TSPGGADGGPRR	sp|Q96B18|DACT3_HUMAN Dapper homolog 3 OS=Homo sapiens OX=9606 GN=DACT3 PE=1 SV=2	24.9615		9.597	TSPGGADGgpRR
666	QPLPGHER	XXX_sp|Q6P9B9|INT5_HUMAN Integrator complex subunit 5 OS=Homo sapiens OX=9606 GN=INTS5 PE=1 SV=1	63.2807		11.51	QPlpGHER
667	KGGGGGGGR	XXX_sp|Q96NL0|RUN3B_HUMAN RUN domain-containing protein 3B OS=Homo sapiens OX=9606 GN=RUNDC3B PE=2 SV=1	9.5226		13.036	KGggGGGGR
668	RSQAGR	sp|Q9H987|SYP2L_HUMAN Synaptopodin 2-like protein OS=Homo sapiens OX=9606 GN=SYNPO2L PE=2 SV=3	200.046		12.117	RSQagR
669	SWMEPLPGFPGGAGGGGGGGGGGPGR	sp|P28356|HXD9_HUMAN Homeobox protein Hox-D9 OS=Homo sapiens OX=9606 GN=HOXD9 PE=1 SV=5	54.958		15.916	SWMEPLPGFPGgaGGGGGGGGGGPGR
670	GVNSANIPSRELTLGK	XXX_sp|Q8IYI8|ZN440_HUMAN Zinc finger protein 440 OS=Homo sapiens OX=9606 GN=ZNF440 PE=1 SV=1	55.0549		17.44	gVNSANIPSRELTLGK
671	TARTAPASGSAPR	sp|Q9NYQ7|CELR3_HUMAN Cadherin EGF LAG seven-pass G-type receptor 3 OS=Homo sapiens OX=9606 GN=CELSR3 PE=1 SV=2	46.6326		12.161	TARTAPASgSAPR
672	RGPGGR	XXX_sp|O95985|TOP3B_HUMAN DNA topoisomerase 3-beta-1 OS=Homo sapiens OX=9606 GN=TOP3B PE=1 SV=1	22.0109		12.765	RGPgGR
673	GNVPLMPPSR	XXX_sp|Q15858|SCN9A_HUMAN Sodium channel protein type 9 subunit alpha OS=Homo sapiens OX=9606 GN=SCN9A PE=1 SV=3	268.231	6M(15.9949)	18.654	gNVPLMPPSR
674	RPAGGRPSPSAMGKR	sp|Q92615|LAR4B_HUMAN La-related protein 4B OS=Homo sapiens OX=9606 GN=LARP4B PE=1 SV=3	210.128	12M(15.9949)	18.909	RPAGGRPSPsAMGKR
675	EDGVIFRAINDHEMLPVR	XXX_sp|Q13873|BMPR2_HUMAN Bone morphogenetic protein receptor type-2 OS=Homo sapiens OX=9606 GN=BMPR2 PE=1 SV=2	7.0364		15.749	eDGVIFRAINDHEMLPVR
676	VNPSMVTKLR	sp|Q12768|WASC5_HUMAN WASH complex subunit 5 OS=Homo sapiens OX=9606 GN=WASHC5 PE=1 SV=1	29.0332	5M(15.9949)	17.878	vNPSMVTKLR
678	RRPENPKPQDGK	sp|P67809|YBOX1_HUMAN Nuclease-sensitive element-binding protein 1 OS=Homo sapiens OX=9606 GN=YBX1 PE=1 SV=3	156.1		17.046	rrpeNPKPQDGK
679	SDVPQLINNNNIGLNHK	XXX_sp|Q8N5G2|MACOI_HUMAN Macoilin OS=Homo sapiens OX=9606 GN=MACO1 PE=1 SV=1	72.0215		19.531	SDVPQLINNNNIGLNHk
680	RGVAAGIIR	XXX_sp|Q9NZB8|MOCS1_HUMAN Molybdenum cofactor biosynthesis protein 1 OS=Homo sapiens OX=9606 GN=MOCS1 PE=1 SV=3	13.9785		14.451	RGVAAgIIR
681	SARAPSPSEAAPR	sp|Q8N6T0|TO6BL_HUMAN Type 2 DNA topoisomerase 6 subunit B-like OS=Homo sapiens OX=9606 GN=TOP6BL PE=2 SV=3	17.0049		23.559	SARAPSPSEaaPR
682	KDGVGGTGR	XXX_sp|Q9Y4C5|CHST2_HUMAN Carbohydrate sulfotransferase 2 OS=Homo sapiens OX=9606 GN=CHST2 PE=1 SV=2	145.072		13.544	KdGVGGTGR
683	NAQTNMK	XXX_sp|Q6PF05|TT23L_HUMAN Tetratricopeptide repeat protein 23-like OS=Homo sapiens OX=9606 GN=TTC23L PE=1 SV=2	310.139		13.953	NAQTNMk
684	KTFNGFPAR	XXX_sp|Q9P2K9|DISP3_HUMAN Protein dispatched homolog 3 OS=Homo sapiens OX=9606 GN=DISP3 PE=2 SV=2	74.92		12.701	KTFNGfpAR
685	WALPSVMGSSR	XXX_sp|A4D2P6|GRD2I_HUMAN Delphilin OS=Homo sapiens OX=9606 GN=GRID2IP PE=3 SV=2	281.15	N-term(42.0106), 7M(15.9949)	16.69	WALPSVMGSsR
686	RGTAQGLR	sp|Q9H8Y5|ANKZ1_HUMAN Ankyrin repeat and zinc finger domain-containing protein 1 OS=Homo sapiens OX=9606 GN=ANKZF1 PE=1 SV=1	8.5745		13.004	RGTAQgLR
687	RGGGPR	sp|P49770|EI2BB_HUMAN Translation initiation factor eIF-2B subunit beta OS=Homo sapiens OX=9606 GN=EIF2B2 PE=1 SV=3	383.723		16.455	RGGGpR
688	RSPPSR	sp|A7MD48|SRRM4_HUMAN Serine/arginine repetitive matrix protein 4 OS=Homo sapiens OX=9606 GN=SRRM4 PE=1 SV=2	45.5056		8.973	RsPPSR
689	NTGIICTIGPASR	sp|P14618|KPYM_HUMAN Pyruvate kinase PKM OS=Homo sapiens OX=9606 GN=PKM PE=1 SV=4	99.9698	6C(57.021465)	12.224	ntgiICTIGPASR
690	KGMHIFEHR	XXX_sp|P35789|ZNF93_HUMAN Zinc finger protein 93 OS=Homo sapiens OX=9606 GN=ZNF93 PE=2 SV=4	20.9769		9.066	KGMhIFEHR
691	GPLFKALTNR	XXX_sp|Q9Y6A2|CP46A_HUMAN Cholesterol 24-hydroxylase OS=Homo sapiens OX=9606 GN=CYP46A1 PE=1 SV=1	127.045		17.573	GPLFKaLTNR
692	IEEGSKAAAVDK	sp|Q13796|SHRM2_HUMAN Protein Shroom2 OS=Homo sapiens OX=9606 GN=SHROOM2 PE=1 SV=1	68.0253		15.518	iEEGSKAAAVDK
693	NGPAPTTVGAR	XXX_sp|Q96L08|SUSD3_HUMAN Sushi domain-containing protein 3 OS=Homo sapiens OX=9606 GN=SUSD3 PE=2 SV=1	263.944		13.271	nGPAPTTVGAR
694	VLATVTTLAR	XXX_sp|P17405|ASM_HUMAN Sphingomyelin phosphodiesterase OS=Homo sapiens OX=9606 GN=SMPD1 PE=1 SV=5	32.9949		13.565	vLATVTTLAR
695	KGFDFQR	sp|Q86YA3|ZGRF1_HUMAN Protein ZGRF1 OS=Homo sapiens OX=9606 GN=ZGRF1 PE=1 SV=3	12.0656		15.577	KGFdFQR
697	GPRPGRPPFGPRERPR	XXX_sp|Q9UN86|G3BP2_HUMAN Ras GTPase-activating protein-binding protein 2 OS=Homo sapiens OX=9606 GN=G3BP2 PE=1 SV=2	135.1		13.26	GPRPGRPPFGPRERpR
698	NKVSKPTTPSK	XXX_sp|Q13972|RGRF1_HUMAN Ras-specific guanine nucleotide-releasing factor 1 OS=Homo sapiens OX=9606 GN=RASGRF1 PE=1 SV=2	97.5452		14.809	NKVSKPTTPSk
699	GAPGGRGAQLSVPSPAR	sp|Q99501|GA2L1_HUMAN GAS2-like protein 1 OS=Homo sapiens OX=9606 GN=GAS2L1 PE=1 SV=2	0.0081		13.949
700	SDAAGTILIRDGAHPLFK	XXX_sp|Q8N5D0|WDTC1_HUMAN WD and tetratricopeptide repeats protein 1 OS=Homo sapiens OX=9606 GN=WDTC1 PE=1 SV=2	40.0732		17.385	sdaAGTILIRDGAHPLFK
701	NRPAIARGAAGGGGR	sp|Q86V81|THOC4_HUMAN THO complex subunit 4 OS=Homo sapiens OX=9606 GN=ALYREF PE=1 SV=3	30.9491		12.634	NRPAIArGAAGGGGR
702	KQYGGDFLR	sp|Q8N323|NXPE1_HUMAN NXPE family member 1 OS=Homo sapiens OX=9606 GN=NXPE1 PE=2 SV=2	43.7001		6.556	KqygGDFLR
703	RPAGGRPSPSAMGKR	sp|Q92615|LAR4B_HUMAN La-related protein 4B OS=Homo sapiens OX=9606 GN=LARP4B PE=1 SV=3	211.133	12M(15.9949)	18.664	RPAGGRPSPsAMGKR
704	RGPPGPEETGAPER	XXX_sp|O60312|AT10A_HUMAN Probable phospholipid-transporting ATPase VA OS=Homo sapiens OX=9606 GN=ATP10A PE=2 SV=2	28.0034		19.568	RGPPgPEETGAPER
705	KGGVNGGR	XXX_sp|O43390|HNRPR_HUMAN Heterogeneous nuclear ribonucleoprotein R OS=Homo sapiens OX=9606 GN=HNRNPR PE=1 SV=1	28.9688		11.839	KGGVNggR
706	LIFSTSTTSGDSRK	XXX_sp|O00305|CACB4_HUMAN Voltage-dependent L-type calcium channel subunit beta-4 OS=Homo sapiens OX=9606 GN=CACNB4 PE=1 SV=2	15.0256		17.094	lIFSTSTTSGDSRK
707	DPTQLPLCHLAGFICR	XXX_sp|P0CG37|CFC1_HUMAN Cryptic protein OS=Homo sapiens OX=9606 GN=CFC1 PE=1 SV=1	55.812	8C(57.021465), 15C(57.021465)	11.887	DPTQLPlchlaGFICR
708	KHLTAALDR	sp|Q86TV6|TTC7B_HUMAN Tetratricopeptide repeat protein 7B OS=Homo sapiens OX=9606 GN=TTC7B PE=1 SV=3	216.09		13.474	KHltAALDR
709	GASGAGGPGGAAR	sp|Q96LD4|TRI47_HUMAN E3 ubiquitin-protein ligase TRIM47 OS=Homo sapiens OX=9606 GN=TRIM47 PE=1 SV=2	71.0637		11.022	gASGAGGPGGAAR
710	KSLGGHVGR	sp|A8MPY1|GBRR3_HUMAN Gamma-aminobutyric acid receptor subunit rho-3 OS=Homo sapiens OX=9606 GN=GABRR3 PE=3 SV=2	109.063		9.748	KslGGHVGR
711	KDSPSPR	sp|Q92502|STAR8_HUMAN StAR-related lipid transfer protein 8 OS=Homo sapiens OX=9606 GN=STARD8 PE=1 SV=2	125.117		13.71	KdSPSPR
712	RPPRPDPR	sp|P13985|HRES1_HUMAN Putative HTLV-1-related endogenous sequence OS=Homo sapiens OX=9606 GN=HRES1 PE=5 SV=1	289.106		15.269	RPPRPDpR
713	RGPPPPR	sp|O75526|RMXL2_HUMAN RNA-binding motif protein, X-linked-like-2 OS=Homo sapiens OX=9606 GN=RBMXL2 PE=1 SV=3	18.9828		12.835	RgPPPPR
715	GLQPDQRYR	XXX_sp|Q9H173|SIL1_HUMAN Nucleotide exchange factor SIL1 OS=Homo sapiens OX=9606 GN=SIL1 PE=1 SV=1	38.9845		11.572	glqPDQRYR
716	KAPHPAVTSAGTPK	sp|Q15078|CD5R1_HUMAN Cyclin-dependent kinase 5 activator 1 OS=Homo sapiens OX=9606 GN=CDK5R1 PE=1 SV=1	376.298		13.013	KaPHPAVTSAGTPK
717	SDLNKLDSYLNR	XXX_sp|Q6NUM9|RETST_HUMAN All-trans-retinol 13,14-reductase OS=Homo sapiens OX=9606 GN=RETSAT PE=1 SV=2	138.111		20.839	SDLNKLDSYLnR
718	KGPAPR	sp|A8MQB3|CQ051_HUMAN Uncharacterized protein C17orf51 OS=Homo sapiens OX=9606 GN=C17orf51 PE=2 SV=1	172.029		14.779	KgPAPR
719	YSRGGPGPGAGRPER	sp|Q504Y2|PKDCC_HUMAN Extracellular tyrosine-protein kinase PKDCC OS=Homo sapiens OX=9606 GN=PKDCC PE=2 SV=2	147.077		18.472	ysrGGPGPGAGRPER
720	LAQVMEEGYLNNGGGER	XXX_sp|P48637|GSHB_HUMAN Glutathione synthetase OS=Homo sapiens OX=9606 GN=GSS PE=1 SV=1	201.065	5M(15.9949)	23.82	LAQVMEEGYLNNGgGER
721	QPDLPGK	XXX_sp|Q5VTT5|MYOM3_HUMAN Myomesin-3 OS=Homo sapiens OX=9606 GN=MYOM3 PE=1 SV=1	147.046		15.627	QPDLPgK
722	RGGAAVGGGEQPPPAPAPR	sp|Q86Y38|XYLT1_HUMAN Xylosyltransferase 1 OS=Homo sapiens OX=9606 GN=XYLT1 PE=1 SV=1	9.0034		21.144	RgGAAVGGGEQPPPAPAPR
723	AGPHVSSR	XXX_sp|Q4ZHG4|FNDC1_HUMAN Fibronectin type III domain-containing protein 1 OS=Homo sapiens OX=9606 GN=FNDC1 PE=2 SV=4	187.151		14.626	AGPHVSsR
724	RGGPFGR	XXX_sp|Q8N1X5|YF001_HUMAN Uncharacterized protein FLJ37310 OS=Homo sapiens OX=9606 PE=2 SV=1	62.9722		13.219	RGGPfgR
725	RMLAGGVR	sp|Q96FE5|LIGO1_HUMAN Leucine-rich repeat and immunoglobulin-like domain-containing nogo receptor-interacting protein 1 OS=Homo sapiens OX=9606 GN=LINGO1 PE=1 SV=2	100.341	2M(15.9949)	11.075	RMLAGGvR
726	NRPAIARGAAGGGGR	sp|Q86V81|THOC4_HUMAN THO complex subunit 4 OS=Homo sapiens OX=9606 GN=ALYREF PE=1 SV=3	31.9519		15.107	NRPAIArGAAGGGGR
727	KPAGAYVR	XXX_sp|Q8WXT5|FX4L4_HUMAN Forkhead box protein D4-like 4 OS=Homo sapiens OX=9606 GN=FOXD4L4 PE=2 SV=2	42.998		15.439	KPAGAYvR
728	GQPSPLVGTAPSSPAGR	XXX_sp|Q5SRE5|NU188_HUMAN Nucleoporin NUP188 homolog OS=Homo sapiens OX=9606 GN=NUP188 PE=1 SV=1	56.0566		18.791	gQPSPLVGTAPSSPAGR
730	KAAQEQVLNASR	sp|Q99543|DNJC2_HUMAN DnaJ homolog subfamily C member 2 OS=Homo sapiens OX=9606 GN=DNAJC2 PE=1 SV=4	266.133		13.202	KAAQEQVLNAsR
731	QLAAESLQGQLILK	XXX_sp|Q9NXN4|GDAP2_HUMAN Ganglioside-induced differentiation-associated protein 2 OS=Homo sapiens OX=9606 GN=GDAP2 PE=1 SV=1	28.886		14.576	QLAAESLQGQlilK
732	KPGDPPAPTGPPALQVSR	XXX_sp|Q9H2S5|RNF39_HUMAN RING finger protein 39 OS=Homo sapiens OX=9606 GN=RNF39 PE=2 SV=2	151.086		15.121	KPgDPPAPTGPPALQVSR
733	EQCCYNCGKPGHLAR	sp|P62633|CNBP_HUMAN Cellular nucleic acid-binding protein OS=Homo sapiens OX=9606 GN=CNBP PE=1 SV=1	227.057	3C(57.021465), 4C(57.021465), 7C(57.021465)	14.97	EQCcyNCGKPGHLAR
734	GGGGGGGGGGGGGR	sp|P22087|FBRL_HUMAN rRNA 2'-O-methyltransferase fibrillarin OS=Homo sapiens OX=9606 GN=FBL PE=1 SV=2	139.217		21.258	GGGGGGgggGGGGR
735	QPDLPGK	XXX_sp|Q5VTT5|MYOM3_HUMAN Myomesin-3 OS=Homo sapiens OX=9606 GN=MYOM3 PE=1 SV=1	148.053		15.853	QPDLpGK
736	AGPGGRGSGLSPGCR	XXX_sp|P43116|PE2R2_HUMAN Prostaglandin E2 receptor EP2 subtype OS=Homo sapiens OX=9606 GN=PTGER2 PE=2 SV=2	103.072	14C(57.021465)	18.602	AGPGGRGSGLSPGcR
737	QQQLSTLGGPSGAASSSASK	XXX_sp|Q8NEZ2|VP37A_HUMAN Vacuolar protein sorting-associated protein 37A OS=Homo sapiens OX=9606 GN=VPS37A PE=1 SV=1	213.925		14.913	QQQLsTLGGPSGAASSSASK
738	SQILELELNFHK	sp|Q14789|GOGB1_HUMAN Golgin subfamily B member 1 OS=Homo sapiens OX=9606 GN=GOLGB1 PE=1 SV=2	110.073		21.27	sQILELELNFHK
739	LAIAAQEHSANR	XXX_sp|P78352|DLG4_HUMAN Disks large homolog 4 OS=Homo sapiens OX=9606 GN=DLG4 PE=1 SV=3	12.9758		18.816	lAIAAQEHSANR
740	NRPETVGQK	sp|Q8IV32|CCD71_HUMAN Coiled-coil domain-containing protein 71 OS=Homo sapiens OX=9606 GN=CCDC71 PE=1 SV=3	35.0621		10.364	NRpeTVGQK
741	KDTIGLLPGR	XXX_sp|Q8IW19|APLF_HUMAN Aprataxin and PNK-like factor OS=Homo sapiens OX=9606 GN=APLF PE=1 SV=1	17.014		14.441	KdtIGLLPGR
742	RGVGSPPGR	sp|O96028|NSD2_HUMAN Histone-lysine N-methyltransferase NSD2 OS=Homo sapiens OX=9606 GN=NSD2 PE=1 SV=1	95.5148		12.021	RGVGSPPgR
743	RAAVPR	sp|Q9NXE4|NSMA3_HUMAN Sphingomyelin phosphodiesterase 4 OS=Homo sapiens OX=9606 GN=SMPD4 PE=1 SV=3	4.5278		16.001	RAAVpR
744	RGGPAGR	sp|Q9P258|RCC2_HUMAN Protein RCC2 OS=Homo sapiens OX=9606 GN=RCC2 PE=1 SV=2	0.4756		11.189
746	MSGSVDVLIVVDKPSTAAQIYWKR	XXX_sp|Q8IZS8|CA2D3_HUMAN Voltage-dependent calcium channel subunit alpha-2/delta-3 OS=Homo sapiens OX=9606 GN=CACNA2D3 PE=1 SV=1	255.197	1M(15.9949)	10.732	msGSVDVLIVVDKPSTAAQIYWKR
747	MGGVYLAGNINLQRMMGPSK	XXX_sp|Q63HQ2|EGFLA_HUMAN Pikachurin OS=Homo sapiens OX=9606 GN=EGFLAM PE=1 SV=2	211.995	16M(15.9949)	16.703	MGGVYLAgninlQRMMGPSK
748	RPRPSGPSGPPSR	XXX_sp|Q9UD57|NKX12_HUMAN NK1 transcription factor-related protein 2 OS=Homo sapiens OX=9606 GN=NKX1-2 PE=2 SV=3	77.0605		17.803	RPRPSGPsgPPSR
749	RAPGLPR	XXX_sp|Q8TAT8|YK045_HUMAN Putative uncharacterized protein LOC644613 OS=Homo sapiens OX=9606 PE=5 SV=2	245.07		18.084	RAPGLpR
750	ATPVTRVGSAAPSR	sp|Q9UBU6|FA8A1_HUMAN Protein FAM8A1 OS=Homo sapiens OX=9606 GN=FAM8A1 PE=1 SV=1	37.0146		16.631	ATPVTRVgSAAPSR
751	FPKMGNSNEVR	XXX_sp|P25092|GUC2C_HUMAN Heat-stable enterotoxin receptor OS=Homo sapiens OX=9606 GN=GUCY2C PE=1 SV=2	8.0322		13.589	fPKMGNSNEVR
752	EANATEWKSSQR	sp|Q0P641|CB080_HUMAN Uncharacterized protein C2orf80 OS=Homo sapiens OX=9606 GN=C2orf80 PE=2 SV=2	22.0229		14.468	eANATEWKSSQR
753	KTGGPQGSR	sp|P01375|TNFA_HUMAN Tumor necrosis factor OS=Homo sapiens OX=9606 GN=TNF PE=1 SV=1	111.746		14.938	KtggPQGSR
754	RPQYRPQYR	sp|P16989|YBOX3_HUMAN Y-box-binding protein 3 OS=Homo sapiens OX=9606 GN=YBX3 PE=1 SV=4	29.9108		17.141	RPQYRpqyR
755	NSNIHNIQNARR	XXX_sp|Q9UL03|INT6_HUMAN Integrator complex subunit 6 OS=Homo sapiens OX=9606 GN=INTS6 PE=1 SV=1	165.717	N-term(42.0106)	12.553	NSNIHNIQnaRR
756	ENQISVLNGGFGICAKR	XXX_sp|P22897|MRC1_HUMAN Macrophage mannose receptor 1 OS=Homo sapiens OX=9606 GN=MRC1 PE=1 SV=1	75.064	14C(57.021465)	12.579	enQISVLNGGFGICAKR
757	RPAAPIRPDSGGGPR	XXX_sp|Q702N8|XIRP1_HUMAN Xin actin-binding repeat-containing protein 1 OS=Homo sapiens OX=9606 GN=XIRP1 PE=1 SV=1	26.9993		14.582	RPaAPIRPDSGGGPR
758	KPPLGGGGR	XXX_sp|Q92841|DDX17_HUMAN Probable ATP-dependent RNA helicase DDX17 OS=Homo sapiens OX=9606 GN=DDX17 PE=1 SV=2	240.129		13.821	KPplGGGGR
759	VGGVATAAAAVTAAGAVK	sp|O75840|KLF7_HUMAN Krueppel-like factor 7 OS=Homo sapiens OX=9606 GN=KLF7 PE=2 SV=1	96.0302		21.115	VGGVATAAAAVTAAgavK
760	RSPQHLFRPR	sp|Q08462|ADCY2_HUMAN Adenylate cyclase type 2 OS=Homo sapiens OX=9606 GN=ADCY2 PE=1 SV=5	10.8976		13.497	rSPQHLFRPR
761	AWDDSLPGRGTK	XXX_sp|O00562|PITM1_HUMAN Membrane-associated phosphatidylinositol transfer protein 1 OS=Homo sapiens OX=9606 GN=PITPNM1 PE=1 SV=4	159.054		12.882	AWDDSLPGrgtK
762	KGPAPR	sp|A8MQB3|CQ051_HUMAN Uncharacterized protein C17orf51 OS=Homo sapiens OX=9606 GN=C17orf51 PE=2 SV=1	170.557		13.389	KgPAPR
763	KNTSPPR	XXX_sp|Q8WVM7|STAG1_HUMAN Cohesin subunit SA-1 OS=Homo sapiens OX=9606 GN=STAG1 PE=1 SV=3	30.6943		13.332	KNtSPPR
764	KTGSPPR	XXX_sp|Q9UBS0|KS6B2_HUMAN Ribosomal protein S6 kinase beta-2 OS=Homo sapiens OX=9606 GN=RPS6KB2 PE=1 SV=2	87.0051		12.124	KtGSPPR
765	RPAKLSAPR	sp|Q70IA8|MOB3C_HUMAN MOB kinase activator 3C OS=Homo sapiens OX=9606 GN=MOB3C PE=1 SV=1	15.0284		17.715	RPAkLSAPR
766	SRATAPGGR	XXX_sp|Q96NJ1|YI001_HUMAN Uncharacterized protein FLJ30774 OS=Homo sapiens OX=9606 PE=2 SV=1	36.0314		14.637	SRATApgGR
768	EAAETVGQKTK	XXX_sp|O76070|SYUG_HUMAN Gamma-synuclein OS=Homo sapiens OX=9606 GN=SNCG PE=1 SV=2	281.073		9.955	eAAETVGQKTK
769	DHERTHTGEKPYECQK	sp|Q15973|ZN124_HUMAN Zinc finger protein 124 OS=Homo sapiens OX=9606 GN=ZNF124 PE=1 SV=2	351.161	14C(57.021465)	14.973	DHERTHTGEKPYEcqK
770	GRGGGGGGGGGGGGGR	sp|P22087|FBRL_HUMAN rRNA 2'-O-methyltransferase fibrillarin OS=Homo sapiens OX=9606 GN=FBL PE=1 SV=2	314.168		22.726	GRGGgGGGGGGGGGGR
771	QLDSTTNR	XXX_sp|Q9Y3E1|HDGR3_HUMAN Hepatoma-derived growth factor-related protein 3 OS=Homo sapiens OX=9606 GN=HDGFL3 PE=1 SV=1	47.5473		13.447	QldSTTNR
772	KEAVAAEALR	XXX_sp|Q8N201|INT1_HUMAN Integrator complex subunit 1 OS=Homo sapiens OX=9606 GN=INTS1 PE=1 SV=2	82.3767		9.518	KEAVAAeALR
773	RPSLNGYFSFK	XXX_sp|Q9P2F8|SI1L2_HUMAN Signal-induced proliferation-associated 1-like protein 2 OS=Homo sapiens OX=9606 GN=SIPA1L2 PE=1 SV=2	89.0625		14.077	RPSLNGYFsFK
774	KGICAMCGK	sp|Q9P021|CRIPT_HUMAN Cysteine-rich PDZ-binding protein OS=Homo sapiens OX=9606 GN=CRIPT PE=1 SV=1	19.0896	4C(57.021465), 6M(15.9949), 7C(57.021465)	13.223	KGICAmcGK
775	KSSFGIK	sp|Q6ZNW5|GDPP1_HUMAN GDP-D-glucose phosphorylase 1 OS=Homo sapiens OX=9606 GN=GDPGP1 PE=1 SV=2	264.05		7.693	KssFGIK
776	AGAAHGAGAGAGAAAGPGAR	sp|O75056|SDC3_HUMAN Syndecan-3 OS=Homo sapiens OX=9606 GN=SDC3 PE=1 SV=2	62.5872		13.232	AGAAhgAGAGAGAAAGPGAR
777	KGSMIGACLMR	XXX_sp|Q7RTY8|TMPS7_HUMAN Transmembrane protease serine 7 OS=Homo sapiens OX=9606 GN=TMPRSS7 PE=2 SV=3	136.576	8C(57.021465), 10M(15.9949)	13.165	KGSMIGACLmR
778	NRTAAGGNR	sp|Q6UXD1|HRCT1_HUMAN Histidine-rich carboxyl terminus protein 1 OS=Homo sapiens OX=9606 GN=HRCT1 PE=4 SV=1	22.9259		8.365	NRtAAGGNR
779	IECEIKGTVSGFGGFEGK	XXX_sp|Q16576|RBBP7_HUMAN Histone-binding protein RBBP7 OS=Homo sapiens OX=9606 GN=RBBP7 PE=1 SV=1	145.057	3C(57.021465)	11.719	IECEIKGTVSGFGGFEgK
780	KPPIPHVQALVTVTKFR	XXX_sp|Q96QE3|ATAD5_HUMAN ATPase family AAA domain-containing protein 5 OS=Homo sapiens OX=9606 GN=ATAD5 PE=1 SV=4	5.9489		15.723	KPpIPHVQALVTVTKFR
781	RPGYGGR	XXX_sp|Q8N2M8|CLASR_HUMAN CLK4-associating serine/arginine rich protein OS=Homo sapiens OX=9606 GN=CLASRP PE=1 SV=4	118.04		13.605	RPGYggR
782	RGPQGR	XXX_sp|Q01955|CO4A3_HUMAN Collagen alpha-3(IV) chain OS=Homo sapiens OX=9606 GN=COL4A3 PE=1 SV=3	6.7927		10.339	RGPqGR
784	QPLNVGVMSSHARHATGFADNVYVDGLK	XXX_sp|P00558|PGK1_HUMAN Phosphoglycerate kinase 1 OS=Homo sapiens OX=9606 GN=PGK1 PE=1 SV=3	82.0527	8M(15.9949)	13.487	QPLNVGVMSSHARHATGFADNVYVdglK
785	RALMNSK	XXX_sp|Q8TDJ6|DMXL2_HUMAN DmX-like protein 2 OS=Homo sapiens OX=9606 GN=DMXL2 PE=1 SV=2	139.762	4M(15.9949)	11.5	RALMNsK
786	ATRPAPAAGRPPAGR	XXX_sp|Q9HCM7|FBSL_HUMAN Fibrosin-1-like protein OS=Homo sapiens OX=9606 GN=FBRSL1 PE=1 SV=4	50.0077		18.18	ATRPAPAAGRPpAGR
787	VMVLSESLSTR	sp|Q14153|FA53B_HUMAN Protein FAM53B OS=Homo sapiens OX=9606 GN=FAM53B PE=1 SV=2	219.821	N-term(42.0106)	13.143	VMVLSESLStR
788	RPGGGGGR	XXX_sp|O75526|RMXL2_HUMAN RNA-binding motif protein, X-linked-like-2 OS=Homo sapiens OX=9606 GN=RBMXL2 PE=1 SV=3	71.9954		15.328	RPGGGggR
789	MWAALVQRSEADQYTQMR	XXX_sp|Q9H857|NT5D2_HUMAN 5'-nucleotidase domain-containing protein 2 OS=Homo sapiens OX=9606 GN=NT5DC2 PE=1 SV=1	23.9229	17M(15.9949)	14.097	MWaalvqrseadQYTQMR
790	RGPPGR	XXX_sp|O60883|G37L1_HUMAN G-protein coupled receptor 37-like 1 OS=Homo sapiens OX=9606 GN=GPR37L1 PE=1 SV=2	16.6204		13.781	RGPPgR
791	RGPGGR	XXX_sp|O95985|TOP3B_HUMAN DNA topoisomerase 3-beta-1 OS=Homo sapiens OX=9606 GN=TOP3B PE=1 SV=1	187.58		15.627	RGPGgR
792	TQSASPPPKER	sp|Q9UN81|LORF1_HUMAN LINE-1 retrotransposable element ORF1 protein OS=Homo sapiens OX=9606 GN=L1RE1 PE=1 SV=1	9.0582		10.773	tqSASPPPKER
793	KTAAGR	sp|Q8WU76|SCFD2_HUMAN Sec1 family domain-containing protein 2 OS=Homo sapiens OX=9606 GN=SCFD2 PE=1 SV=2	2.5816		11.706
795	KSSPVGR	sp|A8MWP4|YU008_HUMAN Putative uncharacterized protein ENSP00000401716 OS=Homo sapiens OX=9606 PE=5 SV=1	69.0007		13.425	KSSPvGR
796	RLAGEGGDPALPRPR	sp|Q02080|MEF2B_HUMAN Myocyte-specific enhancer factor 2B OS=Homo sapiens OX=9606 GN=MEF2B PE=1 SV=2	124.055		18.904	RLAGEGGDPALPRpR
797	GIHHAVSSVNVVR	XXX_sp|Q96NR8|RDH12_HUMAN Retinol dehydrogenase 12 OS=Homo sapiens OX=9606 GN=RDH12 PE=1 SV=3	28.9796		23.594	GIHHAVSSVNVvR
798	LTQVSPRGINAIFER	sp|Q9HCG8|CWC22_HUMAN Pre-mRNA-splicing factor CWC22 homolog OS=Homo sapiens OX=9606 GN=CWC22 PE=1 SV=3	36.0336		10.031	ltqvsPRGINAIFER
799	RGGGDGGGGGGGGR	XXX_sp|Q9NQS1|AVEN_HUMAN Cell death regulator Aven OS=Homo sapiens OX=9606 GN=AVEN PE=1 SV=1	369.205		19.791	RGGGdgGGGGGGGR
800	RGPPSEAGGGKPPR	sp|Q9H4M7|PKHA4_HUMAN Pleckstrin homology domain-containing family A member 4 OS=Homo sapiens OX=9606 GN=PLEKHA4 PE=1 SV=2	99.9801		14.83	RGPPSEAGGGKPpR
801	RPRPGTGPGR	sp|P51888|PRELP_HUMAN Prolargin OS=Homo sapiens OX=9606 GN=PRELP PE=1 SV=1	267.232		15.748	RPRPGTGPgR
802	RPQYRPQYR	sp|P16989|YBOX3_HUMAN Y-box-binding protein 3 OS=Homo sapiens OX=9606 GN=YBX3 PE=1 SV=4	15.6226		16.601	RPQYRpQYR
803	KSASLDVEPIYTFR	sp|Q13033|STRN3_HUMAN Striatin-3 OS=Homo sapiens OX=9606 GN=STRN3 PE=1 SV=3	178.062		14.557	KSASLDVEPIYtfR
804	RPQYRPQYR	sp|P16989|YBOX3_HUMAN Y-box-binding protein 3 OS=Homo sapiens OX=9606 GN=YBX3 PE=1 SV=4	315.191		21.654	RPqYRPQYR
805	GAAGEPGRDGVPGGPGMR	sp|P02461|CO3A1_HUMAN Collagen alpha-1(III) chain OS=Homo sapiens OX=9606 GN=COL3A1 PE=1 SV=4	8.9998	17M(15.9949)	13.606	GAAGepgrdgvPGGPGMR
806	KMGVTPK	XXX_sp|Q9P2B7|CFA97_HUMAN Cilia- and flagella-associated protein 97 OS=Homo sapiens OX=9606 GN=CFAP97 PE=1 SV=2	138.103		13.345	KmgVTPK
807	SRSANPAGAGSR	sp|Q7Z460|CLAP1_HUMAN CLIP-associating protein 1 OS=Homo sapiens OX=9606 GN=CLASP1 PE=1 SV=1	39.0322		17.741	sRSANPAGAGSR
808	RGPPPPPR	sp|P38159|RBMX_HUMAN RNA-binding motif protein, X chromosome OS=Homo sapiens OX=9606 GN=RBMX PE=1 SV=3	94.0151		15.3	RGpPPPPR
809	RPARCGGR	XXX_sp|Q9H3H9|TCAL2_HUMAN Transcription elongation factor A protein-like 2 OS=Homo sapiens OX=9606 GN=TCEAL2 PE=2 SV=1	30.2575	5C(57.021465)	13.263	RPaRCGGR
810	KGHGSQK	XXX_sp|Q9UBJ2|ABCD2_HUMAN ATP-binding cassette sub-family D member 2 OS=Homo sapiens OX=9606 GN=ABCD2 PE=1 SV=1	17.0065		12.405	KGHGsqK
812	QVMNLLVPSLPNLVK	sp|Q8TDL5|BPIB1_HUMAN BPI fold-containing family B member 1 OS=Homo sapiens OX=9606 GN=BPIFB1 PE=1 SV=1	301.151		8.519	QVMNLLVPSLPNLVk
813	VGADRFSGWR	XXX_sp|Q53H12|AGK_HUMAN Acylglycerol kinase, mitochondrial OS=Homo sapiens OX=9606 GN=AGK PE=1 SV=2	20.9939		8.855	vgadrFSGWR
815	RSIPMR	sp|Q96DM1|PGBD4_HUMAN PiggyBac transposable element-derived protein 4 OS=Homo sapiens OX=9606 GN=PGBD4 PE=2 SV=3	160.738	5M(15.9949)	9.705	RSIPmR
816	KATAWQAPR	sp|P0DPK5|H3X_HUMAN Putative histone H3.X OS=Homo sapiens OX=9606 PE=5 SV=1	226.347		13.895	KaTAWQAPR
817	RGAGPSPR	sp|O43572|AKA10_HUMAN A-kinase anchor protein 10, mitochondrial OS=Homo sapiens OX=9606 GN=AKAP10 PE=1 SV=2	28.0033		13.321	RGagPSPR
818	KAPPEQAHR	XXX_sp|O15527|OGG1_HUMAN N-glycosylase/DNA lyase OS=Homo sapiens OX=9606 GN=OGG1 PE=1 SV=2	140.267		13.92	KaPPEQAHR
819	KGMASHTFAKPVVAHQS	sp|Q9BV36|MELPH_HUMAN Melanophilin OS=Homo sapiens OX=9606 GN=MLPH PE=1 SV=1	170.101	3M(15.9949)	12.289	KgmasHTFAKPVVAHQS
820	RGLLYLRPPPPPPGPR	sp|M0QZC1|RN225_HUMAN RING finger protein 225 OS=Homo sapiens OX=9606 GN=RNF225 PE=3 SV=2	184.945		16.511	RGllylrPPPPPPGPR
821	KGELISTSSAK	sp|Q96RW7|HMCN1_HUMAN Hemicentin-1 OS=Homo sapiens OX=9606 GN=HMCN1 PE=1 SV=2	70.0588		16.683	KGELISTSSaK
822	RGGPRPGGR	sp|Q9HCT0|FGF22_HUMAN Fibroblast growth factor 22 OS=Homo sapiens OX=9606 GN=FGF22 PE=1 SV=1	193.035		17.393	RGGPRPGGr
823	KSTLTPTQR	sp|O75376|NCOR1_HUMAN Nuclear receptor corepressor 1 OS=Homo sapiens OX=9606 GN=NCOR1 PE=1 SV=2	12.2168		14.25	KsTLTPTQR
824	KPFPPR	XXX_sp|Q7Z7G1|CLNK_HUMAN Cytokine-dependent hematopoietic cell linker OS=Homo sapiens OX=9606 GN=CLNK PE=1 SV=2	4.9601		10.386	KPFPpR
826	KLNDGEGGYVVVR	XXX_sp|Q5T447|HECD3_HUMAN E3 ubiquitin-protein ligase HECTD3 OS=Homo sapiens OX=9606 GN=HECTD3 PE=1 SV=1	70.949		12.718	KLNDGeggyvvvR
827	KADIGIAMGISGSDVSK	sp|Q13733|AT1A4_HUMAN Sodium/potassium-transporting ATPase subunit alpha-4 OS=Homo sapiens OX=9606 GN=ATP1A4 PE=1 SV=3	288.166		15.952	KADIGIAMGISgsDVSK
828	TDPPDLLVSTVYQDIKVATPGPASK	sp|C9J069|AJM1_HUMAN Apical junction component 1 homolog OS=Homo sapiens OX=9606 GN=AJM1 PE=3 SV=1	152.009		17.457	TDPPDLLVSTVYQDIKVATPGpasK
829	RSAAAAPR	sp|Q99700|ATX2_HUMAN Ataxin-2 OS=Homo sapiens OX=9606 GN=ATXN2 PE=1 SV=2	353.064		15.328	RSAAAaPR
830	SLVSSPAEGEKSVECLR	sp|Q8NAP8|ZBT8B_HUMAN Zinc finger and BTB domain-containing protein 8B OS=Homo sapiens OX=9606 GN=ZBTB8B PE=1 SV=2	191.102	15C(57.021465)	14.573	SLvssPAEGEKSVECLR
831	RGDQLTMTGPR	XXX_sp|Q8TEC5|SH3R2_HUMAN E3 ubiquitin-protein ligase SH3RF2 OS=Homo sapiens OX=9606 GN=SH3RF2 PE=1 SV=3	63.0225		17.45	rGDQLTMTGPR
832	EDIYSGGGGGGSR	sp|Q13151|ROA0_HUMAN Heterogeneous nuclear ribonucleoprotein A0 OS=Homo sapiens OX=9606 GN=HNRNPA0 PE=1 SV=1	226.064		15.049	EDIySGGGGGGSR
833	KPGSAGGPKVGGASK	sp|O75122|CLAP2_HUMAN CLIP-associating protein 2 OS=Homo sapiens OX=9606 GN=CLASP2 PE=1 SV=3	298.693		14.291	KPGSAGGPKVGGAsK
834	LGKDAHQSK	XXX_sp|Q9H1E5|TMX4_HUMAN Thioredoxin-related transmembrane protein 4 OS=Homo sapiens OX=9606 GN=TMX4 PE=1 SV=1	15.3575		12.519	LGkdAHQSK
835	KGADGVMR	sp|O60641|AP180_HUMAN Clathrin coat assembly protein AP180 OS=Homo sapiens OX=9606 GN=SNAP91 PE=1 SV=2	179.088	7M(15.9949)	12.838	KGaDGVMR
836	DAHPFFLLSPVMGLLSR	sp|O75807|PR15A_HUMAN Protein phosphatase 1 regulatory subunit 15A OS=Homo sapiens OX=9606 GN=PPP1R15A PE=1 SV=1	36.0936		14.817	daHPFFLLSPVMGLLSR
837	KYYDTSAAAR	XXX_sp|P08559|ODPA_HUMAN Pyruvate dehydrogenase E1 component subunit alpha, somatic form, mitochondrial OS=Homo sapiens OX=9606 GN=PDHA1 PE=1 SV=3	110.845		14.143	KyydTSAAAR
838	LKGGPPR	XXX_sp|Q96E40|SACA9_HUMAN Sperm acrosome-associated protein 9 OS=Homo sapiens OX=9606 GN=SPACA9 PE=1 SV=1	14.9984		6.449	lKGGPPR
839	RGTAQGLR	sp|Q9H8Y5|ANKZ1_HUMAN Ankyrin repeat and zinc finger domain-containing protein 1 OS=Homo sapiens OX=9606 GN=ANKZF1 PE=1 SV=1	72.0231		14.614	RGTaQGLR
840	KHPGGR	sp|P46776|RL27A_HUMAN 60S ribosomal protein L27a OS=Homo sapiens OX=9606 GN=RPL27A PE=1 SV=2	49.0208		12.35	KhPGGR
842	NGYIHRDLAAR	sp|P42681|TXK_HUMAN Tyrosine-protein kinase TXK OS=Homo sapiens OX=9606 GN=TXK PE=1 SV=3	392.255		11.099	NGyiHRDLAAR
843	TGSERIAHGMR	sp|Q13625|ASPP2_HUMAN Apoptosis-stimulating of p53 protein 2 OS=Homo sapiens OX=9606 GN=TP53BP2 PE=1 SV=2	48.057	10M(15.9949)	17.668	tgSERIAHGMR
844	KGSHSNSR	sp|O60281|ZN292_HUMAN Zinc finger protein 292 OS=Homo sapiens OX=9606 GN=ZNF292 PE=1 SV=3	119.724		11.091	KGSHSnsR
845	TMGSSAMRVSNWAR	XXX_sp|Q9BTZ2|DHRS4_HUMAN Dehydrogenase/reductase SDR family member 4 OS=Homo sapiens OX=9606 GN=DHRS4 PE=1 SV=3	66.1205	2M(15.9949)	14.939	tmgssAMRVSNWAR
846	KGIMIELGEK	XXX_sp|Q9NQC7|CYLD_HUMAN Ubiquitin carboxyl-terminal hydrolase CYLD OS=Homo sapiens OX=9606 GN=CYLD PE=1 SV=1	16.0206		13.627	KGIMIelGEK
847	KETHTR	XXX_sp|Q8N6C5|IGSF1_HUMAN Immunoglobulin superfamily member 1 OS=Homo sapiens OX=9606 GN=IGSF1 PE=1 SV=3	255.421		10.969	KeTHTR
848	KESVVYGGISR	sp|Q8N0V5|GNT2A_HUMAN N-acetyllactosaminide beta-1,6-N-acetylglucosaminyl-transferase OS=Homo sapiens OX=9606 GN=GCNT2 PE=1 SV=1	142.042		12.834	KESVVYGGiSR
849	RGGGDGGGGGGGGR	XXX_sp|Q9NQS1|AVEN_HUMAN Cell death regulator Aven OS=Homo sapiens OX=9606 GN=AVEN PE=1 SV=1	9.0776		22.146	RGGGdgGGGGGGGR
850	KGSERPR	XXX_sp|P04085|PDGFA_HUMAN Platelet-derived growth factor subunit A OS=Homo sapiens OX=9606 GN=PDGFA PE=1 SV=1	151.01		12.789	KgSERPR
851	KTSTPTGHHR	XXX_sp|Q9NSY1|BMP2K_HUMAN BMP-2-inducible protein kinase OS=Homo sapiens OX=9606 GN=BMP2K PE=1 SV=2	20.007		13.416	KtsTPTGHHR
852	KPLPLSRSASGGR	XXX_sp|O14746|TERT_HUMAN Telomerase reverse transcriptase OS=Homo sapiens OX=9606 GN=TERT PE=1 SV=1	10.9249		12.331	KPlPLSRSASGGR
853	GSTAGGSGVVPAPFVPGGGR	XXX_sp|O15209|ZBT22_HUMAN Zinc finger and BTB domain-containing protein 22 OS=Homo sapiens OX=9606 GN=ZBTB22 PE=1 SV=1	28.0735		20.272	gstAGGSGVVPAPFVPGGGR
854	GALERLLSR	sp|Q8NG98|OR7D4_HUMAN Olfactory receptor 7D4 OS=Homo sapiens OX=9606 GN=OR7D4 PE=2 SV=1	38.9523		12.815	GALERLLsR
855	GPAERFAQYR	XXX_sp|A4D2P6|GRD2I_HUMAN Delphilin OS=Homo sapiens OX=9606 GN=GRID2IP PE=3 SV=2	67.0527		17.422	GPAeRFAQYR
856	KIVTSSPR	XXX_sp|Q5SSJ5|HP1B3_HUMAN Heterochromatin protein 1-binding protein 3 OS=Homo sapiens OX=9606 GN=HP1BP3 PE=1 SV=1	104.627		13.324	KiVTSSPR
857	KGGSGGPSSVDK	XXX_sp|Q9UGJ0|AAKG2_HUMAN 5'-AMP-activated protein kinase subunit gamma-2 OS=Homo sapiens OX=9606 GN=PRKAG2 PE=1 SV=1	6.0278		14.148	KGGSGGPssvdK
858	GRPPGRPAGPCR	sp|Q9UMN6|KMT2B_HUMAN Histone-lysine N-methyltransferase 2B OS=Homo sapiens OX=9606 GN=KMT2B PE=1 SV=1	186.047	11C(57.021465)	12.15	GRPPGRpaGPCR
859	GPVNGR	XXX_sp|P17014|ZNF12_HUMAN Zinc finger protein 12 OS=Homo sapiens OX=9606 GN=ZNF12 PE=1 SV=3	306.658		12.783	GPvnGR
860	GNLRQAAIDR	sp|Q3L8U1|CHD9_HUMAN Chromodomain-helicase-DNA-binding protein 9 OS=Homo sapiens OX=9606 GN=CHD9 PE=1 SV=2	128.077		14.515	gNLRQAAIDR
861	RASAPAGGSPR	sp|Q7L0R7|RNF44_HUMAN RING finger protein 44 OS=Homo sapiens OX=9606 GN=RNF44 PE=2 SV=1	43.0148		14.737	RASaPAGGSPR
862	GGRSPPR	XXX_sp|Q01954|BNC1_HUMAN Zinc finger protein basonuclin-1 OS=Homo sapiens OX=9606 GN=BNC1 PE=1 SV=2	45.9855		13.683	GGRsPPR
863	TLLAGVIAR	sp|O43933|PEX1_HUMAN Peroxisome biogenesis factor 1 OS=Homo sapiens OX=9606 GN=PEX1 PE=1 SV=1	96.0557		16.74	TLlAGVIAR
865	RASVPPVPGKPR	sp|Q8WXD9|CSKI1_HUMAN Caskin-1 OS=Homo sapiens OX=9606 GN=CASKIN1 PE=1 SV=1	86.0842		11.772	RASVPPVPGKpR
866	FIEDVGSLLGNLIPSEVPGRTQLLER	sp|Q5VZ72|IZUM3_HUMAN Izumo sperm-egg fusion protein 3 OS=Homo sapiens OX=9606 GN=IZUMO3 PE=3 SV=4	82.0647		19.595	fieDVGSLLGNLIPSEVPGRTQLLER
867	IGPPGPPGRDGPLGQDGK	XXX_sp|P29400|CO4A5_HUMAN Collagen alpha-5(IV) chain OS=Homo sapiens OX=9606 GN=COL4A5 PE=1 SV=2	88.0171		23.052	igPPGPPGRDGPLGQDGK
868	EVYQQQQYGSGGR	sp|Q99729|ROAA_HUMAN Heterogeneous nuclear ribonucleoprotein A/B OS=Homo sapiens OX=9606 GN=HNRNPAB PE=1 SV=2	227.072		19.623	EVyQQQQYGSGGR
869	KPGGSSWKTFFALGR	sp|O14559|RHG33_HUMAN Rho GTPase-activating protein 33 OS=Homo sapiens OX=9606 GN=ARHGAP33 PE=1 SV=2	309.149		11.588	KpgGSSWKTFFALGR
870	AGGAQLGVMQGPMGPMGPR	sp|P02458|CO2A1_HUMAN Collagen alpha-1(II) chain OS=Homo sapiens OX=9606 GN=COL2A1 PE=1 SV=3	248.989	16M(15.9949)	14.368	AGGAQLGVMQGPMGPmgpR
871	KWFTGK	XXX_sp|Q9BXG8|SPZ1_HUMAN Spermatogenic leucine zipper protein 1 OS=Homo sapiens OX=9606 GN=SPZ1 PE=1 SV=2	202.132		12.101	KwFTGK
872	KGSSAGR	XXX_sp|Q15014|MO4L2_HUMAN Mortality factor 4-like protein 2 OS=Homo sapiens OX=9606 GN=MORF4L2 PE=1 SV=1	39.0276		13.421	KGsSAGR
873	KAGPSSSR	XXX_sp|Q13469|NFAC2_HUMAN Nuclear factor of activated T-cells, cytoplasmic 2 OS=Homo sapiens OX=9606 GN=NFATC2 PE=1 SV=2	266.191		11.112	KAGPSSsR
874	VVEATAFGLGK	sp|P07333|CSF1R_HUMAN Macrophage colony-stimulating factor 1 receptor OS=Homo sapiens OX=9606 GN=CSF1R PE=1 SV=2	43.0443		15.61	vVEATAFGLGK
875	AGPGGRGSGLSPGCR	XXX_sp|P43116|PE2R2_HUMAN Prostaglandin E2 receptor EP2 subtype OS=Homo sapiens OX=9606 GN=PTGER2 PE=2 SV=2	103.088	14C(57.021465)	18.309	AGPGGRGSGLSPgcR
876	KPKTMPR	sp|Q92954|PRG4_HUMAN Proteoglycan 4 OS=Homo sapiens OX=9606 GN=PRG4 PE=1 SV=3	237.994		13.531	KpktMPR
877	RPRPPPR	XXX_sp|Q96JG9|ZN469_HUMAN Zinc finger protein 469 OS=Homo sapiens OX=9606 GN=ZNF469 PE=2 SV=3	92.9928		15.759	RPrPPPR
878	KGGAQEMEPCVGR	XXX_sp|Q14831|GRM7_HUMAN Metabotropic glutamate receptor 7 OS=Homo sapiens OX=9606 GN=GRM7 PE=1 SV=1	360.43	7M(15.9949), 10C(57.021465)	12.752	KGGAQEmePCVGR
879	KGGWAGR	sp|Q5T653|RM02_HUMAN 39S ribosomal protein L2, mitochondrial OS=Homo sapiens OX=9606 GN=MRPL2 PE=1 SV=2	175.092		14.159	KGgwAGR
880	KGMASPSPR	XXX_sp|Q92615|LAR4B_HUMAN La-related protein 4B OS=Homo sapiens OX=9606 GN=LARP4B PE=1 SV=3	19.9952		15.852	KGMAsPSPR
882	KGGVIR	XXX_sp|P05156|CFAI_HUMAN Complement factor I OS=Homo sapiens OX=9606 GN=CFI PE=1 SV=2	13.7527		4.837	KGgvIR
883	HPQAGEIEAGGAGGGR	sp|Q9H0E3|SP130_HUMAN Histone deacetylase complex subunit SAP130 OS=Homo sapiens OX=9606 GN=SAP130 PE=1 SV=1	9.0399		16.025	HPQAGEIEAGGAgggR
884	KYGVASTPR	XXX_sp|O14782|KIF3C_HUMAN Kinesin-like protein KIF3C OS=Homo sapiens OX=9606 GN=KIF3C PE=1 SV=3	10.0129		14.126	KYGVasTPR
885	KATAAAAAAAAAAATAADR	XXX_sp|Q8TE49|OTU7A_HUMAN OTU domain-containing protein 7A OS=Homo sapiens OX=9606 GN=OTUD7A PE=1 SV=1	20.1698		13.815	KAtaaAAAAAAAAATAADR
886	KSPSPR	XXX_sp|Q6NXN4|D19P1_HUMAN Putative C-mannosyltransferase DPY19L2P1 OS=Homo sapiens OX=9606 GN=DPY19L2P1 PE=2 SV=1	126.962		11.794	KSPSpR
887	TSEVNCYRCGESGHLAR	sp|P62633|CNBP_HUMAN Cellular nucleic acid-binding protein OS=Homo sapiens OX=9606 GN=CNBP PE=1 SV=1	226.056	6C(57.021465), 9C(57.021465)	13.791	TSEVncyRCGESGHLAR
888	KGQYPTLGEGKPR	XXX_sp|Q8N2G6|ZCH24_HUMAN Zinc finger CCHC domain-containing protein 24 OS=Homo sapiens OX=9606 GN=ZCCHC24 PE=1 SV=1	0.4275		15.388
889	RGGGGGR	sp|Q9UJV8|PURG_HUMAN Purine-rich element-binding protein gamma OS=Homo sapiens OX=9606 GN=PURG PE=2 SV=1	104.015		14.295	RgGGGGR
890	KHVGGR	sp|P78347|GTF2I_HUMAN General transcription factor II-I OS=Homo sapiens OX=9606 GN=GTF2I PE=1 SV=2	44.6672		13.069	KHvGGR
891	GRPGRPPSTNK	sp|Q8WVM7|STAG1_HUMAN Cohesin subunit SA-1 OS=Homo sapiens OX=9606 GN=STAG1 PE=1 SV=3	115.938		13.843	GRPGRPPSTNk
892	RGCPVSPPGWELSPSPR	sp|Q8IYL2|TRM44_HUMAN Probable tRNA (uracil-O(2)-)-methyltransferase OS=Homo sapiens OX=9606 GN=TRMT44 PE=1 SV=2	88.207	3C(57.021465)	15.217	RGCPVSppgwELSPSPR
893	KAAQGPR	XXX_sp|O15027|SC16A_HUMAN Protein transport protein Sec16A OS=Homo sapiens OX=9606 GN=SEC16A PE=1 SV=4	186.649		10.263	KaAQGPR
894	MLRQEISQAAEK	XXX_sp|Q6ZUT9|DEN5B_HUMAN DENN domain-containing protein 5B OS=Homo sapiens OX=9606 GN=DENND5B PE=1 SV=2	214.154	1M(15.9949)	16.035	MLRQeiSQAAEK
895	KGPAPR	sp|A8MQB3|CQ051_HUMAN Uncharacterized protein C17orf51 OS=Homo sapiens OX=9606 GN=C17orf51 PE=2 SV=1	43.9562		12.874	KGPApR
896	DAESDPGDVVEITVQINPNQGNIDAK	XXX_sp|B1AKI9|ISM1_HUMAN Isthmin-1 OS=Homo sapiens OX=9606 GN=ISM1 PE=2 SV=2	342.234		9.668	daesDPGDVVEITVQINPNQGNIDAK
897	GAAASRDLAAR	sp|Q8NET6|CHSTD_HUMAN Carbohydrate sulfotransferase 13 OS=Homo sapiens OX=9606 GN=CHST13 PE=1 SV=1	34.0106		15.883	GAAASRDLAaR
898	HVARVTYR	XXX_sp|Q8IWF2|FXRD2_HUMAN FAD-dependent oxidoreductase domain-containing protein 2 OS=Homo sapiens OX=9606 GN=FOXRED2 PE=1 SV=1	390.042		11.866	HVARvtYR
899	GGGGGGGGGGGGGR	sp|P22087|FBRL_HUMAN rRNA 2'-O-methyltransferase fibrillarin OS=Homo sapiens OX=9606 GN=FBL PE=1 SV=2	138.153		19.408	GGGGgGGGGGGGGR
900	KEAGGR	sp|Q24JP5|T132A_HUMAN Transmembrane protein 132A OS=Homo sapiens OX=9606 GN=TMEM132A PE=1 SV=1	75.972		12.149	KeAGGR
902	RPGQTSTLQAR	XXX_sp|P29322|EPHA8_HUMAN Ephrin type-A receptor 8 OS=Homo sapiens OX=9606 GN=EPHA8 PE=1 SV=2	65.0034		13.774	RPGQTSTLqaR
903	KVAMAEVR	XXX_sp|Q15027|ACAP1_HUMAN Arf-GAP with coiled-coil, ANK repeat and PH domain-containing protein 1 OS=Homo sapiens OX=9606 GN=ACAP1 PE=1 SV=1	272.523	4M(15.9949)	12.986	KvAMAEVR
904	SSVLDQALPNDILFSTTPPYHSTLPPR	sp|Q9P2F8|SI1L2_HUMAN Signal-induced proliferation-associated 1-like protein 2 OS=Homo sapiens OX=9606 GN=SIPA1L2 PE=1 SV=2	113.999		13.969	SSVLDQALPNDILFSTTPPYHSTlppR
905	LDLFSALGDAKR	sp|Q8N5G2|MACOI_HUMAN Macoilin OS=Homo sapiens OX=9606 GN=MACO1 PE=1 SV=1	373.239		16.813	LDLFSALGdakR
906	KPPPGEAAREELR	sp|P08173|ACM4_HUMAN Muscarinic acetylcholine receptor M4 OS=Homo sapiens OX=9606 GN=CHRM4 PE=1 SV=2	185.061		15.491	KPpPGEAAREELR
907	RPAGGRPSPSAMGKR	sp|Q92615|LAR4B_HUMAN La-related protein 4B OS=Homo sapiens OX=9606 GN=LARP4B PE=1 SV=3	212.136	12M(15.9949)	18.925	RPAGGRPSPSamgkR
909	KGGSGAATTTR	sp|P55318|FOXA3_HUMAN Hepatocyte nuclear factor 3-gamma OS=Homo sapiens OX=9606 GN=FOXA3 PE=1 SV=2	49.0373		11.181	KGGSGAAtttR
910	HVALNANR	XXX_sp|Q6NSZ9|ZSC25_HUMAN Zinc finger and SCAN domain-containing protein 25 OS=Homo sapiens OX=9606 GN=ZSCAN25 PE=1 SV=3	33.9762		18.047	HVALNaNR
911	KGTHAHK	XXX_sp|P17017|ZNF14_HUMAN Zinc finger protein 14 OS=Homo sapiens OX=9606 GN=ZNF14 PE=2 SV=3	219.391		13.125	KgTHAHK
912	AAPRFGPFR	XXX_sp|C9JUS6|ADM5_HUMAN Putative adrenomedullin-5-like protein OS=Homo sapiens OX=9606 GN=ADM5 PE=2 SV=1	227.151		10.141	AAPRFGpfR
913	KHLPPR	XXX_sp|Q8WVM7|STAG1_HUMAN Cohesin subunit SA-1 OS=Homo sapiens OX=9606 GN=STAG1 PE=1 SV=3	30.4728		11.929	KhLPPR
914	RPGSGR	XXX_sp|Q8WZA1|PMGT1_HUMAN Protein O-linked-mannose beta-1,2-N-acetylglucosaminyltransferase 1 OS=Homo sapiens OX=9606 GN=POMGNT1 PE=1 SV=2	9.9803		10.662	RPgsGR
916	LSWGPYLR	sp|A6PVY3|F177B_HUMAN Protein FAM177B OS=Homo sapiens OX=9606 GN=FAM177B PE=2 SV=1	5.9852		12.019	lSWGPYLR
917	KGESLNSK	XXX_sp|Q2M2Z5|KIZ_HUMAN Centrosomal protein kizuna OS=Homo sapiens OX=9606 GN=KIZ PE=1 SV=2	187.029		12.617	KGeSLNSK
918	SLADQHWDFDSKNSGNR	XXX_sp|Q9NRE2|TSH2_HUMAN Teashirt homolog 2 OS=Homo sapiens OX=9606 GN=TSHZ2 PE=1 SV=3	76.0295		17.216	SLADQHWDFDSKNSGnR
919	KTYVSAPR	XXX_sp|P23786|CPT2_HUMAN Carnitine O-palmitoyltransferase 2, mitochondrial OS=Homo sapiens OX=9606 GN=CPT2 PE=1 SV=2	68.4904		11.024	KtyvSAPR
920	KEAEAPSLAQR	XXX_sp|P50222|MEOX2_HUMAN Homeobox protein MOX-2 OS=Homo sapiens OX=9606 GN=MEOX2 PE=1 SV=2	51.9637		11.414	KEAEAPSlaqR
921	KLITGIIYPQNK	sp|Q9Y6W3|CAN7_HUMAN Calpain-7 OS=Homo sapiens OX=9606 GN=CAPN7 PE=1 SV=1	10.86		12.103	KliTGIIYPQNK
922	KPGAGNGPR	XXX_sp|Q6P1M3|L2GL2_HUMAN Lethal(2) giant larvae protein homolog 2 OS=Homo sapiens OX=9606 GN=LLGL2 PE=1 SV=2	11.0025		16.303	KpgAGNGPR
923	KPEQEKR	XXX_sp|Q9UJU2|LEF1_HUMAN Lymphoid enhancer-binding factor 1 OS=Homo sapiens OX=9606 GN=LEF1 PE=1 SV=1	88.9891		11.049	KpEQEKR
924	KEMAAAPPGR	sp|Q8N5I9|CL045_HUMAN Uncharacterized protein C12orf45 OS=Homo sapiens OX=9606 GN=C12orf45 PE=1 SV=2	75.0404	3M(15.9949)	12.526	KEmaAAPPGR
925	KDEVPR	XXX_sp|C9JQI7|TM232_HUMAN Transmembrane protein 232 OS=Homo sapiens OX=9606 GN=TMEM232 PE=2 SV=2	75.015		14.669	KdEVPR
926	RVSELSAPR	sp|O43772|MCAT_HUMAN Mitochondrial carnitine/acylcarnitine carrier protein OS=Homo sapiens OX=9606 GN=SLC25A20 PE=1 SV=1	26.1768		13.415	RvsELSAPR
929	KMLVDIFYAVEAGVVR	XXX_sp|Q17RR3|LIPR3_HUMAN Pancreatic lipase-related protein 3 OS=Homo sapiens OX=9606 GN=PNLIPRP3 PE=2 SV=2	367.206	2M(15.9949)	12.928	KMLVDIFYAVEAgvvR
930	QPDLPGK	XXX_sp|Q5VTT5|MYOM3_HUMAN Myomesin-3 OS=Homo sapiens OX=9606 GN=MYOM3 PE=1 SV=1	147.99		15.371	QPDLpGK
931	DWTVMRLVANNVIITTVLYLSDALR	sp|Q8N1I0|DOCK4_HUMAN Dedicator of cytokinesis protein 4 OS=Homo sapiens OX=9606 GN=DOCK4 PE=1 SV=3	59.0483		13.457	dWTVMRLVANNVIITTVLYLSDALR
932	GRGQAGANQFPLPHFWKPR	XXX_sp|Q9BX69|CARD6_HUMAN Caspase recruitment domain-containing protein 6 OS=Homo sapiens OX=9606 GN=CARD6 PE=1 SV=2	45.5906		12.786	GRGQAGAnqFPLPHFWKPR
933	NRGGPMGDER	XXX_sp|Q15406|NR6A1_HUMAN Nuclear receptor subfamily 6 group A member 1 OS=Homo sapiens OX=9606 GN=NR6A1 PE=1 SV=2	124.075		13.829	NRgGPMGDER
934	RTGPALMGAQSAGK	XXX_sp|Q15417|CNN3_HUMAN Calponin-3 OS=Homo sapiens OX=9606 GN=CNN3 PE=1 SV=1	126.03	7M(15.9949)	15.17	rtGPALMGAQSAGK
935	KPGPPHR	sp|O75056|SDC3_HUMAN Syndecan-3 OS=Homo sapiens OX=9606 GN=SDC3 PE=1 SV=2	28.4823		13.701	KPgpPHR
936	NRPAIARGAAGGGGR	sp|Q86V81|THOC4_HUMAN THO complex subunit 4 OS=Homo sapiens OX=9606 GN=ALYREF PE=1 SV=3	29.9125		13.092	NRPAIArGAAGGGGR
937	ALASSVAGLSGPTR	XXX_sp|Q02846|GUC2D_HUMAN Retinal guanylyl cyclase 1 OS=Homo sapiens OX=9606 GN=GUCY2D PE=1 SV=2	0.9563		12.527
938	KEELELK	sp|Q9P2D7|DYH1_HUMAN Dynein heavy chain 1, axonemal OS=Homo sapiens OX=9606 GN=DNAH1 PE=1 SV=5	23.9792		13.596	KEELeLK
940	KGHVNVIVER	sp|Q8TCN5|ZN507_HUMAN Zinc finger protein 507 OS=Homo sapiens OX=9606 GN=ZNF507 PE=1 SV=2	153.873		12.2	KGHVNVIVeR
941	RGPPPPR	sp|O75526|RMXL2_HUMAN RNA-binding motif protein, X-linked-like-2 OS=Homo sapiens OX=9606 GN=RBMXL2 PE=1 SV=3	3.4068		11.123
942	KAPPGGGGGSGGR	XXX_sp|O00716|E2F3_HUMAN Transcription factor E2F3 OS=Homo sapiens OX=9606 GN=E2F3 PE=1 SV=1	71.0027		13.643	KaPPGGGGGSGGR
943	RRPPPSR	XXX_sp|P84103|SRSF3_HUMAN Serine/arginine-rich splicing factor 3 OS=Homo sapiens OX=9606 GN=SRSF3 PE=1 SV=1	89.0834		13.807	RRPPPsR
944	RRPPTR	sp|Q8TD55|PKHO2_HUMAN Pleckstrin homology domain-containing family O member 2 OS=Homo sapiens OX=9606 GN=PLEKHO2 PE=1 SV=1	156.008		9.465	RRPPtR
946	AATTRALHGGGGGGGTR	XXX_sp|Q12830|BPTF_HUMAN Nucleosome-remodeling factor subunit BPTF OS=Homo sapiens OX=9606 GN=BPTF PE=1 SV=3	382.718		10.775	aatTRALHGGGGGGGTR
947	KDGILSDLEEPK	XXX_sp|O15353|FOXN1_HUMAN Forkhead box protein N1 OS=Homo sapiens OX=9606 GN=FOXN1 PE=1 SV=1	3.1327		13.757
948	LTGPANQAPLGEEMWLAAASSSRPTRR	XXX_sp|Q9Y227|ENTP4_HUMAN Ectonucleoside triphosphate diphosphohydrolase 4 OS=Homo sapiens OX=9606 GN=ENTPD4 PE=1 SV=1	156.062	N-term(42.0106), 14M(15.9949)	13.704	LTGPANQAPLGEEMWLAAASSSRPtrR
949	QPKGPAPSPWLTPPHR	XXX_sp|A6NE01|F186A_HUMAN Protein FAM186A OS=Homo sapiens OX=9606 GN=FAM186A PE=2 SV=3	43.0254		17.645	QpkGPAPSPWLTPPHR
950	KEVAYFPQGR	XXX_sp|Q93052|LPP_HUMAN Lipoma-preferred partner OS=Homo sapiens OX=9606 GN=LPP PE=1 SV=1	374.116		16.212	KeVAYFPQGR
951	LSTLSGKWIVHGNR	XXX_sp|P46199|IF2M_HUMAN Translation initiation factor IF-2, mitochondrial OS=Homo sapiens OX=9606 GN=MTIF2 PE=1 SV=2	120.049		17.655	LSTLSGKWIVHGnR
952	RYPGPLAQQAQR	sp|Q12926|ELAV2_HUMAN ELAV-like protein 2 OS=Homo sapiens OX=9606 GN=ELAVL2 PE=1 SV=2	131.957		15.996	RYpGPLAQQAQR
953	TFEEAFNGVDLESRIQPR	XXX_sp|O75676|KS6A4_HUMAN Ribosomal protein S6 kinase alpha-4 OS=Homo sapiens OX=9606 GN=RPS6KA4 PE=1 SV=1	170.93		14.585	TFEEAFNGVDLESriqpR
954	RGPALGAPPGAAR	XXX_sp|Q99742|NPAS1_HUMAN Neuronal PAS domain-containing protein 1 OS=Homo sapiens OX=9606 GN=NPAS1 PE=2 SV=2	53.0211		18.148	RGPALGAPPGAaR
955	VPIGAQSSR	XXX_sp|Q8N729|NPW_HUMAN Neuropeptide W OS=Homo sapiens OX=9606 GN=NPW PE=1 SV=2	35.9732		13.143	vPIGAQSSR
956	RRPIASVR	sp|A8CG34|P121C_HUMAN Nuclear envelope pore membrane protein POM 121C OS=Homo sapiens OX=9606 GN=POM121C PE=1 SV=3	1.9012		14.435
957	RGPPPR	sp|Q96E39|RMXL1_HUMAN RNA binding motif protein, X-linked-like-1 OS=Homo sapiens OX=9606 GN=RBMXL1 PE=1 SV=1	52.0353		13.212	RGPpPR
958	KAGPAGGR	XXX_sp|Q9NS39|RED2_HUMAN Double-stranded RNA-specific editase B2 OS=Homo sapiens OX=9606 GN=ADARB2 PE=1 SV=1	45.5004		13.126	KAgPAGGR
959	GARGPR	sp|Q8IY34|S15A3_HUMAN Solute carrier family 15 member 3 OS=Homo sapiens OX=9606 GN=SLC15A3 PE=1 SV=2	10.6773		9.496	GArgPR
961	GSQMGLLGSGYILR	XXX_sp|A6NE52|WDR97_HUMAN WD repeat-containing protein 97 OS=Homo sapiens OX=9606 GN=WDR97 PE=2 SV=2	78.0416		8.594	gSQMGLLGSGYILR
962	MVQLSPPALAAPAAPGR	sp|P17542|TAL1_HUMAN T-cell acute lymphocytic leukemia protein 1 OS=Homo sapiens OX=9606 GN=TAL1 PE=1 SV=2	24.0137	1M(15.9949)	19.541	MVQLSPPALAAPAApGR
963	RGGQVPNGLPR	sp|P23677|IP3KA_HUMAN Inositol-trisphosphate 3-kinase A OS=Homo sapiens OX=9606 GN=ITPKA PE=1 SV=1	46.9915		18.941	RGGQvpNGLPR
964	KVPVVPQGTASLGFSR	sp|A0A0J9YWL9|TX13C_HUMAN Putative testis-expressed protein 13C OS=Homo sapiens OX=9606 GN=TEX13C PE=5 SV=1	38.0338		13.084	KVPVVPQGTaSLGFSR
965	KQLAMVMR	sp|P07093|GDN_HUMAN Glia-derived nexin OS=Homo sapiens OX=9606 GN=SERPINE2 PE=1 SV=1	236.495		10.21	KqlAMVMR
966	RQDVSPNR	sp|Q6GYQ0|RGPA1_HUMAN Ral GTPase-activating protein subunit alpha-1 OS=Homo sapiens OX=9606 GN=RALGAPA1 PE=1 SV=1	130.056		11.432	RQDVSPnR
967	EDIYSGGGGGGSR	sp|Q13151|ROA0_HUMAN Heterogeneous nuclear ribonucleoprotein A0 OS=Homo sapiens OX=9606 GN=HNRNPA0 PE=1 SV=1	227.066		14.302	EDIySGGGGGGSR
969	VIHMERNPANVK	sp|A8MXY4|ZNF99_HUMAN Zinc finger protein 99 OS=Homo sapiens OX=9606 GN=ZNF99 PE=2 SV=3	65.9877	4M(15.9949)	11.982	VIHMERNPanvk
970	KSYADLK	XXX_sp|Q6QNY1|BL1S2_HUMAN Biogenesis of lysosome-related organelles complex 1 subunit 2 OS=Homo sapiens OX=9606 GN=BLOC1S2 PE=1 SV=1	88.0313		13.1	KsYADLK
971	QISPSPVSPVNNPK	XXX_sp|Q6VMQ6|MCAF1_HUMAN Activating transcription factor 7-interacting protein 1 OS=Homo sapiens OX=9606 GN=ATF7IP PE=1 SV=3	10.9789		16.406	QISPSPVSPVNNPk
972	KVAMAEVR	XXX_sp|Q15027|ACAP1_HUMAN Arf-GAP with coiled-coil, ANK repeat and PH domain-containing protein 1 OS=Homo sapiens OX=9606 GN=ACAP1 PE=1 SV=1	292.036	4M(15.9949)	11.631	KvAMAEVR
973	KGSVVTNER	sp|Q13201|MMRN1_HUMAN Multimerin-1 OS=Homo sapiens OX=9606 GN=MMRN1 PE=1 SV=3	144.111		11.979	KGSVVtnER
974	RPSSEMSR	XXX_sp|Q1ED39|KNOP1_HUMAN Lysine-rich nucleolar protein 1 OS=Homo sapiens OX=9606 GN=KNOP1 PE=1 SV=1	328.136	6M(15.9949)	10.567	RpSSEMSR
975	GRGRPPR	XXX_sp|Q6ZMY3|SPOC1_HUMAN SPOC domain-containing protein 1 OS=Homo sapiens OX=9606 GN=SPOCD1 PE=2 SV=1	302.702		14.815	GRGRpPR
976	VGPSGQAGK	XXX_sp|Q07092|COGA1_HUMAN Collagen alpha-1(XVI) chain OS=Homo sapiens OX=9606 GN=COL16A1 PE=1 SV=2	18.0211		16.281	vgPSGQAGK
977	KSAIDR	XXX_sp|Q69YH5|CDCA2_HUMAN Cell division cycle-associated protein 2 OS=Homo sapiens OX=9606 GN=CDCA2 PE=1 SV=2	139.027		11.143	KsAIDR
978	RGNQLTQAR	XXX_sp|Q92994|TF3B_HUMAN Transcription factor IIIB 90 kDa subunit OS=Homo sapiens OX=9606 GN=BRF1 PE=1 SV=1	40.9454		15.625	RGNQLTqAR
979	KGGWAGR	sp|Q5T653|RM02_HUMAN 39S ribosomal protein L2, mitochondrial OS=Homo sapiens OX=9606 GN=MRPL2 PE=1 SV=2	281.016		13.242	KgGWAGR
980	RLHSQLR	XXX_sp|Q96PE6|ZIM3_HUMAN Zinc finger imprinted 3 OS=Homo sapiens OX=9606 GN=ZIM3 PE=2 SV=1	16.9837		17.631	RLHSqLR
982	RRPENPKPQDGK	sp|P67809|YBOX1_HUMAN Nuclease-sensitive element-binding protein 1 OS=Homo sapiens OX=9606 GN=YBX1 PE=1 SV=3	0.002		9.581
983	KNNINR	XXX_sp|Q5VT25|MRCKA_HUMAN Serine/threonine-protein kinase MRCK alpha OS=Homo sapiens OX=9606 GN=CDC42BPA PE=1 SV=1	216.726		9.669	KNNInR
984	KLLNGASALDR	XXX_sp|P02549|SPTA1_HUMAN Spectrin alpha chain, erythrocytic 1 OS=Homo sapiens OX=9606 GN=SPTA1 PE=1 SV=5	229.997		13.139	KllngaSALDR
985	FIHTKANR	sp|Q9NZ94|NLGN3_HUMAN Neuroligin-3 OS=Homo sapiens OX=9606 GN=NLGN3 PE=1 SV=2	10.97		14.378	FIHTkANR
986	KGPDGSGR	XXX_sp|P08047|SP1_HUMAN Transcription factor Sp1 OS=Homo sapiens OX=9606 GN=SP1 PE=1 SV=3	136.054		12.038	KGPDGsgR
987	RDLAGR	sp|Q7Z6P3|RAB44_HUMAN Ras-related protein Rab-44 OS=Homo sapiens OX=9606 GN=RAB44 PE=1 SV=4	83.0619		13.858	RDLAgR
988	GGGGGGGGGSSAR	XXX_sp|Q6UB35|C1TM_HUMAN Monofunctional C1-tetrahydrofolate synthase, mitochondrial OS=Homo sapiens OX=9606 GN=MTHFD1L PE=1 SV=1	20.0545		14.971	GGGggggGGSSAR
989	KFQTSLLCMLTPGLR	XXX_sp|Q92626|PXDN_HUMAN Peroxidasin homolog OS=Homo sapiens OX=9606 GN=PXDN PE=1 SV=2	2.9377	8C(57.021465), 9M(15.9949)	12.54
990	RLGGGR	XXX_sp|O43896|KIF1C_HUMAN Kinesin-like protein KIF1C OS=Homo sapiens OX=9606 GN=KIF1C PE=1 SV=3	1.4536		11.748
991	KIANCSK	sp|P15918|RAG1_HUMAN V(D)J recombination-activating protein 1 OS=Homo sapiens OX=9606 GN=RAG1 PE=1 SV=2	371.594	5C(57.021465)	13.829	KiaNCSK
992	NFFKDMPQPR	sp|Q9BV79|MECR_HUMAN Enoyl-[acyl-carrier-protein] reductase, mitochondrial OS=Homo sapiens OX=9606 GN=MECR PE=1 SV=2	7.9823	6M(15.9949)	11.214	NFFKDMPqpR
993	QWSQGSNNPCK	XXX_sp|P08235|MCR_HUMAN Mineralocorticoid receptor OS=Homo sapiens OX=9606 GN=NR3C2 PE=1 SV=2	33.1033	10C(57.021465)	10	QwsQGSNNPCK
994	RHNDPR	XXX_sp|Q9BYG5|PAR6B_HUMAN Partitioning defective 6 homolog beta OS=Homo sapiens OX=9606 GN=PARD6B PE=1 SV=1	21.0029		12.529	RHNdPR
995	RPRPKPPR	sp|Q7Z7G0|TARSH_HUMAN Target of Nesh-SH3 OS=Homo sapiens OX=9606 GN=ABI3BP PE=1 SV=1	92.1096		13.761	RPRPKpPR
996	KSLGGHVGR	sp|A8MPY1|GBRR3_HUMAN Gamma-aminobutyric acid receptor subunit rho-3 OS=Homo sapiens OX=9606 GN=GABRR3 PE=3 SV=2	110.065		9.487	KslGGHVGR
999	FSKKPSISDLFLPQGPK	XXX_sp|Q2TB10|ZN800_HUMAN Zinc finger protein 800 OS=Homo sapiens OX=9606 GN=ZNF800 PE=1 SV=1	76.0634		17.622	FSKKPSISDLFLPQGPk
1000	CRIIHTDIKPENILLSVNEQYIR	sp|Q96SB4|SRPK1_HUMAN SRSF protein kinase 1 OS=Homo sapiens OX=9606 GN=SRPK1 PE=1 SV=2	110.098	1C(57.021465)	9.823	cRIIHTDIKPENILLSVNEQYIR
1001	SIIDPLLNYIANGK	XXX_sp|Q15021|CND1_HUMAN Condensin complex subunit 1 OS=Homo sapiens OX=9606 GN=NCAPD2 PE=1 SV=3	45.9934		16.717	SIIDPLLNYIaNGK
1002	RAGGASGGR	sp|O15015|ZN646_HUMAN Zinc finger protein 646 OS=Homo sapiens OX=9606 GN=ZNF646 PE=1 SV=1	87.0473		15.332	RaGGASGGR
1003	RGHSIGGAPEQR	sp|Q8NAA4|A16L2_HUMAN Autophagy-related protein 16-2 OS=Homo sapiens OX=9606 GN=ATG16L2 PE=1 SV=2	21.0455		17.112	RGHSIGGApeqR
1004	KLPSPR	XXX_sp|P98174|FGD1_HUMAN FYVE, RhoGEF and PH domain-containing protein 1 OS=Homo sapiens OX=9606 GN=FGD1 PE=1 SV=2	66.0119		12.39	KlPSPR
1005	RCPAFHEMCR	sp|O60241|AGRB2_HUMAN Adhesion G protein-coupled receptor B2 OS=Homo sapiens OX=9606 GN=ADGRB2 PE=1 SV=2	70.0563	2C(57.021465), 8M(15.9949), 9C(57.021465)	12.999	RcPAFHEMCR
1006	MQGVSMRDSTGFK	sp|Q70EL1|UBP54_HUMAN Inactive ubiquitin carboxyl-terminal hydrolase 54 OS=Homo sapiens OX=9606 GN=USP54 PE=1 SV=4	90.1003	1M(15.9949), 6M(15.9949)	16.14	mqgVSMRDSTGFK
1007	KEVDAGAR	XXX_sp|Q96N76|HUTU_HUMAN Urocanate hydratase OS=Homo sapiens OX=9606 GN=UROC1 PE=1 SV=1	108.063		12.657	KEVDAgaR
1008	QPDLVCGKGR	XXX_sp|Q2PPJ7|RGPA2_HUMAN Ral GTPase-activating protein subunit alpha-2 OS=Homo sapiens OX=9606 GN=RALGAPA2 PE=1 SV=2	225.999	6C(57.021465)	16.77	QPDLVCGkgR
1009	ALHAMISLK	XXX_sp|O14802|RPC1_HUMAN DNA-directed RNA polymerase III subunit RPC1 OS=Homo sapiens OX=9606 GN=POLR3A PE=1 SV=2	54.0125		15.162	ALHAmiSLK
1010	KGGAQQQGQR	XXX_sp|Q00839|HNRPU_HUMAN Heterogeneous nuclear ribonucleoprotein U OS=Homo sapiens OX=9606 GN=HNRNPU PE=1 SV=6	19.0763		11.181	KGGAQqqGQR
1011	QPGSGR	XXX_sp|Q6DT37|MRCKG_HUMAN Serine/threonine-protein kinase MRCK gamma OS=Homo sapiens OX=9606 GN=CDC42BPG PE=1 SV=2	67.0441		10.673	QPGsgR
1012	AGLAAGCLR	XXX_sp|Q96JH8|RADIL_HUMAN Ras-associating and dilute domain-containing protein OS=Homo sapiens OX=9606 GN=RADIL PE=1 SV=5	8.0057	7C(57.021465)	15.463	AGLAAgCLR
1013	GGAGGGGR	sp|Q05925|HME1_HUMAN Homeobox protein engrailed-1 OS=Homo sapiens OX=9606 GN=EN1 PE=3 SV=3	115.718		15.495	GGaGGGGR
1014	KSGAANR	sp|Q13459|MYO9B_HUMAN Unconventional myosin-IXb OS=Homo sapiens OX=9606 GN=MYO9B PE=1 SV=3	16.0062		14.702	KsGAANR
1015	TGPGAAGR	sp|Q96PX9|PKH4B_HUMAN Pleckstrin homology domain-containing family G member 4B OS=Homo sapiens OX=9606 GN=PLEKHG4B PE=1 SV=4	10.0234		15.799	tGPGAAGR
1017	FAQKEETLAQR	sp|Q6ZQQ6|WDR87_HUMAN WD repeat-containing protein 87 OS=Homo sapiens OX=9606 GN=WDR87 PE=1 SV=3	101.062		13.269	FAQKEETLaqR
1018	GASGGAGGR	sp|Q9Y3Q8|T22D4_HUMAN TSC22 domain family protein 4 OS=Homo sapiens OX=9606 GN=TSC22D4 PE=1 SV=2	6.0336		13.628	GASggAGGR
1019	RGKPGALK	XXX_sp|Q8N1T3|MYO1H_HUMAN Unconventional myosin-Ih OS=Homo sapiens OX=9606 GN=MYO1H PE=1 SV=2	150.035		10.76	RGKPGAlK
1020	KSGSGNSGK	sp|O76031|CLPX_HUMAN ATP-dependent Clp protease ATP-binding subunit clpX-like, mitochondrial OS=Homo sapiens OX=9606 GN=CLPX PE=1 SV=2	390.627		11.972	KsGSGNSGK
1021	STFTLSLSFSAKLGK	XXX_sp|A8K2U0|A2ML1_HUMAN Alpha-2-macroglobulin-like protein 1 OS=Homo sapiens OX=9606 GN=A2ML1 PE=1 SV=3	60.9348		16.761	STFTLSLSFSAklGK
1022	LGEGGRSDDLLK	XXX_sp|Q9BYH8|IKBZ_HUMAN NF-kappa-B inhibitor zeta OS=Homo sapiens OX=9606 GN=NFKBIZ PE=1 SV=1	202.147		14.069	lGEGGRSDDLLK
1023	KEIGNSVER	XXX_sp|Q9Y483|MTF2_HUMAN Metal-response element-binding transcription factor 2 OS=Homo sapiens OX=9606 GN=MTF2 PE=1 SV=3	70.999		11.216	KeiGNSVER
1024	RPGPSPR	XXX_sp|O75449|KTNA1_HUMAN Katanin p60 ATPase-containing subunit A1 OS=Homo sapiens OX=9606 GN=KATNA1 PE=1 SV=1	217.136		15.948	RPGPsPR
1025	GGRALARPR	sp|A0A286YF58|TM271_HUMAN Transmembrane protein 271 OS=Homo sapiens OX=9606 GN=TMEM271 PE=3 SV=1	69.2005		6.715	GGRAlarPR
1026	KGSGFGHR	sp|P08034|CXB1_HUMAN Gap junction beta-1 protein OS=Homo sapiens OX=9606 GN=GJB1 PE=1 SV=1	110.042		12.826	KGSGFGhR
1027	VTTVGLMAFAVPTFGR	XXX_sp|Q6NTF9|RHBD2_HUMAN Rhomboid domain-containing protein 2 OS=Homo sapiens OX=9606 GN=RHBDD2 PE=2 SV=2	313.209		13.476	VTTVGLMAFAvpTFGR
1028	MLSSMAAAGSVK	sp|Q8TAM1|BBS10_HUMAN Bardet-Biedl syndrome 10 protein OS=Homo sapiens OX=9606 GN=BBS10 PE=1 SV=2	218.117	5M(15.9949)	13.992	MlSSMAAAGSVK
1029	AMISSPPFRAICQEGK	sp|Q9BXR6|FHR5_HUMAN Complement factor H-related protein 5 OS=Homo sapiens OX=9606 GN=CFHR5 PE=1 SV=1	216.243	12C(57.021465)	11.074	AMISsppfrAICQEGK
1030	RAPGLPR	XXX_sp|Q8TAT8|YK045_HUMAN Putative uncharacterized protein LOC644613 OS=Homo sapiens OX=9606 PE=5 SV=2	242.515		15.958	RAPGLpR
1031	RGGGGGR	sp|Q9UJV8|PURG_HUMAN Purine-rich element-binding protein gamma OS=Homo sapiens OX=9606 GN=PURG PE=2 SV=1	91.0139		12.401	RGGgGGR
1032	RGGGAPR	XXX_sp|Q13635|PTC1_HUMAN Protein patched homolog 1 OS=Homo sapiens OX=9606 GN=PTCH1 PE=1 SV=2	13.4963		12.22	RGgGAPR
1033	GSVRAVSLGNLAALMLPR	XXX_sp|Q15678|PTN14_HUMAN Tyrosine-protein phosphatase non-receptor type 14 OS=Homo sapiens OX=9606 GN=PTPN14 PE=1 SV=2	84.0264		15.567	GSVRAVSLGNLAALMLpR
1034	RPSTAR	sp|A6NE01|F186A_HUMAN Protein FAM186A OS=Homo sapiens OX=9606 GN=FAM186A PE=2 SV=3	5.7727		10.971	RPsTAR
1035	KGQPPR	XXX_sp|Q8TEQ6|GEMI5_HUMAN Gem-associated protein 5 OS=Homo sapiens OX=9606 GN=GEMIN5 PE=1 SV=3	19.9241		11.411	KGQPpR
1036	NRTAAGGNR	sp|Q6UXD1|HRCT1_HUMAN Histidine-rich carboxyl terminus protein 1 OS=Homo sapiens OX=9606 GN=HRCT1 PE=4 SV=1	140.074		18.2	NRtAAGGNR
1038	MPLPWSLALPLLLSWVAGGFGNAASAR	sp|Q8IUX8|EGFL6_HUMAN Epidermal growth factor-like protein 6 OS=Homo sapiens OX=9606 GN=EGFL6 PE=2 SV=1	98.0994	N-term(42.0106)	9.481	MPLPWSLALPLLLSWVAGGFGNaasaR
1039	RGGPPGYTSGIR	XXX_sp|Q96JB1|DYH8_HUMAN Dynein heavy chain 8, axonemal OS=Homo sapiens OX=9606 GN=DNAH8 PE=1 SV=2	111.017		16.812	RGGPPGYTSGiR
1040	RGPGPRPAR	sp|Q5T036|F120S_HUMAN Uncharacterized protein FAM120AOS OS=Homo sapiens OX=9606 GN=FAM120AOS PE=2 SV=1	21.4424		16.14	RGPGPRpaR
1041	RPGANGPAPR	XXX_sp|Q76NI1|KNDC1_HUMAN Kinase non-catalytic C-lobe domain-containing protein 1 OS=Homo sapiens OX=9606 GN=KNDC1 PE=2 SV=2	90.817		15.367	RPGangPAPR
1042	KAGSGSPHSR	XXX_sp|A0MZ66|SHOT1_HUMAN Shootin-1 OS=Homo sapiens OX=9606 GN=SHTN1 PE=1 SV=4	7.5042		11.152	KagsgsPHSR
1043	EAEESEVSVMVTPLDFFR	XXX_sp|Q5VTH9|WDR78_HUMAN WD repeat-containing protein 78 OS=Homo sapiens OX=9606 GN=WDR78 PE=2 SV=1	34.1267		15.646	eaeeSEVSVMVTPLDFFR
1044	QENTGVDK	sp|P50458|LHX2_HUMAN LIM/homeobox protein Lhx2 OS=Homo sapiens OX=9606 GN=LHX2 PE=2 SV=2	92.0477		10.66	QENTGvdK
1045	KGEIGR	sp|Q14028|CNGB1_HUMAN Cyclic nucleotide-gated cation channel beta-1 OS=Homo sapiens OX=9606 GN=CNGB1 PE=1 SV=2	70.5197		11.822	KgEIGR
1046	IPGGLR	sp|P01920|DQB1_HUMAN HLA class II histocompatibility antigen, DQ beta 1 chain OS=Homo sapiens OX=9606 GN=HLA-DQB1 PE=1 SV=2	4.9766		11.726	IPGGlR
1047	NRTQIGEK	XXX_sp|P23769|GATA2_HUMAN Endothelial transcription factor GATA-2 OS=Homo sapiens OX=9606 GN=GATA2 PE=1 SV=3	52.0401		15.319	nRTQIGEK
1048	KGANAR	XXX_sp|O43795|MYO1B_HUMAN Unconventional myosin-Ib OS=Homo sapiens OX=9606 GN=MYO1B PE=1 SV=3	42.8052		12.612	KgANAR
1050	KGEPLLDIK	XXX_sp|P57772|SELB_HUMAN Selenocysteine-specific elongation factor OS=Homo sapiens OX=9606 GN=EEFSEC PE=1 SV=4	16.0217		13.978	KGePLLDIK
1051	KGLHGGTVPR	XXX_sp|Q5JV73|FRPD3_HUMAN FERM and PDZ domain-containing protein 3 OS=Homo sapiens OX=9606 GN=FRMPD3 PE=2 SV=2	64.0576		17.533	KGlHGGTVPR
1052	RTVAQHR	XXX_sp|O00267|SPT5H_HUMAN Transcription elongation factor SPT5 OS=Homo sapiens OX=9606 GN=SUPT5H PE=1 SV=1	11.9887		14.641	RTVaQHR
1054	NRPDLKGKPVAVTSNR	sp|Q9UBZ9|REV1_HUMAN DNA repair protein REV1 OS=Homo sapiens OX=9606 GN=REV1 PE=1 SV=1	270.149		14.489	NRPDLKGKPVAVtsnR
1055	KIYDGGAR	sp|P56856|CLD18_HUMAN Claudin-18 OS=Homo sapiens OX=9606 GN=CLDN18 PE=1 SV=1	160.052		13.074	KIYDgGAR
1056	KAATDGADTPFGR	sp|Q8WUF5|IASPP_HUMAN RelA-associated inhibitor OS=Homo sapiens OX=9606 GN=PPP1R13L PE=1 SV=4	76.567		11.546	KAatdgaDTPFGR
1057	KRPASLSTAPSEK	sp|Q9UPN4|CP131_HUMAN Centrosomal protein of 131 kDa OS=Homo sapiens OX=9606 GN=CEP131 PE=1 SV=3	126.987		16.172	KrPASLSTAPSEK
1058	REPSAR	XXX_sp|E2RYF7|PBMU2_HUMAN Protein PBMUCL2 OS=Homo sapiens OX=9606 GN=HCG22 PE=2 SV=1	26.0009		6.767	REPSaR
1059	KFTLTTR	XXX_sp|A5PLN7|F149A_HUMAN Protein FAM149A OS=Homo sapiens OX=9606 GN=FAM149A PE=2 SV=2	141.083		10.304	KftLTTR
1060	KWAATEPK	sp|Q96CB9|NSUN4_HUMAN 5-methylcytosine rRNA methyltransferase NSUN4 OS=Homo sapiens OX=9606 GN=NSUN4 PE=1 SV=2	38.0184		10.573	KwAATEPK
1061	KAAAIR	sp|Q8N7X8|SIGL1_HUMAN SIGLEC family-like protein 1 OS=Homo sapiens OX=9606 GN=SIGLECL1 PE=2 SV=1	11.428		10.528	KaAAIR
1062	EAPDFMERK	XXX_sp|P55212|CASP6_HUMAN Caspase-6 OS=Homo sapiens OX=9606 GN=CASP6 PE=1 SV=2	95.1212	6M(15.9949)	17.678	EAPDfMERK
1063	RPSVPSGR	XXX_sp|Q14676|MDC1_HUMAN Mediator of DNA damage checkpoint protein 1 OS=Homo sapiens OX=9606 GN=MDC1 PE=1 SV=3	102.021		16.663	RPSVpSGR
1064	RTGIPAPR	sp|Q5M775|CYTSB_HUMAN Cytospin-B OS=Homo sapiens OX=9606 GN=SPECC1 PE=1 SV=1	143.022		18.205	RTGIPApR
1066	KFTGGFAAHMR	XXX_sp|P55058|PLTP_HUMAN Phospholipid transfer protein OS=Homo sapiens OX=9606 GN=PLTP PE=1 SV=1	73.0476	10M(15.9949)	11.818	KfTGGFAAHMR
1067	HSLVQTLSGGMKR	sp|Q9BZC7|ABCA2_HUMAN ATP-binding cassette sub-family A member 2 OS=Homo sapiens OX=9606 GN=ABCA2 PE=1 SV=4	262.1	11M(15.9949)	14.706	HSLVQtlSGGMKR
1068	RGPDGSISR	sp|Q6W4X9|MUC6_HUMAN Mucin-6 OS=Homo sapiens OX=9606 GN=MUC6 PE=1 SV=3	26.0257		11.854	RGPdGSISR
1069	NLQTKNPNYIR	sp|O43795|MYO1B_HUMAN Unconventional myosin-Ib OS=Homo sapiens OX=9606 GN=MYO1B PE=1 SV=3	4.9949		15.712	NLQTKNPNYiR
1070	KSGFGGLK	XXX_sp|Q14839|CHD4_HUMAN Chromodomain-helicase-DNA-binding protein 4 OS=Homo sapiens OX=9606 GN=CHD4 PE=1 SV=2	291.061		11.478	KsgFGGLK
1071	KEIAALSDSTFPR	XXX_sp|Q9UI33|SCNBA_HUMAN Sodium channel protein type 11 subunit alpha OS=Homo sapiens OX=9606 GN=SCN11A PE=1 SV=2	7.9321		8.49	KeiaalSDSTFPR
1072	KVYGAAIQFYEPYSR	sp|Q5VZ89|DEN4C_HUMAN DENN domain-containing protein 4C OS=Homo sapiens OX=9606 GN=DENND4C PE=1 SV=3	325.177		13.53	KVYGAAIQFYEpYSR
1073	NEGLMPRSLSFSGPR	sp|Q5SYE7|NHSL1_HUMAN NHS-like protein 1 OS=Homo sapiens OX=9606 GN=NHSL1 PE=1 SV=2	6.4685		12.286	neglmPRSLSFSGPR
1074	AGQSPSQPSR	XXX_sp|E7EW31|PROB1_HUMAN Proline-rich basic protein 1 OS=Homo sapiens OX=9606 GN=PROB1 PE=2 SV=2	79.0886		13.674	AGQsPSQPSR
1075	KGHGDK	XXX_sp|Q8IZX4|TAF1L_HUMAN Transcription initiation factor TFIID subunit 1-like OS=Homo sapiens OX=9606 GN=TAF1L PE=1 SV=1	7.9974		9.504	KgHGDK
1076	KVGGAGPPR	XXX_sp|Q8N142|PURA1_HUMAN Adenylosuccinate synthetase isozyme 1 OS=Homo sapiens OX=9606 GN=ADSSL1 PE=1 SV=1	141.041		14.421	KvGGAGPPR
1078	RPAEDAHLPR	sp|Q71H61|ILDR2_HUMAN Immunoglobulin-like domain-containing receptor 2 OS=Homo sapiens OX=9606 GN=ILDR2 PE=2 SV=1	226.051		12.63	RPAEDAHlPR
1079	KGGAAAAAK	XXX_sp|Q9ULW3|ABT1_HUMAN Activator of basal transcription 1 OS=Homo sapiens OX=9606 GN=ABT1 PE=1 SV=1	309.144		13.711	KGGAAAAAk
1080	KTPITTNR	XXX_sp|P38646|GRP75_HUMAN Stress-70 protein, mitochondrial OS=Homo sapiens OX=9606 GN=HSPA9 PE=1 SV=2	88.9709		11.706	KtPITTNR
1081	QQQGSSLR	sp|Q2VPJ9|LR75B_HUMAN Leucine-rich repeat-containing protein 75B OS=Homo sapiens OX=9606 GN=LRRC75B PE=2 SV=1	145.814		13.873	QQQgSSLR
1082	GGPPPPLLSLGGGRATRPK	XXX_sp|Q8NC96|NECP1_HUMAN Adaptin ear-binding coat-associated protein 1 OS=Homo sapiens OX=9606 GN=NECAP1 PE=1 SV=2	94.0397		17.47	GGPPPPLLSLGGGRATrPK
1083	SLPALALSLRPSPR	sp|Q9HAV7|GRPE1_HUMAN GrpE protein homolog 1, mitochondrial OS=Homo sapiens OX=9606 GN=GRPEL1 PE=1 SV=2	48.0006		8.639	sLPALALSLRPSPR
1084	NRPAIARGAAGGGGR	sp|Q86V81|THOC4_HUMAN THO complex subunit 4 OS=Homo sapiens OX=9606 GN=ALYREF PE=1 SV=3	44.024		17.899	NRPAIarGAAGGGGR
1085	KVPVPIGTER	sp|O75179|ANR17_HUMAN Ankyrin repeat domain-containing protein 17 OS=Homo sapiens OX=9606 GN=ANKRD17 PE=1 SV=3	39		12.549	KVPVPIGtER
1086	RPAEPPQLLR	XXX_sp|Q9Y6X9|MORC2_HUMAN ATPase MORC2 OS=Homo sapiens OX=9606 GN=MORC2 PE=1 SV=2	14.9908		13.612	RPAEPpQLLR
1087	RVDLDPAAR	XXX_sp|P01178|NEU1_HUMAN Oxytocin-neurophysin 1 OS=Homo sapiens OX=9606 GN=OXT PE=1 SV=1	186.082		12.39	RVDLDPaaR
1088	RSASPEPAPR	sp|O94989|ARHGF_HUMAN Rho guanine nucleotide exchange factor 15 OS=Homo sapiens OX=9606 GN=ARHGEF15 PE=1 SV=4	21.0031		14.151	RSASPEPaPR
1090	AAGALTLAQTAGQGLETGKR	XXX_sp|Q5U5X8|F222A_HUMAN Protein FAM222A OS=Homo sapiens OX=9606 GN=FAM222A PE=2 SV=1	23.9854		13.118	AAGALTLAQTAGQGLEtgkR
1091	KNDTQYALR	XXX_sp|Q6DKK2|TTC19_HUMAN Tetratricopeptide repeat protein 19, mitochondrial OS=Homo sapiens OX=9606 GN=TTC19 PE=1 SV=4	39.9528		11.323	KNDTQYalR
1092	TVGGLTGRTPSPR	XXX_sp|Q8IVH4|MMAA_HUMAN Methylmalonic aciduria type A protein, mitochondrial OS=Homo sapiens OX=9606 GN=MMAA PE=1 SV=1	228.174		13.769	tvggLTGRTPSPR
1093	KGGGGGGGGSSR	XXX_sp|Q9Y4W6|AFG32_HUMAN AFG3-like protein 2 OS=Homo sapiens OX=9606 GN=AFG3L2 PE=1 SV=2	122.058		11.742	KGGGGGGGGsSR
1094	CEGLHDLPFSGK	XXX_sp|Q49B96|COX19_HUMAN Cytochrome c oxidase assembly protein COX19 OS=Homo sapiens OX=9606 GN=COX19 PE=1 SV=1	245.733	1C(57.021465)	11.983	ceGLHDLPFSGK
1095	KPGLKK	XXX_sp|Q14839|CHD4_HUMAN Chromodomain-helicase-DNA-binding protein 4 OS=Homo sapiens OX=9606 GN=CHD4 PE=1 SV=2	15.7316		12.278	KpgLKK
1096	KGIFLDTVR	XXX_sp|Q86VV8|RTTN_HUMAN Rotatin OS=Homo sapiens OX=9606 GN=RTTN PE=1 SV=3	7.996		11.289	KGifLDTVR
1097	RGGGGGR	sp|Q9UJV8|PURG_HUMAN Purine-rich element-binding protein gamma OS=Homo sapiens OX=9606 GN=PURG PE=2 SV=1	39.048		14.085	RGGGgGR
1098	RPQYRPQYR	sp|P16989|YBOX3_HUMAN Y-box-binding protein 3 OS=Homo sapiens OX=9606 GN=YBX3 PE=1 SV=4	319.235		19.768	RPqYRPQYR
1100	KNADYPR	XXX_sp|Q99500|S1PR3_HUMAN Sphingosine 1-phosphate receptor 3 OS=Homo sapiens OX=9606 GN=S1PR3 PE=1 SV=2	6.0566		8.7	KNadYPR
1101	AYSLSSHLNR	sp|P52741|ZN134_HUMAN Zinc finger protein 134 OS=Homo sapiens OX=9606 GN=ZNF134 PE=1 SV=2	147.092		18.536	aYSLSSHLNR
1102	KGGPGKPK	XXX_sp|Q6IBS0|TWF2_HUMAN Twinfilin-2 OS=Homo sapiens OX=9606 GN=TWF2 PE=1 SV=2	18.9501		15.514	KGGPGkPK
1103	SPQGLGASTAEISAR	sp|P23468|PTPRD_HUMAN Receptor-type tyrosine-protein phosphatase delta OS=Homo sapiens OX=9606 GN=PTPRD PE=1 SV=2	384.824		9.409	SPQGLGAStaEISAR
1104	KQPVPPGR	sp|P53804|TTC3_HUMAN E3 ubiquitin-protein ligase TTC3 OS=Homo sapiens OX=9606 GN=TTC3 PE=1 SV=2	26.9992		11.538	KQPVppGR
1105	AGDEEEAGPGLCR	sp|Q9UNX9|KCJ14_HUMAN ATP-sensitive inward rectifier potassium channel 14 OS=Homo sapiens OX=9606 GN=KCNJ14 PE=1 SV=1	100.105	12C(57.021465)	11.046	AgDEEEAGPGLCR
1106	RPGAGAAEESER	XXX_sp|Q9Y2I6|NINL_HUMAN Ninein-like protein OS=Homo sapiens OX=9606 GN=NINL PE=1 SV=2	87.3357		15.478	RPGAGAAEEseR
1107	RQPSGPGPGPTDTARPPR	XXX_sp|O95180|CAC1H_HUMAN Voltage-dependent T-type calcium channel subunit alpha-1H OS=Homo sapiens OX=9606 GN=CACNA1H PE=1 SV=4	108.171		17.845	RQPSGPGPGPTDTARpPR
1108	KAGGNR	XXX_sp|P08183|MDR1_HUMAN Multidrug resistance protein 1 OS=Homo sapiens OX=9606 GN=ABCB1 PE=1 SV=3	345.87		10.395	KaGGNR
1109	GGNAGRTGGGGGPR	XXX_sp|P11831|SRF_HUMAN Serum response factor OS=Homo sapiens OX=9606 GN=SRF PE=1 SV=1	129.028		19.185	GGNAGRTgGGGGPR
1110	RGGPPR	sp|Q14157|UBP2L_HUMAN Ubiquitin-associated protein 2-like OS=Homo sapiens OX=9606 GN=UBAP2L PE=1 SV=2	169.025		12.267	RGGPpR
1111	KPMPPR	XXX_sp|Q5T8P6|RBM26_HUMAN RNA-binding protein 26 OS=Homo sapiens OX=9606 GN=RBM26 PE=1 SV=3	306.358		15.152	KpMPPR
1112	RPAGYR	XXX_sp|Q5PR19|YI024_HUMAN Putative UPF0607 protein LOC392364 OS=Homo sapiens OX=9606 PE=2 SV=3	226.847		15.953	RPAGyR
1114	KLFTFSHPVR	sp|A4D2P6|GRD2I_HUMAN Delphilin OS=Homo sapiens OX=9606 GN=GRID2IP PE=3 SV=2	207.11		10.888	KLFTFSHPvR
1115	ETMETSTLDETQK	XXX_sp|Q6IPU0|CENPP_HUMAN Centromere protein P OS=Homo sapiens OX=9606 GN=CENPP PE=1 SV=1	48.0288		15.099	eTMETSTLDETQK
1116	QEHVQLEEKLR	XXX_sp|Q8WXH0|SYNE2_HUMAN Nesprin-2 OS=Homo sapiens OX=9606 GN=SYNE2 PE=1 SV=3	64.9877		15.562	QEHVQLEEKlR
1117	FMRGVMCAEETTATCIGR	XXX_sp|Q8WXA2|PATE1_HUMAN Prostate and testis expressed protein 1 OS=Homo sapiens OX=9606 GN=PATE1 PE=1 SV=1	174.05	2M(15.9949), 7C(57.021465), 15C(57.021465)	15.128	FMRGVMCAEETtaTCIGR
1118	KHGQGTFIYPDGSR	sp|Q8WYR4|RSPH1_HUMAN Radial spoke head 1 homolog OS=Homo sapiens OX=9606 GN=RSPH1 PE=1 SV=1	130.096		13.567	KHGQGTFIYPdgsR
1119	MEGDAVEAIVEESETFIKGK	sp|P49711|CTCF_HUMAN Transcriptional repressor CTCF OS=Homo sapiens OX=9606 GN=CTCF PE=1 SV=1	141.982	N-term(42.0106)	13.551	MEGDAVEAIVEESETFIkGK
1120	NQGGYGGSSSSSSYGSGR	sp|P09651|ROA1_HUMAN Heterogeneous nuclear ribonucleoprotein A1 OS=Homo sapiens OX=9606 GN=HNRNPA1 PE=1 SV=5	224.059		26.885	NQGGYgGSSSSSSYGSGR
1121	GPLSIDGPGMK	XXX_sp|Q5VST9|OBSCN_HUMAN Obscurin OS=Homo sapiens OX=9606 GN=OBSCN PE=1 SV=3	28.0159	10M(15.9949)	8.635	GPlsIDGPGMK
1122	KNSHVLDR	XXX_sp|Q9Y2W1|TR150_HUMAN Thyroid hormone receptor-associated protein 3 OS=Homo sapiens OX=9606 GN=THRAP3 PE=1 SV=2	51.948		11.585	KNSHVLDr
1123	KGTEQGEFLPYR	XXX_sp|P41250|GARS_HUMAN Glycine--tRNA ligase OS=Homo sapiens OX=9606 GN=GARS PE=1 SV=3	223.099		15.485	KGTEQGEFLPyR
1124	AGLGAVYTR	sp|Q8NDA2|HMCN2_HUMAN Hemicentin-2 OS=Homo sapiens OX=9606 GN=HMCN2 PE=2 SV=3	6.9875		9.171	agLGAVYTR
1125	KSENPR	sp|Q2TAK8|PWP3A_HUMAN PWWP domain-containing DNA repair factor 3A OS=Homo sapiens OX=9606 GN=PWWP3A PE=1 SV=3	27.5195		12.269	KseNPR
1126	KEGPGALGGEPSPPTHSPSR	sp|A5PL33|KRBA1_HUMAN Protein KRBA1 OS=Homo sapiens OX=9606 GN=KRBA1 PE=1 SV=3	83.1		9.908	KeGPGALGGEPSPPTHSPSR
1128	NRPAIARGAAGGGGR	sp|Q86V81|THOC4_HUMAN THO complex subunit 4 OS=Homo sapiens OX=9606 GN=ALYREF PE=1 SV=3	28.0304		20.174	NRPAIarGAAGGGGR
1129	RPQYRPQYR	sp|P16989|YBOX3_HUMAN Y-box-binding protein 3 OS=Homo sapiens OX=9606 GN=YBX3 PE=1 SV=4	0.0002		28.773
1130	NRPAIARGAAGGGGR	sp|Q86V81|THOC4_HUMAN THO complex subunit 4 OS=Homo sapiens OX=9606 GN=ALYREF PE=1 SV=3	28.0323		51.837	NRPAIArGAAGGGGR
1131	RLNSPIGR	sp|P30876|RPB2_HUMAN DNA-directed RNA polymerase II subunit RPB2 OS=Homo sapiens OX=9606 GN=POLR2B PE=1 SV=1	14.0147		19.583	RLNsPIGR
1132	RPQYRPQYR	sp|P16989|YBOX3_HUMAN Y-box-binding protein 3 OS=Homo sapiens OX=9606 GN=YBX3 PE=1 SV=4	0.0004		23.183
1133	MQVLAPFTKMR	XXX_sp|Q8NDM7|CFA43_HUMAN Cilia- and flagella-associated protein 43 OS=Homo sapiens OX=9606 GN=CFAP43 PE=2 SV=3	45.0698	N-term(42.0106)	8.755	mqvlapFTKMR
1134	RRPSLSQER	sp|Q6NSI3|FA53A_HUMAN Protein FAM53A OS=Homo sapiens OX=9606 GN=FAM53A PE=1 SV=1	135.047		14.263	RRpSLSQER
1135	LEESFETLKEHYQR	sp|O94876|TMCC1_HUMAN Transmembrane and coiled-coil domains protein 1 OS=Homo sapiens OX=9606 GN=TMCC1 PE=1 SV=3	138.133		15.293	leesFETLKEHYQR
1136	RYVQEGIGSSYLFR	sp|O15047|SET1A_HUMAN Histone-lysine N-methyltransferase SETD1A OS=Homo sapiens OX=9606 GN=SETD1A PE=1 SV=3	130.062		19.283	RYVQEGIGSSYLfR
1137	KGGGGGGGGSSR	XXX_sp|Q9Y4W6|AFG32_HUMAN AFG3-like protein 2 OS=Homo sapiens OX=9606 GN=AFG3L2 PE=1 SV=2	19.0266		15.488	KGGGGGGgGSSR
1138	KGSGDYMPMSPK	sp|P35568|IRS1_HUMAN Insulin receptor substrate 1 OS=Homo sapiens OX=9606 GN=IRS1 PE=1 SV=1	248.114	7M(15.9949)	12.839	KGsGDYMPMSPK
1139	KMSPYIVSGWVAGR	XXX_sp|A6PVC2|TTLL8_HUMAN Protein monoglycylase TTLL8 OS=Homo sapiens OX=9606 GN=TTLL8 PE=2 SV=4	370.216	2M(15.9949)	13.199	KmSPYIVSGWVAGR
1140	MSLLTNYEGLR	sp|Q76KD6|SPERI_HUMAN Speriolin OS=Homo sapiens OX=9606 GN=SPATC1 PE=2 SV=2	135.974	1M(15.9949)	12.822	MSLLTNYEGlR
1141	RGGGYYR	sp|Q8N2M8|CLASR_HUMAN CLK4-associating serine/arginine rich protein OS=Homo sapiens OX=9606 GN=CLASRP PE=1 SV=4	50.4075		14.189	RGGGYyR
1142	ELASASSTKMSFMPELR	XXX_sp|Q15047|SETB1_HUMAN Histone-lysine N-methyltransferase SETDB1 OS=Homo sapiens OX=9606 GN=SETDB1 PE=1 SV=1	176.063		13.299	ELASASSTKMSFMPElR
1143	RPGPDSSPAR	sp|P30926|ACHB4_HUMAN Neuronal acetylcholine receptor subunit beta-4 OS=Homo sapiens OX=9606 GN=CHRNB4 PE=1 SV=2	259.07		13.369	RPGPDSspaR
1144	DIQRFFSGYGR	sp|Q13247|SRSF6_HUMAN Serine/arginine-rich splicing factor 6 OS=Homo sapiens OX=9606 GN=SRSF6 PE=1 SV=2	138.077		13.211	DIQRFFSGygR
1145	LHVKVTFGR	XXX_sp|Q86UK0|ABCAC_HUMAN ATP-binding cassette sub-family A member 12 OS=Homo sapiens OX=9606 GN=ABCA12 PE=1 SV=3	4.8687		9.963	LHvKVTFGR
1146	QQKVEPSHVIR	XXX_sp|Q9C0F0|ASXL3_HUMAN Putative Polycomb group protein ASXL3 OS=Homo sapiens OX=9606 GN=ASXL3 PE=2 SV=3	264.168		16.702	QQKvEPSHVIR
1147	KSQAQIWVSILQQLEMR	XXX_sp|Q9UBT7|CTNL1_HUMAN Alpha-catulin OS=Homo sapiens OX=9606 GN=CTNNAL1 PE=1 SV=2	105.067	16M(15.9949)	12.945	KsqAQIWVSILQQLEMR
1148	RPQPSK	sp|P12644|BMP4_HUMAN Bone morphogenetic protein 4 OS=Homo sapiens OX=9606 GN=BMP4 PE=1 SV=1	18.9465		9.782	RPQpsK
1150	RGPPGPPGPPGPR	sp|P20849|CO9A1_HUMAN Collagen alpha-1(IX) chain OS=Homo sapiens OX=9606 GN=COL9A1 PE=1 SV=3	88.9768		15.63	RGPPGPPGPPGpR
1151	FPDTVSTVGGAFYLK	sp|Q9NX57|RAB20_HUMAN Ras-related protein Rab-20 OS=Homo sapiens OX=9606 GN=RAB20 PE=1 SV=1	109.141		14.501	fPDTVSTVGGAFYLK
1152	KLKPSTRPSGK	XXX_sp|Q6P2E9|EDC4_HUMAN Enhancer of mRNA-decapping protein 4 OS=Homo sapiens OX=9606 GN=EDC4 PE=1 SV=1	60.9739		20.382	KlKPSTRPSGK
1153	EVYQQQQYGSGGR	sp|Q99729|ROAA_HUMAN Heterogeneous nuclear ribonucleoprotein A/B OS=Homo sapiens OX=9606 GN=HNRNPAB PE=1 SV=2	226.071		19.684	EVyQQQQYGSGGR
1154	KPTALSAPR	sp|Q96BX8|MOB3A_HUMAN MOB kinase activator 3A OS=Homo sapiens OX=9606 GN=MOB3A PE=1 SV=1	31.0468		12.152	KpTALSAPR
1155	KHQEALHAPTDHR	sp|Q6DT37|MRCKG_HUMAN Serine/threonine-protein kinase MRCK gamma OS=Homo sapiens OX=9606 GN=CDC42BPG PE=1 SV=2	30.0013		15.206	KHQEalHAPTDHR
1156	LQPLAVSITMK	XXX_sp|Q02040|AK17A_HUMAN A-kinase anchor protein 17A OS=Homo sapiens OX=9606 GN=AKAP17A PE=1 SV=2	100.025	10M(15.9949)	20.896	lQPLAVSITMK
1157	KGSPSSMIPSFFTR	XXX_sp|Q86WZ0|HEAT4_HUMAN HEAT repeat-containing protein 4 OS=Homo sapiens OX=9606 GN=HEATR4 PE=2 SV=2	270.764	7M(15.9949)	8.903	KgspsSMIPSFFTR
1158	RNPLVLNQAK	XXX_sp|Q4AC94|C2CD3_HUMAN C2 domain-containing protein 3 OS=Homo sapiens OX=9606 GN=C2CD3 PE=1 SV=4	356.697		11.663	RNPLVLNQAk
1159	GGPFLFNAR	sp|Q5THK1|PR14L_HUMAN Protein PRR14L OS=Homo sapiens OX=9606 GN=PRR14L PE=1 SV=1	259.896		11.604	GGPFLFNaR
1160	GLGEALGGLFGGGGQR	sp|Q96L46|CPNS2_HUMAN Calpain small subunit 2 OS=Homo sapiens OX=9606 GN=CAPNS2 PE=2 SV=2	136.567		10.092	glgealGGLFGGGGQR
1162	KAQQLQR	sp|Q96KJ9|COX42_HUMAN Cytochrome c oxidase subunit 4 isoform 2, mitochondrial OS=Homo sapiens OX=9606 GN=COX4I2 PE=1 SV=2	39.9886		12.335	KAQQlQR
1163	RLPGPGGGHQGGR	XXX_sp|Q2QGD7|ZXDC_HUMAN Zinc finger protein ZXDC OS=Homo sapiens OX=9606 GN=ZXDC PE=1 SV=2	190.078		15.205	RLPGPGGGHQGgR
1164	KALIVGHCMPGPR	sp|Q6P1L8|RM14_HUMAN 39S ribosomal protein L14, mitochondrial OS=Homo sapiens OX=9606 GN=MRPL14 PE=1 SV=1	81.849	8C(57.021465)	14.53	KALIVGHCMPgPR
1165	KQLENLEQYEK	XXX_sp|Q460N5|PAR14_HUMAN Protein mono-ADP-ribosyltransferase PARP14 OS=Homo sapiens OX=9606 GN=PARP14 PE=1 SV=3	120.041		15.391	KQLENLeQYEK
1166	KGTEQGEFLPYR	XXX_sp|P41250|GARS_HUMAN Glycine--tRNA ligase OS=Homo sapiens OX=9606 GN=GARS PE=1 SV=3	206.063		14.407	KGTEQGEFLPyR
1167	LVTAGEFKENPTHPSTK	XXX_sp|Q8IVL5|P3H2_HUMAN Prolyl 3-hydroxylase 2 OS=Homo sapiens OX=9606 GN=P3H2 PE=1 SV=1	73.5266		9.054	lvtageFKENPTHPSTK
1168	KGSTYSVPK	sp|Q96N06|SPT33_HUMAN Spermatogenesis-associated protein 33 OS=Homo sapiens OX=9606 GN=SPATA33 PE=2 SV=1	106.352		9.147	KGSTYsvPK
1169	STASVASADLLDSPSK	XXX_sp|O60499|STX10_HUMAN Syntaxin-10 OS=Homo sapiens OX=9606 GN=STX10 PE=1 SV=1	10.9226		14.715	STASVASADLLDSPsK
1170	KNPNFTLMR	XXX_sp|P27361|MK03_HUMAN Mitogen-activated protein kinase 3 OS=Homo sapiens OX=9606 GN=MAPK3 PE=1 SV=4	68.0514		16.569	KnPNFTLMR
1171	KMTGTGTHR	sp|Q9Y4C8|RBM19_HUMAN Probable RNA-binding protein 19 OS=Homo sapiens OX=9606 GN=RBM19 PE=1 SV=3	104.048	2M(15.9949)	11.114	KmtGTGTHR
1172	KAEGLDLASCVR	sp|Q8NHQ9|DDX55_HUMAN ATP-dependent RNA helicase DDX55 OS=Homo sapiens OX=9606 GN=DDX55 PE=1 SV=3	81.0245	10C(57.021465)	13.778	KaeGLDLASCVR
1173	RNPPPR	sp|Q96BN6|F149B_HUMAN Protein FAM149B1 OS=Homo sapiens OX=9606 GN=FAM149B1 PE=2 SV=2	74.972		12.255	RNPppR
1174	LKCSSLR	sp|P05160|F13B_HUMAN Coagulation factor XIII B chain OS=Homo sapiens OX=9606 GN=F13B PE=1 SV=3	61.0236	3C(57.021465)	13.744	lKCSSLR
1175	RPSPPSR	XXX_sp|Q9H693|CP095_HUMAN Uncharacterized protein C16orf95 OS=Homo sapiens OX=9606 GN=C16orf95 PE=2 SV=1	20.9586		12.328	RPSpPSR
1176	NRPAIARGAAGGGGR	sp|Q86V81|THOC4_HUMAN THO complex subunit 4 OS=Homo sapiens OX=9606 GN=ALYREF PE=1 SV=3	32.043		14.405	NRPAIARGaaGGGGR
1177	KTAPPSR	XXX_sp|Q9UGI0|ZRAN1_HUMAN Ubiquitin thioesterase ZRANB1 OS=Homo sapiens OX=9606 GN=ZRANB1 PE=1 SV=2	16.9705		12.764	KtaPPSR
1178	KTLFHQR	XXX_sp|P50748|KNTC1_HUMAN Kinetochore-associated protein 1 OS=Homo sapiens OX=9606 GN=KNTC1 PE=1 SV=1	118.045		14.63	KtLFHQR
1179	KVPSSGLSR	XXX_sp|Q9HCM1|RESF1_HUMAN Retroelement silencing factor 1 OS=Homo sapiens OX=9606 GN=RESF1 PE=1 SV=3	8.9481		9.154	KVPSSGLsR
1181	KWVSVAYSNR	XXX_sp|Q96Q15|SMG1_HUMAN Serine/threonine-protein kinase SMG1 OS=Homo sapiens OX=9606 GN=SMG1 PE=1 SV=3	41.9594		12.271	KwVSVAYSNR
1182	VAVSPSVAGALPPSTAR	XXX_sp|Q96JG9|ZN469_HUMAN Zinc finger protein 469 OS=Homo sapiens OX=9606 GN=ZNF469 PE=2 SV=3	157.099		17.574	vAVSPSVAGALPPSTAR
1183	APEVGPSGPPLPSGLR	sp|O75074|LRP3_HUMAN Low-density lipoprotein receptor-related protein 3 OS=Homo sapiens OX=9606 GN=LRP3 PE=2 SV=2	118.006		14.57	APEVGPSGPPLPSglR
1184	AQQQDKPPR	sp|P48634|PRC2A_HUMAN Protein PRRC2A OS=Homo sapiens OX=9606 GN=PRRC2A PE=1 SV=3	42.0676		10.941	aQQQDKPPR
1185	RVTMILQSPSFR	sp|P35612|ADDB_HUMAN Beta-adducin OS=Homo sapiens OX=9606 GN=ADD2 PE=1 SV=3	65.0178	4M(15.9949)	17.534	RVTMIlqSPSFR
1186	MGAMVAFRR	sp|O00763|ACACB_HUMAN Acetyl-CoA carboxylase 2 OS=Homo sapiens OX=9606 GN=ACACB PE=1 SV=3	27.0768	1M(15.9949), 4M(15.9949)	11.272	mGAMVAFRR
1187	VFLEELPPATPSPR	sp|Q06495|NPT2A_HUMAN Sodium-dependent phosphate transport protein 2A OS=Homo sapiens OX=9606 GN=SLC34A1 PE=1 SV=1	29.0446		20.784	vFLEELPPATPSPR
1188	RVVSEQPGQNR	XXX_sp|O60437|PEPL_HUMAN Periplakin OS=Homo sapiens OX=9606 GN=PPL PE=1 SV=4	399.797		11.424	RVVSEQPGQnR
1189	ANAALGPPSRLCK	sp|Q8NCV1|ADAD2_HUMAN Adenosine deaminase domain-containing protein 2 OS=Homo sapiens OX=9606 GN=ADAD2 PE=2 SV=1	9.9965	12C(57.021465)	17.824	ANAalGPPSRLCK
1190	KGLGER	XXX_sp|Q6P4E1|CASC4_HUMAN Protein CASC4 OS=Homo sapiens OX=9606 GN=CASC4 PE=1 SV=1	67.9928		11.689	KgLGER
1191	NPPAAFLAGR	sp|Q6P9F0|CCD62_HUMAN Coiled-coil domain-containing protein 62 OS=Homo sapiens OX=9606 GN=CCDC62 PE=1 SV=2	219.09		17.25	NPPAAFLAgR
1192	EIEEPTLR	XXX_sp|P11021|BIP_HUMAN Endoplasmic reticulum chaperone BiP OS=Homo sapiens OX=9606 GN=HSPA5 PE=1 SV=2	45.0621		16.371	eIEEPTLR
1194	LSDESAMDEDKHATADSDVSSK	sp|Q9UPP5|K1107_HUMAN AP2-interacting clathrin-endocytosis protein OS=Homo sapiens OX=9606 GN=KIAA1107 PE=1 SV=3	27.0471		11.747	lsDESAMDEDKHATADSDVSSK
1195	RGPPPGGRPQDPR	XXX_sp|O60304|ZN500_HUMAN Zinc finger protein 500 OS=Homo sapiens OX=9606 GN=ZNF500 PE=2 SV=2	324.228		19.349	RGPPPGGRPqdPR
1196	RPQYRPQYR	sp|P16989|YBOX3_HUMAN Y-box-binding protein 3 OS=Homo sapiens OX=9606 GN=YBX3 PE=1 SV=4	314.188		23.209	RPqYRPQYR
1198	KLTEGVLMR	sp|Q96EP0|RNF31_HUMAN E3 ubiquitin-protein ligase RNF31 OS=Homo sapiens OX=9606 GN=RNF31 PE=1 SV=1	64.9718		9.768	KlTEGVLMR
1199	GPPGLQGPLGSEGK	XXX_sp|Q8IZC6|CORA1_HUMAN Collagen alpha-1(XXVII) chain OS=Homo sapiens OX=9606 GN=COL27A1 PE=1 SV=1	128.072		17.007	GPPGLQGPLGSeGK
1200	RAMLFK	XXX_sp|P43378|PTN9_HUMAN Tyrosine-protein phosphatase non-receptor type 9 OS=Homo sapiens OX=9606 GN=PTPN9 PE=1 SV=1	195.159	3M(15.9949)	10.054	RAMLfK
1201	RPTINFPPGPR	XXX_sp|O75923|DYSF_HUMAN Dysferlin OS=Homo sapiens OX=9606 GN=DYSF PE=1 SV=1	8.0067		17.719	RPTINFPPgPR
1202	GGLGAGAAGGGGAGR	sp|Q8WXX7|AUTS2_HUMAN Autism susceptibility gene 2 protein OS=Homo sapiens OX=9606 GN=AUTS2 PE=1 SV=1	83.0544		14.937	GGLGAGAAGGGGAgR
1203	INVTFHHYPIFDRGR	XXX_sp|Q96PN6|ADCYA_HUMAN Adenylate cyclase type 10 OS=Homo sapiens OX=9606 GN=ADCY10 PE=1 SV=3	75.0526		11.333	invtfHHYPIFDRGR
1204	DFDFESANAQFNKEEIDR	sp|Q8ND56|LS14A_HUMAN Protein LSM14 homolog A OS=Homo sapiens OX=9606 GN=LSM14A PE=1 SV=3	47.9805		12.492	DFDFESANAQFNKEEidR
1205	KPARASSAR	XXX_sp|Q9C0D6|FHDC1_HUMAN FH2 domain-containing protein 1 OS=Homo sapiens OX=9606 GN=FHDC1 PE=1 SV=2	313.613		13.899	KpaRASSAR
1206	RGFNGGNPR	XXX_sp|Q86WP2|GPBP1_HUMAN Vasculin OS=Homo sapiens OX=9606 GN=GPBP1 PE=1 SV=1	192.065		18.118	RgFNGGNPR
1207	KSSTTLR	sp|Q9BZL6|KPCD2_HUMAN Serine/threonine-protein kinase D2 OS=Homo sapiens OX=9606 GN=PRKD2 PE=1 SV=3	216.709		10.155	KSSTTlR
1208	RGGPRPGGR	sp|Q9HCT0|FGF22_HUMAN Fibroblast growth factor 22 OS=Homo sapiens OX=9606 GN=FGF22 PE=1 SV=1	267.034		13.261	RGGPRPGgR
1209	RTGIPAPR	sp|Q5M775|CYTSB_HUMAN Cytospin-B OS=Homo sapiens OX=9606 GN=SPECC1 PE=1 SV=1	142.047		19.912	RTGIPApR
1210	TALPEKLAEFR	XXX_sp|P02549|SPTA1_HUMAN Spectrin alpha chain, erythrocytic 1 OS=Homo sapiens OX=9606 GN=SPTA1 PE=1 SV=5	61.9684		9.907	TAlPEKLAEFR
1211	GRSSSGTHAR	XXX_sp|Q5T3I0|GPTC4_HUMAN G patch domain-containing protein 4 OS=Homo sapiens OX=9606 GN=GPATCH4 PE=1 SV=2	9.0423		17.522	GRssSGTHAR
1212	KPSTTTRESQSLCK	XXX_sp|Q8WW38|FOG2_HUMAN Zinc finger protein ZFPM2 OS=Homo sapiens OX=9606 GN=ZFPM2 PE=1 SV=3	22.0725	13C(57.021465)	15.193	KPSTTTRESQSLcK
1214	TLDRIPQLLHAFR	XXX_sp|Q6IBW4|CNDH2_HUMAN Condensin-2 complex subunit H2 OS=Homo sapiens OX=9606 GN=NCAPH2 PE=1 SV=1	158.148		10.912	TLDRIPQlLHAFR
1215	RQAPPPPPPSR	sp|O00401|WASL_HUMAN Neural Wiskott-Aldrich syndrome protein OS=Homo sapiens OX=9606 GN=WASL PE=1 SV=2	330.148		16.885	RQAPPPpPPSR
1216	NIELVNELSRPR	XXX_sp|P78352|DLG4_HUMAN Disks large homolog 4 OS=Homo sapiens OX=9606 GN=DLG4 PE=1 SV=3	0.9789		15.321
1217	AVLSAPGLR	sp|O75251|NDUS7_HUMAN NADH dehydrogenase [ubiquinone] iron-sulfur protein 7, mitochondrial OS=Homo sapiens OX=9606 GN=NDUFS7 PE=1 SV=3	67.0543		17.064	AVlSAPGLR
1218	RSQATTSGDLR	XXX_sp|P46100|ATRX_HUMAN Transcriptional regulator ATRX OS=Homo sapiens OX=9606 GN=ATRX PE=1 SV=5	104.051		19.718	RsQATTSGDLR
1219	RWLTGDEHSIVDHPK	XXX_sp|Q5SRE5|NU188_HUMAN Nucleoporin NUP188 homolog OS=Homo sapiens OX=9606 GN=NUP188 PE=1 SV=1	1.9978		13.466
1220	KVELEANVVPGSGAGSSVGASACK	XXX_sp|Q8ND83|SLAI1_HUMAN SLAIN motif-containing protein 1 OS=Homo sapiens OX=9606 GN=SLAIN1 PE=1 SV=3	106.901	23C(57.021465)	13.498	KVeLEANVVPGSGAGSSVGASACK
1221	KGSQDSGAPGEAMER	sp|Q9H1J1|REN3A_HUMAN Regulator of nonsense transcripts 3A OS=Homo sapiens OX=9606 GN=UPF3A PE=1 SV=1	29.0837	13M(15.9949)	15.102	KGSqdSGAPGEAMER
1222	KGGGCALMNR	sp|Q96G46|DUS3L_HUMAN tRNA-dihydrouridine(47) synthase [NAD(P)(+)]-like OS=Homo sapiens OX=9606 GN=DUS3L PE=1 SV=2	274.149	5C(57.021465)	10.169	KGgGCALMNR
1223	KGPGGGAPVR	sp|Q8N5D0|WDTC1_HUMAN WD and tetratricopeptide repeats protein 1 OS=Homo sapiens OX=9606 GN=WDTC1 PE=1 SV=2	137.049		14.735	KGPGGgAPVR
1224	SVTEMVISMR	sp|Q8NGT2|O13J1_HUMAN Olfactory receptor 13J1 OS=Homo sapiens OX=9606 GN=OR13J1 PE=2 SV=1	278.137	5M(15.9949), 9M(15.9949)	11.555	svTEMVISMR
1225	GPAGPQGPR	sp|P02452|CO1A1_HUMAN Collagen alpha-1(I) chain OS=Homo sapiens OX=9606 GN=COL1A1 PE=1 SV=5	77.0563		14.35	GPAgPQGPR
1226	KEVLTCDVDDDQVIVDK	XXX_sp|P05129|KPCG_HUMAN Protein kinase C gamma type OS=Homo sapiens OX=9606 GN=PRKCG PE=1 SV=3	374.081	6C(57.021465)	12.711	KEVLTCDVDDDQvivdK
1227	KGQPPR	XXX_sp|Q8TEQ6|GEMI5_HUMAN Gem-associated protein 5 OS=Homo sapiens OX=9606 GN=GEMIN5 PE=1 SV=3	56.0432		13.045	KGqPPR
1228	KGKPWGR	XXX_sp|Q9P0W2|HM20B_HUMAN SWI/SNF-related matrix-associated actin-dependent regulator of chromatin subfamily E member 1-related OS=Homo sapiens OX=9606 GN=HMG20B PE=1 SV=1	210.787		11.084	KGkPWGR
1229	KDAVER	XXX_sp|O95239|KIF4A_HUMAN Chromosome-associated kinesin KIF4A OS=Homo sapiens OX=9606 GN=KIF4A PE=1 SV=3	11.5106		11.269	KdAVER
1230	RNAPAQWR	sp|Q6IQ26|DEN5A_HUMAN DENN domain-containing protein 5A OS=Homo sapiens OX=9606 GN=DENND5A PE=1 SV=2	317.192		18.112	RNAPaQWR
1231	RPSPSRGFK	XXX_sp|Q8NFU7|TET1_HUMAN Methylcytosine dioxygenase TET1 OS=Homo sapiens OX=9606 GN=TET1 PE=1 SV=2	284.145		16.119	RPSpSRGFK
1232	RGPGPRPAR	sp|Q5T036|F120S_HUMAN Uncharacterized protein FAM120AOS OS=Homo sapiens OX=9606 GN=FAM120AOS PE=2 SV=1	18.452		12.522	RGPGPRpaR
1233	QLAARSNTLEDAMVR	XXX_sp|Q9H2G9|GO45_HUMAN Golgin-45 OS=Homo sapiens OX=9606 GN=BLZF1 PE=1 SV=2	75.0508		16.783	QlAARSNTLEDAMVR
1235	KPEDTNRR	sp|Q13418|ILK_HUMAN Integrin-linked protein kinase OS=Homo sapiens OX=9606 GN=ILK PE=1 SV=2	136.988		9.111	KPEDTnRR
1236	NVALSGVLEVVRAGPAR	sp|Q6PJ69|TRI65_HUMAN Tripartite motif-containing protein 65 OS=Homo sapiens OX=9606 GN=TRIM65 PE=1 SV=3	2.9778		16.751
1237	TASGLVEATGAGFANTWK	sp|Q02817|MUC2_HUMAN Mucin-2 OS=Homo sapiens OX=9606 GN=MUC2 PE=1 SV=2	11.0071		16.482	TAsGLVEATGAGFANTWK
1238	RPQYRPQYR	sp|P16989|YBOX3_HUMAN Y-box-binding protein 3 OS=Homo sapiens OX=9606 GN=YBX3 PE=1 SV=4	13.9788		15.457	RPQYRpqYR
1239	KPGIAAMWIGMSVDEGQYTK	XXX_sp|Q8NCR0|B3GL2_HUMAN UDP-GalNAc:beta-1,3-N-acetylgalactosaminyltransferase 2 OS=Homo sapiens OX=9606 GN=B3GALNT2 PE=1 SV=1	183.981	7M(15.9949)	13.672	KpgiAAMWIGMSVDEGQYTK
1240	RPPRSGAEGGGAR	XXX_sp|Q6ZS52|YF013_HUMAN Putative uncharacterized protein FLJ45825 OS=Homo sapiens OX=9606 PE=5 SV=1	9.9878		16.741	RPPRSGAEgGGAR
1241	RRPENPKPQDGK	sp|P67809|YBOX1_HUMAN Nuclease-sensitive element-binding protein 1 OS=Homo sapiens OX=9606 GN=YBX1 PE=1 SV=3	1.0045		14.404
1242	RGGPVAPR	sp|C9JLR9|CK095_HUMAN Uncharacterized protein C11orf95 OS=Homo sapiens OX=9606 GN=C11orf95 PE=1 SV=1	75.5226		12.932	RGGPVApR
1243	ASTEFWGVFGHEKCFQDMK	XXX_sp|P57729|RAB38_HUMAN Ras-related protein Rab-38 OS=Homo sapiens OX=9606 GN=RAB38 PE=1 SV=1	47.0547	14C(57.021465), 18M(15.9949)	15.658	ASTEFWGVFGHekcfQDMK
1244	RGAPPR	sp|A8MVU1|NCF1C_HUMAN Putative neutrophil cytosol factor 1C OS=Homo sapiens OX=9606 GN=NCF1C PE=5 SV=1	79.0508		13.03	RGAPpR
1245	KLEQCNTELK	sp|Q9UQE7|SMC3_HUMAN Structural maintenance of chromosomes protein 3 OS=Homo sapiens OX=9606 GN=SMC3 PE=1 SV=2	33.0215	5C(57.021465)	11.364	KLEQCNTElK
1246	NRPAIARGAAGGGGR	sp|Q86V81|THOC4_HUMAN THO complex subunit 4 OS=Homo sapiens OX=9606 GN=ALYREF PE=1 SV=3	27.0254		17.526	NRPAIArGAAGGGGR
1247	VAKVTGGAASK	sp|P42766|RL35_HUMAN 60S ribosomal protein L35 OS=Homo sapiens OX=9606 GN=RPL35 PE=1 SV=2	9.9762		16.349	vAKVTGGAASK
1248	KNDEPPR	sp|Q86XX4|FRAS1_HUMAN Extracellular matrix protein FRAS1 OS=Homo sapiens OX=9606 GN=FRAS1 PE=1 SV=2	16.0036		10.545	KNDEpPR
1249	RGGGGLR	sp|Q96DN6|MBD6_HUMAN Methyl-CpG-binding domain protein 6 OS=Homo sapiens OX=9606 GN=MBD6 PE=1 SV=2	120.066		13.426	RGGggLR
1250	RSPPSPR	sp|Q7Z340|ZN551_HUMAN Zinc finger protein 551 OS=Homo sapiens OX=9606 GN=ZNF551 PE=1 SV=3	21.5021		14.423	RspPSPR
1251	QSTFPQSSK	sp|P25054|APC_HUMAN Adenomatous polyposis coli protein OS=Homo sapiens OX=9606 GN=APC PE=1 SV=2	30.0377		14.531	qsTFPQSSK
1252	RGPAAQPR	XXX_sp|P13378|HXD8_HUMAN Homeobox protein Hox-D8 OS=Homo sapiens OX=9606 GN=HOXD8 PE=2 SV=2	3.9684		9.986	RGPAAQPr
1253	DQAGGGGR	sp|Q9Y2U8|MAN1_HUMAN Inner nuclear membrane protein Man1 OS=Homo sapiens OX=9606 GN=LEMD3 PE=1 SV=2	338.227		19.049	dQAGGGGR
1254	KSLGGHVGR	sp|A8MPY1|GBRR3_HUMAN Gamma-aminobutyric acid receptor subunit rho-3 OS=Homo sapiens OX=9606 GN=GABRR3 PE=3 SV=2	110.958		8.232	KslGGHVGR
1256	RRPENPKPQDGK	sp|P67809|YBOX1_HUMAN Nuclease-sensitive element-binding protein 1 OS=Homo sapiens OX=9606 GN=YBX1 PE=1 SV=3	156.1		13.879	rrpeNPKPQDGK
1257	NQGGYGGSSSSSSYGSGR	sp|P09651|ROA1_HUMAN Heterogeneous nuclear ribonucleoprotein A1 OS=Homo sapiens OX=9606 GN=HNRNPA1 PE=1 SV=5	226.071		37.6	NQgGYGGSSSSSSYGSGR
1258	NRPAIARGAAGGGGR	sp|Q86V81|THOC4_HUMAN THO complex subunit 4 OS=Homo sapiens OX=9606 GN=ALYREF PE=1 SV=3	30.9471		11	NRPAIArGAAGGGGR
1259	RRPENPKPQDGK	sp|P67809|YBOX1_HUMAN Nuclease-sensitive element-binding protein 1 OS=Homo sapiens OX=9606 GN=YBX1 PE=1 SV=3	156.099		19.974	RRpeNPKPQDGK
1260	AGGAQLGVMQGPMGPMGPR	sp|P02458|CO2A1_HUMAN Collagen alpha-1(II) chain OS=Homo sapiens OX=9606 GN=COL2A1 PE=1 SV=3	231.985	13M(15.9949), 16M(15.9949)	13.178	AGGAQLGVMQGPmgpMGPR
1261	KQYGGDFLR	sp|Q8N323|NXPE1_HUMAN NXPE family member 1 OS=Homo sapiens OX=9606 GN=NXPE1 PE=2 SV=2	43.7019		6.662	KqygGDFLR
1262	RPGPTGAPPPLLPR	XXX_sp|A6NKF7|TM88B_HUMAN Transmembrane protein 88B OS=Homo sapiens OX=9606 GN=TMEM88B PE=3 SV=1	70.99		17.063	RPGPTGAPppLLPR
1263	GPAGVRAQALDR	sp|Q9H9P8|L2HDH_HUMAN L-2-hydroxyglutarate dehydrogenase, mitochondrial OS=Homo sapiens OX=9606 GN=L2HGDH PE=1 SV=3	33.0331		19.381	GPaGVRAQALDR
1264	NRPAIARGAAGGGGR	sp|Q86V81|THOC4_HUMAN THO complex subunit 4 OS=Homo sapiens OX=9606 GN=ALYREF PE=1 SV=3	42.0107		17.485	NRpaiarGAAGGGGR
1265	KGEETEETSSSK	sp|Q9UEE9|CFDP1_HUMAN Craniofacial development protein 1 OS=Homo sapiens OX=9606 GN=CFDP1 PE=1 SV=1	22.1005		5.899	KGEETeeTSSSK
1266	RPQHNSSGASPR	sp|Q9BRD0|BUD13_HUMAN BUD13 homolog OS=Homo sapiens OX=9606 GN=BUD13 PE=1 SV=1	20.0286		18.814	RPQHNSSGAsPR
1267	QEVNQLYETLSK	XXX_sp|P33176|KINH_HUMAN Kinesin-1 heavy chain OS=Homo sapiens OX=9606 GN=KIF5B PE=1 SV=1	20.0192		18.521	QEVnQLYETLSK
1268	KALVVGLMDVPSSFK	XXX_sp|P20929|NEBU_HUMAN Nebulin OS=Homo sapiens OX=9606 GN=NEB PE=1 SV=5	102.976		14.942	KaLVVGLMDVPSSFK
1269	KGADSLDR	XXX_sp|Q5JU85|IQEC2_HUMAN IQ motif and SEC7 domain-containing protein 2 OS=Homo sapiens OX=9606 GN=IQSEC2 PE=1 SV=2	242.101		10.868	KGaDSLDR
1270	GPPPQSVAGGR	sp|O94983|CMTA2_HUMAN Calmodulin-binding transcription activator 2 OS=Homo sapiens OX=9606 GN=CAMTA2 PE=1 SV=3	23.0314		18.706	GPPPqsVAGGR
1271	MVYATLGVASSGK	XXX_sp|P33991|MCM4_HUMAN DNA replication licensing factor MCM4 OS=Homo sapiens OX=9606 GN=MCM4 PE=1 SV=5	48.0149	1M(15.9949)	15.877	MVYATLgVASSGK
1272	KDSPSPR	sp|Q92502|STAR8_HUMAN StAR-related lipid transfer protein 8 OS=Homo sapiens OX=9606 GN=STARD8 PE=1 SV=2	39.5081		12.546	KdsPSPR
1274	LENLKIHNR	sp|Q9BZE0|GLIS2_HUMAN Zinc finger protein GLIS2 OS=Homo sapiens OX=9606 GN=GLIS2 PE=1 SV=2	34.9185		10.698	lENLKIHNR
1275	KAPHPAVTSAGTPK	sp|Q15078|CD5R1_HUMAN Cyclin-dependent kinase 5 activator 1 OS=Homo sapiens OX=9606 GN=CDK5R1 PE=1 SV=1	376.299		15.186	KAPHPAVTsaGTPK
1276	TDRGHSGVEQR	XXX_sp|P49591|SYSC_HUMAN Serine--tRNA ligase, cytoplasmic OS=Homo sapiens OX=9606 GN=SARS PE=1 SV=3	53.0469		17.941	TDRGhsGVEQR
1277	RGPPGPEETGAPER	XXX_sp|O60312|AT10A_HUMAN Probable phospholipid-transporting ATPase VA OS=Homo sapiens OX=9606 GN=ATP10A PE=2 SV=2	28.0057		19.781	RGPPgPEETGAPER
1278	QEEKTQLHPQK	XXX_sp|Q9BXS6|NUSAP_HUMAN Nucleolar and spindle-associated protein 1 OS=Homo sapiens OX=9606 GN=NUSAP1 PE=1 SV=1	107.623		17.202	qEEKTQLHPQK
1279	SDLNKLDSYLNR	XXX_sp|Q6NUM9|RETST_HUMAN All-trans-retinol 13,14-reductase OS=Homo sapiens OX=9606 GN=RETSAT PE=1 SV=2	138.111		21.368	SDLNKLDSYLnR
1280	SLGGLSGIRGGGGGGGK	sp|Q96NL0|RUN3B_HUMAN RUN domain-containing protein 3B OS=Homo sapiens OX=9606 GN=RUNDC3B PE=2 SV=1	194.138		22.687	sLGGLSGIRGGGGGGGK
1281	KGSLGAQK	sp|Q9NP61|ARFG3_HUMAN ADP-ribosylation factor GTPase-activating protein 3 OS=Homo sapiens OX=9606 GN=ARFGAP3 PE=1 SV=1	113.019		13.807	KGsLGAQK
1282	RPQPSAR	XXX_sp|Q6UY14|ATL4_HUMAN ADAMTS-like protein 4 OS=Homo sapiens OX=9606 GN=ADAMTSL4 PE=1 SV=2	28.3013		14.937	RPQPSaR
1283	KPQTMTVQHVKK	XXX_sp|Q96DZ5|CLIP3_HUMAN CAP-Gly domain-containing linker protein 3 OS=Homo sapiens OX=9606 GN=CLIP3 PE=1 SV=3	370.27		13.597	KPQtMTVQHVKK
1284	VGGALSGNR	XXX_sp|Q5IJ48|CRUM2_HUMAN Protein crumbs homolog 2 OS=Homo sapiens OX=9606 GN=CRB2 PE=1 SV=2	36.004		12.387	vGGALSGNR
1285	KMTTQVLFQVAK	XXX_sp|Q9NP85|PODO_HUMAN Podocin OS=Homo sapiens OX=9606 GN=NPHS2 PE=1 SV=1	20.9081	2M(15.9949)	14.269	KMTTQVLFQVaK
1286	RGGPRPGGR	sp|Q9HCT0|FGF22_HUMAN Fibroblast growth factor 22 OS=Homo sapiens OX=9606 GN=FGF22 PE=1 SV=1	193.031		14.494	RGGPRPggR
1287	RGGPEGR	sp|Q6ZRV2|FA83H_HUMAN Protein FAM83H OS=Homo sapiens OX=9606 GN=FAM83H PE=1 SV=3	82.0318		12.154	RGGPegR
1288	IVGCSVHK	sp|Q86SE5|RALYL_HUMAN RNA-binding Raly-like protein OS=Homo sapiens OX=9606 GN=RALYL PE=1 SV=2	57.02	4C(57.021465)	14.134	IVGCSVhK
1289	GAAGGPR	sp|Q9H6A9|PCX3_HUMAN Pecanex-like protein 3 OS=Homo sapiens OX=9606 GN=PCNX3 PE=1 SV=2	54.054		11.141	gAAGGPR
1290	RGGPPR	sp|Q14157|UBP2L_HUMAN Ubiquitin-associated protein 2-like OS=Homo sapiens OX=9606 GN=UBAP2L PE=1 SV=2	13.6419		8.255	RgGPPR
1291	LQTTTSEKMLGR	XXX_sp|Q96M83|CCDC7_HUMAN Coiled-coil domain-containing protein 7 OS=Homo sapiens OX=9606 GN=CCDC7 PE=2 SV=3	166.988		13.55	lQTTTSEKMLGR
1292	KLPSPR	XXX_sp|P98174|FGD1_HUMAN FYVE, RhoGEF and PH domain-containing protein 1 OS=Homo sapiens OX=9606 GN=FGD1 PE=1 SV=2	48.0145		8.685	KlPSPR
1293	KKPPSR	XXX_sp|Q8TAD8|SNIP1_HUMAN Smad nuclear-interacting protein 1 OS=Homo sapiens OX=9606 GN=SNIP1 PE=1 SV=1	1.378		10.42
1294	RSPPSR	sp|A7MD48|SRRM4_HUMAN Serine/arginine repetitive matrix protein 4 OS=Homo sapiens OX=9606 GN=SRRM4 PE=1 SV=2	14.4348		10.586	RsPPSR
1295	KGPGPGGGVSGGK	sp|O95081|AGFG2_HUMAN Arf-GAP domain and FG repeat-containing protein 2 OS=Homo sapiens OX=9606 GN=AGFG2 PE=1 SV=2	137.059		15.169	KGPGPGGGVSgGK
1296	TQAAAPATEGR	sp|O43182|RHG06_HUMAN Rho GTPase-activating protein 6 OS=Homo sapiens OX=9606 GN=ARHGAP6 PE=1 SV=3	11.0271		16.642	tQAAAPATEGR
1298	GRPPPPDDTLRALAALR	sp|Q7Z736|PKHH3_HUMAN Pleckstrin homology domain-containing family H member 3 OS=Homo sapiens OX=9606 GN=PLEKHH3 PE=1 SV=2	134.096		10.409	GRPppPDDTLRALAALR
1299	GLPGTAGLPGMKGHR	sp|P02452|CO1A1_HUMAN Collagen alpha-1(I) chain OS=Homo sapiens OX=9606 GN=COL1A1 PE=1 SV=5	212.069		16.681	GLPGTAGLPGMKGhR
1300	QQRFVDGALR	sp|Q8IYB7|DI3L2_HUMAN DIS3-like exonuclease 2 OS=Homo sapiens OX=9606 GN=DIS3L2 PE=1 SV=4	0.0366		13.724
1301	RPFSIAAMPGR	XXX_sp|Q969T3|SNX21_HUMAN Sorting nexin-21 OS=Homo sapiens OX=9606 GN=SNX21 PE=2 SV=1	110.022		15.477	RPFSIAAMPgR
1302	KLITDEFVK	sp|Q12816|TROP_HUMAN Trophinin OS=Homo sapiens OX=9606 GN=TRO PE=1 SV=3	82.9132		12.083	KlITDEFVK
1303	AAHLSGRGTYVR	sp|P49761|CLK3_HUMAN Dual specificity protein kinase CLK3 OS=Homo sapiens OX=9606 GN=CLK3 PE=1 SV=3	151.067		14.49	AAHLSGRGTYvR
1304	KYTSVSLPAIGTGNAGK	sp|Q460N3|PAR15_HUMAN Protein mono-ADP-ribosyltransferase PARP15 OS=Homo sapiens OX=9606 GN=PARP15 PE=1 SV=2	74.0796		11.071	KYTSVSLPAIGTGNagK
1305	KSLGGHVGR	sp|A8MPY1|GBRR3_HUMAN Gamma-aminobutyric acid receptor subunit rho-3 OS=Homo sapiens OX=9606 GN=GABRR3 PE=3 SV=2	109.999		8.462	KslGGHVGR
1306	KHPGGR	sp|P46776|RL27A_HUMAN 60S ribosomal protein L27a OS=Homo sapiens OX=9606 GN=RPL27A PE=1 SV=2	216.593		10.595	KHPGgR
1307	MAASLGRQLLR	sp|P49748|ACADV_HUMAN Very long-chain specific acyl-CoA dehydrogenase, mitochondrial OS=Homo sapiens OX=9606 GN=ACADVL PE=1 SV=1	53.957	1M(15.9949)	12.296	MAASLGRQlLR
1308	KGGVNGGR	XXX_sp|O43390|HNRPR_HUMAN Heterogeneous nuclear ribonucleoprotein R OS=Homo sapiens OX=9606 GN=HNRNPR PE=1 SV=1	73.0287		14.64	KGgvNGGR
1309	GGRPGRPVVSIGAVAEQTGGK	XXX_sp|Q8NBB4|ZSCA1_HUMAN Zinc finger and SCAN domain-containing protein 1 OS=Homo sapiens OX=9606 GN=ZSCAN1 PE=1 SV=2	30.0574		16.119	GGRPGRPVVSiGAVAEQTGGK
1310	KGGGVIR	sp|Q67FW5|B3GNL_HUMAN UDP-GlcNAc:betaGal beta-1,3-N-acetylglucosaminyltransferase-like protein 1 OS=Homo sapiens OX=9606 GN=B3GNTL1 PE=2 SV=2	31.3333		7.917	KGGGViR
1311	KLPSPR	XXX_sp|P98174|FGD1_HUMAN FYVE, RhoGEF and PH domain-containing protein 1 OS=Homo sapiens OX=9606 GN=FGD1 PE=1 SV=2	13.9725		11.108	KlPSPR
1312	KLPGVGTK	sp|P06746|DPOLB_HUMAN DNA polymerase beta OS=Homo sapiens OX=9606 GN=POLB PE=1 SV=3	230.007		14.638	KLPGVGtK
1313	RPAEPPPR	XXX_sp|O76081|RGS20_HUMAN Regulator of G-protein signaling 20 OS=Homo sapiens OX=9606 GN=RGS20 PE=1 SV=4	48.0599		14.809	RPaEPPPR
1316	KGEQTSSGTLSAFASYFNSK	sp|P98082|DAB2_HUMAN Disabled homolog 2 OS=Homo sapiens OX=9606 GN=DAB2 PE=1 SV=3	255.057		14.831	KGEQTSSGTLSafaSYFNSK
1317	APLVPPGSPVVNALFRQR	sp|Q9NPH2|INO1_HUMAN Inositol-3-phosphate synthase 1 OS=Homo sapiens OX=9606 GN=ISYNA1 PE=1 SV=1	46.0146		19.786	apLVPPGSPVVNALFRQR
1318	RPGGAAGR	XXX_sp|Q9H6A9|PCX3_HUMAN Pecanex-like protein 3 OS=Homo sapiens OX=9606 GN=PCNX3 PE=1 SV=2	135.067		13.748	RPGGAagR
1319	LQEGNESLTVEVSIDR	sp|P52630|STAT2_HUMAN Signal transducer and activator of transcription 2 OS=Homo sapiens OX=9606 GN=STAT2 PE=1 SV=1	15.0203		18.168	lQEGNESLTVEVSIDR
1320	KAEPLPQYPR	XXX_sp|Q6NUK4|REEP3_HUMAN Receptor expression-enhancing protein 3 OS=Homo sapiens OX=9606 GN=REEP3 PE=1 SV=1	111.991		14.476	KaEPLPQYPR
1321	GGGGGGGGGGGGGR	sp|P22087|FBRL_HUMAN rRNA 2'-O-methyltransferase fibrillarin OS=Homo sapiens OX=9606 GN=FBL PE=1 SV=2	139.216		19.609	GGGGGGGGgGGGGR
1322	KIPMEDR	sp|O96020|CCNE2_HUMAN G1/S-specific cyclin-E2 OS=Homo sapiens OX=9606 GN=CCNE2 PE=1 SV=1	309.174		12.08	KIPMEdR
1323	RGWQPR	sp|Q8N119|MMP21_HUMAN Matrix metalloproteinase-21 OS=Homo sapiens OX=9606 GN=MMP21 PE=2 SV=2	0.0146		12.299
1324	DKQEVLDQALQQNR	sp|Q96ST8|CEP89_HUMAN Centrosomal protein of 89 kDa OS=Homo sapiens OX=9606 GN=CEP89 PE=1 SV=3	26.0258		12.669	DKQEVLDQALQQnR
1325	RGLLYLRPPPPPPGPR	sp|M0QZC1|RN225_HUMAN RING finger protein 225 OS=Homo sapiens OX=9606 GN=RNF225 PE=3 SV=2	182.069		14.765	RGllylrPPPPPPGPR
1326	EAYGAGPAR	sp|P84550|SKOR1_HUMAN SKI family transcriptional corepressor 1 OS=Homo sapiens OX=9606 GN=SKOR1 PE=1 SV=1	142.132		14.9	eAYGAGPAR
1327	KAGPAGGR	XXX_sp|Q9NS39|RED2_HUMAN Double-stranded RNA-specific editase B2 OS=Homo sapiens OX=9606 GN=ADARB2 PE=1 SV=1	7.4865		12.359	KAgPAGGR
1328	GGGGGGAGGRPR	sp|P42658|DPP6_HUMAN Dipeptidyl aminopeptidase-like protein 6 OS=Homo sapiens OX=9606 GN=DPP6 PE=1 SV=2	35.0417		16.055	GGGGgGAGGRPR
1330	KSEDDSAVPLAK	sp|Q9Y2W2|WBP11_HUMAN WW domain-binding protein 11 OS=Homo sapiens OX=9606 GN=WBP11 PE=1 SV=1	183.036		10.604	KSEDDSAVPLak
1331	RQAPPPPPPSR	sp|O00401|WASL_HUMAN Neural Wiskott-Aldrich syndrome protein OS=Homo sapiens OX=9606 GN=WASL PE=1 SV=2	225.12		14.85	RQAPPPpPPSR
1332	QSNVEVPFFPAR	sp|P48200|IREB2_HUMAN Iron-responsive element-binding protein 2 OS=Homo sapiens OX=9606 GN=IREB2 PE=1 SV=4	77.1007		15.776	qsNVEVPFFPAR
1333	GAGAARASGPGGGAPR	sp|P78358|CTG1B_HUMAN Cancer/testis antigen 1 OS=Homo sapiens OX=9606 GN=CTAG1A PE=1 SV=1	164.65		16.258	GAGAaRASGPGGGAPR
1334	KKPSDTAKPAAPGGGR	sp|P43026|GDF5_HUMAN Growth/differentiation factor 5 OS=Homo sapiens OX=9606 GN=GDF5 PE=1 SV=3	2.9214		11.201
1335	RVPTAPAATSKPGLRPR	sp|P14635|CCNB1_HUMAN G2/mitotic-specific cyclin-B1 OS=Homo sapiens OX=9606 GN=CCNB1 PE=1 SV=1	147.053		17.101	RvptAPAATSKPGLRPR
1336	EANATEWKSSQR	sp|Q0P641|CB080_HUMAN Uncharacterized protein C2orf80 OS=Homo sapiens OX=9606 GN=C2orf80 PE=2 SV=2	22.0238		16.016	eANATEWKSSQR
1337	KPMVSVEEPR	XXX_sp|Q5VUA4|ZN318_HUMAN Zinc finger protein 318 OS=Homo sapiens OX=9606 GN=ZNF318 PE=1 SV=2	24.9926		15.735	KPMVsVEEPR
1338	KSHLVHHQK	sp|Q8NEK5|ZN548_HUMAN Zinc finger protein 548 OS=Homo sapiens OX=9606 GN=ZNF548 PE=1 SV=2	179.954		12.565	KsHLVHHQK
1339	MQTKGGQTWAR	sp|Q71RS6|NCKX5_HUMAN Sodium/potassium/calcium exchanger 5 OS=Homo sapiens OX=9606 GN=SLC24A5 PE=1 SV=1	23.0333		11.873	MQTKGGQTwaR
1340	RSGGVNSSEPIK	XXX_sp|Q6PJP8|DCR1A_HUMAN DNA cross-link repair 1A protein OS=Homo sapiens OX=9606 GN=DCLRE1A PE=1 SV=3	86.0765		16.096	RsGGVNSSEPIK
1341	KWNSTASGK	XXX_sp|Q86YP4|P66A_HUMAN Transcriptional repressor p66-alpha OS=Homo sapiens OX=9606 GN=GATAD2A PE=1 SV=1	121.385		11.271	KwnSTASGK
1342	KEAAAAEPPR	sp|O75153|CLU_HUMAN Clustered mitochondria protein homolog OS=Homo sapiens OX=9606 GN=CLUH PE=1 SV=2	72.9167		12.082	KeaaAAEPPR
1343	GYAGPR	sp|Q04721|NOTC2_HUMAN Neurogenic locus notch homolog protein 2 OS=Homo sapiens OX=9606 GN=NOTCH2 PE=1 SV=3	20.0212		8.955	GYAgPR
1344	KAEPYGPR	XXX_sp|Q8IX06|GOR_HUMAN Putative exonuclease GOR OS=Homo sapiens OX=9606 GN=REXO1L1P PE=5 SV=2	165.268		13.444	KAEPYgPR
1345	KLPSPR	XXX_sp|P98174|FGD1_HUMAN FYVE, RhoGEF and PH domain-containing protein 1 OS=Homo sapiens OX=9606 GN=FGD1 PE=1 SV=2	49.0173		9.49	KlPSPR
1346	RGPAPSVPR	XXX_sp|Q99490|AGAP2_HUMAN Arf-GAP with GTPase, ANK repeat and PH domain-containing protein 2 OS=Homo sapiens OX=9606 GN=AGAP2 PE=1 SV=2	111.718		16.241	RGPAPsVPR
1348	WGRAWPGR	XXX_sp|Q96LW2|KS6R_HUMAN Ribosomal protein S6 kinase-related protein OS=Homo sapiens OX=9606 GN=RSKR PE=2 SV=2	210.096		10.937	WGRAWPgR
1349	RAAVPPPRPPIPEER	sp|Q16099|GRIK4_HUMAN Glutamate receptor ionotropic, kainate 4 OS=Homo sapiens OX=9606 GN=GRIK4 PE=2 SV=2	3.9633		19.41	RAAVPPpRPPIPEER
1350	KSHYINFVIDGK	XXX_sp|Q92503|S14L1_HUMAN SEC14-like protein 1 OS=Homo sapiens OX=9606 GN=SEC14L1 PE=1 SV=2	155.087		17.601	KSHYINFViDGK
1351	FAQKEETLAQR	sp|Q6ZQQ6|WDR87_HUMAN WD repeat-containing protein 87 OS=Homo sapiens OX=9606 GN=WDR87 PE=1 SV=3	140.112		14.844	faqKEETLAQR
1352	MLNASIVASFVELPLASIVSLHASSCGGR	sp|P17813|EGLN_HUMAN Endoglin OS=Homo sapiens OX=9606 GN=ENG PE=1 SV=2	79.0046	1M(15.9949), 26C(57.021465)	8.971	MLNASIVASFVELPLAsivslhasscggr
1354	KTLVSMPPLPGLDLK	sp|P48382|RFX5_HUMAN DNA-binding protein RFX5 OS=Homo sapiens OX=9606 GN=RFX5 PE=1 SV=1	341.194	6M(15.9949)	10.758	KTLVSMPPLPGLDLk
1355	GPPRRPGPTGAPPPLLPR	XXX_sp|A6NKF7|TM88B_HUMAN Transmembrane protein 88B OS=Homo sapiens OX=9606 GN=TMEM88B PE=3 SV=1	133.07		19.356	GPpRRPGPTGAPPPLLPR
1356	AGFAGAAGGPSPVAAAR	sp|Q9H7Z7|PGES2_HUMAN Prostaglandin E synthase 2 OS=Homo sapiens OX=9606 GN=PTGES2 PE=1 SV=1	41.0774		16.634	AGfAGAAGGPSPVAAAR
1357	DGLEQALRR	sp|Q8N4Y2|EFC4A_HUMAN EF-hand calcium-binding domain-containing protein 4A OS=Homo sapiens OX=9606 GN=CRACR2B PE=1 SV=3	37.923		9.621	DGLEQAlRR
1358	ATPANPLPQPPKDGDAIK	sp|P23416|GLRA2_HUMAN Glycine receptor subunit alpha-2 OS=Homo sapiens OX=9606 GN=GLRA2 PE=1 SV=1	92.0591		17.06	ATPANPLPQPPKdGDAIK
1359	RPSGQHPGPGGR	sp|Q13574|DGKZ_HUMAN Diacylglycerol kinase zeta OS=Homo sapiens OX=9606 GN=DGKZ PE=1 SV=3	91.0336		15.431	RPsGQHPGPGGR
1360	KSTDSGK	XXX_sp|Q14191|WRN_HUMAN Werner syndrome ATP-dependent helicase OS=Homo sapiens OX=9606 GN=WRN PE=1 SV=2	276.133		11.84	KsTDSGK
1361	RGGGDGGGGGGGGR	XXX_sp|Q9NQS1|AVEN_HUMAN Cell death regulator Aven OS=Homo sapiens OX=9606 GN=AVEN PE=1 SV=1	369.206		18.283	RGGGdgGGGGGGGR
1362	LAPGGHVGR	sp|P36578|RL4_HUMAN 60S ribosomal protein L4 OS=Homo sapiens OX=9606 GN=RPL4 PE=1 SV=5	156.989		9.039	laPGGHVGR
1363	GAVLNGGPPSTR	sp|Q5VTB9|RN220_HUMAN E3 ubiquitin-protein ligase RNF220 OS=Homo sapiens OX=9606 GN=RNF220 PE=1 SV=1	370.718		14.321	GAVLNGGPPStR
1364	FAGTYGYYR	XXX_sp|P02788|TRFL_HUMAN Lactotransferrin OS=Homo sapiens OX=9606 GN=LTF PE=1 SV=6	221.151		15.802	FaGTYGYYR
1365	NRPAIARGAAGGGGR	sp|Q86V81|THOC4_HUMAN THO complex subunit 4 OS=Homo sapiens OX=9606 GN=ALYREF PE=1 SV=3	33.0593		13.697	NRPAIARGAaGGGGR
1367	KGPAPR	sp|A8MQB3|CQ051_HUMAN Uncharacterized protein C17orf51 OS=Homo sapiens OX=9606 GN=C17orf51 PE=2 SV=1	1.7893		4.891
1368	KLACTFYR	XXX_sp|Q9NQC7|CYLD_HUMAN Ubiquitin carboxyl-terminal hydrolase CYLD OS=Homo sapiens OX=9606 GN=CYLD PE=1 SV=1	113.025	4C(57.021465)	10.188	KlaCTFYR
1369	GPAGICGSGGGGR	XXX_sp|Q13635|PTC1_HUMAN Protein patched homolog 1 OS=Homo sapiens OX=9606 GN=PTCH1 PE=1 SV=2	339.18	6C(57.021465)	16.75	GPAGICgSGGGGR
1370	AEAALDALDKAQR	sp|Q9BT49|THAP7_HUMAN THAP domain-containing protein 7 OS=Homo sapiens OX=9606 GN=THAP7 PE=1 SV=2	68.0911		15.496	AEaalDALDKAQR
1371	RTLQYLSQGNVVFK	sp|P82663|RT25_HUMAN 28S ribosomal protein S25, mitochondrial OS=Homo sapiens OX=9606 GN=MRPS25 PE=1 SV=1	283.136		15.121	RTLQYLSQGNvVFK
1372	RPRAAATMATPLPGR	sp|Q03252|LMNB2_HUMAN Lamin-B2 OS=Homo sapiens OX=9606 GN=LMNB2 PE=1 SV=4	120.028		17.705	RPRAAATMATPLPgR
1373	RGPPPPPR	sp|P38159|RBMX_HUMAN RNA-binding motif protein, X chromosome OS=Homo sapiens OX=9606 GN=RBMX PE=1 SV=3	94.0152		15.423	RGpPPPPR
1374	KGAHTR	XXX_sp|Q6U7Q0|ZN322_HUMAN Zinc finger protein 322 OS=Homo sapiens OX=9606 GN=ZNF322 PE=1 SV=2	319.611		9.376	KgAHTR
1375	NRTAAGGNR	sp|Q6UXD1|HRCT1_HUMAN Histidine-rich carboxyl terminus protein 1 OS=Homo sapiens OX=9606 GN=HRCT1 PE=4 SV=1	22.9284		8.353	NRtAAGGNR
1376	QVPSSRTVHEGLR	sp|Q9UHJ3|SMBT1_HUMAN Scm-like with four MBT domains protein 1 OS=Homo sapiens OX=9606 GN=SFMBT1 PE=1 SV=2	114.08		16.345	QvpSSRTVHEGLR
1377	RGTAGPR	XXX_sp|Q9ULT6|ZNRF3_HUMAN E3 ubiquitin-protein ligase ZNRF3 OS=Homo sapiens OX=9606 GN=ZNRF3 PE=1 SV=3	114.994		11.637	RGTAgPR
1378	HNSDLIYYQGNYVR	sp|Q8N859|ZN713_HUMAN Zinc finger protein 713 OS=Homo sapiens OX=9606 GN=ZNF713 PE=2 SV=1	21.015		10.335	hnSDLIYYQGNYVR
1379	GRPPPPAGRGGR	XXX_sp|O43390|HNRPR_HUMAN Heterogeneous nuclear ribonucleoprotein R OS=Homo sapiens OX=9606 GN=HNRNPR PE=1 SV=1	300.018		14.408	GRPPPPAGRGgR
1380	TSTSTKEVTSMLR	XXX_sp|Q6ULP2|AFTIN_HUMAN Aftiphilin OS=Homo sapiens OX=9606 GN=AFTPH PE=1 SV=3	118.657		14.449	TSTSTKEVTSmlR
1381	KPGNPSR	sp|Q9Y4U1|MMAC_HUMAN Methylmalonic aciduria and homocystinuria type C protein OS=Homo sapiens OX=9606 GN=MMACHC PE=1 SV=3	39.0006		15.074	KPGNPsR
1382	KSPGSTSR	sp|Q9NYV4|CDK12_HUMAN Cyclin-dependent kinase 12 OS=Homo sapiens OX=9606 GN=CDK12 PE=1 SV=2	6.0119		12.693	KSPGsTSR
1383	RGPQGR	XXX_sp|Q01955|CO4A3_HUMAN Collagen alpha-3(IV) chain OS=Homo sapiens OX=9606 GN=COL4A3 PE=1 SV=3	5.7985		10.377	RGPqGR
1384	KEGTTQR	XXX_sp|Q2NKX8|ERC6L_HUMAN DNA excision repair protein ERCC-6-like OS=Homo sapiens OX=9606 GN=ERCC6L PE=1 SV=1	303.616		10.849	KeGTTQR
1385	RGPGPPR	XXX_sp|Q9UHV2|SRTD1_HUMAN SERTA domain-containing protein 1 OS=Homo sapiens OX=9606 GN=SERTAD1 PE=1 SV=2	5.2018		5.66	RGpGPPR
1387	GGSGGALSDHFMR	XXX_sp|Q6P9B9|INT5_HUMAN Integrator complex subunit 5 OS=Homo sapiens OX=9606 GN=INTS5 PE=1 SV=1	37.0188		15.263	GGsGGALSDHFMR
1388	KSLGGHVGR	sp|A8MPY1|GBRR3_HUMAN Gamma-aminobutyric acid receptor subunit rho-3 OS=Homo sapiens OX=9606 GN=GABRR3 PE=3 SV=2	109.062		9.57	KslGGHVGR
1389	TPTLDPDTMHAR	sp|Q14142|TRI14_HUMAN Tripartite motif-containing protein 14 OS=Homo sapiens OX=9606 GN=TRIM14 PE=1 SV=2	210.117		12.977	tPTLDPDTMHAR
1390	RGPEPR	sp|Q6ZVC0|NYAP1_HUMAN Neuronal tyrosine-phosphorylated phosphoinositide-3-kinase adapter 1 OS=Homo sapiens OX=9606 GN=NYAP1 PE=2 SV=1	20.4662		11.136	RGPePR
1392	TFSLYKK	sp|Q9BQA9|CYBC1_HUMAN Cytochrome b-245 chaperone 1 OS=Homo sapiens OX=9606 GN=CYBC1 PE=1 SV=1	10.4504		10.616	TFSLyKK
1393	KGAGMLR	XXX_sp|O00193|SMAP_HUMAN Small acidic protein OS=Homo sapiens OX=9606 GN=SMAP PE=1 SV=1	218.809		10.43	KGaGMLR
1394	GNVGKDSQR	XXX_sp|Q4G0M1|ERFE_HUMAN Erythroferrone OS=Homo sapiens OX=9606 GN=ERFE PE=2 SV=2	192.031		13.823	GNVGKDsqR
1395	GIHHAVSSVNVVR	XXX_sp|Q96NR8|RDH12_HUMAN Retinol dehydrogenase 12 OS=Homo sapiens OX=9606 GN=RDH12 PE=1 SV=3	28.9802		19.401	GIHHAVSSVNVvR
1396	EKQVAER	XXX_sp|O60308|CE104_HUMAN Centrosomal protein of 104 kDa OS=Homo sapiens OX=9606 GN=CEP104 PE=1 SV=1	110.552		11.334	EKQVaeR
1397	AGGKEAPR	sp|Q86UL8|MAGI2_HUMAN Membrane-associated guanylate kinase, WW and PDZ domain-containing protein 2 OS=Homo sapiens OX=9606 GN=MAGI2 PE=1 SV=3	48.0281		12.997	aGGKEAPR
1398	HGPAPSALQPVGQPWEALYR	XXX_sp|Q9H195|MUC3B_HUMAN Mucin-3B (Fragments) OS=Homo sapiens OX=9606 GN=MUC3B PE=2 SV=2	19.0762		17.09	hGPAPSALQPVGQPWEALYR
1399	KKPPEHFHAATK	XXX_sp|Q9Y4C8|RBM19_HUMAN Probable RNA-binding protein 19 OS=Homo sapiens OX=9606 GN=RBM19 PE=1 SV=3	190.581		14.301	KkPPEHFHAATK
1400	WFYVAPGSHPR	XXX_sp|P36956|SRBP1_HUMAN Sterol regulatory element-binding protein 1 OS=Homo sapiens OX=9606 GN=SREBF1 PE=1 SV=2	172.083		13.693	WFYVApgSHPR
1401	QQFPYGASYDR	sp|Q8NFD5|ARI1B_HUMAN AT-rich interactive domain-containing protein 1B OS=Homo sapiens OX=9606 GN=ARID1B PE=1 SV=2	172.122		14.683	QQFPyGASYDR
1402	GKVAQNQLLNTLDGER	XXX_sp|Q9NVI1|FANCI_HUMAN Fanconi anemia group I protein OS=Homo sapiens OX=9606 GN=FANCI PE=1 SV=4	363.175		13.457	GKvAQNQLLNTLDGER
1403	EGSHTAQHIALSSR	XXX_sp|Q96SE7|ZN347_HUMAN Zinc finger protein 347 OS=Homo sapiens OX=9606 GN=ZNF347 PE=1 SV=2	24.9659		12.668	egshtAQHIALSSR
1404	RPKPGGAGGK	sp|Q9BRD0|BUD13_HUMAN BUD13 homolog OS=Homo sapiens OX=9606 GN=BUD13 PE=1 SV=1	24.7266		14.649	RPkpgGAGGK
1405	RGTQIGYR	sp|B7ZC32|KIF28_HUMAN Kinesin-like protein KIF28P OS=Homo sapiens OX=9606 GN=KIF28P PE=3 SV=2	215.095		15.827	RGTQIGyR
1406	RGGSGSAER	XXX_sp|Q8N5F7|NKAP_HUMAN NF-kappa-B-activating protein OS=Homo sapiens OX=9606 GN=NKAP PE=1 SV=1	8.044		14.58	RGGsgSAER
1407	RPRPSSPTPPR	XXX_sp|Q8NHY3|GA2L2_HUMAN GAS2-like protein 2 OS=Homo sapiens OX=9606 GN=GAS2L2 PE=1 SV=1	70.2094		15.675	RPRPSSPTppR
1408	RPGEGGGRER	sp|Q86VX9|MON1A_HUMAN Vacuolar fusion protein MON1 homolog A OS=Homo sapiens OX=9606 GN=MON1A PE=1 SV=3	23.054		14.441	RPgeGGGRER
1409	RGPELGR	XXX_sp|P22105|TENX_HUMAN Tenascin-X OS=Homo sapiens OX=9606 GN=TNXB PE=1 SV=5	14.9808		15.431	RGPElGR
1410	RGGPAGR	sp|Q9P258|RCC2_HUMAN Protein RCC2 OS=Homo sapiens OX=9606 GN=RCC2 PE=1 SV=2	121.67		14.063	RGGPAgR
1411	RGPEPR	sp|Q6ZVC0|NYAP1_HUMAN Neuronal tyrosine-phosphorylated phosphoinositide-3-kinase adapter 1 OS=Homo sapiens OX=9606 GN=NYAP1 PE=2 SV=1	82.0135		12.178	RGPePR
1412	QSSMIISPPVSER	XXX_sp|O95182|NDUA7_HUMAN NADH dehydrogenase [ubiquinone] 1 alpha subcomplex subunit 7 OS=Homo sapiens OX=9606 GN=NDUFA7 PE=1 SV=3	73.0601		14.602	QsSMIISPPVSER
1413	AGMGVATLYHPASPPR	XXX_sp|P29317|EPHA2_HUMAN Ephrin type-A receptor 2 OS=Homo sapiens OX=9606 GN=EPHA2 PE=1 SV=2	11.0576		15.634	agMGVATLYHPASPPR
1415	KNLGGGHVGEK	XXX_sp|P35080|PROF2_HUMAN Profilin-2 OS=Homo sapiens OX=9606 GN=PFN2 PE=1 SV=3	38.0594		13.129	KnLGGGHVGEK
1416	LVGISQPK	sp|Q12913|PTPRJ_HUMAN Receptor-type tyrosine-protein phosphatase eta OS=Homo sapiens OX=9606 GN=PTPRJ PE=1 SV=3	57.9613		13.37	LVgiSQPK
1417	KGAGER	sp|Q9NZ08|ERAP1_HUMAN Endoplasmic reticulum aminopeptidase 1 OS=Homo sapiens OX=9606 GN=ERAP1 PE=1 SV=3	50.513		10.087	KGAGeR
1418	KFSDSSTLIK	sp|Q6NX45|ZN774_HUMAN Zinc finger protein 774 OS=Homo sapiens OX=9606 GN=ZNF774 PE=1 SV=2	369.639		12.952	kFSDSSTLIK
1419	KGLMGPLTELDTK	sp|O75528|TADA3_HUMAN Transcriptional adapter 3 OS=Homo sapiens OX=9606 GN=TADA3 PE=1 SV=1	138.508		13.171	KGLMGPlteldtK
1420	GKAGPGAPGAR	XXX_sp|Q8N2E6|TOR2X_HUMAN Prosalusin OS=Homo sapiens OX=9606 GN=TOR2A PE=1 SV=1	39.9852	N-term(42.0106)	12.136	GKAGPGAPGaR
1421	KGAEVPQGPPLSHTR	sp|Q6ZTC4|YT009_HUMAN Putative uncharacterized protein FLJ44790 OS=Homo sapiens OX=9606 PE=2 SV=1	110.987		12.456	KGAEVPQgpPLSHTR
1422	KGGSGAATTTR	sp|P55318|FOXA3_HUMAN Hepatocyte nuclear factor 3-gamma OS=Homo sapiens OX=9606 GN=FOXA3 PE=1 SV=2	50.0175		14.009	KGGSGAAtttR
1423	RGTMVR	sp|P26232|CTNA2_HUMAN Catenin alpha-2 OS=Homo sapiens OX=9606 GN=CTNNA2 PE=1 SV=5	55.9897		11.254	RGTmvR
1424	GEFPSPKAATPSLVK	XXX_sp|Q96QC0|PP1RA_HUMAN Serine/threonine-protein phosphatase 1 regulatory subunit 10 OS=Homo sapiens OX=9606 GN=PPP1R10 PE=1 SV=1	20.9214		13.055	GEFPSPKAATPslvK
1425	KAAVDGR	sp|Q8WZ42|TITIN_HUMAN Titin OS=Homo sapiens OX=9606 GN=TTN PE=1 SV=4	275.157		11.109	KaaVDGR
1426	RPQYRPQYR	sp|P16989|YBOX3_HUMAN Y-box-binding protein 3 OS=Homo sapiens OX=9606 GN=YBX3 PE=1 SV=4	318.223		19.796	RPqYRPQYR
1427	EIQTAVRLLLPGELAK	sp|P62807|H2B1C_HUMAN Histone H2B type 1-C/E/F/G/I OS=Homo sapiens OX=9606 GN=HIST1H2BC PE=1 SV=4	45.0367		9.66	eIQTAVRLLLPGELAK
1428	KGTWRPR	sp|Q9UQQ1|NALDL_HUMAN N-acetylated-alpha-linked acidic dipeptidase-like protein OS=Homo sapiens OX=9606 GN=NAALADL1 PE=1 SV=2	236.38		12.706	KgtwRPR
1429	KVSSAAMK	XXX_sp|Q9BQG0|MBB1A_HUMAN Myb-binding protein 1A OS=Homo sapiens OX=9606 GN=MYBBP1A PE=1 SV=2	7.975		10.241	KVSSAAmK
1430	SVRPSGLGLHPSALDKDGGPPR	XXX_sp|Q9H4M7|PKHA4_HUMAN Pleckstrin homology domain-containing family A member 4 OS=Homo sapiens OX=9606 GN=PLEKHA4 PE=1 SV=2	10.9678		10.627	svrpSGLGLHPSALDKDGGPPR
1431	KDVPSPGGLSAPSSPR	sp|Q8N1P7|CRBG2_HUMAN Beta/gamma crystallin domain-containing protein 2 OS=Homo sapiens OX=9606 GN=CRYBG2 PE=2 SV=2	83.0693		16.144	KdVPSPGGLSAPSSPR
1433	IRLNGALLASYR	XXX_sp|Q5K4L6|S27A3_HUMAN Solute carrier family 27 member 3 OS=Homo sapiens OX=9606 GN=SLC27A3 PE=2 SV=4	0.0482		11.155
1435	KGMASPSPR	XXX_sp|Q92615|LAR4B_HUMAN La-related protein 4B OS=Homo sapiens OX=9606 GN=LARP4B PE=1 SV=3	19.9952		17.2	KGMAsPSPR
1436	TSKSLEIFNR	XXX_sp|O15050|TRNK1_HUMAN TPR and ankyrin repeat-containing protein 1 OS=Homo sapiens OX=9606 GN=TRANK1 PE=2 SV=4	15.9709		15.743	TSKSLEIfNR
1437	NRPVEK	XXX_sp|Q8NHP6|MSPD2_HUMAN Motile sperm domain-containing protein 2 OS=Homo sapiens OX=9606 GN=MOSPD2 PE=1 SV=1	66.6356		13.003	NRPVeK
1438	VWDLEVGSRHR	XXX_sp|Q9H9J4|UBP42_HUMAN Ubiquitin carboxyl-terminal hydrolase 42 OS=Homo sapiens OX=9606 GN=USP42 PE=1 SV=3	50.0374		15.195	vwDLEVGSRHR
1439	AEAAVVAVAEKR	sp|Q8IZQ5|SELH_HUMAN Selenoprotein H OS=Homo sapiens OX=9606 GN=SELENOH PE=1 SV=2	20.9633		15.567	AEAAVVAVAEkR
1440	REAMGSLNR	XXX_sp|Q9H000|MKRN2_HUMAN Probable E3 ubiquitin-protein ligase makorin-2 OS=Homo sapiens OX=9606 GN=MKRN2 PE=1 SV=2	73.6422		12.483	REAMGSLnR
1441	KKPLPPR	sp|Q86T82|UBP37_HUMAN Ubiquitin carboxyl-terminal hydrolase 37 OS=Homo sapiens OX=9606 GN=USP37 PE=1 SV=2	259.947		12.449	KKplpPR
1442	KPPSRSVGR	XXX_sp|Q8TAD8|SNIP1_HUMAN Smad nuclear-interacting protein 1 OS=Homo sapiens OX=9606 GN=SNIP1 PE=1 SV=1	106.427		11.528	KPpSRSVGR
1443	RGPGPAPR	XXX_sp|Q9NV39|PRR34_HUMAN Proline-rich protein 34 OS=Homo sapiens OX=9606 GN=PRR34 PE=1 SV=1	77.5275		13.134	RGPgPAPR
1444	FALAEVLEPTQPSK	XXX_sp|Q9NZB2|F120A_HUMAN Constitutive coactivator of PPAR-gamma-like protein 1 OS=Homo sapiens OX=9606 GN=FAM120A PE=1 SV=2	268.962		10.802	FALAEVLEPTQpSK
1445	TETDIFTIRELMAWIIIGLAFIDAK	XXX_sp|Q8N165|PDK1L_HUMAN Serine/threonine-protein kinase PDIK1L OS=Homo sapiens OX=9606 GN=PDIK1L PE=1 SV=1	54.0574		16.179	tETDIFTIRELMAWIIIGLAFIDAK
1446	KGGSGAATTTR	sp|P55318|FOXA3_HUMAN Hepatocyte nuclear factor 3-gamma OS=Homo sapiens OX=9606 GN=FOXA3 PE=1 SV=2	49.0289		12.578	KGGSGAAtttR
1447	GPLGDPGPR	sp|Q02388|CO7A1_HUMAN Collagen alpha-1(VII) chain OS=Homo sapiens OX=9606 GN=COL7A1 PE=1 SV=2	112.55		11.055	GPlgdPGPR
1448	GPAPVPGPGVTAGAVKR	XXX_sp|P54098|DPOG1_HUMAN DNA polymerase subunit gamma-1 OS=Homo sapiens OX=9606 GN=POLG PE=1 SV=1	126.974		13.494	GPAPVPGPGVTAGavkR
1449	AQELGGAGR	sp|Q86XI8|ZSWM9_HUMAN Uncharacterized protein ZSWIM9 OS=Homo sapiens OX=9606 GN=ZSWIM9 PE=1 SV=2	48.0428		12.794	aQELGGAGR
1450	KLDANESLLR	XXX_sp|Q9H0A9|SPC1L_HUMAN Speriolin-like protein OS=Homo sapiens OX=9606 GN=SPATC1L PE=1 SV=3	44.9583		12.264	KldANESLLR
1451	KAPSPR	XXX_sp|Q9NYB0|TE2IP_HUMAN Telomeric repeat-binding factor 2-interacting protein 1 OS=Homo sapiens OX=9606 GN=TERF2IP PE=1 SV=1	4.4794		12.558	KaPSPR
1452	QEPLPPPPPPSR	sp|P42768|WASP_HUMAN Wiskott-Aldrich syndrome protein OS=Homo sapiens OX=9606 GN=WAS PE=1 SV=4	215.18		9.024	QepLPPPPPPSR
1454	KYEGGR	sp|P30101|PDIA3_HUMAN Protein disulfide-isomerase A3 OS=Homo sapiens OX=9606 GN=PDIA3 PE=1 SV=4	10.9799		8.191	KyEGGR
1455	GPPGPPGRGAAAAR	sp|Q6P1N0|C2D1A_HUMAN Coiled-coil and C2 domain-containing protein 1A OS=Homo sapiens OX=9606 GN=CC2D1A PE=1 SV=1	29.9904		18.388	GPPGPPGRgAAAAR
1456	GSGSSPLKSESSSR	XXX_sp|P57078|RIPK4_HUMAN Receptor-interacting serine/threonine-protein kinase 4 OS=Homo sapiens OX=9606 GN=RIPK4 PE=1 SV=1	182.097		14.24	gSGSSPLKSESSSR
1457	WTTEEQLLAVQGVR	sp|Q9P2K3|RCOR3_HUMAN REST corepressor 3 OS=Homo sapiens OX=9606 GN=RCOR3 PE=1 SV=2	318.162		11.187	WTTEEQLLAVQGvR
1458	KPDPTVASGSSMFLR	sp|Q9Y6L7|TLL2_HUMAN Tolloid-like protein 2 OS=Homo sapiens OX=9606 GN=TLL2 PE=1 SV=1	144.169		9.517	KPDPTVASGSSMflR
1459	GRTGGGGR	XXX_sp|Q6RI45|BRWD3_HUMAN Bromodomain and WD repeat-containing protein 3 OS=Homo sapiens OX=9606 GN=BRWD3 PE=1 SV=2	337.169		18.151	GRTGGgGR
1460	KFTLTTR	XXX_sp|A5PLN7|F149A_HUMAN Protein FAM149A OS=Homo sapiens OX=9606 GN=FAM149A PE=2 SV=2	140.008		9.153	KftLTTR
1461	KGIILEMPK	XXX_sp|O00170|AIP_HUMAN AH receptor-interacting protein OS=Homo sapiens OX=9606 GN=AIP PE=1 SV=2	0.0074		12.917
1462	KLGIPGTQGR	sp|Q9UBV4|WNT16_HUMAN Protein Wnt-16 OS=Homo sapiens OX=9606 GN=WNT16 PE=2 SV=1	18.0146		16.404	KLGIPGtQGR
1463	RAPGLPR	XXX_sp|Q8TAT8|YK045_HUMAN Putative uncharacterized protein LOC644613 OS=Homo sapiens OX=9606 PE=5 SV=2	245.072		17.773	RAPGLpR
1464	AGQNSDAGPPR	sp|Q9Y6S9|RPKL1_HUMAN Ribosomal protein S6 kinase-like 1 OS=Homo sapiens OX=9606 GN=RPS6KL1 PE=2 SV=1	40.744		8.819	AGQNsDAGPPR
1465	KGYSSR	sp|Q7L4E1|MIGA2_HUMAN Mitoguardin 2 OS=Homo sapiens OX=9606 GN=MIGA2 PE=1 SV=1	0.8182		12.316
1466	GASQILGQGLGNVQQLK	XXX_sp|Q9UPN3|MACF1_HUMAN Microtubule-actin cross-linking factor 1, isoforms 1/2/3/5 OS=Homo sapiens OX=9606 GN=MACF1 PE=1 SV=4	26.0273		16.792	GASqILGQGLGNVQQLK
1467	ENSCLSPR	sp|Q8N1I0|DOCK4_HUMAN Dedicator of cytokinesis protein 4 OS=Homo sapiens OX=9606 GN=DOCK4 PE=1 SV=3	18.1002	4C(57.021465)	13.365	ENsCLSPR
1469	KQGLAQHR	sp|Q96NU1|SAM11_HUMAN Sterile alpha motif domain-containing protein 11 OS=Homo sapiens OX=9606 GN=SAMD11 PE=1 SV=3	59.9879		10.19	KQGLAQhR
1470	RNDLSLR	sp|Q6ZMC9|SIG15_HUMAN Sialic acid-binding Ig-like lectin 15 OS=Homo sapiens OX=9606 GN=SIGLEC15 PE=1 SV=1	124.512		12.847	RNDLsLR
1471	AGELEPLLVAAGGGGR	sp|P29376|LTK_HUMAN Leukocyte tyrosine kinase receptor OS=Homo sapiens OX=9606 GN=LTK PE=1 SV=3	168.049		18.755	AGELEpllVAAGGGGR
1472	YGPECACTGDVPHCRGR	XXX_sp|Q96GP6|SREC2_HUMAN Scavenger receptor class F member 2 OS=Homo sapiens OX=9606 GN=SCARF2 PE=1 SV=5	230.109	5C(57.021465), 7C(57.021465), 14C(57.021465)	13.006	ygpECACTGDVPHCRGR
1473	EVMYERLNRPMEGR	XXX_sp|Q14534|ERG1_HUMAN Squalene monooxygenase OS=Homo sapiens OX=9606 GN=SQLE PE=1 SV=3	257.058	11M(15.9949)	17.535	EVMYErlnrpmEGR
1474	QSFLSKPPSVSDR	XXX_sp|Q9UBK2|PRGC1_HUMAN Peroxisome proliferator-activated receptor gamma coactivator 1-alpha OS=Homo sapiens OX=9606 GN=PPARGC1A PE=1 SV=1	39.9808		14.56	QSFLSkppSVSDR
1475	TQSASPPPKER	sp|Q9UN81|LORF1_HUMAN LINE-1 retrotransposable element ORF1 protein OS=Homo sapiens OX=9606 GN=L1RE1 PE=1 SV=1	9.059		12.4	tqSASPPPKER
1476	KWASAQPR	XXX_sp|Q9HCK8|CHD8_HUMAN Chromodomain-helicase-DNA-binding protein 8 OS=Homo sapiens OX=9606 GN=CHD8 PE=1 SV=5	46.9987		11.06	KWASAQpR
1477	NQGGYGGSSSSSSYGSGR	sp|P09651|ROA1_HUMAN Heterogeneous nuclear ribonucleoprotein A1 OS=Homo sapiens OX=9606 GN=HNRNPA1 PE=1 SV=5	242.064		12.507	NQGGyggssssssYGSGR
1478	LGVEAALINTNLRR	sp|Q6P1M0|S27A4_HUMAN Long-chain fatty acid transport protein 4 OS=Homo sapiens OX=9606 GN=SLC27A4 PE=1 SV=1	43.0135		19.692	lGVEAALINTNLRR
1479	KGQDQLMELPK	XXX_sp|Q8NB16|MLKL_HUMAN Mixed lineage kinase domain-like protein OS=Homo sapiens OX=9606 GN=MLKL PE=1 SV=1	314.045	7M(15.9949)	12.346	KGQDQLMElpK
1480	KHVQSSR	XXX_sp|Q9UQ16|DYN3_HUMAN Dynamin-3 OS=Homo sapiens OX=9606 GN=DNM3 PE=1 SV=4	189.03		13.887	KhVQSSR
1481	AVEGASQTR	XXX_sp|Q8N910|CO056_HUMAN Putative uncharacterized protein C15orf56 OS=Homo sapiens OX=9606 GN=C15orf56 PE=2 SV=1	64.048		13.361	aVEGASQTR
1482	KGGSGAATTTR	sp|P55318|FOXA3_HUMAN Hepatocyte nuclear factor 3-gamma OS=Homo sapiens OX=9606 GN=FOXA3 PE=1 SV=2	49.9705		11.633	KGGSGAAtttR
1483	RYPGPLAQQAQR	sp|Q12926|ELAV2_HUMAN ELAV-like protein 2 OS=Homo sapiens OX=9606 GN=ELAVL2 PE=1 SV=2	132.96		14.977	RYPGPLAQQaqR
1484	QGAQGHRAQVTQPSPK	sp|A2VCK2|DCD2B_HUMAN Doublecortin domain-containing protein 2B OS=Homo sapiens OX=9606 GN=DCDC2B PE=1 SV=1	77.077		15.205	QGAQgHRAQVTQPSPK
1485	KVTPQSVNSGK	sp|Q7L590|MCM10_HUMAN Protein MCM10 homolog OS=Homo sapiens OX=9606 GN=MCM10 PE=1 SV=2	46.0406		16.335	KVTPQSVNsGK
1486	SAATLGSSPR	XXX_sp|Q6ZRM9|YG024_HUMAN Putative uncharacterized protein FLJ46235 OS=Homo sapiens OX=9606 PE=2 SV=1	131.132		11.07	SAATLGSsPR
1487	GAPGRR	XXX_sp|Q86VY4|TSYL5_HUMAN Testis-specific Y-encoded-like protein 5 OS=Homo sapiens OX=9606 GN=TSPYL5 PE=1 SV=2	55.9824		11.617	GAPGrR
1488	RPGGGGR	sp|Q7RTY9|PRS41_HUMAN Serine protease 41 OS=Homo sapiens OX=9606 GN=PRSS41 PE=2 SV=1	48.0343		16.796	RPGgGGR
1491	KAHNQLPQYR	XXX_sp|Q9UN81|LORF1_HUMAN LINE-1 retrotransposable element ORF1 protein OS=Homo sapiens OX=9606 GN=L1RE1 PE=1 SV=1	4.0271		18.012	KAHnqlPQYR
1492	LLETYLILVKHGSGTK	sp|O75691|UTP20_HUMAN Small subunit processome component 20 homolog OS=Homo sapiens OX=9606 GN=UTP20 PE=1 SV=3	151.062		16.461	lleTYLILVKHGSGTK
1493	KPSGRTDLSAAR	XXX_sp|Q8N350|CBARP_HUMAN Voltage-dependent calcium channel beta subunit-associated regulatory protein OS=Homo sapiens OX=9606 GN=CBARP PE=1 SV=3	0.0111		16.289
1494	SSSKLSSCIAAIAALSAK	sp|Q9HCE3|ZN532_HUMAN Zinc finger protein 532 OS=Homo sapiens OX=9606 GN=ZNF532 PE=1 SV=2	276.063	8C(57.021465)	16.985	SSSKLSSCIAAIAALsaK
1495	GAPPIR	sp|Q9BYG0|B3GN5_HUMAN Lactosylceramide 1,3-N-acetyl-beta-D-glucosaminyltransferase OS=Homo sapiens OX=9606 GN=B3GNT5 PE=1 SV=1	0.4869		3.897
1496	EVYQQQQYGSGGR	sp|Q99729|ROAA_HUMAN Heterogeneous nuclear ribonucleoprotein A/B OS=Homo sapiens OX=9606 GN=HNRNPAB PE=1 SV=2	227.071		19.462	EVyQQQQYGSGGR
1497	KAQRPFER	sp|Q5JRA6|TGO1_HUMAN Transport and Golgi organization protein 1 homolog OS=Homo sapiens OX=9606 GN=MIA3 PE=1 SV=1	61.0046		16.156	KaQRPFER
1498	QQIKISMENDYLGPR	sp|Q8N9B5|JMY_HUMAN Junction-mediating and -regulatory protein OS=Homo sapiens OX=9606 GN=JMY PE=1 SV=2	285.953		11.985	QQIKISMENDYLGpR
1499	GPPGPPGPPGPLGVR	XXX_sp|Q14050|CO9A3_HUMAN Collagen alpha-3(IX) chain OS=Homo sapiens OX=9606 GN=COL9A3 PE=1 SV=2	62.9243		15.49	GPPGPPGPPGPlgvR
1500	RGPGPAPR	XXX_sp|Q9NV39|PRR34_HUMAN Proline-rich protein 34 OS=Homo sapiens OX=9606 GN=PRR34 PE=1 SV=1	77.0371		13.638	RGPgPAPR
1501	RAVAQGAPR	sp|Q6ZW33|MICLK_HUMAN MICAL C-terminal-like protein OS=Homo sapiens OX=9606 GN=MICALCL PE=1 SV=3	84.1061		19.03	RAVAQgAPR
1502	KAISTNSELSTFR	sp|Q5KU26|COL12_HUMAN Collectin-12 OS=Homo sapiens OX=9606 GN=COLEC12 PE=1 SV=3	134.966		14.087	KaistNSELSTFR
1503	VMVSSNVVVGK	XXX_sp|P11597|CETP_HUMAN Cholesteryl ester transfer protein OS=Homo sapiens OX=9606 GN=CETP PE=1 SV=2	67.0244		18.193	vMVSSNVVVGK
1504	RASAPAGGSPR	sp|Q7L0R7|RNF44_HUMAN RING finger protein 44 OS=Homo sapiens OX=9606 GN=RNF44 PE=2 SV=1	129.286		14.428	RASApaggSPR
1505	RGVEPR	XXX_sp|Q8NC56|LEMD2_HUMAN LEM domain-containing protein 2 OS=Homo sapiens OX=9606 GN=LEMD2 PE=1 SV=1	256.098		14.633	RGVEpR
1506	RGPPAR	sp|P49682|CXCR3_HUMAN C-X-C chemokine receptor type 3 OS=Homo sapiens OX=9606 GN=CXCR3 PE=1 SV=2	43.6451		12.305	RGPpaR
1508	RRPIASVR	sp|A8CG34|P121C_HUMAN Nuclear envelope pore membrane protein POM 121C OS=Homo sapiens OX=9606 GN=POM121C PE=1 SV=3	0.0005		23.249
1509	KTDRPALHLR	sp|O14686|KMT2D_HUMAN Histone-lysine N-methyltransferase 2D OS=Homo sapiens OX=9606 GN=KMT2D PE=1 SV=2	140.131		17.343	KtdRPALHLR
1510	KEEMNSDTSVQR	sp|Q96BT7|ALKB8_HUMAN Alkylated DNA repair protein alkB homolog 8 OS=Homo sapiens OX=9606 GN=ALKBH8 PE=1 SV=2	145.093		14.762	KEEMNSDtsvQR
1511	RPFSAR	sp|P55268|LAMB2_HUMAN Laminin subunit beta-2 OS=Homo sapiens OX=9606 GN=LAMB2 PE=1 SV=2	241.01		9.501	rPFSAR
1512	RVSHLTVHYR	sp|Q96NG8|ZN582_HUMAN Zinc finger protein 582 OS=Homo sapiens OX=9606 GN=ZNF582 PE=2 SV=1	120.96		13.632	RvsHLTVHYR
1513	KGSPDQGK	XXX_sp|P07205|PGK2_HUMAN Phosphoglycerate kinase 2 OS=Homo sapiens OX=9606 GN=PGK2 PE=1 SV=3	85.9792		13.867	KgsPDQGK
1514	QQISLNTTEHNRR	XXX_sp|Q9GZR1|SENP6_HUMAN Sentrin-specific protease 6 OS=Homo sapiens OX=9606 GN=SENP6 PE=1 SV=2	62.8199		13.502	QQisLNTTEHNRR
1515	KGYVHPNR	XXX_sp|Q96JG9|ZN469_HUMAN Zinc finger protein 469 OS=Homo sapiens OX=9606 GN=ZNF469 PE=2 SV=3	76.0525		14.96	KGYVHpNR
1516	KGCPVVR	XXX_sp|Q8TCU5|NMD3A_HUMAN Glutamate receptor ionotropic, NMDA 3A OS=Homo sapiens OX=9606 GN=GRIN3A PE=1 SV=2	71.3179	3C(57.021465)	5.523	KGCPVvR
1517	FSEFKAHTAPVR	sp|Q8TC44|POC1B_HUMAN POC1 centriolar protein homolog B OS=Homo sapiens OX=9606 GN=POC1B PE=1 SV=1	83.0105		15.65	FSEFKAHTAPVr
1518	KTFDSTEISGLTPGK	XXX_sp|Q8N2K1|UB2J2_HUMAN Ubiquitin-conjugating enzyme E2 J2 OS=Homo sapiens OX=9606 GN=UBE2J2 PE=1 SV=3	54.0201		14.983	KTFDSTEISGLTpGK
1519	KPTAPR	XXX_sp|P46013|KI67_HUMAN Proliferation marker protein Ki-67 OS=Homo sapiens OX=9606 GN=MKI67 PE=1 SV=2	126.505		12.912	KPTApR
1520	NGGSHFGGGGR	XXX_sp|P22087|FBRL_HUMAN rRNA 2'-O-methyltransferase fibrillarin OS=Homo sapiens OX=9606 GN=FBL PE=1 SV=2	54.0561		18.401	NGGshFGGGGR
1521	KAFLMFANMPR	XXX_sp|O60381|HBP1_HUMAN HMG box-containing protein 1 OS=Homo sapiens OX=9606 GN=HBP1 PE=1 SV=2	97.1262	5M(15.9949)	12.099	KAFLMfANMPR
1522	KIPVPPR	sp|Q2VIR3|IF2GL_HUMAN Eukaryotic translation initiation factor 2 subunit 3B OS=Homo sapiens OX=9606 GN=EIF2S3B PE=2 SV=2	6.3518		11.4	KipvPPR
1523	GLIMNPR	sp|Q92824|PCSK5_HUMAN Proprotein convertase subtilisin/kexin type 5 OS=Homo sapiens OX=9606 GN=PCSK5 PE=1 SV=4	27.9451		10.738	GLIMnPR
1524	TPSPPLR	XXX_sp|Q9H7P6|MB12B_HUMAN Multivesicular body subunit 12B OS=Homo sapiens OX=9606 GN=MVB12B PE=1 SV=2	0.9825		10.918
1525	KSVPDPPLPR	XXX_sp|Q13444|ADA15_HUMAN Disintegrin and metalloproteinase domain-containing protein 15 OS=Homo sapiens OX=9606 GN=ADAM15 PE=1 SV=4	44.0118		15.982	KsvPDPPLPR
1527	KGVCALNR	XXX_sp|Q8TBZ8|ZN564_HUMAN Zinc finger protein 564 OS=Homo sapiens OX=9606 GN=ZNF564 PE=1 SV=1	32.9758	4C(57.021465)	11.921	KGVCalnR
1528	KGATQVAGASIGKPLK	XXX_sp|P46087|NOP2_HUMAN Probable 28S rRNA (cytosine(4447)-C(5))-methyltransferase OS=Homo sapiens OX=9606 GN=NOP2 PE=1 SV=2	269.171		11.339	KGatQVAGASIGKPLK
1529	RRPIASVR	sp|A8CG34|P121C_HUMAN Nuclear envelope pore membrane protein POM 121C OS=Homo sapiens OX=9606 GN=POM121C PE=1 SV=3	1.9026		25.295
1530	KLFQDATELNNQLYYLVGLENLTR	XXX_sp|Q7Z494|NPHP3_HUMAN Nephrocystin-3 OS=Homo sapiens OX=9606 GN=NPHP3 PE=1 SV=1	305.182		11.779	KLFQDATELNNQLYYLVglENLTR
1531	KVIFLEPGNVTMGK	sp|Q6ZQQ6|WDR87_HUMAN WD repeat-containing protein 87 OS=Homo sapiens OX=9606 GN=WDR87 PE=1 SV=3	70.9132		12.921	KvIFLEPGNVTMGK
1532	KGEFPGGLMGPVR	sp|Q70CQ2|UBP34_HUMAN Ubiquitin carboxyl-terminal hydrolase 34 OS=Homo sapiens OX=9606 GN=USP34 PE=1 SV=2	277.077		15.063	KGEFPGGlMGPVR
1533	RLWFIVGIVSWGDQCGLPDKPGVYTR	sp|O60235|TM11D_HUMAN Transmembrane protease serine 11D OS=Homo sapiens OX=9606 GN=TMPRSS11D PE=1 SV=1	60.9673	15C(57.021465)	13.09	rlwFIVGIVSWGDQCGLPDKPGVYTR
1534	KCPPLEDIINHGTAIK	XXX_sp|Q16563|SYPL1_HUMAN Synaptophysin-like protein 1 OS=Homo sapiens OX=9606 GN=SYPL1 PE=1 SV=1	102.981	2C(57.021465)	14.585	KCPPLEDIINHGTaiK
1535	KELMAGR	sp|Q9NQV7|PRDM9_HUMAN Histone-lysine N-methyltransferase PRDM9 OS=Homo sapiens OX=9606 GN=PRDM9 PE=1 SV=2	103.967		11.802	KeLMAGR
1536	RGPPGR	XXX_sp|O60883|G37L1_HUMAN G-protein coupled receptor 37-like 1 OS=Homo sapiens OX=9606 GN=GPR37L1 PE=1 SV=2	17.0151		12.824	RGPPgR
1537	KGLAPEVADR	sp|P49590|SYHM_HUMAN Probable histidine--tRNA ligase, mitochondrial OS=Homo sapiens OX=9606 GN=HARS2 PE=1 SV=1	26.9747		17.013	KGlaPEVADR
1538	RMAVILSLEQGNR	sp|Q12888|TP53B_HUMAN TP53-binding protein 1 OS=Homo sapiens OX=9606 GN=TP53BP1 PE=1 SV=2	225.148		13.829	RMAVILSLEQgnR
1539	LIMVAQMVIEVQAPPR	XXX_sp|Q9P225|DYH2_HUMAN Dynein heavy chain 2, axonemal OS=Homo sapiens OX=9606 GN=DNAH2 PE=2 SV=3	15.0313		17.308	lIMVAQMVIEVQAPPR
1540	KLPSPR	XXX_sp|P98174|FGD1_HUMAN FYVE, RhoGEF and PH domain-containing protein 1 OS=Homo sapiens OX=9606 GN=FGD1 PE=1 SV=2	47.4606		8.656	KlPSPR
1541	ASRTAADGGTR	XXX_sp|P0C880|YT014_HUMAN Putative uncharacterized protein FLJ40606 OS=Homo sapiens OX=9606 PE=5 SV=1	181.169		15.303	ASRtaaDGGTR
1542	KPVPPSEGK	sp|Q9BXK5|B2L13_HUMAN Bcl-2-like protein 13 OS=Homo sapiens OX=9606 GN=BCL2L13 PE=1 SV=1	276.367		12.828	KpvppsEGK
1543	KGSASQVPSQAPPSR	sp|O75604|UBP2_HUMAN Ubiquitin carboxyl-terminal hydrolase 2 OS=Homo sapiens OX=9606 GN=USP2 PE=1 SV=2	33.03		9.822	KgSASQVPSQAPPSR
1545	KGYFGPSGK	XXX_sp|Q96P44|COLA1_HUMAN Collagen alpha-1(XXI) chain OS=Homo sapiens OX=9606 GN=COL21A1 PE=2 SV=1	193.159		10.739	KGyFGPSGK
1546	GMTRELADLAQLEQSDCLLGEAAIMR	XXX_sp|P57679|EVC_HUMAN Ellis-van Creveld syndrome protein OS=Homo sapiens OX=9606 GN=EVC PE=1 SV=1	28.2151	2M(15.9949), 17C(57.021465)	11.913	gmtrELADLAQLEQSDCLLGEAAIMR
1547	RQAPPPPPPSR	sp|O00401|WASL_HUMAN Neural Wiskott-Aldrich syndrome protein OS=Homo sapiens OX=9606 GN=WASL PE=1 SV=2	222.096		14.749	RQApPPPPPSR
1548	KASLEDLK	XXX_sp|Q9UQE7|SMC3_HUMAN Structural maintenance of chromosomes protein 3 OS=Homo sapiens OX=9606 GN=SMC3 PE=1 SV=2	8.9678		12.979	KaSLEDLK
1549	KGPGAGPR	sp|Q8IV32|CCD71_HUMAN Coiled-coil domain-containing protein 71 OS=Homo sapiens OX=9606 GN=CCDC71 PE=1 SV=3	241.054		11.266	KGpGAGPR
1550	ISNVQVSISGGRYSGR	XXX_sp|Q14978|NOLC1_HUMAN Nucleolar and coiled-body phosphoprotein 1 OS=Homo sapiens OX=9606 GN=NOLC1 PE=1 SV=2	241.544		10.782	ISNVQVsisggrySGR
1551	KLSLGQYDNDAGGQLPFSK	sp|Q68CZ2|TENS3_HUMAN Tensin-3 OS=Homo sapiens OX=9606 GN=TNS3 PE=1 SV=2	0.9938		10.309
1552	KGTHPR	XXX_sp|Q9H7R0|ZN442_HUMAN Zinc finger protein 442 OS=Homo sapiens OX=9606 GN=ZNF442 PE=2 SV=1	50.5033		7.881	KGtHPR
1553	GSIFGSGGGGMSGGGGGAGGGGGGSSHR	XXX_sp|P55198|AF17_HUMAN Protein AF-17 OS=Homo sapiens OX=9606 GN=MLLT6 PE=1 SV=3	100.031		14.154	GSIFGSGGGGMSgggggaggggGGSSHR
1554	RGGHQNNYKPY	sp|Q99729|ROAA_HUMAN Heterogeneous nuclear ribonucleoprotein A/B OS=Homo sapiens OX=9606 GN=HNRNPAB PE=1 SV=2	225.001		12.326	RGGHQNNyKPY
1555	KGICAMCGK	sp|Q9P021|CRIPT_HUMAN Cysteine-rich PDZ-binding protein OS=Homo sapiens OX=9606 GN=CRIPT PE=1 SV=1	19.088	4C(57.021465), 6M(15.9949), 7C(57.021465)	13.417	KGICAmcGK
1556	KIANCSK	sp|P15918|RAG1_HUMAN V(D)J recombination-activating protein 1 OS=Homo sapiens OX=9606 GN=RAG1 PE=1 SV=2	364.871	5C(57.021465)	13.98	KiaNCSK
1557	GVMRTLR	XXX_sp|Q8WX92|NELFB_HUMAN Negative elongation factor B OS=Homo sapiens OX=9606 GN=NELFB PE=1 SV=1	82.0382	3M(15.9949)	13.169	gVMRTLR
1558	KINRPMLQAALMLR	sp|P34913|HYES_HUMAN Bifunctional epoxide hydrolase 2 OS=Homo sapiens OX=9606 GN=EPHX2 PE=1 SV=2	23.9962		15.822	KiNRPMLQAALMLR
1559	RTLPGGQPPPR	sp|O60568|PLOD3_HUMAN Multifunctional procollagen lysine hydroxylase and glycosyltransferase LH3 OS=Homo sapiens OX=9606 GN=PLOD3 PE=1 SV=1	55.9232		15.7	RTLPGGQpPPR
1560	KAPPGGGGGSGGR	XXX_sp|O00716|E2F3_HUMAN Transcription factor E2F3 OS=Homo sapiens OX=9606 GN=E2F3 PE=1 SV=1	71.0061		13.453	KaPPGGGGGSGGR
1561	TGGAGAGHR	XXX_sp|P22557|HEM0_HUMAN 5-aminolevulinate synthase, erythroid-specific, mitochondrial OS=Homo sapiens OX=9606 GN=ALAS2 PE=1 SV=2	153.106		12.847	tGGAGAGHR
1562	NCGAGR	XXX_sp|Q5T036|F120S_HUMAN Uncharacterized protein FAM120AOS OS=Homo sapiens OX=9606 GN=FAM120AOS PE=2 SV=1	60.0614	2C(57.021465)	11.629	nCGAGR
1563	IVGCSVHK	sp|Q86SE5|RALYL_HUMAN RNA-binding Raly-like protein OS=Homo sapiens OX=9606 GN=RALYL PE=1 SV=2	1.0021	4C(57.021465)	11.75
1564	GPGAGPR	sp|Q8IV32|CCD71_HUMAN Coiled-coil domain-containing protein 71 OS=Homo sapiens OX=9606 GN=CCDC71 PE=1 SV=3	4.0308		10.587	GPGAgPR
1566	KLEEIHADLR	XXX_sp|Q96MT8|CEP63_HUMAN Centrosomal protein of 63 kDa OS=Homo sapiens OX=9606 GN=CEP63 PE=1 SV=1	55.9888		16.232	KleEIHADLR
1567	NIIKNKPIK	XXX_sp|Q5T1N1|AKND1_HUMAN Protein AKNAD1 OS=Homo sapiens OX=9606 GN=AKNAD1 PE=2 SV=3	28.0424		16.146	NiIKNKPIK
1568	KVPHHMGHSR	sp|Q93073|SBP2L_HUMAN Selenocysteine insertion sequence-binding protein 2-like OS=Homo sapiens OX=9606 GN=SECISBP2L PE=1 SV=3	128	6M(15.9949)	14.231	KvPHHMGHSR
1569	GSALPSPR	XXX_sp|Q92738|US6NL_HUMAN USP6 N-terminal-like protein OS=Homo sapiens OX=9606 GN=USP6NL PE=1 SV=3	197.576		10.942	GSALPSPr
1570	KAAQGMQLK	XXX_sp|Q5JTZ9|SYAM_HUMAN Alanine--tRNA ligase, mitochondrial OS=Homo sapiens OX=9606 GN=AARS2 PE=1 SV=1	64.3832		11.794	KAaqGMQLK
1571	GIIDSQIR	sp|Q8NF91|SYNE1_HUMAN Nesprin-1 OS=Homo sapiens OX=9606 GN=SYNE1 PE=1 SV=4	97.0416		12.264	GIIDSQiR
1572	KDMPLVAEVSVR	XXX_sp|P37287|PIGA_HUMAN Phosphatidylinositol N-acetylglucosaminyltransferase subunit A OS=Homo sapiens OX=9606 GN=PIGA PE=1 SV=1	228.992		13.548	KDMPLVAEVsvR
1573	RPPAPR	sp|Q13563|PKD2_HUMAN Polycystin-2 OS=Homo sapiens OX=9606 GN=PKD2 PE=1 SV=3	7.9538		11.224	RPPaPR
1574	GGGGGGPR	sp|Q9H7P9|PKHG2_HUMAN Pleckstrin homology domain-containing family G member 2 OS=Homo sapiens OX=9606 GN=PLEKHG2 PE=1 SV=3	164.092		13.156	gGGGGGPR
1575	KPRSHR	sp|Q3SY00|T10IP_HUMAN Testis-specific protein 10-interacting protein OS=Homo sapiens OX=9606 GN=TSGA10IP PE=1 SV=2	33.9382		11.92	KPrSHR
1576	LPPSPPHR	XXX_sp|Q5VY43|PEAR1_HUMAN Platelet endothelial aggregation receptor 1 OS=Homo sapiens OX=9606 GN=PEAR1 PE=1 SV=1	37.9764		9.765	lPPSPPHR
1577	RSASPEPAPR	sp|O94989|ARHGF_HUMAN Rho guanine nucleotide exchange factor 15 OS=Homo sapiens OX=9606 GN=ARHGEF15 PE=1 SV=4	16.9576		17.848	RSAspEPAPR
1578	KIGGNTVDR	XXX_sp|Q9Y4K1|CRBG1_HUMAN Beta/gamma crystallin domain-containing protein 1 OS=Homo sapiens OX=9606 GN=CRYBG1 PE=1 SV=3	13.0828		11.186	KIggnTVDR
1580	KLFFSLSSIFSSR	XXX_sp|Q8N4B4|FBX39_HUMAN F-box only protein 39 OS=Homo sapiens OX=9606 GN=FBXO39 PE=2 SV=1	273.11		13.27	KlffSLSSIFSSR
1581	LGAGPPSGYLPVWAPGFTPNFGAARGPHSIR	XXX_sp|A9Z1Z3|FR1L4_HUMAN Fer-1-like protein 4 OS=Homo sapiens OX=9606 GN=FER1L4 PE=2 SV=1	15.0488		14.243	lGAGPPSGYLPVWAPGFTPNFGAARGPHSIR
1582	KGPGGGAPVR	sp|Q8N5D0|WDTC1_HUMAN WD and tetratricopeptide repeats protein 1 OS=Homo sapiens OX=9606 GN=WDTC1 PE=1 SV=2	66.5363		12.457	KgPGGGAPVR
1583	GAPPPPLAAMPR	XXX_sp|Q13094|LCP2_HUMAN Lymphocyte cytosolic protein 2 OS=Homo sapiens OX=9606 GN=LCP2 PE=1 SV=1	249.13		16.982	GApPPPLAAMPR
1584	TKPPPTAPPSPR	XXX_sp|Q8IYB3|SRRM1_HUMAN Serine/arginine repetitive matrix protein 1 OS=Homo sapiens OX=9606 GN=SRRM1 PE=1 SV=2	280.196		13.791	tKPPPTAPPSPR
1585	RLHYANNR	sp|Q13822|ENPP2_HUMAN Ectonucleotide pyrophosphatase/phosphodiesterase family member 2 OS=Homo sapiens OX=9606 GN=ENPP2 PE=1 SV=3	96.4329		8.191	RLHYANnR
1586	KAFFNDLSR	XXX_sp|Q9UKY7|CDV3_HUMAN Protein CDV3 homolog OS=Homo sapiens OX=9606 GN=CDV3 PE=1 SV=1	4.9705		10.627	KaffNDLSR
1587	KCVPGFK	sp|Q5T1H1|EYS_HUMAN Protein eyes shut homolog OS=Homo sapiens OX=9606 GN=EYS PE=1 SV=5	193.066	2C(57.021465)	11.319	KCVPGfK
1588	GPAVPR	sp|Q96Q91|B3A4_HUMAN Anion exchange protein 4 OS=Homo sapiens OX=9606 GN=SLC4A9 PE=2 SV=2	20.4701		12.309	GPaVPR
1589	LICALYEK	XXX_sp|Q9BU20|CPLN2_HUMAN Ciliogenesis and planar polarity effector 2 OS=Homo sapiens OX=9606 GN=CPLANE2 PE=1 SV=2	46.0221	3C(57.021465)	13.087	LICALYeK
1590	QQRTTYFTGR	XXX_sp|Q12955|ANK3_HUMAN Ankyrin-3 OS=Homo sapiens OX=9606 GN=ANK3 PE=1 SV=3	282.124		16.401	QQRTTYFTgR
1591	AGGRSGGGGGR	XXX_sp|Q07666|KHDR1_HUMAN KH domain-containing, RNA-binding, signal transduction-associated protein 1 OS=Homo sapiens OX=9606 GN=KHDRBS1 PE=1 SV=1	167.062		17.629	AGGRSgGGGGR
1592	GPRPGRPPFGPRERPR	XXX_sp|Q9UN86|G3BP2_HUMAN Ras GTPase-activating protein-binding protein 2 OS=Homo sapiens OX=9606 GN=G3BP2 PE=1 SV=2	137.105		16.072	GPRPGRPPfGPRERPR
1594	KWNTIPLR	sp|Q9H792|PEAK1_HUMAN Inactive tyrosine-protein kinase PEAK1 OS=Homo sapiens OX=9606 GN=PEAK1 PE=1 SV=4	170.028		15.888	KWNTIpLR
1595	KHAAEMATAK	sp|P78426|NKX61_HUMAN Homeobox protein Nkx-6.1 OS=Homo sapiens OX=9606 GN=NKX6-1 PE=1 SV=2	0.0215	6M(15.9949)	9.972
1596	QRSLALGIQFMVLR	sp|Q6ZQN7|SO4C1_HUMAN Solute carrier organic anion transporter family member 4C1 OS=Homo sapiens OX=9606 GN=SLCO4C1 PE=1 SV=1	48.0166		14.575	qRSLALGIQFMVLR
1597	GPAGLGPRR	sp|Q04637|IF4G1_HUMAN Eukaryotic translation initiation factor 4 gamma 1 OS=Homo sapiens OX=9606 GN=EIF4G1 PE=1 SV=4	24.4832		11.757	GPAGLGprR
1598	KFSNTR	sp|Q9P243|ZFAT_HUMAN Zinc finger protein ZFAT OS=Homo sapiens OX=9606 GN=ZFAT PE=1 SV=2	202.191		10.054	KfSNTR
1599	MNDLGSLSIR	XXX_sp|Q8WWW8|GAB3_HUMAN GRB2-associated-binding protein 3 OS=Homo sapiens OX=9606 GN=GAB3 PE=1 SV=1	340.243	1M(15.9949)	15.093	mNDLGSLSIR
1600	KIANCSK	sp|P15918|RAG1_HUMAN V(D)J recombination-activating protein 1 OS=Homo sapiens OX=9606 GN=RAG1 PE=1 SV=2	127.389	5C(57.021465)	12.005	KiaNCSK
1601	GPAGEPGKEGVDGR	XXX_sp|P02458|CO2A1_HUMAN Collagen alpha-1(II) chain OS=Homo sapiens OX=9606 GN=COL2A1 PE=1 SV=3	13.0219		11.666	GPaGEPGKEGVDGR
1602	RAGAAAGR	XXX_sp|Q99933|BAG1_HUMAN BAG family molecular chaperone regulator 1 OS=Homo sapiens OX=9606 GN=BAG1 PE=1 SV=4	63.0034		12.908	RAGAAAgR
1603	KDAGTCCAGAGGGR	sp|P19622|HME2_HUMAN Homeobox protein engrailed-2 OS=Homo sapiens OX=9606 GN=EN2 PE=2 SV=3	296.861	6C(57.021465), 7C(57.021465)	14.064	KDAGTCcAGAGGGR
1605	KGAFYCEK	sp|Q92485|ASM3B_HUMAN Acid sphingomyelinase-like phosphodiesterase 3b OS=Homo sapiens OX=9606 GN=SMPDL3B PE=1 SV=2	26.1537	6C(57.021465)	14.355	KGAFycEK
1606	KGGTVVPR	XXX_sp|Q6PH85|DCNL2_HUMAN DCN1-like protein 2 OS=Homo sapiens OX=9606 GN=DCUN1D2 PE=1 SV=1	272.151		17.761	KGGtvVPR
1607	EVVETQEGKTTIIEGR	sp|Q9NVS2|RT18A_HUMAN 39S ribosomal protein S18a, mitochondrial OS=Homo sapiens OX=9606 GN=MRPS18A PE=1 SV=1	264.986		21.852	EVVETQEGKTTIiEGR
1608	FWTQAVCENDMEPPILSADEDPVK	XXX_sp|Q86X10|RLGPB_HUMAN Ral GTPase-activating protein subunit beta OS=Homo sapiens OX=9606 GN=RALGAPB PE=1 SV=1	289.295	7C(57.021465)	7.649	FWTQAVcendMEPPILSADEDPVK
1609	KLPSPR	XXX_sp|P98174|FGD1_HUMAN FYVE, RhoGEF and PH domain-containing protein 1 OS=Homo sapiens OX=9606 GN=FGD1 PE=1 SV=2	75.9434		12.528	KlPSPR
1610	QRYEGPR	XXX_sp|Q9NVW2|RNF12_HUMAN E3 ubiquitin-protein ligase RLIM OS=Homo sapiens OX=9606 GN=RLIM PE=1 SV=3	18.0593		10.712	QrYEGPR
1611	RPFSAR	sp|P55268|LAMB2_HUMAN Laminin subunit beta-2 OS=Homo sapiens OX=9606 GN=LAMB2 PE=1 SV=2	242.156		10.932	RPFSaR
1612	KMINNR	XXX_sp|A6NE01|F186A_HUMAN Protein FAM186A OS=Homo sapiens OX=9606 GN=FAM186A PE=2 SV=3	107.006		10.991	KmiNNR
1613	KPPPPR	XXX_sp|A1X283|SPD2B_HUMAN SH3 and PX domain-containing protein 2B OS=Homo sapiens OX=9606 GN=SH3PXD2B PE=1 SV=3	120.976		12.632	KpPPPR
1614	SYGATATSPGER	sp|Q8TB61|S35B2_HUMAN Adenosine 3'-phospho 5'-phosphosulfate transporter 1 OS=Homo sapiens OX=9606 GN=SLC35B2 PE=1 SV=1	107.098		14.202	SYGATATSpGER
1615	KSPQEAAAAPGTR	sp|Q6NV74|K121L_HUMAN Uncharacterized protein KIAA1211-like OS=Homo sapiens OX=9606 GN=KIAA1211L PE=1 SV=3	6.9766		9.709	KSPQEAAAaPGTR
1616	GRPPAEKLSPNPPK	sp|P51531|SMCA2_HUMAN Probable global transcription activator SNF2L2 OS=Homo sapiens OX=9606 GN=SMARCA2 PE=1 SV=2	64.985		15.85	GRPPAEKLSPNPpK
1618	KPWGSRR	sp|Q8N4W6|DJC22_HUMAN DnaJ homolog subfamily C member 22 OS=Homo sapiens OX=9606 GN=DNAJC22 PE=2 SV=1	76.9537		8.742	KpWGSRR
1620	KEFSAENVTFWK	sp|O43566|RGS14_HUMAN Regulator of G-protein signaling 14 OS=Homo sapiens OX=9606 GN=RGS14 PE=1 SV=4	5.5999		10.224	KefsAENVTFWK
1621	RAAQGPHSR	sp|O43915|VEGFD_HUMAN Vascular endothelial growth factor D OS=Homo sapiens OX=9606 GN=VEGFD PE=1 SV=1	228.169		12.26	RAAQGPHSr
1622	LEDSENHRNAFEISGSMIER	sp|Q14155|ARHG7_HUMAN Rho guanine nucleotide exchange factor 7 OS=Homo sapiens OX=9606 GN=ARHGEF7 PE=1 SV=2	29.9722		14.291	LEDSENHRNAFEISGSMieR
1623	KWPHFGK	XXX_sp|Q8IXZ3|SP8_HUMAN Transcription factor Sp8 OS=Homo sapiens OX=9606 GN=SP8 PE=1 SV=3	149.992		11.072	KwPHFGK
1624	KIANCSK	sp|P15918|RAG1_HUMAN V(D)J recombination-activating protein 1 OS=Homo sapiens OX=9606 GN=RAG1 PE=1 SV=2	371.592	5C(57.021465)	14.203	KiaNCSK
1625	RAAAGAGGAR	sp|Q9BZ19|ANR60_HUMAN Ankyrin repeat domain-containing protein 60 OS=Homo sapiens OX=9606 GN=ANKRD60 PE=4 SV=3	153.07		16.343	RAAAGAGgAR
1626	KDSWLAELAGER	sp|Q92546|RGP1_HUMAN RAB6A-GEF complex partner protein 2 OS=Homo sapiens OX=9606 GN=RGP1 PE=1 SV=1	167.075		8.636	KdswlAELAGER
1627	KHAAVGMK	XXX_sp|P05109|S10A8_HUMAN Protein S100-A8 OS=Homo sapiens OX=9606 GN=S100A8 PE=1 SV=1	41.3953	7M(15.9949)	10.532	KHaaVGMK
1628	GLSYLQLKNTK	sp|Q69YN4|VIR_HUMAN Protein virilizer homolog OS=Homo sapiens OX=9606 GN=VIRMA PE=1 SV=2	247.856		10.938	glSYLQLKNTK
1629	NRPAIARGAAGGGGR	sp|Q86V81|THOC4_HUMAN THO complex subunit 4 OS=Homo sapiens OX=9606 GN=ALYREF PE=1 SV=3	26.4557		15.82	NRPAIArGAAGGGGR
1630	ELWYGTIPSGGNDLPPTWSVLMSGK	XXX_sp|Q8WZ42|TITIN_HUMAN Titin OS=Homo sapiens OX=9606 GN=TTN PE=1 SV=4	59.0659		18.841	elwYGTIPSGGNDLPPTWSVLMSGK
1631	SPSPGSR	sp|A7MD48|SRRM4_HUMAN Serine/arginine repetitive matrix protein 4 OS=Homo sapiens OX=9606 GN=SRRM4 PE=1 SV=2	87.067		15.243	sPSPGSR
1632	QQLLEDLR	sp|Q5VU43|MYOME_HUMAN Myomegalin OS=Homo sapiens OX=9606 GN=PDE4DIP PE=1 SV=3	31.0209		16.398	QQlLEDLR
1633	KGSSAGR	XXX_sp|Q15014|MO4L2_HUMAN Mortality factor 4-like protein 2 OS=Homo sapiens OX=9606 GN=MORF4L2 PE=1 SV=1	32.0138		12.148	KGSsAGR
1634	KGGVPR	XXX_sp|Q7Z3V4|UBE3B_HUMAN Ubiquitin-protein ligase E3B OS=Homo sapiens OX=9606 GN=UBE3B PE=1 SV=3	108.519		11.127	KgGVPR
1635	AAPLLPPGAR	sp|Q8N9I9|DTX3_HUMAN Probable E3 ubiquitin-protein ligase DTX3 OS=Homo sapiens OX=9606 GN=DTX3 PE=1 SV=2	80.0289		16.285	aAPLLPPGAR
1637	KGASNR	XXX_sp|P60323|NANO3_HUMAN Nanos homolog 3 OS=Homo sapiens OX=9606 GN=NANOS3 PE=1 SV=1	70.5269		11.259	KGasNR
1638	RNLSFR	sp|Q7KZI7|MARK2_HUMAN Serine/threonine-protein kinase MARK2 OS=Homo sapiens OX=9606 GN=MARK2 PE=1 SV=2	147.788		8.472	RNLSFr
1639	QQGTSVAQSGAQAPGR	sp|Q9BWE0|REPI1_HUMAN Replication initiator 1 OS=Homo sapiens OX=9606 GN=REPIN1 PE=1 SV=1	149.103		11.485	QQgtSVAQSGAQAPGR
1640	KTVPSSR	XXX_sp|Q8IYB3|SRRM1_HUMAN Serine/arginine repetitive matrix protein 1 OS=Homo sapiens OX=9606 GN=SRRM1 PE=1 SV=2	55.4824		10.08	KtVPSSR
1641	KDMTHWR	sp|Q96N67|DOCK7_HUMAN Dedicator of cytokinesis protein 7 OS=Homo sapiens OX=9606 GN=DOCK7 PE=1 SV=4	5.4341	3M(15.9949)	8.588	KdmtHWR
1642	GSAHGVFTMVR	XXX_sp|Q8IYD8|FANCM_HUMAN Fanconi anemia group M protein OS=Homo sapiens OX=9606 GN=FANCM PE=1 SV=2	356.68		13.807	GSAHGVfTMVR
1643	KFTLGLGSR	sp|P15863|PAX1_HUMAN Paired box protein Pax-1 OS=Homo sapiens OX=9606 GN=PAX1 PE=1 SV=4	29.0239		9.706	KFTLglGSR
1644	KMTLSLADR	sp|Q8WVC0|LEO1_HUMAN RNA polymerase-associated protein LEO1 OS=Homo sapiens OX=9606 GN=LEO1 PE=1 SV=1	37.2026		13.522	KMTLSLAdR
1645	KPPTANNSQAPSTNSEPK	sp|Q9UKI8|TLK1_HUMAN Serine/threonine-protein kinase tousled-like 1 OS=Homo sapiens OX=9606 GN=TLK1 PE=1 SV=2	375.845		11.253	KpptaNNSQAPSTNSEPK
1646	KNPGAGR	XXX_sp|Q96SI9|STRBP_HUMAN Spermatid perinuclear RNA-binding protein OS=Homo sapiens OX=9606 GN=STRBP PE=1 SV=1	21.0167		8.973	KNPGaGR
1647	GAAGGLGLAGGR	sp|Q9NPB1|NT5M_HUMAN 5'(3')-deoxyribonucleotidase, mitochondrial OS=Homo sapiens OX=9606 GN=NT5M PE=1 SV=1	87.0798		17.42	GAAGGLglAGGR
1648	HSGPLR	sp|Q9BWT1|CDCA7_HUMAN Cell division cycle-associated protein 7 OS=Homo sapiens OX=9606 GN=CDCA7 PE=1 SV=1	0.0048		11.445
1651	KPETYLMPKDGK	sp|A8MVU1|NCF1C_HUMAN Putative neutrophil cytosol factor 1C OS=Homo sapiens OX=9606 GN=NCF1C PE=5 SV=1	170.111		15.676	KPetyLMPKDGK
1652	RPQYRPQYR	sp|P16989|YBOX3_HUMAN Y-box-binding protein 3 OS=Homo sapiens OX=9606 GN=YBX3 PE=1 SV=4	313.2		23.249	RPqYRPQYR
1653	KNDTQYALR	XXX_sp|Q6DKK2|TTC19_HUMAN Tetratricopeptide repeat protein 19, mitochondrial OS=Homo sapiens OX=9606 GN=TTC19 PE=1 SV=4	39.9584		12.296	KNDTQYalR
1654	RQAPPPPPPSR	sp|O00401|WASL_HUMAN Neural Wiskott-Aldrich syndrome protein OS=Homo sapiens OX=9606 GN=WASL PE=1 SV=2	224.102		16.225	RQAPPPPpPSR
1655	VVETKGYLAAEHLATGTK	XXX_sp|Q8WXE0|CSKI2_HUMAN Caskin-2 OS=Homo sapiens OX=9606 GN=CASKIN2 PE=1 SV=2	34.0703		15.507	VVETKGYLAAehlATGTK
1657	NGVQSESLGTPRDGK	sp|Q9H0B8|CRLD2_HUMAN Cysteine-rich secretory protein LCCL domain-containing 2 OS=Homo sapiens OX=9606 GN=CRISPLD2 PE=2 SV=1	32.0889		14.316	nGVQSESLGTPRDGK
1658	RGDPSR	sp|Q9UFH2|DYH17_HUMAN Dynein heavy chain 17, axonemal OS=Homo sapiens OX=9606 GN=DNAH17 PE=1 SV=3	297.649		12.155	RGDpsR
1659	KIMEGSR	XXX_sp|Q92945|FUBP2_HUMAN Far upstream element-binding protein 2 OS=Homo sapiens OX=9606 GN=KHSRP PE=1 SV=4	133.087	3M(15.9949)	11.419	KIMEgSR
1660	KTMEGR	sp|P57060|RWD2B_HUMAN RWD domain-containing protein 2B OS=Homo sapiens OX=9606 GN=RWDD2B PE=1 SV=1	16.5342	3M(15.9949)	12.079	KTMeGR
1661	GGGGGGGGGGGGRER	sp|P0DN76|U2AF5_HUMAN Splicing factor U2AF 35 kDa subunit-like protein OS=Homo sapiens OX=9606 GN=U2AF1L5 PE=1 SV=1	9.0363		17.428	GGGGGGgggGGGRER
1662	KAPSPR	XXX_sp|Q9NYB0|TE2IP_HUMAN Telomeric repeat-binding factor 2-interacting protein 1 OS=Homo sapiens OX=9606 GN=TERF2IP PE=1 SV=1	3.7697		12.441	KaPSPR
1663	RGPPPPPR	sp|P38159|RBMX_HUMAN RNA-binding motif protein, X chromosome OS=Homo sapiens OX=9606 GN=RBMX PE=1 SV=3	95.0187		14.633	RGPpPPPR
1665	KQSNGSQSR	sp|Q9NUV7|SPTC3_HUMAN Serine palmitoyltransferase 3 OS=Homo sapiens OX=9606 GN=SPTLC3 PE=1 SV=3	64.0081		10.457	KQSNGSqsR
1666	GPAAQRR	XXX_sp|Q9UKN7|MYO15_HUMAN Unconventional myosin-XV OS=Homo sapiens OX=9606 GN=MYO15A PE=1 SV=2	242.546		10.868	GPAAQrR
1667	KGTPPGVYIK	sp|P20718|GRAH_HUMAN Granzyme H OS=Homo sapiens OX=9606 GN=GZMH PE=1 SV=1	132.057		14.753	KGtPPGVYIK
1668	LERPGETSPAQR	XXX_sp|Q7L5A3|F214B_HUMAN Protein FAM214B OS=Homo sapiens OX=9606 GN=FAM214B PE=1 SV=1	72.0161		10.918	leRPGETSPAQR
1669	SWMEPLPGFPGGAGGGGGGGGGGPGR	sp|P28356|HXD9_HUMAN Homeobox protein Hox-D9 OS=Homo sapiens OX=9606 GN=HOXD9 PE=1 SV=5	54.9617		15.834	SWMEPLPGFPGgaGGGGGGGGGGPGR
1670	KTFDVAATGSGR	XXX_sp|Q5H8A3|NMS_HUMAN Neuromedin-S OS=Homo sapiens OX=9606 GN=NMS PE=2 SV=1	70.668		8.571	KtfdvAATGSGR
1671	QAAGKGVDAALR	XXX_sp|P12235|ADT1_HUMAN ADP/ATP translocase 1 OS=Homo sapiens OX=9606 GN=SLC25A4 PE=1 SV=4	242.06		16.583	QaAGKGVDAALR
1672	RPQYRPQYR	sp|P16989|YBOX3_HUMAN Y-box-binding protein 3 OS=Homo sapiens OX=9606 GN=YBX3 PE=1 SV=4	15.6223		15.329	RPQYRpQYR
1673	AGQIGPSGPVGPTGAIGQYGPK	XXX_sp|Q96P44|COLA1_HUMAN Collagen alpha-1(XXI) chain OS=Homo sapiens OX=9606 GN=COL21A1 PE=2 SV=1	182.12		17.807	aGQIGPSGPVGPTGAIGQYGPK
1674	KEEVAAR	XXX_sp|Q14244|MAP7_HUMAN Ensconsin OS=Homo sapiens OX=9606 GN=MAP7 PE=1 SV=1	36.1866		12.806	KeEVAAR
1675	KEVPSSTVSR	XXX_sp|Q9Y4F3|MARF1_HUMAN Meiosis regulator and mRNA stability factor 1 OS=Homo sapiens OX=9606 GN=MARF1 PE=1 SV=6	293.609		9.27	KevpsSTVSR
1676	KSATFLIIEYMQSMR	XXX_sp|Q05D32|CTSL2_HUMAN CTD small phosphatase-like protein 2 OS=Homo sapiens OX=9606 GN=CTDSPL2 PE=1 SV=2	90.0052		12.269	KsATFLIIEYMQSMR
1677	RGGGAPR	XXX_sp|Q13635|PTC1_HUMAN Protein patched homolog 1 OS=Homo sapiens OX=9606 GN=PTCH1 PE=1 SV=2	13.4942		10.672	RGGgAPR
1678	KVLEMLPGSASK	sp|Q13905|RPGF1_HUMAN Rap guanine nucleotide exchange factor 1 OS=Homo sapiens OX=9606 GN=RAPGEF1 PE=1 SV=3	85.9719		15.174	KVlEMLPGSASK
1679	RSGSGESSR	XXX_sp|Q96SZ4|ZSC10_HUMAN Zinc finger and SCAN domain-containing protein 10 OS=Homo sapiens OX=9606 GN=ZSCAN10 PE=1 SV=1	69.0745		13.84	RSGSGESsR
1680	KGGPTR	sp|Q8IY22|CMIP_HUMAN C-Maf-inducing protein OS=Homo sapiens OX=9606 GN=CMIP PE=1 SV=3	11.0065		6.14	KgGPTR
1682	LGDQPRR	XXX_sp|Q9UKN7|MYO15_HUMAN Unconventional myosin-XV OS=Homo sapiens OX=9606 GN=MYO15A PE=1 SV=2	179.008		9.879	LGDQPrR
1683	KGDEGAGGLR	XXX_sp|Q9UPX8|SHAN2_HUMAN SH3 and multiple ankyrin repeat domains protein 2 OS=Homo sapiens OX=9606 GN=SHANK2 PE=1 SV=3	253.049		9.573	KGDEGAGGlR
1684	AGQPPTAAAAAQPR	sp|Q9UNA0|ATS5_HUMAN A disintegrin and metalloproteinase with thrombospondin motifs 5 OS=Homo sapiens OX=9606 GN=ADAMTS5 PE=1 SV=2	80.9811		15.451	AGQPPTAAAAAQpR
1685	QQHLRAGGAAASVPR	sp|Q6ZT52|FA43B_HUMAN Protein FAM43B OS=Homo sapiens OX=9606 GN=FAM43B PE=2 SV=1	117.061		16.922	QQHLRAGGAaasVPR
1686	KFELLTIAGTFDR	XXX_sp|A0AVF1|IFT56_HUMAN Intraflagellar transport protein 56 OS=Homo sapiens OX=9606 GN=TTC26 PE=2 SV=1	75.9242		13.221	KfeLLTIAGTFDR
1687	TSTSEKSSQGSSSQTAAMTSR	XXX_sp|Q6ZMN7|PZRN4_HUMAN PDZ domain-containing RING finger protein 4 OS=Homo sapiens OX=9606 GN=PDZRN4 PE=2 SV=3	88.998	18M(15.9949)	13.967	TSTSEKSSQGSSSQTAAMtsR
1688	AGGAQLGVMQGPMGPMGPR	sp|P02458|CO2A1_HUMAN Collagen alpha-1(II) chain OS=Homo sapiens OX=9606 GN=COL2A1 PE=1 SV=3	248.992	16M(15.9949)	12.714	AGGAQLGVMQGPMGpmgpR
1689	TFEEAFNGVDLESRIQPR	XXX_sp|O75676|KS6A4_HUMAN Ribosomal protein S6 kinase alpha-4 OS=Homo sapiens OX=9606 GN=RPS6KA4 PE=1 SV=1	171.93		15.496	TFEEAFNGVDLESriqpR
1690	KGYAHLLVK	XXX_sp|B5MCY1|TDR15_HUMAN Tudor domain-containing protein 15 OS=Homo sapiens OX=9606 GN=TDRD15 PE=2 SV=1	1.0013		14.499
1691	QTALVHGHWR	XXX_sp|Q6WQI6|HEPN1_HUMAN Putative cancer susceptibility gene HEPN1 protein OS=Homo sapiens OX=9606 GN=HEPN1 PE=5 SV=2	178.567		12.607	QTALVHghwR
1692	LDSEAVPR	sp|Q9P107|GMIP_HUMAN GEM-interacting protein OS=Homo sapiens OX=9606 GN=GMIP PE=1 SV=2	37.0543		14.008	LdsEAVPR
1693	SGSNPR	XXX_sp|P53814|SMTN_HUMAN Smoothelin OS=Homo sapiens OX=9606 GN=SMTN PE=1 SV=7	22.0313		12.196	sGSNPR
1694	KENNSPPR	sp|Q5VV43|K0319_HUMAN Dyslexia-associated protein KIAA0319 OS=Homo sapiens OX=9606 GN=KIAA0319 PE=1 SV=1	167.139		10.312	KENnSPPR
1695	GPGPMIR	sp|Q5VWQ8|DAB2P_HUMAN Disabled homolog 2-interacting protein OS=Homo sapiens OX=9606 GN=DAB2IP PE=1 SV=2	358.128		15	GPGPmIR
1696	KASGTR	sp|Q86W54|SPA24_HUMAN Spermatogenesis-associated protein 24 OS=Homo sapiens OX=9606 GN=SPATA24 PE=1 SV=2	1.9922		11.138
1698	RLAEWLVAESAR	XXX_sp|Q96JG8|MAGD4_HUMAN Melanoma-associated antigen D4 OS=Homo sapiens OX=9606 GN=MAGED4 PE=1 SV=3	8.0239		17.216	RLAEWLVAesaR
1699	KAHNQLPQYR	XXX_sp|Q9UN81|LORF1_HUMAN LINE-1 retrotransposable element ORF1 protein OS=Homo sapiens OX=9606 GN=L1RE1 PE=1 SV=1	9		21.294	KAHNQlPQYR
1700	NRPAIARGAAGGGGR	sp|Q86V81|THOC4_HUMAN THO complex subunit 4 OS=Homo sapiens OX=9606 GN=ALYREF PE=1 SV=3	28.0328		46.996	NRPAIArGAAGGGGR
1701	RPSLLMGNIR	XXX_sp|A2RUS2|DEND3_HUMAN DENN domain-containing protein 3 OS=Homo sapiens OX=9606 GN=DENND3 PE=1 SV=2	91.0138	6M(15.9949)	20.8	RPsLLMGNIR
1702	TSASTKVGEIFSAAGAAFTK	sp|Q8IXM2|BAP18_HUMAN Chromatin complexes subunit BAP18 OS=Homo sapiens OX=9606 GN=BAP18 PE=1 SV=1	3.0111		9.692
1703	RPTRLAASDR	XXX_sp|O60243|H6ST1_HUMAN Heparan-sulfate 6-O-sulfotransferase 1 OS=Homo sapiens OX=9606 GN=HS6ST1 PE=1 SV=5	121.032		13.155	RPTrLAASDR
1704	KLQEQIHR	sp|O60293|ZC3H1_HUMAN Zinc finger C3H1 domain-containing protein OS=Homo sapiens OX=9606 GN=ZFC3H1 PE=1 SV=3	357.192		7.829	klqEQIHR
1705	KGPGGGAPVR	sp|Q8N5D0|WDTC1_HUMAN WD and tetratricopeptide repeats protein 1 OS=Homo sapiens OX=9606 GN=WDTC1 PE=1 SV=2	67.9479		14.576	KgPGGGAPVR
1706	RIATIVPR	sp|Q9Y6J0|CABIN_HUMAN Calcineurin-binding protein cabin-1 OS=Homo sapiens OX=9606 GN=CABIN1 PE=1 SV=1	0.9599		14.083
1707	KQDTEAAR	sp|Q96DU7|IP3KC_HUMAN Inositol-trisphosphate 3-kinase C OS=Homo sapiens OX=9606 GN=ITPKC PE=1 SV=1	37.015		10.599	KqdTEAAR
1708	QPRNPR	sp|P13637|AT1A3_HUMAN Sodium/potassium-transporting ATPase subunit alpha-3 OS=Homo sapiens OX=9606 GN=ATP1A3 PE=1 SV=3	223.585		11.808	QPRNpR
1709	KYGHHR	XXX_sp|P15516|HIS3_HUMAN Histatin-3 OS=Homo sapiens OX=9606 GN=HTN3 PE=1 SV=2	101.126		11.258	KygHHR
1710	KITAAEQVR	XXX_sp|Q8IU68|TMC8_HUMAN Transmembrane channel-like protein 8 OS=Homo sapiens OX=9606 GN=TMC8 PE=1 SV=1	44.9725		12.153	KitaaEQVR
1711	DGNNSEASGPYRR	sp|Q9NQI0|DDX4_HUMAN Probable ATP-dependent RNA helicase DDX4 OS=Homo sapiens OX=9606 GN=DDX4 PE=1 SV=2	109.583		12.702	dgnnSEASGPYRR
1712	KPPKKPPSR	XXX_sp|Q8IYB3|SRRM1_HUMAN Serine/arginine repetitive matrix protein 1 OS=Homo sapiens OX=9606 GN=SRRM1 PE=1 SV=2	82.5844		10.244	KppkkPPSR
1713	RAALGTIVGNPR	XXX_sp|Q96QD9|UIF_HUMAN UAP56-interacting factor OS=Homo sapiens OX=9606 GN=FYTTD1 PE=1 SV=3	164.099		12.43	RaaLGTIVGNPR
1714	RAPLGR	sp|Q8NCH0|CHSTE_HUMAN Carbohydrate sulfotransferase 14 OS=Homo sapiens OX=9606 GN=CHST14 PE=1 SV=2	5.3187		15.553	RAPLgR
1715	LPIFGSVMK	XXX_sp|P01023|A2MG_HUMAN Alpha-2-macroglobulin OS=Homo sapiens OX=9606 GN=A2M PE=1 SV=3	5.9881		14.958	lPIFGSVMK
1716	GPPPSR	XXX_sp|Q5VT52|RPRD2_HUMAN Regulation of nuclear pre-mRNA domain-containing protein 2 OS=Homo sapiens OX=9606 GN=RPRD2 PE=1 SV=1	1.5281		6.253
1717	KGPQASSPR	sp|Q8N1G1|REXO1_HUMAN RNA exonuclease 1 homolog OS=Homo sapiens OX=9606 GN=REXO1 PE=1 SV=3	22.0051		16.603	KGpQASSPR
1719	KSPYLHPCVR	sp|Q8NBS3|S4A11_HUMAN Sodium bicarbonate transporter-like protein 11 OS=Homo sapiens OX=9606 GN=SLC4A11 PE=1 SV=2	70.9951	8C(57.021465)	10.776	KSPYLhPCVR
1720	KHPEVHVETK	XXX_sp|Q8TF42|UBS3B_HUMAN Ubiquitin-associated and SH3 domain-containing protein B OS=Homo sapiens OX=9606 GN=UBASH3B PE=1 SV=2	56.0521		16.739	KHpEVHVETK
1721	QYLPASKFADVAK	XXX_sp|O76090|BEST1_HUMAN Bestrophin-1 OS=Homo sapiens OX=9606 GN=BEST1 PE=1 SV=1	3.9117		13.676	QylPASKFADVAK
1722	KLGGGGGEACPER	XXX_sp|P31275|HXC12_HUMAN Homeobox protein Hox-C12 OS=Homo sapiens OX=9606 GN=HOXC12 PE=3 SV=2	10.9878	10C(57.021465)	13.052	KlGGGGGEACPER
1723	RMAVILSLEQGNR	sp|Q12888|TP53B_HUMAN TP53-binding protein 1 OS=Homo sapiens OX=9606 GN=TP53BP1 PE=1 SV=2	224.146		15.044	RMAVILSLEQGnR
1724	MGRARPGQR	sp|Q9NZV5|SELN_HUMAN Selenoprotein N OS=Homo sapiens OX=9606 GN=SELENON PE=1 SV=5	34.0771	1M(15.9949)	11.102	MGRARpGQR
1725	KPTALSAPR	sp|Q96BX8|MOB3A_HUMAN MOB kinase activator 3A OS=Homo sapiens OX=9606 GN=MOB3A PE=1 SV=1	31.0472		13.214	KpTALSAPR
1726	SAELPSLFPSSER	XXX_sp|Q9UP95|S12A4_HUMAN Solute carrier family 12 member 4 OS=Homo sapiens OX=9606 GN=SLC12A4 PE=1 SV=2	140.99		14.12	saELPSLFPSSER
1727	KKPPQSGDASSQR	XXX_sp|Q15291|RBBP5_HUMAN Retinoblastoma-binding protein 5 OS=Homo sapiens OX=9606 GN=RBBP5 PE=1 SV=2	106.632		10.485	KKPPQSGDASSqR
1728	EVYQQQQYGSGGR	sp|Q99729|ROAA_HUMAN Heterogeneous nuclear ribonucleoprotein A/B OS=Homo sapiens OX=9606 GN=HNRNPAB PE=1 SV=2	226.071		17.516	EVyQQQQYGSGGR
1729	KGALHPIR	XXX_sp|Q13586|STIM1_HUMAN Stromal interaction molecule 1 OS=Homo sapiens OX=9606 GN=STIM1 PE=1 SV=3	211.093		16.643	KgALHPIR
1730	KEELAQIVDEPARPVER	XXX_sp|Q86W50|MET16_HUMAN RNA N6-adenosine-methyltransferase METTL16 OS=Homo sapiens OX=9606 GN=METTL16 PE=1 SV=2	139.049		14.653	KEELAQIVDEPArPVER
1731	KVGGAGPPR	XXX_sp|Q8N142|PURA1_HUMAN Adenylosuccinate synthetase isozyme 1 OS=Homo sapiens OX=9606 GN=ADSSL1 PE=1 SV=1	141.045		12.899	KvGGAGPPR
1732	RLAPNEER	XXX_sp|Q9Y4F4|TGRM1_HUMAN TOG array regulator of axonemal microtubules protein 1 OS=Homo sapiens OX=9606 GN=TOGARAM1 PE=1 SV=4	36.9988		7.959	RLAPNEeR
1733	ESLHGKPR	XXX_sp|Q9BXU1|STK31_HUMAN Serine/threonine-protein kinase 31 OS=Homo sapiens OX=9606 GN=STK31 PE=2 SV=2	137.996		8.039	esLHGKPR
1735	KAGQLSQGAAEEDHGCR	sp|Q9UBG0|MRC2_HUMAN C-type mannose receptor 2 OS=Homo sapiens OX=9606 GN=MRC2 PE=1 SV=2	366.181	16C(57.021465)	12.022	KAgQLSQGAAEEDHGCR
1736	KPLKELMDMLK	XXX_sp|Q6VAB6|KSR2_HUMAN Kinase suppressor of Ras 2 OS=Homo sapiens OX=9606 GN=KSR2 PE=1 SV=2	181.949	7M(15.9949), 9M(15.9949)	14.352	KPlKELMDMLK
1737	IHSRSDGLPTDQPR	XXX_sp|A0A0J9YY54|TX13D_HUMAN Testis-expressed protein 13D OS=Homo sapiens OX=9606 GN=TEX13D PE=3 SV=1	214.102		15.733	IHSRSDGLPTDqpR
1738	QAAQQDQSTYR	XXX_sp|Q9UG22|GIMA2_HUMAN GTPase IMAP family member 2 OS=Homo sapiens OX=9606 GN=GIMAP2 PE=1 SV=2	153.034		14.133	qaAQQDQSTYR
1739	LQPPEVVPMELR	sp|Q96F44|TRI11_HUMAN E3 ubiquitin-protein ligase TRIM11 OS=Homo sapiens OX=9606 GN=TRIM11 PE=1 SV=2	269.105	9M(15.9949)	12.323	LQPPEVvpMELR
1740	NQGGYGGSSSSSSYGSGR	sp|P09651|ROA1_HUMAN Heterogeneous nuclear ribonucleoprotein A1 OS=Homo sapiens OX=9606 GN=HNRNPA1 PE=1 SV=5	224.058		20.139	NQgGYGGSSSSSSYGSGR
1741	GRGAPPPPPSR	sp|O00401|WASL_HUMAN Neural Wiskott-Aldrich syndrome protein OS=Homo sapiens OX=9606 GN=WASL PE=1 SV=2	228.125		21.11	GRGAPPpPPSR
1742	QPSTPQPTPSPTR	XXX_sp|O15021|MAST4_HUMAN Microtubule-associated serine/threonine-protein kinase 4 OS=Homo sapiens OX=9606 GN=MAST4 PE=1 SV=4	138.064		16.232	QPSTPQPTPSptR
1743	APGPQAGPGPGVR	sp|O76024|WFS1_HUMAN Wolframin OS=Homo sapiens OX=9606 GN=WFS1 PE=1 SV=2	72.9751		16.29	APGPQAgpGPGVR
1744	AGQPPTAAAAAQPRR	sp|Q9UNA0|ATS5_HUMAN A disintegrin and metalloproteinase with thrombospondin motifs 5 OS=Homo sapiens OX=9606 GN=ADAMTS5 PE=1 SV=2	77.1057		19.69	AGQpptAAAAAQPRR
1746	RGPPPPPTASEPTR	sp|O14776|TCRG1_HUMAN Transcription elongation regulator 1 OS=Homo sapiens OX=9606 GN=TCERG1 PE=1 SV=2	251.197		15.52	RGPPPPptaseptR
1747	RGIFCISPQR	sp|Q4VNC1|AT134_HUMAN Probable cation-transporting ATPase 13A4 OS=Homo sapiens OX=9606 GN=ATP13A4 PE=2 SV=3	17.948	5C(57.021465)	14.924	RGIFCISPqR
1748	RGGHQNNYKPY	sp|Q99729|ROAA_HUMAN Heterogeneous nuclear ribonucleoprotein A/B OS=Homo sapiens OX=9606 GN=HNRNPAB PE=1 SV=2	0.0004		10.152
1749	RNTTPSVPSLR	sp|Q969W3|F104A_HUMAN Protein FAM104A OS=Homo sapiens OX=9606 GN=FAM104A PE=1 SV=2	83.9727		14.306	RNTTPSVPSlR
1750	KGFGSSGLR	sp|Q8N1D0|BWR1B_HUMAN Beckwith-Wiedemann syndrome chromosomal region 1 candidate gene B protein OS=Homo sapiens OX=9606 GN=SLC22A18AS PE=2 SV=3	123.003		12.298	KGfGSSGLR
1751	EIKALYTATEK	sp|P30622|CLIP1_HUMAN CAP-Gly domain-containing linker protein 1 OS=Homo sapiens OX=9606 GN=CLIP1 PE=1 SV=2	75.004		13.762	eikALYTATEK
1752	KLAELHVATSEADSR	XXX_sp|Q8NF91|SYNE1_HUMAN Nesprin-1 OS=Homo sapiens OX=9606 GN=SYNE1 PE=1 SV=4	159.725		11.646	KlAELHVATSEADSR
1753	KEDTGGGGR	sp|Q9H2D6|TARA_HUMAN TRIO and F-actin-binding protein OS=Homo sapiens OX=9606 GN=TRIOBP PE=1 SV=3	53.0498		12.012	KEDTGgggR
1754	KWSLWEGGVR	sp|P15848|ARSB_HUMAN Arylsulfatase B OS=Homo sapiens OX=9606 GN=ARSB PE=1 SV=1	137.934		14.223	KwSLWEGGVR
1755	RPSTAR	sp|A6NE01|F186A_HUMAN Protein FAM186A OS=Homo sapiens OX=9606 GN=FAM186A PE=2 SV=3	5.7745		9.224	RPsTAR
1756	NQGGYGGSSSSSSYGSGR	sp|P09651|ROA1_HUMAN Heterogeneous nuclear ribonucleoprotein A1 OS=Homo sapiens OX=9606 GN=HNRNPA1 PE=1 SV=5	243.067		21.914	NQGGyggsSSSSSYGSGR
1757	KGDSVGLR	sp|Q07157|ZO1_HUMAN Tight junction protein ZO-1 OS=Homo sapiens OX=9606 GN=TJP1 PE=1 SV=3	15.4645		10.681	KGDSVgLR
1758	KSLGGHVGR	sp|A8MPY1|GBRR3_HUMAN Gamma-aminobutyric acid receptor subunit rho-3 OS=Homo sapiens OX=9606 GN=GABRR3 PE=3 SV=2	109.513		8.504	KslGGHVGR
1759	RGPPGR	XXX_sp|O60883|G37L1_HUMAN G-protein coupled receptor 37-like 1 OS=Homo sapiens OX=9606 GN=GPR37L1 PE=1 SV=2	16.0056		12.458	RGPPgR
1760	RPSGSK	sp|Q9H628|RERGL_HUMAN Ras-related and estrogen-regulated growth inhibitor-like protein OS=Homo sapiens OX=9606 GN=RERGL PE=2 SV=1	8.4795		9.136	RPSgsK
1761	KANLLSSR	XXX_sp|Q8TEU7|RPGF6_HUMAN Rap guanine nucleotide exchange factor 6 OS=Homo sapiens OX=9606 GN=RAPGEF6 PE=1 SV=2	52.0325		7.903	KANLLSsR
1763	LSDESAMDEDKHATADSDVSSK	sp|Q9UPP5|K1107_HUMAN AP2-interacting clathrin-endocytosis protein OS=Homo sapiens OX=9606 GN=KIAA1107 PE=1 SV=3	27.0474		15.457	lsdeSAMDEDKHATADSDVSSK
1764	RPQYRPQYR	sp|P16989|YBOX3_HUMAN Y-box-binding protein 3 OS=Homo sapiens OX=9606 GN=YBX3 PE=1 SV=4	314.19		23.253	RPQYrPQYR
1766	GGLGAGAAGGGGAGR	sp|Q8WXX7|AUTS2_HUMAN Autism susceptibility gene 2 protein OS=Homo sapiens OX=9606 GN=AUTS2 PE=1 SV=1	83.054		19.273	GGLGAGAAGGGGAgR
1767	TPVLSGRTGGGPPLGER	XXX_sp|Q9H8H2|DDX31_HUMAN Probable ATP-dependent RNA helicase DDX31 OS=Homo sapiens OX=9606 GN=DDX31 PE=1 SV=2	86.0874		17.136	TPVLSGRTGGgPPLGER
1768	ATLPDTAAPPGLPPAAAGPGK	sp|Q460N5|PAR14_HUMAN Protein mono-ADP-ribosyltransferase PARP14 OS=Homo sapiens OX=9606 GN=PARP14 PE=1 SV=3	95.1105		18.964	ATLPdTAAPPGLPPAAAGPGK
1769	KLTEGVLMR	sp|Q96EP0|RNF31_HUMAN E3 ubiquitin-protein ligase RNF31 OS=Homo sapiens OX=9606 GN=RNF31 PE=1 SV=1	64.9724		8.665	KlTEGVLMR
1770	CGEIGHVAINCSK	sp|Q8WW36|ZCH13_HUMAN Zinc finger CCHC domain-containing protein 13 OS=Homo sapiens OX=9606 GN=ZCCHC13 PE=1 SV=1	340.837	1C(57.021465), 11C(57.021465)	12.569	cgeigHVAINCSK
1771	STPTNQKGSIIPNNIR	sp|O43247|TEX33_HUMAN Testis-expressed protein 33 OS=Homo sapiens OX=9606 GN=TEX33 PE=2 SV=2	225.184		16.319	sTPTNQKGSIIPNNIR
1772	KYLESLMGK	sp|P01282|VIP_HUMAN VIP peptides OS=Homo sapiens OX=9606 GN=VIP PE=1 SV=1	1.6709		7.511
1773	KTGPPGYNR	XXX_sp|Q9UFH2|DYH17_HUMAN Dynein heavy chain 17, axonemal OS=Homo sapiens OX=9606 GN=DNAH17 PE=1 SV=3	23.0652		12.358	KTGPpGYNR
1774	IFSLMKEAR	sp|Q96QC0|PP1RA_HUMAN Serine/threonine-protein phosphatase 1 regulatory subunit 10 OS=Homo sapiens OX=9606 GN=PPP1R10 PE=1 SV=1	384.054	5M(15.9949)	14.748	iFSLMKEAR
1775	RPAGYR	XXX_sp|Q5PR19|YI024_HUMAN Putative UPF0607 protein LOC392364 OS=Homo sapiens OX=9606 PE=2 SV=3	125.066		13.477	RPaGYR
1776	KWEAAR	sp|Q29836|1B67_HUMAN HLA class I histocompatibility antigen, B-67 alpha chain OS=Homo sapiens OX=9606 GN=HLA-B PE=1 SV=1	149.397		10.284	KWEAaR
1777	RGPPPPR	sp|O75526|RMXL2_HUMAN RNA-binding motif protein, X-linked-like-2 OS=Homo sapiens OX=9606 GN=RBMXL2 PE=1 SV=3	2.9493		10.207
1779	RNATGR	sp|Q8N1X5|YF001_HUMAN Uncharacterized protein FLJ37310 OS=Homo sapiens OX=9606 PE=2 SV=1	8.4971		6.764	RNAtgR
1780	KGPGSR	sp|Q86V59|PNM8A_HUMAN Paraneoplastic antigen-like protein 8A OS=Homo sapiens OX=9606 GN=PNMA8A PE=1 SV=2	114.009		7.408	KGpgSR
1782	VAAIGNNAILVKEIVR	XXX_sp|O00763|ACACB_HUMAN Acetyl-CoA carboxylase 2 OS=Homo sapiens OX=9606 GN=ACACB PE=1 SV=3	58.0369		10.604	vAAIGNNAILVKEIVR
1783	RTGGGGGFGGAGR	XXX_sp|Q86V81|THOC4_HUMAN THO complex subunit 4 OS=Homo sapiens OX=9606 GN=ALYREF PE=1 SV=3	189.113		25.124	RTGgGGGFGGAGR
1784	RQAPPPPPPSR	sp|O00401|WASL_HUMAN Neural Wiskott-Aldrich syndrome protein OS=Homo sapiens OX=9606 GN=WASL PE=1 SV=2	330.147		16.509	RqapPPPPPSR
1785	AGGVFANSGPKQILGDK	XXX_sp|Q5JSJ4|INT6L_HUMAN Integrator complex subunit 6-like OS=Homo sapiens OX=9606 GN=INTS6L PE=1 SV=1	133.011		13.11	AGGVFANSGPKQIlgDK
1786	KVELEANVVPGSGAGSSVGASACK	XXX_sp|Q8ND83|SLAI1_HUMAN SLAIN motif-containing protein 1 OS=Homo sapiens OX=9606 GN=SLAIN1 PE=1 SV=3	106.903	23C(57.021465)	14.996	KVeLEANVVPGSGAGSSVGASACK
1787	KGSWQEALCSTDK	XXX_sp|Q9BT09|CNPY3_HUMAN Protein canopy homolog 3 OS=Homo sapiens OX=9606 GN=CNPY3 PE=1 SV=1	55.0603	9C(57.021465)	14.247	KGSWqEALCSTDK
1788	RLQSLGVPGAAASR	sp|Q86V88|MGDP1_HUMAN Magnesium-dependent phosphatase 1 OS=Homo sapiens OX=9606 GN=MDP1 PE=1 SV=1	56.0214		17.236	RLqSLGVPGAAASR
1789	KPVPPSEGK	sp|Q9BXK5|B2L13_HUMAN Bcl-2-like protein 13 OS=Homo sapiens OX=9606 GN=BCL2L13 PE=1 SV=1	277.334		12.726	KpvppseGK
1790	KYPDTNNR	XXX_sp|Q8N1F7|NUP93_HUMAN Nuclear pore complex protein Nup93 OS=Homo sapiens OX=9606 GN=NUP93 PE=1 SV=2	132.024		9.887	KypdTNNR
1791	IFSLMKEAR	sp|Q96QC0|PP1RA_HUMAN Serine/threonine-protein phosphatase 1 regulatory subunit 10 OS=Homo sapiens OX=9606 GN=PPP1R10 PE=1 SV=1	385.175	5M(15.9949)	16.188	iFSLMKEAR
1792	KAELEENQR	sp|P46100|ATRX_HUMAN Transcriptional regulator ATRX OS=Homo sapiens OX=9606 GN=ATRX PE=1 SV=5	266.139		12.685	KAELEENqR
1793	RYSVAEEK	sp|Q9Y5E6|PCDB3_HUMAN Protocadherin beta-3 OS=Homo sapiens OX=9606 GN=PCDHB3 PE=2 SV=1	30.0396		13.479	RYSVaeEK
1794	RPTINFPPGPR	XXX_sp|O75923|DYSF_HUMAN Dysferlin OS=Homo sapiens OX=9606 GN=DYSF PE=1 SV=1	8.0054		15.692	RPTINFPPgpR
1795	KAQQGVR	sp|Q13393|PLD1_HUMAN Phospholipase D1 OS=Homo sapiens OX=9606 GN=PLD1 PE=1 SV=1	14.9852		8.425	KAQQGvR
1796	KLLIQAAIVR	sp|Q13616|CUL1_HUMAN Cullin-1 OS=Homo sapiens OX=9606 GN=CUL1 PE=1 SV=2	30.9445		14.267	KllIQAAIVR
1797	GPGPSQPPSR	XXX_sp|Q86VQ6|TRXR3_HUMAN Thioredoxin reductase 3 OS=Homo sapiens OX=9606 GN=TXNRD3 PE=1 SV=4	27.0331		12.798	GPgPSQPPSR
1799	GGGFNGSGRR	XXX_sp|Q32P51|RA1L2_HUMAN Heterogeneous nuclear ribonucleoprotein A1-like 2 OS=Homo sapiens OX=9606 GN=HNRNPA1L2 PE=2 SV=2	188.046		9.806	GGGFNGSgRR
1800	IAALVSDNALLSPPFR	XXX_sp|A6NGW2|STRCL_HUMAN Putative stereocilin-like protein OS=Homo sapiens OX=9606 GN=STRCP1 PE=5 SV=1	27.0225		17.743	iAALVSDNALLSPPFR
1801	KPEDTNRR	sp|Q13418|ILK_HUMAN Integrin-linked protein kinase OS=Homo sapiens OX=9606 GN=ILK PE=1 SV=2	3.9826		11.736	KPEDTnRR
1802	RPQYRPQYR	sp|P16989|YBOX3_HUMAN Y-box-binding protein 3 OS=Homo sapiens OX=9606 GN=YBX3 PE=1 SV=4	13.9792		18.016	RPQYRPQYr
1803	SPRPYRASFAR	XXX_sp|Q8IXZ2|ZC3H3_HUMAN Zinc finger CCCH domain-containing protein 3 OS=Homo sapiens OX=9606 GN=ZC3H3 PE=1 SV=3	8.0212		17.651	SPRPYRASFaR
1804	KTSAGK	sp|Q12979|ABR_HUMAN Active breakpoint cluster region-related protein OS=Homo sapiens OX=9606 GN=ABR PE=2 SV=2	211.596		9.146	KtsaGK
1805	ELMSSAATTLIGIGDR	XXX_sp|Q12879|NMDE1_HUMAN Glutamate receptor ionotropic, NMDA 2A OS=Homo sapiens OX=9606 GN=GRIN2A PE=1 SV=1	25.0074		13.419	ELMSSAATTLIGIGdR
1806	KLPSPR	XXX_sp|P98174|FGD1_HUMAN FYVE, RhoGEF and PH domain-containing protein 1 OS=Homo sapiens OX=9606 GN=FGD1 PE=1 SV=2	76.4726		12.843	KlPSPR
1807	KTASDVSSGR	XXX_sp|Q01484|ANK2_HUMAN Ankyrin-2 OS=Homo sapiens OX=9606 GN=ANK2 PE=1 SV=4	1.6551		11.098
1808	KIANCSK	sp|P15918|RAG1_HUMAN V(D)J recombination-activating protein 1 OS=Homo sapiens OX=9606 GN=RAG1 PE=1 SV=2	126.992	5C(57.021465)	12.503	KiaNCSK
1809	RSPPSR	sp|A7MD48|SRRM4_HUMAN Serine/arginine repetitive matrix protein 4 OS=Homo sapiens OX=9606 GN=SRRM4 PE=1 SV=2	12.4958		10.847	RsPPSR
1810	QQQLGALFLHHHLR	XXX_sp|Q8WUI4|HDAC7_HUMAN Histone deacetylase 7 OS=Homo sapiens OX=9606 GN=HDAC7 PE=1 SV=2	377.916		12.996	QQQLGALFLHHHlR
1811	FNSTQIAAMAPEHEEPR	sp|Q4G148|GXLT1_HUMAN Glucoside xylosyltransferase 1 OS=Homo sapiens OX=9606 GN=GXYLT1 PE=1 SV=2	265.295		13.098	FNSTQIAaMAPEHEEPR
1812	RQQAIETINETR	XXX_sp|P0C7V6|SP202_HUMAN Putative transcription factor SPT20 homolog-like 2 OS=Homo sapiens OX=9606 GN=SUPT20HL2 PE=5 SV=1	4.8273		13.3	RQQAIETINEtR
1813	ISHEQIKLR	XXX_sp|Q5T9G4|ARM12_HUMAN Armadillo repeat-containing protein 12 OS=Homo sapiens OX=9606 GN=ARMC12 PE=2 SV=1	131.269		13.708	ISHEQIKlR
1814	VTHAEAVKALK	sp|Q9P202|WHRN_HUMAN Whirlin OS=Homo sapiens OX=9606 GN=WHRN PE=1 SV=4	192.947		12.593	VTHAEAVKAlK
1815	KCPPPR	XXX_sp|Q9C0D3|ZY11B_HUMAN Protein zyg-11 homolog B OS=Homo sapiens OX=9606 GN=ZYG11B PE=1 SV=2	57.9736	2C(57.021465)	12.426	KcPPPR
1816	MAASLPGPGSR	sp|Q8TF76|HASP_HUMAN Serine/threonine-protein kinase haspin OS=Homo sapiens OX=9606 GN=HASPIN PE=1 SV=3	227.149	N-term(42.0106)	18.213	maASLPGPGSR
1817	KGPGGGAPVR	sp|Q8N5D0|WDTC1_HUMAN WD and tetratricopeptide repeats protein 1 OS=Homo sapiens OX=9606 GN=WDTC1 PE=1 SV=2	137.047		14.796	KgPGGGAPVR
1818	CRCQAASVESAGPR	XXX_sp|Q9UFD9|RIM3A_HUMAN RIMS-binding protein 3A OS=Homo sapiens OX=9606 GN=RIMBP3 PE=1 SV=4	96.1826	1C(57.021465), 3C(57.021465)	14.514	cRCQAASVESAGPR
1819	RPQSPSPR	sp|Q99590|SCAFB_HUMAN Protein SCAF11 OS=Homo sapiens OX=9606 GN=SCAF11 PE=1 SV=2	82.9969		13.136	RPQsPSPR
1820	RPAGISYR	sp|Q9ULQ1|TPC1_HUMAN Two pore calcium channel protein 1 OS=Homo sapiens OX=9606 GN=TPCN1 PE=1 SV=3	223.079		15.417	RPAGiSYR
1821	REATNVR	sp|Q9BX84|TRPM6_HUMAN Transient receptor potential cation channel subfamily M member 6 OS=Homo sapiens OX=9606 GN=TRPM6 PE=1 SV=2	76.7894		12.294	REATnVR
1823	FLEISSPFLNYR	sp|Q8N7X0|ADGB_HUMAN Androglobin OS=Homo sapiens OX=9606 GN=ADGB PE=2 SV=3	306.118		13.207	FLEiSSPFLNYR
1824	TLVHHQLIQNDGK	XXX_sp|Q8WXE9|STON2_HUMAN Stonin-2 OS=Homo sapiens OX=9606 GN=STON2 PE=1 SV=1	75.0532		16.891	tLVHHQLIQNDGK
1825	KGGGGGGGR	XXX_sp|Q96NL0|RUN3B_HUMAN RUN domain-containing protein 3B OS=Homo sapiens OX=9606 GN=RUNDC3B PE=2 SV=1	352.173		17.777	KGGgGGGGR
1826	RPQYRPQYR	sp|P16989|YBOX3_HUMAN Y-box-binding protein 3 OS=Homo sapiens OX=9606 GN=YBX3 PE=1 SV=4	14.9869		18.582	RPQYRPQyR
1827	GPKVGSLGLPAHPR	sp|Q08378|GOGA3_HUMAN Golgin subfamily A member 3 OS=Homo sapiens OX=9606 GN=GOLGA3 PE=1 SV=2	54.978		17.37	GPkvGSLGLPAHPR
1828	RRPPSPR	sp|Q86UR5|RIMS1_HUMAN Regulating synaptic membrane exocytosis protein 1 OS=Homo sapiens OX=9606 GN=RIMS1 PE=1 SV=1	62.0463		14.162	RRPPSpR
1829	SATRPKQPIVPR	XXX_sp|Q5VZK9|CARL1_HUMAN F-actin-uncapping protein LRRC16A OS=Homo sapiens OX=9606 GN=CARMIL1 PE=1 SV=1	119.512		13.179	SATRPKQPIvPR
1830	IMVITVSLIMLR	sp|Q96K37|S35E1_HUMAN Solute carrier family 35 member E1 OS=Homo sapiens OX=9606 GN=SLC35E1 PE=1 SV=2	91.0232	2M(15.9949)	14.981	imvITVSLIMLR
1831	KELQMGR	XXX_sp|A0A0J9YXQ4|PMA6E_HUMAN Paraneoplastic antigen Ma6E OS=Homo sapiens OX=9606 GN=PNMA6E PE=4 SV=1	19.9808		11.811	KeLQMGR
1833	KQQISLATQMVR	sp|P48643|TCPE_HUMAN T-complex protein 1 subunit epsilon OS=Homo sapiens OX=9606 GN=CCT5 PE=1 SV=1	319.273	10M(15.9949)	9.14	KQQISLATqmvR
1834	KAPEQSLPR	XXX_sp|P42696|RBM34_HUMAN RNA-binding protein 34 OS=Homo sapiens OX=9606 GN=RBM34 PE=1 SV=2	145.996		12.285	KAPEQSLpR
1835	NQGGYGGSSSSSSYGSGR	sp|P09651|ROA1_HUMAN Heterogeneous nuclear ribonucleoprotein A1 OS=Homo sapiens OX=9606 GN=HNRNPA1 PE=1 SV=5	226.072		45	NQgGYGGSSSSSSYGSGR
1836	DQAGGGGR	sp|Q9Y2U8|MAN1_HUMAN Inner nuclear membrane protein Man1 OS=Homo sapiens OX=9606 GN=LEMD3 PE=1 SV=2	338.229		18.536	dQAGGGGR
1837	KEMILMER	sp|Q03828|EVX2_HUMAN Homeobox even-skipped homolog protein 2 OS=Homo sapiens OX=9606 GN=EVX2 PE=2 SV=2	45.7212	3M(15.9949), 6M(15.9949)	6.598	KemILMER
1838	RPRPPNAPSQDGK	sp|P16989|YBOX3_HUMAN Y-box-binding protein 3 OS=Homo sapiens OX=9606 GN=YBX3 PE=1 SV=4	156.1		22.963	RPRPpnAPSQDGK
1839	KPQESR	sp|Q92622|RUBIC_HUMAN Run domain Beclin-1-interacting and cysteine-rich domain-containing protein OS=Homo sapiens OX=9606 GN=RUBCN PE=1 SV=4	294.027		11.617	KPqESR
1840	QQLQRELQR	XXX_sp|Q8N370|LAT4_HUMAN Large neutral amino acids transporter small subunit 4 OS=Homo sapiens OX=9606 GN=SLC43A2 PE=1 SV=1	46.0363		19.949	QQlQRELQR
1841	KFSQNNEPK	XXX_sp|P0DMB2|CH088_HUMAN Uncharacterized protein C8orf88 OS=Homo sapiens OX=9606 GN=C8orf88 PE=4 SV=1	12.0004		12.013	KFSQNnEPK
1842	RPGGAAGR	XXX_sp|Q9H6A9|PCX3_HUMAN Pecanex-like protein 3 OS=Homo sapiens OX=9606 GN=PCNX3 PE=1 SV=2	137.03		12.974	RPGGAagR
1843	NQKGIMR	sp|O94885|SASH1_HUMAN SAM and SH3 domain-containing protein 1 OS=Homo sapiens OX=9606 GN=SASH1 PE=1 SV=3	62.0447	6M(15.9949)	14.139	nQKGIMR
1844	RGPPGPEETGAPER	XXX_sp|O60312|AT10A_HUMAN Probable phospholipid-transporting ATPase VA OS=Homo sapiens OX=9606 GN=ATP10A PE=2 SV=2	28.0037		18.246	RGPPgPEETGAPER
1845	KSSSPR	XXX_sp|Q9UGU0|TCF20_HUMAN Transcription factor 20 OS=Homo sapiens OX=9606 GN=TCF20 PE=1 SV=3	112.045		11.907	KsSSPR
1846	KVVASFPR	sp|P51530|DNA2_HUMAN DNA replication ATP-dependent helicase/nuclease DNA2 OS=Homo sapiens OX=9606 GN=DNA2 PE=1 SV=3	258.525		12.966	KvvasFPR
1847	HLMEQSSPGFR	sp|Q5SXH7|PKHS1_HUMAN Pleckstrin homology domain-containing family S member 1 OS=Homo sapiens OX=9606 GN=PLEKHS1 PE=1 SV=3	6.0344		15.664	hlMEQSSPGFR
1848	RYTSDIAAR	XXX_sp|Q8NF91|SYNE1_HUMAN Nesprin-1 OS=Homo sapiens OX=9606 GN=SYNE1 PE=1 SV=4	206.58		14.449	RYTsDIAAR
1849	KGCVPCR	XXX_sp|P0CJ78|ZN865_HUMAN Zinc finger protein 865 OS=Homo sapiens OX=9606 GN=ZNF865 PE=1 SV=1	206.412	3C(57.021465), 6C(57.021465)	11.059	KGCVPcR
1851	VTQGLAEAGRGR	sp|Q6UXB4|CLC4G_HUMAN C-type lectin domain family 4 member G OS=Homo sapiens OX=9606 GN=CLEC4G PE=1 SV=1	29.0383		12.229	vTQGLAEAGRGR
1852	MKQFDLCHVVGPFEGIVK	XXX_sp|P20929|NEBU_HUMAN Nebulin OS=Homo sapiens OX=9606 GN=NEB PE=1 SV=5	261.994	7C(57.021465)	16.048	MKQFDLCHVVGPFEGIvK
1853	RGPGPRPAR	sp|Q5T036|F120S_HUMAN Uncharacterized protein FAM120AOS OS=Homo sapiens OX=9606 GN=FAM120AOS PE=2 SV=1	138.986		15.344	RGPGPRPaR
1854	DSGIGSVAGK	sp|Q8NG31|KNL1_HUMAN Kinetochore scaffold 1 OS=Homo sapiens OX=9606 GN=KNL1 PE=1 SV=3	9.0182		12.761	DSGIGSVAgK
1855	GASAQSALMRLQAR	XXX_sp|Q8N201|INT1_HUMAN Integrator complex subunit 1 OS=Homo sapiens OX=9606 GN=INTS1 PE=1 SV=2	105.101	9M(15.9949)	19.519	gasAQSALMRLQAR
1856	KFAGSSADGTR	sp|Q9Y2W3|S45A1_HUMAN Proton-associated sugar transporter A OS=Homo sapiens OX=9606 GN=SLC45A1 PE=1 SV=5	50.9967		12.496	KfAGSSADGTR
1857	RGGPPR	sp|Q14157|UBP2L_HUMAN Ubiquitin-associated protein 2-like OS=Homo sapiens OX=9606 GN=UBAP2L PE=1 SV=2	13.6414		9.43	RgGPPR
1858	RPPLAGPR	XXX_sp|Q96B97|SH3K1_HUMAN SH3 domain-containing kinase-binding protein 1 OS=Homo sapiens OX=9606 GN=SH3KBP1 PE=1 SV=2	144.98		16.289	RPPLAGpR
1859	RGPPPPR	sp|O75526|RMXL2_HUMAN RNA-binding motif protein, X-linked-like-2 OS=Homo sapiens OX=9606 GN=RBMXL2 PE=1 SV=3	9.9383		15.047	RGPPPpR
1860	RTGHGSSGTR	sp|O15169|AXIN1_HUMAN Axin-1 OS=Homo sapiens OX=9606 GN=AXIN1 PE=1 SV=2	226.208		15.409	RTGHgSSGTR
1861	KGCVPCR	XXX_sp|P0CJ78|ZN865_HUMAN Zinc finger protein 865 OS=Homo sapiens OX=9606 GN=ZNF865 PE=1 SV=1	74.1704	3C(57.021465), 6C(57.021465)	13.386	KGCVpcR
1863	LVESYGKAAAVHLATAGSR	XXX_sp|O60237|MYPT2_HUMAN Protein phosphatase 1 regulatory subunit 12B OS=Homo sapiens OX=9606 GN=PPP1R12B PE=1 SV=2	63.0846		11.49	lvesYGKAAAVHLATAGSR
1864	QAKGGGSR	XXX_sp|Q15111|PLCL1_HUMAN Inactive phospholipase C-like protein 1 OS=Homo sapiens OX=9606 GN=PLCL1 PE=1 SV=3	237.809		12.127	QAKGGGsR
1865	RTGGGGGFGGAGR	XXX_sp|Q86V81|THOC4_HUMAN THO complex subunit 4 OS=Homo sapiens OX=9606 GN=ALYREF PE=1 SV=3	190.117		16.869	RTGggGGFGGAGR
1866	GGPGPHQGSPR	XXX_sp|Q13574|DGKZ_HUMAN Diacylglycerol kinase zeta OS=Homo sapiens OX=9606 GN=DGKZ PE=1 SV=3	71.0795		10.278	gGPGPHQGSPR
1867	KGTIDGK	XXX_sp|Q8IYS0|ASTRC_HUMAN Protein Aster-C OS=Homo sapiens OX=9606 GN=GRAMD1C PE=1 SV=2	333.204		10.067	KGtiDGK
1868	CRGPQVCSGGNR	XXX_sp|Q9UHF1|EGFL7_HUMAN Epidermal growth factor-like protein 7 OS=Homo sapiens OX=9606 GN=EGFL7 PE=1 SV=3	64.105	1C(57.021465), 7C(57.021465)	10.045	CRGPQVCsGGNR
1869	GAAGGPR	sp|Q9H6A9|PCX3_HUMAN Pecanex-like protein 3 OS=Homo sapiens OX=9606 GN=PCNX3 PE=1 SV=2	54.054		12.119	gAAGGPR
1870	KFNLLDPTVSPETSR	XXX_sp|Q6WCQ1|MPRIP_HUMAN Myosin phosphatase Rho-interacting protein OS=Homo sapiens OX=9606 GN=MPRIP PE=1 SV=3	97.9956		14.209	KfnlLDPTVSPETSR
1871	SLPALALSLRPSPR	sp|Q9HAV7|GRPE1_HUMAN GrpE protein homolog 1, mitochondrial OS=Homo sapiens OX=9606 GN=GRPEL1 PE=1 SV=2	47.9979		11.644	sLPALALSLRPSPR
1872	KHPDVVQR	sp|Q9NVU0|RPC5_HUMAN DNA-directed RNA polymerase III subunit RPC5 OS=Homo sapiens OX=9606 GN=POLR3E PE=1 SV=1	5.9832		13.763	KHPDVVqR
1873	KQAGSSTMTQSGK	XXX_sp|Q9Y6V0|PCLO_HUMAN Protein piccolo OS=Homo sapiens OX=9606 GN=PCLO PE=1 SV=5	263.114		11.585	KqAGSSTMTQSGK
1875	KPSTSK	XXX_sp|Q8IYB5|SMAP1_HUMAN Stromal membrane-associated protein 1 OS=Homo sapiens OX=9606 GN=SMAP1 PE=1 SV=2	299.047		9.416	KpSTSK
1876	FTLLTSSMDDKSMSLSTNK	XXX_sp|Q8TAA1|RNS11_HUMAN Probable ribonuclease 11 OS=Homo sapiens OX=9606 GN=RNASE11 PE=2 SV=1	229.071	8M(15.9949), 13M(15.9949)	15.484	FTLLTSSMDDKSMSLsTNK
1877	RGGGAAGAR	sp|Q4KMQ1|TPRN_HUMAN Taperin OS=Homo sapiens OX=9606 GN=TPRN PE=1 SV=2	112.574		13.197	RGGGAagaR
1878	GPGGGGAGHAR	XXX_sp|O15105|SMAD7_HUMAN Mothers against decapentaplegic homolog 7 OS=Homo sapiens OX=9606 GN=SMAD7 PE=1 SV=1	154.145		15.808	GPGGgGAGHAR
1879	LILLQQELR	XXX_sp|Q9UQL6|HDAC5_HUMAN Histone deacetylase 5 OS=Homo sapiens OX=9606 GN=HDAC5 PE=1 SV=2	126.984		16.734	lILLQQELR
1880	KGAHFR	XXX_sp|P51522|ZNF83_HUMAN Zinc finger protein 83 OS=Homo sapiens OX=9606 GN=ZNF83 PE=2 SV=3	202.386		12.595	KGaHFR
1881	KEGLTFNR	sp|Q6P4F1|FUT10_HUMAN Alpha-(1,3)-fucosyltransferase 10 OS=Homo sapiens OX=9606 GN=FUT10 PE=2 SV=2	109.024		10.655	KeglTFNR
1882	RDLAGR	sp|Q7Z6P3|RAB44_HUMAN Ras-related protein Rab-44 OS=Homo sapiens OX=9606 GN=RAB44 PE=1 SV=4	81.9593		14.381	RDLAgR
1883	KWQLTVSNR	XXX_sp|Q8WZ42|TITIN_HUMAN Titin OS=Homo sapiens OX=9606 GN=TTN PE=1 SV=4	43.917		10.521	KWQLTVSnR
1884	KWQNTPR	sp|Q9BVL2|NUP58_HUMAN Nucleoporin p58/p45 OS=Homo sapiens OX=9606 GN=NUP58 PE=1 SV=1	41.0101		14.071	KWqNTPR
1885	RPGASPGKR	XXX_sp|Q96B33|CLD23_HUMAN Claudin-23 OS=Homo sapiens OX=9606 GN=CLDN23 PE=2 SV=2	3.9987		14.818	RPGaSPGKR
1886	KAENPSPR	sp|Q9NZJ0|DTL_HUMAN Denticleless protein homolog OS=Homo sapiens OX=9606 GN=DTL PE=1 SV=3	27.0591		13.444	KaENPSPR
1888	AGHPPAVKAGGMR	sp|P51397|DAP1_HUMAN Death-associated protein 1 OS=Homo sapiens OX=9606 GN=DAP PE=1 SV=3	225.66		8.791	aGHPPAVKAGGMR
1889	KGEQTSSGTLSAFASYFNSK	sp|P98082|DAB2_HUMAN Disabled homolog 2 OS=Homo sapiens OX=9606 GN=DAB2 PE=1 SV=3	255.056		14.909	KGEQTSSGTLSafaSYFNSK
1890	RPRPSGPSGPPSR	XXX_sp|Q9UD57|NKX12_HUMAN NK1 transcription factor-related protein 2 OS=Homo sapiens OX=9606 GN=NKX1-2 PE=2 SV=3	77.063		17.861	RPRPSGPsgPPSR
1891	SSGSGLSSSSKK	XXX_sp|O75164|KDM4A_HUMAN Lysine-specific demethylase 4A OS=Homo sapiens OX=9606 GN=KDM4A PE=1 SV=2	78.1129		16.108	ssGSGLSSSSKK
1892	DLHAMVVVATQR	XXX_sp|O95714|HERC2_HUMAN E3 ubiquitin-protein ligase HERC2 OS=Homo sapiens OX=9606 GN=HERC2 PE=1 SV=2	67.0532	5M(15.9949)	13.787	dLHAMVVVATQR
1893	RGPGPGGGR	sp|Q12870|TCF15_HUMAN Transcription factor 15 OS=Homo sapiens OX=9606 GN=TCF15 PE=2 SV=3	68.0603		14.437	RGPGPGggR
1894	KVLLAGASSQR	sp|Q13255|GRM1_HUMAN Metabotropic glutamate receptor 1 OS=Homo sapiens OX=9606 GN=GRM1 PE=1 SV=3	300.024		12.061	KvLLAGASSQR
1895	KTAHSGGNSSAHMSQSK	XXX_sp|Q9UBS9|SUCO_HUMAN SUN domain-containing ossification factor OS=Homo sapiens OX=9606 GN=SUCO PE=1 SV=1	70.7744		11.503	KtaHSGGNSSAHMSQSK
1896	KRPSSAR	sp|Q9UIS9|MBD1_HUMAN Methyl-CpG-binding domain protein 1 OS=Homo sapiens OX=9606 GN=MBD1 PE=1 SV=2	37.1509		12.982	KrpSSAR
1897	RPGRFDR	sp|Q6PL18|ATAD2_HUMAN ATPase family AAA domain-containing protein 2 OS=Homo sapiens OX=9606 GN=ATAD2 PE=1 SV=1	34.0046		14.416	RPgRFDR
1898	SGSNPR	XXX_sp|P53814|SMTN_HUMAN Smoothelin OS=Homo sapiens OX=9606 GN=SMTN PE=1 SV=7	22.0352		10.293	sGSNPR
1899	KAPSPR	XXX_sp|Q9NYB0|TE2IP_HUMAN Telomeric repeat-binding factor 2-interacting protein 1 OS=Homo sapiens OX=9606 GN=TERF2IP PE=1 SV=1	0.3206		10.839
1900	RPQYRPQYR	sp|P16989|YBOX3_HUMAN Y-box-binding protein 3 OS=Homo sapiens OX=9606 GN=YBX3 PE=1 SV=4	317.209		20.709	RPqYRPQYR
1902	RPPGPPSFVPFSR	XXX_sp|Q6ZS17|RIPR1_HUMAN Rho family-interacting cell polarization regulator 1 OS=Homo sapiens OX=9606 GN=RIPOR1 PE=1 SV=1	1.9124		12.741
1903	QPPPKESKPK	sp|Q8N5C6|SRBD1_HUMAN S1 RNA-binding domain-containing protein 1 OS=Homo sapiens OX=9606 GN=SRBD1 PE=1 SV=2	202.018		10.432	QPPPKESKPk
1904	KGASFPMFYDSK	XXX_sp|P10632|CP2C8_HUMAN Cytochrome P450 2C8 OS=Homo sapiens OX=9606 GN=CYP2C8 PE=1 SV=2	78.1062	7M(15.9949)	17.253	KGASFPMfYDSK
1905	RQPSAPGRPPSR	XXX_sp|Q6NT89|TRNP1_HUMAN TMF-regulated nuclear protein 1 OS=Homo sapiens OX=9606 GN=TRNP1 PE=2 SV=2	8.502		17.265	RQPSAPgrPPSR
1906	KGTGEMKPSGPR	XXX_sp|Q15025|TNIP1_HUMAN TNFAIP3-interacting protein 1 OS=Homo sapiens OX=9606 GN=TNIP1 PE=1 SV=2	161.117	6M(15.9949)	14.802	KGTGEMKPSgpR
1907	KIYDTIHDIR	sp|Q9UI47|CTNA3_HUMAN Catenin alpha-3 OS=Homo sapiens OX=9606 GN=CTNNA3 PE=1 SV=2	309.127		9.516	KIYDTIHdiR
1908	EANATEWKSSQR	sp|Q0P641|CB080_HUMAN Uncharacterized protein C2orf80 OS=Homo sapiens OX=9606 GN=C2orf80 PE=2 SV=2	22.0223		17.665	eANATEWKSSQR
1909	GPGAGGPAARPR	sp|Q4G0N4|NAKD2_HUMAN NAD kinase 2, mitochondrial OS=Homo sapiens OX=9606 GN=NADK2 PE=1 SV=2	103.067		16.501	GPgAGGPAARPR
1910	KGLFGPPIGK	sp|Q8TD57|DYH3_HUMAN Dynein heavy chain 3, axonemal OS=Homo sapiens OX=9606 GN=DNAH3 PE=2 SV=1	12.9971		17.166	KGlFGPPIGK
1911	IVGCSVHK	sp|Q86SE5|RALYL_HUMAN RNA-binding Raly-like protein OS=Homo sapiens OX=9606 GN=RALYL PE=1 SV=2	57.0206	4C(57.021465)	13.518	IVGCSVhK
1912	SNGNFRHSSCTSR	XXX_sp|A4D1E1|Z804B_HUMAN Zinc finger protein 804B OS=Homo sapiens OX=9606 GN=ZNF804B PE=2 SV=2	27.0146	10C(57.021465)	16.244	sNGNFRHSSCTSR
1913	NGRLLVENLGR	sp|Q96I13|ABHD8_HUMAN Protein ABHD8 OS=Homo sapiens OX=9606 GN=ABHD8 PE=2 SV=1	78.0361		17.311	NGRLLVENlGR
1914	GPAAPGNALR	sp|A0A1B0GW54|SIM39_HUMAN Small integral membrane protein 39 OS=Homo sapiens OX=9606 GN=SMIM39 PE=3 SV=1	159.249		14.218	GPAAPGNaLR
1915	MLISAVSPEIRNR	sp|A0AVK6|E2F8_HUMAN Transcription factor E2F8 OS=Homo sapiens OX=9606 GN=E2F8 PE=1 SV=1	96.0441		18.984	mlISAVSPEIRNR
1917	DGLEQALRR	sp|Q8N4Y2|EFC4A_HUMAN EF-hand calcium-binding domain-containing protein 4A OS=Homo sapiens OX=9606 GN=CRACR2B PE=1 SV=3	37.9216		9.966	DGLEQAlRR
1918	AVYRAALGASLAAAR	sp|Q9BVL4|SELO_HUMAN Protein adenylyltransferase SelO, mitochondrial OS=Homo sapiens OX=9606 GN=SELENOO PE=1 SV=3	6.9803		14.719	AVYRAalgasLAAAR
1919	YGKIVGCSVHK	sp|Q86SE5|RALYL_HUMAN RNA-binding Raly-like protein OS=Homo sapiens OX=9606 GN=RALYL PE=1 SV=2	100.184	7C(57.021465)	15.732	ygkIVGCSVHK
1920	ALNEVFIGESLSSR	sp|Q4G0N4|NAKD2_HUMAN NAD kinase 2, mitochondrial OS=Homo sapiens OX=9606 GN=NADK2 PE=1 SV=2	164.121		19.58	alNEVFIGESLSSR
1921	RGFNGGNPR	XXX_sp|Q86WP2|GPBP1_HUMAN Vasculin OS=Homo sapiens OX=9606 GN=GPBP1 PE=1 SV=1	192.062		18.907	RgFNGGNPR
1922	KGVNAR	XXX_sp|Q9P2F8|SI1L2_HUMAN Signal-induced proliferation-associated 1-like protein 2 OS=Homo sapiens OX=9606 GN=SIPA1L2 PE=1 SV=2	73.3802		7.501	KGVNaR
1923	EISSSTESQKK	sp|Q9Y6V0|PCLO_HUMAN Protein piccolo OS=Homo sapiens OX=9606 GN=PCLO PE=1 SV=5	117.757		11.698	eisSSTESQKK
1925	LGLSCLFLQAAR	XXX_sp|Q9UPY3|DICER_HUMAN Endoribonuclease Dicer OS=Homo sapiens OX=9606 GN=DICER1 PE=1 SV=3	61.0552	5C(57.021465)	11.769	lGLSCLFLQAAR
1926	MDLHKYLR	XXX_sp|Q9H089|LSG1_HUMAN Large subunit GTPase 1 homolog OS=Homo sapiens OX=9606 GN=LSG1 PE=1 SV=2	211.088		10.843	MDLhKYLR
1927	KGPAPR	sp|A8MQB3|CQ051_HUMAN Uncharacterized protein C17orf51 OS=Homo sapiens OX=9606 GN=C17orf51 PE=2 SV=1	170.557		12.854	KgPAPR
1928	KHEGLER	sp|Q13813|SPTN1_HUMAN Spectrin alpha chain, non-erythrocytic 1 OS=Homo sapiens OX=9606 GN=SPTAN1 PE=1 SV=3	32.9416		14.036	KHEGLeR
1929	VNNHKIR	XXX_sp|Q96JM2|ZN462_HUMAN Zinc finger protein 462 OS=Homo sapiens OX=9606 GN=ZNF462 PE=1 SV=3	35.9849		10.705	vNNHKIR
1931	YLLNERATVLGAK	XXX_sp|Q6ZQR2|CFA77_HUMAN Cilia- and flagella-associated protein 77 OS=Homo sapiens OX=9606 GN=CFAP77 PE=1 SV=1	130.033		16.248	YLLNERATVLGaK
1932	GPVSPR	sp|B4DH59|NBPFP_HUMAN Neuroblastoma breakpoint family member 26 OS=Homo sapiens OX=9606 GN=NBPF26 PE=5 SV=1	14.8213		3.842	gpVSPR
1933	KTGMFSIR	sp|B0YJ81|HACD1_HUMAN Very-long-chain (3R)-3-hydroxyacyl-CoA dehydratase 1 OS=Homo sapiens OX=9606 GN=HACD1 PE=1 SV=1	232.062		9.999	KTGMFSiR
1934	GIYFSYPCRR	sp|Q5BJE1|CC178_HUMAN Coiled-coil domain-containing protein 178 OS=Homo sapiens OX=9606 GN=CCDC178 PE=2 SV=3	124.052	8C(57.021465)	14.442	giYFSYPCRR
1935	IMVPDAR	XXX_sp|O75879|GATB_HUMAN Glutamyl-tRNA(Gln) amidotransferase subunit B, mitochondrial OS=Homo sapiens OX=9606 GN=GATB PE=1 SV=1	96.3569	2M(15.9949)	9.69	IMVPdaR
1936	WVIGNADK	XXX_sp|Q9NVH2|INT7_HUMAN Integrator complex subunit 7 OS=Homo sapiens OX=9606 GN=INTS7 PE=1 SV=1	293.134		14.82	WVIGNADk
1937	CRIIHTDIKPENILLSVNEQYIR	sp|Q96SB4|SRPK1_HUMAN SRSF protein kinase 1 OS=Homo sapiens OX=9606 GN=SRPK1 PE=1 SV=2	110.096	1C(57.021465)	7.436	cRIIHTDIKPENILLSVNEQYIR
1938	RGACGSR	sp|A4D2B8|PM2P1_HUMAN Putative postmeiotic segregation increased 2-like protein 1 OS=Homo sapiens OX=9606 GN=PMS2P1 PE=5 SV=1	111.054	4C(57.021465)	9.356	RGaCGSR
1939	FIEISGVAEK	XXX_sp|Q2M3G0|ABCB5_HUMAN ATP-binding cassette sub-family B member 5 OS=Homo sapiens OX=9606 GN=ABCB5 PE=1 SV=4	106.429		11.753	FIEIsGVAEK
1940	GPSPGLRPALPSR	sp|P98161|PKD1_HUMAN Polycystin-1 OS=Homo sapiens OX=9606 GN=PKD1 PE=1 SV=3	117.062		12.602	gPSPGLRPALPSR
1941	KLLMGQR	XXX_sp|Q9UQE7|SMC3_HUMAN Structural maintenance of chromosomes protein 3 OS=Homo sapiens OX=9606 GN=SMC3 PE=1 SV=2	231.126		9.719	KLlmGQR
1942	ALASSVAGLSGPTR	XXX_sp|Q02846|GUC2D_HUMAN Retinal guanylyl cyclase 1 OS=Homo sapiens OX=9606 GN=GUCY2D PE=1 SV=2	0.9585		10.442
1943	KQQAPR	sp|Q6ZSZ6|TSH1_HUMAN Teashirt homolog 1 OS=Homo sapiens OX=9606 GN=TSHZ1 PE=1 SV=2	42.021		15.696	KQQApR
1944	LAYCVQDATVVDVEKR	sp|Q5TCZ1|SPD2A_HUMAN SH3 and PX domain-containing protein 2A OS=Homo sapiens OX=9606 GN=SH3PXD2A PE=1 SV=1	30.0735	N-term(42.0106), 4C(57.021465)	13.065	laYCVQDATVVDVEKR
1945	KIMPAGSR	XXX_sp|Q5UIP0|RIF1_HUMAN Telomere-associated protein RIF1 OS=Homo sapiens OX=9606 GN=RIF1 PE=1 SV=2	96.9684	3M(15.9949)	9.858	KimPAGSR
1946	RTGMPPLPSWR	XXX_sp|Q9Y573|IPP_HUMAN Actin-binding protein IPP OS=Homo sapiens OX=9606 GN=IPP PE=2 SV=1	19.0375		13.354	RTGmppLPSWR
1948	KKPLPPR	sp|Q86T82|UBP37_HUMAN Ubiquitin carboxyl-terminal hydrolase 37 OS=Homo sapiens OX=9606 GN=USP37 PE=1 SV=2	316.967		11.605	KKplppR
1949	KQTNGER	XXX_sp|Q96QE3|ATAD5_HUMAN ATPase family AAA domain-containing protein 5 OS=Homo sapiens OX=9606 GN=ATAD5 PE=1 SV=4	154.89		6.932	KQTNGeR
1950	KQGAADGGVPSR	XXX_sp|Q9H2D6|TARA_HUMAN TRIO and F-actin-binding protein OS=Homo sapiens OX=9606 GN=TRIOBP PE=1 SV=3	261.151		18.234	KQGAADgGVPSR
1951	RGPGGAWAAEVISNAR	sp|P0DJI9|SAA2_HUMAN Serum amyloid A-2 protein OS=Homo sapiens OX=9606 GN=SAA2 PE=1 SV=1	352.279		15.833	RGPGGawaAEVISNAR
1952	DSGSPNPAR	sp|P01106|MYC_HUMAN Myc proto-oncogene protein OS=Homo sapiens OX=9606 GN=MYC PE=1 SV=1	13.0766		10.832	dSGSPNPAR
1953	KGGPGR	sp|P53990|IST1_HUMAN IST1 homolog OS=Homo sapiens OX=9606 GN=IST1 PE=1 SV=1	97.0165		11.188	KgGPGR
1954	KDEFPPSPR	sp|Q8IVU3|HERC6_HUMAN Probable E3 ubiquitin-protein ligase HERC6 OS=Homo sapiens OX=9606 GN=HERC6 PE=1 SV=2	43.0219		9.468	KDEfpPSPR
1955	KDIKPDLQFMPR	sp|P55286|CADH8_HUMAN Cadherin-8 OS=Homo sapiens OX=9606 GN=CDH8 PE=2 SV=2	161.047		13.411	KdiKPDLQFMPR
1956	RGGPGSPGPR	XXX_sp|Q7RTS1|BHA15_HUMAN Class A basic helix-loop-helix protein 15 OS=Homo sapiens OX=9606 GN=BHLHA15 PE=1 SV=1	46.0197		11.11	RGGPGsPGPR
1957	KPDGFISDER	XXX_sp|P43360|MAGA6_HUMAN Melanoma-associated antigen 6 OS=Homo sapiens OX=9606 GN=MAGEA6 PE=1 SV=1	89.0317		16.45	KpDGFISDER
1958	KPEAGNK	XXX_sp|Q9Y6X2|PIAS3_HUMAN E3 SUMO-protein ligase PIAS3 OS=Homo sapiens OX=9606 GN=PIAS3 PE=1 SV=2	15.0025		11.508	KPEAGnK
1959	KSTTHVPMPR	XXX_sp|Q658T7|F90A2_HUMAN Putative protein FAM90A2P OS=Homo sapiens OX=9606 GN=FAM90A2P PE=5 SV=2	102.316		15.157	KstTHVPMPR
1960	KQGGAAK	sp|Q8IZA3|H1FOO_HUMAN Histone H1oo OS=Homo sapiens OX=9606 GN=H1FOO PE=2 SV=1	27.9413		12.582	KQGGAaK
1962	KGTCSFPVR	sp|Q9Y6R0|NUMBL_HUMAN Numb-like protein OS=Homo sapiens OX=9606 GN=NUMBL PE=1 SV=1	374.803	4C(57.021465)	10.905	KGtCSFPVR
1963	IGDAIVLGMITQLKEGK	sp|P56282|DPOE2_HUMAN DNA polymerase epsilon subunit 2 OS=Homo sapiens OX=9606 GN=POLE2 PE=1 SV=2	180.114		14.551	IGDAIVLGMITQLkegK
1964	RSAASSAVSSVGAR	sp|Q13563|PKD2_HUMAN Polycystin-2 OS=Homo sapiens OX=9606 GN=PKD2 PE=1 SV=3	7.9806		15.93	RSAASSAVSSVGaR
1965	RLGDLSMCIADR	XXX_sp|Q5TH69|BIG3_HUMAN Brefeldin A-inhibited guanine nucleotide-exchange protein 3 OS=Homo sapiens OX=9606 GN=ARFGEF3 PE=1 SV=3	34.9984	8C(57.021465)	14.202	RlGDLSMCIADR
1966	MSASAATGILDPCIYR	sp|Q5T8I3|F102B_HUMAN Protein FAM102B OS=Homo sapiens OX=9606 GN=FAM102B PE=1 SV=2	9.0896	1M(15.9949), 13C(57.021465)	14.778	mSASAATGILDPCIYR
1967	AGDAMHRLEEQISPLSAK	XXX_sp|Q9H869|YYAP1_HUMAN YY1-associated protein 1 OS=Homo sapiens OX=9606 GN=YY1AP1 PE=1 SV=2	7.9563		13.385	AGDAMHRLEEQISPLSaK
1968	GGNAGRTGGGGGPR	XXX_sp|P11831|SRF_HUMAN Serum response factor OS=Homo sapiens OX=9606 GN=SRF PE=1 SV=1	129.03		17.554	GGNAGRTgGGGGPR
1969	MAGKGSSGR	sp|Q9BV10|ALG12_HUMAN Dol-P-Man:Man(7)GlcNAc(2)-PP-Dol alpha-1,6-mannosyltransferase OS=Homo sapiens OX=9606 GN=ALG12 PE=1 SV=1	244.054	1M(15.9949)	10.88	MAGKGsSGR
1970	KGPGAGPR	sp|Q8IV32|CCD71_HUMAN Coiled-coil domain-containing protein 71 OS=Homo sapiens OX=9606 GN=CCDC71 PE=1 SV=3	6.0319		8.958	KGPGagPR
1971	KSVNPDSALR	XXX_sp|Q9P2Q2|FRM4A_HUMAN FERM domain-containing protein 4A OS=Homo sapiens OX=9606 GN=FRMD4A PE=1 SV=3	199.096		12.344	KSVNpDSALR
1972	RGGPEGR	sp|Q6ZRV2|FA83H_HUMAN Protein FAM83H OS=Homo sapiens OX=9606 GN=FAM83H PE=1 SV=3	82.0546		12.991	RGgPEGR
1973	KIQQNTFTR	sp|O75369|FLNB_HUMAN Filamin-B OS=Homo sapiens OX=9606 GN=FLNB PE=1 SV=2	15.0232		14.678	KiQQNTFTR
1975	KIPSTEGQSK	sp|Q8NHC5|O14AG_HUMAN Olfactory receptor 14A16 OS=Homo sapiens OX=9606 GN=OR14A16 PE=3 SV=1	59.0704		14.761	KIPsTEGQSK
1976	IAGCSVHK	sp|B7ZW38|HNRC3_HUMAN Heterogeneous nuclear ribonucleoprotein C-like 3 OS=Homo sapiens OX=9606 GN=HNRNPCL3 PE=2 SV=1	28.0309	4C(57.021465)	18.212	IaGCSVHK
1977	KTGSPPR	XXX_sp|Q9UBS0|KS6B2_HUMAN Ribosomal protein S6 kinase beta-2 OS=Homo sapiens OX=9606 GN=RPS6KB2 PE=1 SV=2	88.7223		13.132	KtgSPPR
1978	RPGPGGK	sp|P48634|PRC2A_HUMAN Protein PRRC2A OS=Homo sapiens OX=9606 GN=PRRC2A PE=1 SV=3	116.992		13.573	RPGPggK
1979	SSNECFKCGR	sp|P62633|CNBP_HUMAN Cellular nucleic acid-binding protein OS=Homo sapiens OX=9606 GN=CNBP PE=1 SV=1	226.069	N-term(42.0106), 5C(57.021465), 8C(57.021465)	8.919	SSNECfKCGR
1980	KPAVKK	sp|P18858|DNLI1_HUMAN DNA ligase 1 OS=Homo sapiens OX=9606 GN=LIG1 PE=1 SV=1	357.058		11.671	KpavKK
1981	KPIKGK	sp|Q9NQR1|KMT5A_HUMAN N-lysine methyltransferase KMT5A OS=Homo sapiens OX=9606 GN=KMT5A PE=1 SV=3	54.5563		13.138	KpIKGK
1982	QAKGGGSR	XXX_sp|Q15111|PLCL1_HUMAN Inactive phospholipase C-like protein 1 OS=Homo sapiens OX=9606 GN=PLCL1 PE=1 SV=3	238.038		11.24	QAKGGGsR
1983	RNGPSSSPFSSPASSR	sp|A6NF01|P121B_HUMAN Putative nuclear envelope pore membrane protein POM 121B OS=Homo sapiens OX=9606 GN=POM121B PE=5 SV=2	104.071		15.189	RngPSSSPFSSPASSR
1984	QGPLGVIGR	XXX_sp|P02458|CO2A1_HUMAN Collagen alpha-1(II) chain OS=Homo sapiens OX=9606 GN=COL2A1 PE=1 SV=3	8.9247		12.364	QGPLGVIgR
1985	KGPGGGAPVR	sp|Q8N5D0|WDTC1_HUMAN WD and tetratricopeptide repeats protein 1 OS=Homo sapiens OX=9606 GN=WDTC1 PE=1 SV=2	187.846		16.066	KgPGGGAPVR
1986	KPPKPAPR	sp|Q9ULZ2|STAP1_HUMAN Signal-transducing adaptor protein 1 OS=Homo sapiens OX=9606 GN=STAP1 PE=1 SV=1	304.019		14.872	KPpkPAPR
1989	KGRPIGSVNK	sp|Q9UGU0|TCF20_HUMAN Transcription factor 20 OS=Homo sapiens OX=9606 GN=TCF20 PE=1 SV=3	291.207		19.487	KGRPIGSVnK
1990	AGHPCLGRGAGR	XXX_sp|Q02318|CP27A_HUMAN Sterol 26-hydroxylase, mitochondrial OS=Homo sapiens OX=9606 GN=CYP27A1 PE=1 SV=1	2.0127	5C(57.021465)	13.415
1991	KCSGYR	XXX_sp|Q8NFY4|SEM6D_HUMAN Semaphorin-6D OS=Homo sapiens OX=9606 GN=SEMA6D PE=1 SV=1	325.135	2C(57.021465)	13.913	KCSGyR
1992	KGMASPSPR	XXX_sp|Q92615|LAR4B_HUMAN La-related protein 4B OS=Homo sapiens OX=9606 GN=LARP4B PE=1 SV=3	19.9956		14.97	KGMAsPSPR
1993	AGPSSSGASTSGSGSGSSSSNGSSK	XXX_sp|Q12797|ASPH_HUMAN Aspartyl/asparaginyl beta-hydroxylase OS=Homo sapiens OX=9606 GN=ASPH PE=1 SV=3	148.078		14.059	agpssSGASTSGSGSGSSSSNGSSK
1994	VKCIGYMSCMMIQDLHR	XXX_sp|P06400|RB_HUMAN Retinoblastoma-associated protein OS=Homo sapiens OX=9606 GN=RB1 PE=1 SV=2	191.08	3C(57.021465), 7M(15.9949), 9C(57.021465), 10M(15.9949)	13.235	VKCiGYMSCMMIQDLHR
1995	LTQASQELVEAETQPR	XXX_sp|O43374|RASL2_HUMAN Ras GTPase-activating protein 4 OS=Homo sapiens OX=9606 GN=RASA4 PE=2 SV=2	147.109		13.209	ltqasQELVEAETQPR
1996	KACDQCANGLLTTSDVR	XXX_sp|Q9NWS6|F118A_HUMAN Protein FAM118A OS=Homo sapiens OX=9606 GN=FAM118A PE=1 SV=2	272.126	3C(57.021465), 6C(57.021465)	12.487	KACDQCANGLLTTSDvR
1997	KSLGGHVGR	sp|A8MPY1|GBRR3_HUMAN Gamma-aminobutyric acid receptor subunit rho-3 OS=Homo sapiens OX=9606 GN=GABRR3 PE=3 SV=2	109.062		9.299	KslGGHVGR
1998	KESPPR	XXX_sp|Q9Y2W3|S45A1_HUMAN Proton-associated sugar transporter A OS=Homo sapiens OX=9606 GN=SLC45A1 PE=1 SV=5	23.5046		10.839	KeSPPR
1999	RGPASSHCQLTLSSSK	sp|Q3SYA9|P12L1_HUMAN Putative POM121-like protein 1 OS=Homo sapiens OX=9606 GN=POM121L1P PE=5 SV=2	236.266	8C(57.021465)	14.057	RGPAsshCQLTLSSSK
2000	RGPAAQPR	XXX_sp|P13378|HXD8_HUMAN Homeobox protein Hox-D8 OS=Homo sapiens OX=9606 GN=HOXD8 PE=2 SV=2	1.9691		12.062
2001	KMAPLK	sp|Q12873|CHD3_HUMAN Chromodomain-helicase-DNA-binding protein 3 OS=Homo sapiens OX=9606 GN=CHD3 PE=1 SV=3	67.9744		13.603	KMAPlK
2003	KGGPGQR	XXX_sp|Q15050|RRS1_HUMAN Ribosome biogenesis regulatory protein homolog OS=Homo sapiens OX=9606 GN=RRS1 PE=1 SV=2	20.9536		9.553	KGGPGqR
2004	LRYSLLEAGPGPEGR	sp|Q96JQ0|PCD16_HUMAN Protocadherin-16 OS=Homo sapiens OX=9606 GN=DCHS1 PE=1 SV=1	19.0084		17.619	LRYSLLEAGPgpeGR
2005	KFFNVLTTNTDGK	sp|Q92820|GGH_HUMAN Gamma-glutamyl hydrolase OS=Homo sapiens OX=9606 GN=GGH PE=1 SV=2	91.0751		14.982	KFFNVLTTNtDGK
2006	GPYLTAPILR	XXX_sp|O94759|TRPM2_HUMAN Transient receptor potential cation channel subfamily M member 2 OS=Homo sapiens OX=9606 GN=TRPM2 PE=1 SV=2	161.009		19.198	GPYLTAPIlR
2007	KGEAGGSGR	XXX_sp|Q6F5E8|CARL2_HUMAN Capping protein, Arp2/3 and myosin-I linker protein 2 OS=Homo sapiens OX=9606 GN=CARMIL2 PE=1 SV=2	189.008		14.307	KGeAGGSGR
2008	TSPAGPKTPK	sp|Q9P2P1|NYNRI_HUMAN Protein NYNRIN OS=Homo sapiens OX=9606 GN=NYNRIN PE=2 SV=3	37.9226		13.245	TSPAGPKTpK
2009	KGVNSR	XXX_sp|P54253|ATX1_HUMAN Ataxin-1 OS=Homo sapiens OX=9606 GN=ATXN1 PE=1 SV=2	289.725		10.759	KgVNSR
2010	KCESAR	XXX_sp|G9CGD6|CNIPF_HUMAN CNK3/IPCEF1 fusion protein OS=Homo sapiens OX=9606 GN=CNK3/IPCEF1 PE=1 SV=1	11.0382	2C(57.021465)	10.812	KcESAR
2011	GPAHPR	XXX_sp|Q9BZG8|DPH1_HUMAN 2-(3-amino-3-carboxypropyl)histidine synthase subunit 1 OS=Homo sapiens OX=9606 GN=DPH1 PE=1 SV=2	6.7153		8.571	GPAhPR
2012	RGYGGGR	XXX_sp|Q9BRL6|SRSF8_HUMAN Serine/arginine-rich splicing factor 8 OS=Homo sapiens OX=9606 GN=SRSF8 PE=1 SV=1	29.0375		13.407	RGYgGGR
2013	GRPGAPGPAGAR	sp|P02452|CO1A1_HUMAN Collagen alpha-1(I) chain OS=Homo sapiens OX=9606 GN=COL1A1 PE=1 SV=5	34.975		14.672	GRPGaPGPAGAR
2014	KWFPLVPR	XXX_sp|Q02318|CP27A_HUMAN Sterol 26-hydroxylase, mitochondrial OS=Homo sapiens OX=9606 GN=CYP27A1 PE=1 SV=1	17.9958		6.907	KWfPLVPR
2015	KKPPLVQR	sp|Q8N801|STPG4_HUMAN Protein STPG4 OS=Homo sapiens OX=9606 GN=STPG4 PE=2 SV=2	55.8529		7.943	KKPPLVqR
2017	KGGADVWPR	XXX_sp|Q5TAB7|RIPP2_HUMAN Protein ripply2 OS=Homo sapiens OX=9606 GN=RIPPLY2 PE=1 SV=1	11.9997		10.425	KGGADVWpR
2018	MAPLGGAPR	sp|Q15126|PMVK_HUMAN Phosphomevalonate kinase OS=Homo sapiens OX=9606 GN=PMVK PE=1 SV=3	327.144		17.533	MaPLGGAPR
2019	YVRAGFPR	sp|Q14112|NID2_HUMAN Nidogen-2 OS=Homo sapiens OX=9606 GN=NID2 PE=1 SV=3	14.0135		13.741	YVRAgFPR
2020	KHSRPTFSGQQIFALEK	sp|Q9C056|NKX62_HUMAN Homeobox protein Nkx-6.2 OS=Homo sapiens OX=9606 GN=NKX6-2 PE=1 SV=2	52.015		16.846	KHSRPTFSGQQiFALEK
2021	RASAGETVSK	XXX_sp|Q6P1J9|CDC73_HUMAN Parafibromin OS=Homo sapiens OX=9606 GN=CDC73 PE=1 SV=1	288.114		14.026	RASAGETvsK
2022	KEDELGDR	sp|Q14116|IL18_HUMAN Interleukin-18 OS=Homo sapiens OX=9606 GN=IL18 PE=1 SV=1	42.0281		11.045	KEDELGdR
2023	KPNFGVKK	XXX_sp|P15170|ERF3A_HUMAN Eukaryotic peptide chain release factor GTP-binding subunit ERF3A OS=Homo sapiens OX=9606 GN=GSPT1 PE=1 SV=1	111.068		20.823	KPNFGvKK
2024	APSGAMLPPR	sp|A9YTQ3|AHRR_HUMAN Aryl hydrocarbon receptor repressor OS=Homo sapiens OX=9606 GN=AHRR PE=1 SV=3	113.097		13.104	aPSGAMLPPR
2025	RAGPPTPQFIR	XXX_sp|O60231|DHX16_HUMAN Pre-mRNA-splicing factor ATP-dependent RNA helicase DHX16 OS=Homo sapiens OX=9606 GN=DHX16 PE=1 SV=2	11.0248		11.494	RaGPPTPQFIR
2026	KAGAPR	sp|Q8IXW5|RPAP2_HUMAN Putative RNA polymerase II subunit B1 CTD phosphatase RPAP2 OS=Homo sapiens OX=9606 GN=RPAP2 PE=1 SV=1	10.6612		5.84	KagAPR
2027	RAAPVR	sp|O95450|ATS2_HUMAN A disintegrin and metalloproteinase with thrombospondin motifs 2 OS=Homo sapiens OX=9606 GN=ADAMTS2 PE=2 SV=2	4.9828		14.02	RAAPvR
2029	DIYQAMWRFGEGYGQR	XXX_sp|Q9Y6B6|SAR1B_HUMAN GTP-binding protein SAR1b OS=Homo sapiens OX=9606 GN=SAR1B PE=1 SV=1	60.015	6M(15.9949)	20.072	DIYQaMWRFGEGYGQR
2030	ETGVPIAGRHAVVVGR	sp|P11586|C1TC_HUMAN C-1-tetrahydrofolate synthase, cytoplasmic OS=Homo sapiens OX=9606 GN=MTHFD1 PE=1 SV=3	16.9291		18.116	ETGVPIAGRHAVVvGR
2031	RGATGPSFR	XXX_sp|O14904|WNT9A_HUMAN Protein Wnt-9a OS=Homo sapiens OX=9606 GN=WNT9A PE=1 SV=2	61.7019		11.364	RgATGPSFR
2032	SSASPKAAEAAR	sp|Q13835|PKP1_HUMAN Plakophilin-1 OS=Homo sapiens OX=9606 GN=PKP1 PE=1 SV=2	140.063		11.018	SSASPKaAEAAR
2033	RPRPGRR	sp|O95049|ZO3_HUMAN Tight junction protein ZO-3 OS=Homo sapiens OX=9606 GN=TJP3 PE=1 SV=3	386.12		13.418	RPRPgRR
2034	KGTEELQVTMK	XXX_sp|O15078|CE290_HUMAN Centrosomal protein of 290 kDa OS=Homo sapiens OX=9606 GN=CEP290 PE=1 SV=2	209.086	10M(15.9949)	16.23	KGtEELQVTMK
2035	RGAAASPEPAR	sp|P84157|MXRA7_HUMAN Matrix-remodeling-associated protein 7 OS=Homo sapiens OX=9606 GN=MXRA7 PE=1 SV=1	198.096		17.554	RGAAASPEPaR
2036	KNEALAPPLLDAEPAR	sp|Q10469|MGAT2_HUMAN Alpha-1,6-mannosyl-glycoprotein 2-beta-N-acetylglucosaminyltransferase OS=Homo sapiens OX=9606 GN=MGAT2 PE=1 SV=1	63.0422		15.985	KneALAPPLLDAEPAR
2037	RLSMHVR	XXX_sp|Q8WTR8|NET5_HUMAN Netrin-5 OS=Homo sapiens OX=9606 GN=NTN5 PE=2 SV=2	76.9206		8.838	RLSMhvR
2038	GPLQVTSTCVGSSLMKR	XXX_sp|Q8TC12|RDH11_HUMAN Retinol dehydrogenase 11 OS=Homo sapiens OX=9606 GN=RDH11 PE=1 SV=2	141.218	9C(57.021465), 15M(15.9949)	15.67	GPLQvtstcVGSSLMKR
2039	RGGMSPVQFMQIMDECNR	XXX_sp|Q0D2I5|IFFO1_HUMAN Intermediate filament family orphan 1 OS=Homo sapiens OX=9606 GN=IFFO1 PE=2 SV=2	49.9995	13M(15.9949), 16C(57.021465)	12.257	rggMSPVQFMQIMDECNR
2040	EAGPGAGLPPPR	sp|O15417|TNC18_HUMAN Trinucleotide repeat-containing gene 18 protein OS=Homo sapiens OX=9606 GN=TNRC18 PE=1 SV=3	115.049		17.225	EAGPGAGLpPPR
2041	HSPGPGGQR	sp|Q08174|PCDH1_HUMAN Protocadherin-1 OS=Homo sapiens OX=9606 GN=PCDH1 PE=1 SV=2	14.0494		13.397	HsPGPGGQR
2042	RGGGGGR	sp|Q9UJV8|PURG_HUMAN Purine-rich element-binding protein gamma OS=Homo sapiens OX=9606 GN=PURG PE=2 SV=1	89.0723		16.523	RGGgGGR
2043	DIQSIRGLAVDWVSR	sp|Q9NZR2|LRP1B_HUMAN Low-density lipoprotein receptor-related protein 1B OS=Homo sapiens OX=9606 GN=LRP1B PE=1 SV=2	40.0409		18.579	dIQSIRGLAVDWVSR
2044	KEPLFPSR	XXX_sp|Q9UKZ4|TEN1_HUMAN Teneurin-1 OS=Homo sapiens OX=9606 GN=TENM1 PE=1 SV=2	19.0538		14.602	KEPLFPsR
2047	QGQLEQVQR	XXX_sp|Q96ED9|HOOK2_HUMAN Protein Hook homolog 2 OS=Homo sapiens OX=9606 GN=HOOK2 PE=1 SV=3	71.1322		17.126	QgQLEQVQR
2048	AGGAGGGASGGGGGAASK	XXX_sp|P35716|SOX11_HUMAN Transcription factor SOX-11 OS=Homo sapiens OX=9606 GN=SOX11 PE=1 SV=2	21.0629		16.63	AGGAgggasGGGGGAASK
2049	FLMGKEETFSAWYVDGR	sp|Q9H2H9|S38A1_HUMAN Sodium-coupled neutral amino acid transporter 1 OS=Homo sapiens OX=9606 GN=SLC38A1 PE=1 SV=1	330.112	3M(15.9949)	10.708	flmgKEETFSAWYVDGR
2050	AGVGVDVLSLPGGPEAR	sp|Q8N143|BCL6B_HUMAN B-cell CLL/lymphoma 6 member B protein OS=Homo sapiens OX=9606 GN=BCL6B PE=2 SV=2	4.4976		12.456	AGVGVDVLSLPGgpeaR
2051	KGPPPIR	sp|O75815|BCAR3_HUMAN Breast cancer anti-estrogen resistance protein 3 OS=Homo sapiens OX=9606 GN=BCAR3 PE=1 SV=1	31.9318		14.063	KGPPpIR
2052	AGPGVGAPRR	sp|Q6NYC8|PPR18_HUMAN Phostensin OS=Homo sapiens OX=9606 GN=PPP1R18 PE=1 SV=1	82.9813		13.996	AGPGVGApRR
2053	KGPGPGGGVSGGK	sp|O95081|AGFG2_HUMAN Arf-GAP domain and FG repeat-containing protein 2 OS=Homo sapiens OX=9606 GN=AGFG2 PE=1 SV=2	136.107		15.94	KGPGPGGGVSgGK
2054	KFLSSVEGSK	sp|Q8IY51|TIGD4_HUMAN Tigger transposable element-derived protein 4 OS=Homo sapiens OX=9606 GN=TIGD4 PE=2 SV=2	130.03		14.488	KflSSVEGSK
2055	KQDLGLHYQELLSK	XXX_sp|P08236|BGLR_HUMAN Beta-glucuronidase OS=Homo sapiens OX=9606 GN=GUSB PE=1 SV=2	351.247		17.051	KQDLGLHYQELlSK
2057	RRPIASVR	sp|A8CG34|P121C_HUMAN Nuclear envelope pore membrane protein POM 121C OS=Homo sapiens OX=9606 GN=POM121C PE=1 SV=3	0.001		25.274
2058	KPKPVTDSSPK	XXX_sp|Q02880|TOP2B_HUMAN DNA topoisomerase 2-beta OS=Homo sapiens OX=9606 GN=TOP2B PE=1 SV=3	163.17		16.986	KPKPVTDSsPK
2059	VSAIHEVPPPR	sp|Q8IWT3|CUL9_HUMAN Cullin-9 OS=Homo sapiens OX=9606 GN=CUL9 PE=1 SV=2	57.0277		17.103	vSAIHEVPPPR
2060	TIGAAADLAR	XXX_sp|Q96HR9|REEP6_HUMAN Receptor expression-enhancing protein 6 OS=Homo sapiens OX=9606 GN=REEP6 PE=1 SV=2	10.4838		11.147	TIGAAAdlaR
2061	NGQQTGRIDR	XXX_sp|O94850|DEND_HUMAN Dendrin OS=Homo sapiens OX=9606 GN=DDN PE=1 SV=3	124.063		13.147	NGQQTGRiDR
2062	KGPTAAQAK	sp|O60869|EDF1_HUMAN Endothelial differentiation-related factor 1 OS=Homo sapiens OX=9606 GN=EDF1 PE=1 SV=1	38.6945		11.591	KGPTAAQaK
2063	KGGGGGGGR	XXX_sp|Q96NL0|RUN3B_HUMAN RUN domain-containing protein 3B OS=Homo sapiens OX=9606 GN=RUNDC3B PE=2 SV=1	116.06		15.572	KGgGGGGGR
2064	KAAVTPGK	sp|P19338|NUCL_HUMAN Nucleolin OS=Homo sapiens OX=9606 GN=NCL PE=1 SV=3	30.9714		10.722	KaavTPGK
2065	KVLALSSGSR	sp|O95255|MRP6_HUMAN Multidrug resistance-associated protein 6 OS=Homo sapiens OX=9606 GN=ABCC6 PE=1 SV=2	193.013		12.843	KVlALSSGSR
2066	KGDYVPR	XXX_sp|Q9H9G7|AGO3_HUMAN Protein argonaute-3 OS=Homo sapiens OX=9606 GN=AGO3 PE=1 SV=2	76.9896		10.601	KGDYVpR
2067	AGGGAGSHSSAQR	sp|Q9P2S2|NRX2A_HUMAN Neurexin-2 OS=Homo sapiens OX=9606 GN=NRXN2 PE=2 SV=1	240.169		12.959	AGGGAGshSSAQR
2068	LVNQNASR	sp|P12643|BMP2_HUMAN Bone morphogenetic protein 2 OS=Homo sapiens OX=9606 GN=BMP2 PE=1 SV=1	0.9153		13.107
2069	RAVAQGAPR	sp|Q6ZW33|MICLK_HUMAN MICAL C-terminal-like protein OS=Homo sapiens OX=9606 GN=MICALCL PE=1 SV=3	84.1069		16.64	RAVAQgAPR
2070	RRPIASVR	sp|A8CG34|P121C_HUMAN Nuclear envelope pore membrane protein POM 121C OS=Homo sapiens OX=9606 GN=POM121C PE=1 SV=3	2.9058		18.86
2071	RPGPSPR	XXX_sp|O75449|KTNA1_HUMAN Katanin p60 ATPase-containing subunit A1 OS=Homo sapiens OX=9606 GN=KATNA1 PE=1 SV=1	49.39		11.771	RPGPsPR
2072	KPNAGGSPAPVR	sp|Q3KQU3|MA7D1_HUMAN MAP7 domain-containing protein 1 OS=Homo sapiens OX=9606 GN=MAP7D1 PE=1 SV=1	84.0238		15.837	KPNAGGspAPVR
2073	RPGASTR	XXX_sp|O14511|NRG2_HUMAN Pro-neuregulin-2, membrane-bound isoform OS=Homo sapiens OX=9606 GN=NRG2 PE=1 SV=1	119.518		14.65	RPGAStR
2074	KHAFGGNK	sp|Q14562|DHX8_HUMAN ATP-dependent RNA helicase DHX8 OS=Homo sapiens OX=9606 GN=DHX8 PE=1 SV=1	166.087		12.228	KHAFGGnK
2076	KGVLHYGK	XXX_sp|P20851|C4BPB_HUMAN C4b-binding protein beta chain OS=Homo sapiens OX=9606 GN=C4BPB PE=1 SV=1	48.9507		11.13	KGVlhyGK
2077	GPGGGGAGHAR	XXX_sp|O15105|SMAD7_HUMAN Mothers against decapentaplegic homolog 7 OS=Homo sapiens OX=9606 GN=SMAD7 PE=1 SV=1	153.141		15.076	GPgggGAGHAR
2078	KTASPEDSDMPDHDLEPPR	sp|O95071|UBR5_HUMAN E3 ubiquitin-protein ligase UBR5 OS=Homo sapiens OX=9606 GN=UBR5 PE=1 SV=2	84.9844		14.949	KTASPEDSDMPDHDLePPR
2079	LTQASQELVEAETQPR	XXX_sp|O43374|RASL2_HUMAN Ras GTPase-activating protein 4 OS=Homo sapiens OX=9606 GN=RASA4 PE=2 SV=2	148.109		11.705	LTQASQELVEAEtqpR
2080	QPPQAAPPSLPR	XXX_sp|O15399|NMDE4_HUMAN Glutamate receptor ionotropic, NMDA 2D OS=Homo sapiens OX=9606 GN=GRIN2D PE=1 SV=2	78.973		17.019	QPPQAAPPSLpR
2081	KATVVYQGER	sp|P02749|APOH_HUMAN Beta-2-glycoprotein 1 OS=Homo sapiens OX=9606 GN=APOH PE=1 SV=3	121.846		13.641	KaTVVYQGER
2082	QGGGVPQKPAAAPK	XXX_sp|Q14978|NOLC1_HUMAN Nucleolar and coiled-body phosphoprotein 1 OS=Homo sapiens OX=9606 GN=NOLC1 PE=1 SV=2	181.016		15.165	QGGGVPQKPAAApK
2083	RVGPGSVR	XXX_sp|O75038|PLCH2_HUMAN 1-phosphatidylinositol 4,5-bisphosphate phosphodiesterase eta-2 OS=Homo sapiens OX=9606 GN=PLCH2 PE=2 SV=3	60.9661		6.393	RvGPGSVR
2084	KLEEHQSK	XXX_sp|O00461|GOLI4_HUMAN Golgi integral membrane protein 4 OS=Homo sapiens OX=9606 GN=GOLIM4 PE=1 SV=1	104.805		9.566	KleeHQSK
2085	ATATPVPPR	sp|P20700|LMNB1_HUMAN Lamin-B1 OS=Homo sapiens OX=9606 GN=LMNB1 PE=1 SV=2	323.122		16.802	ATaTPVPPR
2086	KPGGGR	sp|P55197|AF10_HUMAN Protein AF-10 OS=Homo sapiens OX=9606 GN=MLLT10 PE=1 SV=2	59.8329		11.649	KPGGgR
2087	AAGASPAEKGGGPR	sp|Q8TE49|OTU7A_HUMAN OTU domain-containing protein 7A OS=Homo sapiens OX=9606 GN=OTUD7A PE=1 SV=1	76.042		14.681	aaGASPAEKGGGPR
2088	KDSLGR	XXX_sp|P48723|HSP13_HUMAN Heat shock 70 kDa protein 13 OS=Homo sapiens OX=9606 GN=HSPA13 PE=1 SV=1	1.804		3.994
2089	KIISPR	sp|A6QL64|AN36A_HUMAN Ankyrin repeat domain-containing protein 36A OS=Homo sapiens OX=9606 GN=ANKRD36 PE=2 SV=3	2.3804		6.256
2090	RGAPPR	sp|A8MVU1|NCF1C_HUMAN Putative neutrophil cytosol factor 1C OS=Homo sapiens OX=9606 GN=NCF1C PE=5 SV=1	83.0207		13.69	RGaPPR
2091	SRPQITQQPR	XXX_sp|A2VCK2|DCD2B_HUMAN Doublecortin domain-containing protein 2B OS=Homo sapiens OX=9606 GN=DCDC2B PE=1 SV=1	267.047		8.791	sRPQITQQPR
2092	KGGRPSALR	XXX_sp|Q86V97|KBTB6_HUMAN Kelch repeat and BTB domain-containing protein 6 OS=Homo sapiens OX=9606 GN=KBTBD6 PE=1 SV=1	69.0496		19.064	KGGRPsaLR
2094	LHQLVMNKK	sp|Q9Y2D8|ADIP_HUMAN Afadin- and alpha-actinin-binding protein OS=Homo sapiens OX=9606 GN=SSX2IP PE=1 SV=3	23.0028		11.315	LHQlVMNKK
2095	KAPAQPR	XXX_sp|Q92988|DLX4_HUMAN Homeobox protein DLX-4 OS=Homo sapiens OX=9606 GN=DLX4 PE=1 SV=4	216.616		9.327	KaPAQPR
2096	KGSASQVPSQAPPSR	sp|O75604|UBP2_HUMAN Ubiquitin carboxyl-terminal hydrolase 2 OS=Homo sapiens OX=9606 GN=USP2 PE=1 SV=2	33.0277		10.073	KgSASQVPSQAPPSR
2097	KQDLVPGTGYR	sp|Q9Y5Z7|HCFC2_HUMAN Host cell factor 2 OS=Homo sapiens OX=9606 GN=HCFC2 PE=1 SV=1	25.9011		13.355	KqdlvpGTGYR
2098	KPSAVRSVK	XXX_sp|P46821|MAP1B_HUMAN Microtubule-associated protein 1B OS=Homo sapiens OX=9606 GN=MAP1B PE=1 SV=2	55.9846		15.706	KPSAVRSvK
2099	RSVPSAR	XXX_sp|Q9UQ35|SRRM2_HUMAN Serine/arginine repetitive matrix protein 2 OS=Homo sapiens OX=9606 GN=SRRM2 PE=1 SV=2	113.054		12.8	RSVPsAR
2100	GPAGVPGMQGVHGPR	XXX_sp|P08572|CO4A2_HUMAN Collagen alpha-2(IV) chain OS=Homo sapiens OX=9606 GN=COL4A2 PE=1 SV=4	63.61	8M(15.9949)	14.558	GPAGVPGMQgVHGPR
2101	RGPAAQPR	XXX_sp|P13378|HXD8_HUMAN Homeobox protein Hox-D8 OS=Homo sapiens OX=9606 GN=HOXD8 PE=2 SV=2	3.5638		10.934	RGPAAQpR
2102	KGAPHDLK	sp|P42702|LIFR_HUMAN Leukemia inhibitory factor receptor OS=Homo sapiens OX=9606 GN=LIFR PE=1 SV=1	47.9964		14.799	KGaPHDLK
2103	RGPAAQSAR	sp|O75462|CRLF1_HUMAN Cytokine receptor-like factor 1 OS=Homo sapiens OX=9606 GN=CRLF1 PE=1 SV=1	56.0066		14.305	RGPaaQSAR
2104	RPGGSR	sp|I3L0S3|PYAS1_HUMAN Putative uncharacterized protein PYCARD-AS1 OS=Homo sapiens OX=9606 GN=PYCARD-AS1 PE=5 SV=1	38.5004		11.479	RpGGSR
2106	KVSYMLAR	sp|Q86Z20|CC125_HUMAN Coiled-coil domain-containing protein 125 OS=Homo sapiens OX=9606 GN=CCDC125 PE=1 SV=2	11.6721		10.515	KvsyMLAR
2107	QDAEAAKR	sp|P30679|GNA15_HUMAN Guanine nucleotide-binding protein subunit alpha-15 OS=Homo sapiens OX=9606 GN=GNA15 PE=1 SV=2	27.0171		9.279	QdAEAAKR
2108	KGEMVPIDMKPPK	XXX_sp|Q96A73|P33MX_HUMAN Putative monooxygenase p33MONOX OS=Homo sapiens OX=9606 GN=KIAA1191 PE=1 SV=1	30.9272	4M(15.9949)	13.1	KGEMVPIDMKppK
2109	NSLLQPQPSK	XXX_sp|Q15031|SYLM_HUMAN Probable leucine--tRNA ligase, mitochondrial OS=Homo sapiens OX=9606 GN=LARS2 PE=1 SV=2	28.8715		10.135	NSLLQpqpsK
2110	QAEVSALSHIVSR	XXX_sp|Q9GZU2|PEG3_HUMAN Paternally-expressed gene 3 protein OS=Homo sapiens OX=9606 GN=PEG3 PE=1 SV=1	26.0563		13.731	QAevSALSHIVSR
2111	AAAGYPDPYSR	sp|P58107|EPIPL_HUMAN Epiplakin OS=Homo sapiens OX=9606 GN=EPPK1 PE=1 SV=3	282.091		13.255	aAAGYPDPYSR
2112	RNSPTGR	XXX_sp|Q8NDH2|CC168_HUMAN Coiled-coil domain-containing protein 168 OS=Homo sapiens OX=9606 GN=CCDC168 PE=2 SV=2	60.0134		10.793	RNSPtgR
2113	RGGPPR	sp|Q14157|UBP2L_HUMAN Ubiquitin-associated protein 2-like OS=Homo sapiens OX=9606 GN=UBAP2L PE=1 SV=2	5.982		7.806	RGgPPR
2114	TNLPPPFR	sp|Q3KRA6|CB076_HUMAN UPF0538 protein C2orf76 OS=Homo sapiens OX=9606 GN=C2orf76 PE=1 SV=3	90.0558		18.087	tNLPPPFR
2115	CLALATRDAPPR	sp|Q93084|AT2A3_HUMAN Sarcoplasmic/endoplasmic reticulum calcium ATPase 3 OS=Homo sapiens OX=9606 GN=ATP2A3 PE=1 SV=2	81.049	1C(57.021465)	11.693	CLAlATRDAPPR
2116	CPAMAPR	sp|Q9P227|RHG23_HUMAN Rho GTPase-activating protein 23 OS=Homo sapiens OX=9606 GN=ARHGAP23 PE=1 SV=2	14.0706	1C(57.021465), 4M(15.9949)	13.27	cPAMAPR
2117	KTSQPR	XXX_sp|Q6ZMT9|DTHD1_HUMAN Death domain-containing protein 1 OS=Homo sapiens OX=9606 GN=DTHD1 PE=2 SV=3	82.7771		13.22	KtsQPR
2118	KKPAATVAPK	XXX_sp|P02511|CRYAB_HUMAN Alpha-crystallin B chain OS=Homo sapiens OX=9606 GN=CRYAB PE=1 SV=2	16.9803		16.083	KKpAATVAPK
2121	HVSKCK	XXX_sp|Q9C0D4|Z518B_HUMAN Zinc finger protein 518B OS=Homo sapiens OX=9606 GN=ZNF518B PE=1 SV=2	142.08	5C(57.021465)	14.099	HVSKcK
2122	KKPDLSPLK	sp|Q6P2S7|TTC41_HUMAN Putative tetratricopeptide repeat protein 41 OS=Homo sapiens OX=9606 GN=TTC41P PE=5 SV=3	70.1		15.972	KKPDLsPLK
2123	FEMCSGMERGR	XXX_sp|P78332|RBM6_HUMAN RNA-binding protein 6 OS=Homo sapiens OX=9606 GN=RBM6 PE=1 SV=5	51.1447	3M(15.9949), 4C(57.021465), 7M(15.9949)	8.309	femcsGMERGR
2124	RASGAPSAGPEPAPR	sp|O60240|PLIN1_HUMAN Perilipin-1 OS=Homo sapiens OX=9606 GN=PLIN1 PE=1 SV=2	170.082		16.055	rASGAPSAGPEPAPR
2125	AFKSSATGSVFTGK	sp|Q96EM0|T3HPD_HUMAN Trans-3-hydroxy-L-proline dehydratase OS=Homo sapiens OX=9606 GN=L3HYPDH PE=1 SV=2	14.9943		14.673	AFKSSATGSVFTgK
2126	KQAVSDLR	sp|Q5VX52|SPAT1_HUMAN Spermatogenesis-associated protein 1 OS=Homo sapiens OX=9606 GN=SPATA1 PE=2 SV=4	28.9723		10.461	KqAVSDLR
2127	QGSCTSYFSYRNQTTK	XXX_sp|Q13835|PKP1_HUMAN Plakophilin-1 OS=Homo sapiens OX=9606 GN=PKP1 PE=1 SV=2	66.0781	4C(57.021465)	14.323	qGSCTSYFSYRNQTTK
2128	QPQVTAESR	sp|P22674|CCNO_HUMAN Cyclin-O OS=Homo sapiens OX=9606 GN=CCNO PE=1 SV=2	91.6479		12.404	QPQVTaesR
2129	NQGGYGGSSSSSSYGSGR	sp|P09651|ROA1_HUMAN Heterogeneous nuclear ribonucleoprotein A1 OS=Homo sapiens OX=9606 GN=HNRNPA1 PE=1 SV=5	242.067		15.738	NQGGyggssSSSSYGSGR
2130	AGGGGGPR	XXX_sp|Q6UXY1|BI2L2_HUMAN Brain-specific angiogenesis inhibitor 1-associated protein 2-like protein 2 OS=Homo sapiens OX=9606 GN=BAIAP2L2 PE=1 SV=1	73.0503		11.068	AGGGGgPR
2131	KEEIQGQLER	XXX_sp|Q9H254|SPTN4_HUMAN Spectrin beta chain, non-erythrocytic 4 OS=Homo sapiens OX=9606 GN=SPTBN4 PE=1 SV=2	26.4999		9.66	KEEIQgQLER
2132	KASLSGPPDR	XXX_sp|Q6PCB5|RSBNL_HUMAN Round spermatid basic protein 1-like protein OS=Homo sapiens OX=9606 GN=RSBN1L PE=1 SV=2	8.922		8.518	KASLSGPPdR
2133	RPPRSGAEGGGAR	XXX_sp|Q6ZS52|YF013_HUMAN Putative uncharacterized protein FLJ45825 OS=Homo sapiens OX=9606 PE=5 SV=1	8.973		14.59	RPPRSGAEgggaR
2134	YNQTTGPPR	XXX_sp|A6NCJ1|CS071_HUMAN Uncharacterized protein C19orf71 OS=Homo sapiens OX=9606 GN=C19orf71 PE=4 SV=2	76.9788		10.256	yNQTTGPPR
2135	TGGLGSIPNTCGACKK	XXX_sp|Q14192|FHL2_HUMAN Four and a half LIM domains protein 2 OS=Homo sapiens OX=9606 GN=FHL2 PE=1 SV=3	27.0339	11C(57.021465), 14C(57.021465)	16.847	tGGLGSIPNTCGACKK
2136	KGTHLVQHR	XXX_sp|Q9P0L1|ZKSC7_HUMAN Zinc finger protein with KRAB and SCAN domains 7 OS=Homo sapiens OX=9606 GN=ZKSCAN7 PE=1 SV=2	8.9039		14.709	KGtHLVQHR
2137	KQGSVPVPSR	XXX_sp|Q8WXG6|MADD_HUMAN MAP kinase-activating death domain protein OS=Homo sapiens OX=9606 GN=MADD PE=1 SV=2	166.1		11.023	KqGSVPVPSR
2138	RPGPGSAPSGR	XXX_sp|O00142|KITM_HUMAN Thymidine kinase 2, mitochondrial OS=Homo sapiens OX=9606 GN=TK2 PE=1 SV=4	205.154		15.475	RPGPGSApsgR
2139	RRPPRPR	XXX_sp|Q8WXX7|AUTS2_HUMAN Autism susceptibility gene 2 protein OS=Homo sapiens OX=9606 GN=AUTS2 PE=1 SV=1	58.9109		13.777	RRPPRpR
2141	SRVDMISSR	XXX_sp|Q969V3|NCLN_HUMAN Nicalin OS=Homo sapiens OX=9606 GN=NCLN PE=1 SV=2	5.0216		11.249	SRVDmISSR
2142	KEAGGGGVGGPGAK	sp|Q8NC51|PAIRB_HUMAN Plasminogen activator inhibitor 1 RNA-binding protein OS=Homo sapiens OX=9606 GN=SERBP1 PE=1 SV=2	331.141		13.206	KEAGGGGVGgPGAK
2143	KDVFNLVAK	sp|Q9NYQ8|FAT2_HUMAN Protocadherin Fat 2 OS=Homo sapiens OX=9606 GN=FAT2 PE=1 SV=2	68.9413		10.428	KDVFNLVaK
2144	RPFSAR	sp|P55268|LAMB2_HUMAN Laminin subunit beta-2 OS=Homo sapiens OX=9606 GN=LAMB2 PE=1 SV=2	241.011		9.825	RPFSaR
2145	RAGYAYR	sp|Q12965|MYO1E_HUMAN Unconventional myosin-Ie OS=Homo sapiens OX=9606 GN=MYO1E PE=1 SV=2	40.0335		13.26	RAGYaYR
2146	TQSASPPPKER	sp|Q9UN81|LORF1_HUMAN LINE-1 retrotransposable element ORF1 protein OS=Homo sapiens OX=9606 GN=L1RE1 PE=1 SV=1	9.0576		13.61	tqSASPPPKER
2147	KESAGGGGR	XXX_sp|Q8WXS5|CCG8_HUMAN Voltage-dependent calcium channel gamma-8 subunit OS=Homo sapiens OX=9606 GN=CACNG8 PE=2 SV=3	237.089		15.673	KesAGGGGR
2148	RPAGYR	XXX_sp|Q5PR19|YI024_HUMAN Putative UPF0607 protein LOC392364 OS=Homo sapiens OX=9606 PE=2 SV=3	134.05		12.722	RPAGyR
2149	GPAVPR	sp|Q96Q91|B3A4_HUMAN Anion exchange protein 4 OS=Homo sapiens OX=9606 GN=SLC4A9 PE=2 SV=2	20.4706		11.253	GPaVPR
2150	MASLRSLYLWSVNHR	XXX_sp|Q9BVS4|RIOK2_HUMAN Serine/threonine-protein kinase RIO2 OS=Homo sapiens OX=9606 GN=RIOK2 PE=1 SV=2	25.0264	1M(15.9949)	16.425	MASLRSLYLWSVnHR
2151	KCRPAVCGISAGNK	XXX_sp|Q7L622|G2E3_HUMAN G2/M phase-specific E3 ubiquitin-protein ligase OS=Homo sapiens OX=9606 GN=G2E3 PE=1 SV=1	23.9943	2C(57.021465), 7C(57.021465)	12.906	KCRPAVCGISagnK
2152	AIQDARQLLHSHSGALDGSPNTPFR	sp|Q9UN79|SOX13_HUMAN Transcription factor SOX-13 OS=Homo sapiens OX=9606 GN=SOX13 PE=1 SV=3	75.031		15.615	aIQDARQLLHSHSGALDGSPNTPFR
2153	SAMGPR	XXX_sp|B3KS81|SRRM5_HUMAN Serine/arginine repetitive matrix protein 5 OS=Homo sapiens OX=9606 GN=SRRM5 PE=1 SV=3	22.0312		9.832	sAMGPR
2154	APTERAPEPGR	XXX_sp|Q9BR39|JPH2_HUMAN Junctophilin-2 OS=Homo sapiens OX=9606 GN=JPH2 PE=1 SV=2	116.733		7.399	APTERApepgR
2155	RMLAGGVR	sp|Q96FE5|LIGO1_HUMAN Leucine-rich repeat and immunoglobulin-like domain-containing nogo receptor-interacting protein 1 OS=Homo sapiens OX=9606 GN=LINGO1 PE=1 SV=2	99.9804	2M(15.9949)	9.812	RMLAGGvR
2156	RPRPGVSK	sp|Q9BR39|JPH2_HUMAN Junctophilin-2 OS=Homo sapiens OX=9606 GN=JPH2 PE=1 SV=2	68.949		9.61	RPRPGVsK
2157	QAALPVAQVAK	XXX_sp|Q96MS0|ROBO3_HUMAN Roundabout homolog 3 OS=Homo sapiens OX=9606 GN=ROBO3 PE=1 SV=2	344.158		15.526	QAALPVAQvaK
2158	QTQVKLR	sp|Q9UBU7|DBF4A_HUMAN Protein DBF4 homolog A OS=Homo sapiens OX=9606 GN=DBF4 PE=1 SV=1	40.9919		9.644	QtQVKLR
2159	LFTAPAGPPR	XXX_sp|Q02080|MEF2B_HUMAN Myocyte-specific enhancer factor 2B OS=Homo sapiens OX=9606 GN=MEF2B PE=1 SV=2	85.0403		8.615	LFTAPaGPPR
[truncated: 119,147 more rows]

## Sheet: MSFragger_4SU_2
scannum	peptide	protein	massdiff	modification_info	hyperscore	best_locs
3	RRPRPRPR	sp|P0C7V0|CF217_HUMAN Putative uncharacterized protein encoded by LINC00271 OS=Homo sapiens OX=9606 GN=LINC00271 PE=5 SV=1	138.073		18.659	RRPRPRpR
4	RGPPPPPTASEPTR	sp|O14776|TCRG1_HUMAN Transcription elongation regulator 1 OS=Homo sapiens OX=9606 GN=TCERG1 PE=1 SV=2	251.2		19.222	RGPPPPPTAseptR
5	NRGAGGFGGGGGTR	sp|Q86V81|THOC4_HUMAN THO complex subunit 4 OS=Homo sapiens OX=9606 GN=ALYREF PE=1 SV=3	254.092		21.358	NrgAGGFGGGGGTR
6	RRPRPPNAPSQDGK	sp|P16989|YBOX3_HUMAN Y-box-binding protein 3 OS=Homo sapiens OX=9606 GN=YBX3 PE=1 SV=4	2.0168		18.665
7	RGAQVGLGR	XXX_sp|Q9HCI5|MAGE1_HUMAN Melanoma-associated antigen E1 OS=Homo sapiens OX=9606 GN=MAGEE1 PE=1 SV=2	40.0367		16.631	RGAQVGLgR
8	NRGAGGFGGGGGTR	sp|Q86V81|THOC4_HUMAN THO complex subunit 4 OS=Homo sapiens OX=9606 GN=ALYREF PE=1 SV=3	254.1		16.177	nrGAGGFGGGGGTR
9	VKCIGYMSCMMIQDLHR	XXX_sp|P06400|RB_HUMAN Retinoblastoma-associated protein OS=Homo sapiens OX=9606 GN=RB1 PE=1 SV=2	207.075	3C(57.021465), 9C(57.021465), 11M(15.9949)	20.16	VKCiGYMSCMMIQDLHR
10	RGPPAWPLR	sp|Q9NRK6|ABCBA_HUMAN ATP-binding cassette sub-family B member 10, mitochondrial OS=Homo sapiens OX=9606 GN=ABCB10 PE=1 SV=2	130.025		17.783	RGPPAWpLR
11	MEEPTSSTNENK	sp|Q5MJ08|SPXN4_HUMAN Sperm protein associated with the nucleus on the X chromosome N4 OS=Homo sapiens OX=9606 GN=SPANXN4 PE=3 SV=1	97.1422		16.042	MEEPTSsTNENK
12	SYPDVGATPEDLIVVK	XXX_sp|O95477|ABCA1_HUMAN ATP-binding cassette sub-family A member 1 OS=Homo sapiens OX=9606 GN=ABCA1 PE=1 SV=3	8.0739		15.72	syPDVGATPEDLIVVK
13	VTLKQYPR	sp|O60667|FAIM3_HUMAN Fas apoptotic inhibitory molecule 3 OS=Homo sapiens OX=9606 GN=FCMR PE=1 SV=1	19.9838		16.49	VtLKQYPR
14	NRGAGGFGGGGGTR	sp|Q86V81|THOC4_HUMAN THO complex subunit 4 OS=Homo sapiens OX=9606 GN=ALYREF PE=1 SV=3	28.0353		39.026	NRgAGGFGGGGGTR
15	KLGFPEIIMPGDVR	sp|Q92608|DOCK2_HUMAN Dedicator of cytokinesis protein 2 OS=Homo sapiens OX=9606 GN=DOCK2 PE=1 SV=2	6.0057		20.152	KlgFPEIIMPGDVR
16	RRPRPPNAPSQDGK	sp|P16989|YBOX3_HUMAN Y-box-binding protein 3 OS=Homo sapiens OX=9606 GN=YBX3 PE=1 SV=4	0.0012		19.383
17	IFGIIAGKGAPR	XXX_sp|Q5SQI0|ATAT_HUMAN Alpha-tubulin N-acetyltransferase 1 OS=Homo sapiens OX=9606 GN=ATAT1 PE=1 SV=1	29.0289		9.466	IFGIIAgKGAPR
18	FHPIQGHR	sp|Q13151|ROA0_HUMAN Heterogeneous nuclear ribonucleoprotein A0 OS=Homo sapiens OX=9606 GN=HNRNPA0 PE=1 SV=1	0.0032		18.839
19	RSVSYCPLR	sp|Q8WW18|CQ050_HUMAN Uncharacterized protein C17orf50 OS=Homo sapiens OX=9606 GN=C17orf50 PE=2 SV=2	42.0415	6C(57.021465)	13.135	rsvSYCPLR
20	RPDKSSR	sp|Q9UKL3|C8AP2_HUMAN CASP8-associated protein 2 OS=Homo sapiens OX=9606 GN=CASP8AP2 PE=1 SV=1	108.107		12.09	RpDKSSR
21	NRPAIARGAAGGGGR	sp|Q86V81|THOC4_HUMAN THO complex subunit 4 OS=Homo sapiens OX=9606 GN=ALYREF PE=1 SV=3	28.0343		26.806	NRPAIArGAAGGGGR
22	KGGAGGPGGGGSGAGSNR	XXX_sp|Q66K64|DCA15_HUMAN DDB1- and CUL4-associated factor 15 OS=Homo sapiens OX=9606 GN=DCAF15 PE=1 SV=1	71.0215		14.905	KGgaGGPGGGGSGAGSNR
23	NRGAGGFGGGGGTR	sp|Q86V81|THOC4_HUMAN THO complex subunit 4 OS=Homo sapiens OX=9606 GN=ALYREF PE=1 SV=3	28.0328		23.414	nrGAGGFGGGGGTR
24	AGPGGHLGPSGMAGQDGKEGK	XXX_sp|A6NHN0|OTOL1_HUMAN Otolin-1 OS=Homo sapiens OX=9606 GN=OTOL1 PE=3 SV=1	282.164	12M(15.9949)	19.895	agpGGHLGPSGMAGQDGKEGK
25	NMGGPYGGGNYGPGGSGGSGGYGGR	sp|P22626|ROA2_HUMAN Heterogeneous nuclear ribonucleoproteins A2/B1 OS=Homo sapiens OX=9606 GN=HNRNPA2B1 PE=1 SV=2	267.106	2M(15.9949)	23.096	nmGGPYGGGNYGPGGSGGSGGYGGR
26	STTSGLVGESTPSR	sp|Q9UKN1|MUC12_HUMAN Mucin-12 OS=Homo sapiens OX=9606 GN=MUC12 PE=1 SV=2	25.0638		24.442	stTSGLVGESTPSR
27	KKPNSTLQPHELK	XXX_sp|Q6P2C0|WDR93_HUMAN WD repeat-containing protein 93 OS=Homo sapiens OX=9606 GN=WDR93 PE=2 SV=1	58.0033		24.001	KKpnSTLQPHELK
28	QSLGHGQHGSGSGQSPSPSR	sp|Q86YZ3|HORN_HUMAN Hornerin OS=Homo sapiens OX=9606 GN=HRNR PE=1 SV=2	363.196		17.14	QSLGHGQHGsgSGQSPSPSR
29	SGARAGAQGCGGPR	sp|Q9BZ19|ANR60_HUMAN Ankyrin repeat domain-containing protein 60 OS=Homo sapiens OX=9606 GN=ANKRD60 PE=4 SV=3	170.078	10C(57.021465)	19.273	sgARAGAQGCGGPR
30	RGPPPGGRPQDPR	XXX_sp|O60304|ZN500_HUMAN Zinc finger protein 500 OS=Homo sapiens OX=9606 GN=ZNF500 PE=2 SV=2	324.234		19.393	RGPPPGGRpqdPR
31	RQMQDAAGR	sp|Q9Y6N7|ROBO1_HUMAN Roundabout homolog 1 OS=Homo sapiens OX=9606 GN=ROBO1 PE=1 SV=1	180.26	3M(15.9949)	21.296	RQmQDAAGR
32	YLGVIAVVVVPQSIK	XXX_sp|Q96PP9|GBP4_HUMAN Guanylate-binding protein 4 OS=Homo sapiens OX=9606 GN=GBP4 PE=2 SV=2	153.082		14.263	ylGVIAVVVVPQSIK
33	RASAPAGGSPR	sp|Q7L0R7|RNF44_HUMAN RING finger protein 44 OS=Homo sapiens OX=9606 GN=RNF44 PE=2 SV=1	85.0348		14.576	RASAPAGGsPR
34	YRGTAGNALMDGASQLMGENR	sp|P02675|FIBB_HUMAN Fibrinogen beta chain OS=Homo sapiens OX=9606 GN=FGB PE=1 SV=2	67.0723	10M(15.9949), 17M(15.9949)	19.802	yrgTAGNALMDGASQLMGENR
35	DLVTLAVTAVSERPPK	XXX_sp|Q8N6Y1|PCD20_HUMAN Protocadherin-20 OS=Homo sapiens OX=9606 GN=PCDH20 PE=2 SV=2	226.13		16.05	dlVTLAVTAVSERPPK
36	FESEDLTSIVELDGLLEINR	sp|Q7L576|CYFP1_HUMAN Cytoplasmic FMR1-interacting protein 1 OS=Homo sapiens OX=9606 GN=CYFIP1 PE=1 SV=1	18.9373		15.501	FESEDLTSIVELdgLLEINR
37	RAGSATPPAGAPTLGRPATR	XXX_sp|Q9ULN7|PNM8B_HUMAN Paraneoplastic antigen-like protein 8B OS=Homo sapiens OX=9606 GN=PNMA8B PE=2 SV=4	17.0544		18.659	RagsATPPAGAPTLGRPATR
38	GPGPAGAGPVARGGGAGGR	sp|B3EWF7|EP2A2_HUMAN Laforin, isoform 9 OS=Homo sapiens OX=9606 GN=EPM2A PE=1 SV=1	174.071		17.515	GPGPAGAGPVARGGGagGR
39	LGSTQSGFLVEESLPLSELTETSNALK	sp|Q69YH5|CDCA2_HUMAN Cell division cycle-associated protein 2 OS=Homo sapiens OX=9606 GN=CDCA2 PE=1 SV=2	230.071		19.331	LGSTQSGFLVEESLPLSELTETSNAlK
40	DFLSGEGDLSR	sp|Q8IZT6|ASPM_HUMAN Abnormal spindle-like microcephaly-associated protein OS=Homo sapiens OX=9606 GN=ASPM PE=1 SV=2	8.0449		17.172	dfLSGEGDLSR
42	RGGQVPNGLPR	sp|P23677|IP3KA_HUMAN Inositol-trisphosphate 3-kinase A OS=Homo sapiens OX=9606 GN=ITPKA PE=1 SV=1	30.043		13.132	RGgqVPNGLPR
43	AMSTTSISSPQPGK	sp|Q9UJU6|DBNL_HUMAN Drebrin-like protein OS=Homo sapiens OX=9606 GN=DBNL PE=1 SV=1	185.173		20.241	aMSTTSISSPQPGK
44	ELQPPEASIAVVSIPR	sp|P08195|4F2_HUMAN 4F2 cell-surface antigen heavy chain OS=Homo sapiens OX=9606 GN=SLC3A2 PE=1 SV=3	6.0173		17.274	eLQPPEASIAVVSIPR
45	QRELSGGGGGGAR	XXX_sp|Q9NUG4|CCM2L_HUMAN Cerebral cavernous malformations 2 protein-like OS=Homo sapiens OX=9606 GN=CCM2L PE=2 SV=3	181.603		13.732	QRELSGGGGggaR
46	GAGGFGGGGGTR	sp|Q86V81|THOC4_HUMAN THO complex subunit 4 OS=Homo sapiens OX=9606 GN=ALYREF PE=1 SV=3	299.181		27.441	GAgGFGGGGGTR
47	RGPPAR	sp|P49682|CXCR3_HUMAN C-X-C chemokine receptor type 3 OS=Homo sapiens OX=9606 GN=CXCR3 PE=1 SV=2	70.4951		14.194	RGPpAR
48	GPRPGRPPFGPR	XXX_sp|Q9UN86|G3BP2_HUMAN Ras GTPase-activating protein-binding protein 2 OS=Homo sapiens OX=9606 GN=G3BP2 PE=1 SV=2	173.004		18	GPRPGRPPfGPR
50	VAAIGNNAILVKEIVR	XXX_sp|O00763|ACACB_HUMAN Acetyl-CoA carboxylase 2 OS=Homo sapiens OX=9606 GN=ACACB PE=1 SV=3	58.0449		14.567	vAAIGNNAILVKEIVR
51	GRLDPGESSPVPLR	XXX_sp|O00453|LST1_HUMAN Leukocyte-specific transcript 1 protein OS=Homo sapiens OX=9606 GN=LST1 PE=1 SV=2	88.9541		16.235	GRLDpgESSPVPLR
52	FFGIVAVESSEVLSEAAAGDPLTTAAPGTR	XXX_sp|P07237|PDIA1_HUMAN Protein disulfide-isomerase OS=Homo sapiens OX=9606 GN=P4HB PE=1 SV=3	118.055		18.501	fFGIVAVESSEVLSEAAAGDPLTTAAPGTR
53	GTRYLGVIAVVVMPQTIASLIK	XXX_sp|P32455|GBP1_HUMAN Guanylate-binding protein 1 OS=Homo sapiens OX=9606 GN=GBP1 PE=1 SV=2	11.9951	13M(15.9949)	15.1	GTRYLgVIAVVVMPQTIASLIK
54	KGAQQAQR	XXX_sp|P84090|ERH_HUMAN Enhancer of rudimentary homolog OS=Homo sapiens OX=9606 GN=ERH PE=1 SV=1	288.8		9.606	KGAQQAQr
55	EIVQTYLNIDGK	sp|Q9NXG0|CNTLN_HUMAN Centlein OS=Homo sapiens OX=9606 GN=CNTLN PE=1 SV=6	242.112		19.765	eIVQTYLNIDGK
56	KPSYLDTIASGTVRQFVGR	XXX_sp|Q7Z4N8|P4HA3_HUMAN Prolyl 4-hydroxylase subunit alpha-3 OS=Homo sapiens OX=9606 GN=P4HA3 PE=1 SV=1	22.9778		20.804	KPSYLDTIASGTVRQfvgR
57	ITSAVDGK	sp|Q96RT1|ERBIN_HUMAN Erbin OS=Homo sapiens OX=9606 GN=ERBIN PE=1 SV=2	112.032		17.055	iTSAVDGK
58	RASAASTGPGGSEVR	XXX_sp|Q9BU76|MMTA2_HUMAN Multiple myeloma tumor-associated protein 2 OS=Homo sapiens OX=9606 GN=MMTAG2 PE=1 SV=1	127.112		19.858	RASAAsTGPGGSEVR
59	SLQQETWAMCR	XXX_sp|Q8HWS3|RFX6_HUMAN DNA-binding protein RFX6 OS=Homo sapiens OX=9606 GN=RFX6 PE=1 SV=2	20.0682	10C(57.021465)	13.36	SLqQETWAMCR
60	KEDAGAAAEALGGAGAGGAGAAPK	sp|Q2VWA4|SKOR2_HUMAN SKI family transcriptional corepressor 2 OS=Homo sapiens OX=9606 GN=SKOR2 PE=1 SV=2	70.0391		19.212	KEDAGAAAEALGGAGAGGAGaapK
61	TVPNGMVASTVDATVKTVTSK	XXX_sp|Q6P3W7|SCYL2_HUMAN SCY1-like protein 2 OS=Homo sapiens OX=9606 GN=SCYL2 PE=1 SV=1	11.9988		21.465	TVPNGMVASTVDATVKTVTsK
62	GRPAGGGGGGGGGRGTGR	XXX_sp|Q07955|SRSF1_HUMAN Serine/arginine-rich splicing factor 1 OS=Homo sapiens OX=9606 GN=SRSF1 PE=1 SV=2	48.0411		21.732	GRPAGGGGGGGGGRgtGR
63	MGGVYLAGNINLQRMMGPSK	XXX_sp|Q63HQ2|EGFLA_HUMAN Pikachurin OS=Homo sapiens OX=9606 GN=EGFLAM PE=1 SV=2	211.999	16M(15.9949)	16.363	MGGVYLAGNinlQRMMGPSK
64	QQSSLGLCIPR	sp|Q2M243|CCD27_HUMAN Coiled-coil domain-containing protein 27 OS=Homo sapiens OX=9606 GN=CCDC27 PE=2 SV=2	129.005	8C(57.021465)	16.694	QQSSLglCIPR
65	LLSLPCTLNLQLMR	sp|Q86UV5|UBP48_HUMAN Ubiquitin carboxyl-terminal hydrolase 48 OS=Homo sapiens OX=9606 GN=USP48 PE=1 SV=1	249.104	6C(57.021465), 13M(15.9949)	18.783	llSLPCTLNLQLMR
66	KIACGLGK	sp|Q9P055|JKAMP_HUMAN JNK1/MAPK8-associated membrane protein OS=Homo sapiens OX=9606 GN=JKAMP PE=2 SV=3	100.538	4C(57.021465)	13.294	KIACGLgK
67	KASSLLLDDQVAR	XXX_sp|Q68DE3|USF3_HUMAN Basic helix-loop-helix domain-containing protein USF3 OS=Homo sapiens OX=9606 GN=USF3 PE=1 SV=3	52.5297		13.184	KaSSLLLDDQVAR
68	QSAGPNSPTGGGGGGGSGGTRMR	sp|A7E2V4|ZSWM8_HUMAN Zinc finger SWIM domain-containing protein 8 OS=Homo sapiens OX=9606 GN=ZSWIM8 PE=1 SV=1	187.157	22M(15.9949)	19.375	QsaGPNSPTGGGGGGGSGGTRMR
69	FYPSSAALVVKHAR	XXX_sp|Q5TC79|ZBT37_HUMAN Zinc finger and BTB domain-containing protein 37 OS=Homo sapiens OX=9606 GN=ZBTB37 PE=2 SV=1	18.913		17.434	FYPSSAALVVKHaR
70	GPAQPPAQRPPGPAASSSAR	sp|Q96G42|KLD7B_HUMAN Kelch domain-containing protein 7B OS=Homo sapiens OX=9606 GN=KLHDC7B PE=2 SV=2	187.165		22.373	GPAQPPAQRPPGPaassSAR
71	LDGSTPAFER	sp|Q9Y4B4|ARIP4_HUMAN Helicase ARIP4 OS=Homo sapiens OX=9606 GN=RAD54L2 PE=1 SV=4	2.97		14.184
72	NNSTGVAGLSEEASAELR	sp|P23327|SRCH_HUMAN Sarcoplasmic reticulum histidine-rich calcium-binding protein OS=Homo sapiens OX=9606 GN=HRC PE=1 SV=1	133.157		16.963	NNstGVAGLSEEASAELR
73	RPGPPTSPSIR	sp|Q96KN9|CXD4_HUMAN Gap junction delta-4 protein OS=Homo sapiens OX=9606 GN=GJD4 PE=2 SV=1	15.5358		16.528	RPGPPtspsIR
74	QSQIVNELNR	XXX_sp|Q68CZ1|FTM_HUMAN Protein fantom OS=Homo sapiens OX=9606 GN=RPGRIP1L PE=1 SV=2	121.459		16.586	QSQIVnELNR
75	GAPGAPGVPGTKGPAGIAGPDGK	XXX_sp|P13942|COBA2_HUMAN Collagen alpha-2(XI) chain OS=Homo sapiens OX=9606 GN=COL11A2 PE=1 SV=5	7.0293		19.418	GAPGAPGVPGTKGPAGIAGpdgK
76	KASAALNGGK	XXX_sp|Q8TDI0|CHD5_HUMAN Chromodomain-helicase-DNA-binding protein 5 OS=Homo sapiens OX=9606 GN=CHD5 PE=1 SV=1	32.0477		18.129	KASAALNgGK
77	DLGNVFEELKSSAEEFEK	XXX_sp|Q5VT52|RPRD2_HUMAN Regulation of nuclear pre-mRNA domain-containing protein 2 OS=Homo sapiens OX=9606 GN=RPRD2 PE=1 SV=1	161.085		19.959	dlGNVFEELKSSAEEFEK
78	LALTRPALNSLGAQGAPPR	XXX_sp|Q12815|TROAP_HUMAN Tastin OS=Homo sapiens OX=9606 GN=TROAP PE=1 SV=3	60.9305		17.779	lalTRPALNSLGAQGAPPR
79	NAAAVQGAIRDLDR	XXX_sp|P39019|RS19_HUMAN 40S ribosomal protein S19 OS=Homo sapiens OX=9606 GN=RPS19 PE=1 SV=2	300.658		14.368	NAAAVQGAIRDLdR
80	RPPPRPHR	sp|Q8IVF1|NTM2A_HUMAN NUT family member 2A OS=Homo sapiens OX=9606 GN=NUTM2A PE=2 SV=4	39.029		19.051	RPPPRPhR
81	TRTPQAAGGSEAAGR	XXX_sp|A6PVC2|TTLL8_HUMAN Protein monoglycylase TTLL8 OS=Homo sapiens OX=9606 GN=TTLL8 PE=2 SV=4	100.104		13.697	TRTPQAAGGseAAGR
82	KLSYTSIPR	XXX_sp|Q9UGF6|OR5V1_HUMAN Olfactory receptor 5V1 OS=Homo sapiens OX=9606 GN=OR5V1 PE=2 SV=1	53.0688		20.165	KLSyTSIPR
84	KGFPLDTVIIDVSGTR	XXX_sp|Q9BV44|THUM3_HUMAN THUMP domain-containing protein 3 OS=Homo sapiens OX=9606 GN=THUMPD3 PE=1 SV=1	247.172		9.338	KGFpldTVIIDVSGTR
85	RPGPPR	sp|Q9H211|CDT1_HUMAN DNA replication factor Cdt1 OS=Homo sapiens OX=9606 GN=CDT1 PE=1 SV=3	108.023		15.247	RPGPpR
86	KEQFQGAVTWGPHNQQVWICVVFIK	XXX_sp|Q9BPW4|APOL4_HUMAN Apolipoprotein L4 OS=Homo sapiens OX=9606 GN=APOL4 PE=2 SV=3	80.9963	20C(57.021465)	16.128	KEQFQGAVTWGPHNQQVWICVvfiK
87	RPEEIIQILAQSQGAITFKIIPGSK	sp|Q5T2T1|MPP7_HUMAN MAGUK p55 subfamily member 7 OS=Homo sapiens OX=9606 GN=MPP7 PE=1 SV=1	197.059		14.759	RPEEIIQILAQSQGAITFKIIPGsk
88	DLLPSQTASSLCISSRSESVWTTTPR	sp|P0C851|PIRT_HUMAN Phosphoinositide-interacting protein OS=Homo sapiens OX=9606 GN=PIRT PE=2 SV=2	202.116	12C(57.021465)	17.749	dllPSQTASSLCISSRSESVWTTTPR
89	SRGGYGGSGGSGGPGYNGGGYPGGMNR	XXX_sp|P22626|ROA2_HUMAN Heterogeneous nuclear ribonucleoproteins A2/B1 OS=Homo sapiens OX=9606 GN=HNRNPA2B1 PE=1 SV=2	24.9724	25M(15.9949)	30.602	srGGYGGSGGSGGPGYNGGGYPGGMNR
90	KIHSSDFSLVK	sp|Q8NF91|SYNE1_HUMAN Nesprin-1 OS=Homo sapiens OX=9606 GN=SYNE1 PE=1 SV=4	153.967		13.446	KIHSSDFSLvK
91	MVMTLTFGDVVAVR	sp|O15540|FABP7_HUMAN Fatty acid-binding protein, brain OS=Homo sapiens OX=9606 GN=FABP7 PE=1 SV=3	107.985	3M(15.9949)	19.318	MVMTLTFGDVVAvR
92	GQEAARSPGPPSPPSEGPR	sp|Q6ZVH7|ESPNL_HUMAN Espin-like protein OS=Homo sapiens OX=9606 GN=ESPNL PE=2 SV=3	165.103		18.658	gQEAARSPGPPSPPSEGPR
93	QPPLEGSR	XXX_sp|Q9HAP6|LIN7B_HUMAN Protein lin-7 homolog B OS=Homo sapiens OX=9606 GN=LIN7B PE=1 SV=1	125.36		13.683	QPPLEGsR
94	QSVLNVAGEAGGK	sp|Q9H1V8|S6A17_HUMAN Sodium-dependent neutral amino acid transporter SLC6A17 OS=Homo sapiens OX=9606 GN=SLC6A17 PE=1 SV=3	153.053		18.95	QSvLNVAGEAGGK
95	REGLYFK	sp|Q8NHR9|PROF4_HUMAN Profilin-4 OS=Homo sapiens OX=9606 GN=PFN4 PE=1 SV=1	28.7708		9.892	ReGLYFK
96	GPAECAAPFPAK	XXX_sp|Q9UPA5|BSN_HUMAN Protein bassoon OS=Homo sapiens OX=9606 GN=BSN PE=1 SV=4	67.1229	5C(57.021465)	16.155	GPaECAAPFPAK
97	MAAATAAAALAAADPPPAMPQAAGAGGPTTRR	sp|P16260|GDC_HUMAN Graves disease carrier protein OS=Homo sapiens OX=9606 GN=SLC25A16 PE=1 SV=3	136.067	N-term(42.0106)	22.084	maAATAAAALAAADPPPAMPQAAGAGGPTTRR
98	KEAAAAEPPR	sp|O75153|CLU_HUMAN Clustered mitochondria protein homolog OS=Homo sapiens OX=9606 GN=CLUH PE=1 SV=2	71.9183		14.086	KeaaAAEPPR
99	KPGQHNRGNVVDGR	XXX_sp|P38398|BRCA1_HUMAN Breast cancer type 1 susceptibility protein OS=Homo sapiens OX=9606 GN=BRCA1 PE=1 SV=2	125.245		16.3	KPGQHNRGNVvdgR
100	KMPPAPSGPK	sp|Q9Y6V0|PCLO_HUMAN Protein piccolo OS=Homo sapiens OX=9606 GN=PCLO PE=1 SV=5	138.159		21.154	KMPPaPSGPK
101	LPAAGTPGPGIRAAAAR	sp|B3EWF7|EP2A2_HUMAN Laforin, isoform 9 OS=Homo sapiens OX=9606 GN=EPM2A PE=1 SV=1	132.078		16.79	lPAAGTPGPGIRAAAAR
102	VATTLRLPR	XXX_sp|Q9BQT9|CSTN3_HUMAN Calsyntenin-3 OS=Homo sapiens OX=9606 GN=CLSTN3 PE=1 SV=1	20.9424		18.37	VATTlRLPR
103	KESSSALTESSGHLDHR	sp|O94854|K0754_HUMAN Uncharacterized protein KIAA0754 OS=Homo sapiens OX=9606 GN=KIAA0754 PE=2 SV=4	185.117		16.739	KeSSSALTESSGHLDHR
104	RTMGSQTVTASPSNAR	sp|Q5T2D2|TRML2_HUMAN Trem-like transcript 2 protein OS=Homo sapiens OX=9606 GN=TREML2 PE=1 SV=2	105.041	3M(15.9949)	16.526	RtmGSQTVTASPSNAR
105	QEGTVMALEDK	XXX_sp|Q6ZMV9|KIF6_HUMAN Kinesin-like protein KIF6 OS=Homo sapiens OX=9606 GN=KIF6 PE=1 SV=3	75.0728		19.25	QEGtVMALEDK
106	VLELPTGAPSPR	XXX_sp|Q15772|SPEG_HUMAN Striated muscle preferentially expressed protein kinase OS=Homo sapiens OX=9606 GN=SPEG PE=1 SV=4	7.0046		21.378	VLELPTgAPSPR
107	KCVNLDPMNNVYMR	XXX_sp|Q9NSY1|BMP2K_HUMAN BMP-2-inducible protein kinase OS=Homo sapiens OX=9606 GN=BMP2K PE=1 SV=2	112.09	2C(57.021465), 8M(15.9949), 13M(15.9949)	13.481	KCVNLDPMNNVymR
108	KGEQPTGQQR	sp|Q92733|PRCC_HUMAN Proline-rich protein PRCC OS=Homo sapiens OX=9606 GN=PRCC PE=1 SV=1	0.4298		15.039
109	KPPIVGVKK	XXX_sp|O75317|UBP12_HUMAN Ubiquitin carboxyl-terminal hydrolase 12 OS=Homo sapiens OX=9606 GN=USP12 PE=1 SV=2	5.9573		15.331	KPPiVGVKK
110	KGDAEPPR	XXX_sp|P48634|PRC2A_HUMAN Protein PRRC2A OS=Homo sapiens OX=9606 GN=PRRC2A PE=1 SV=3	65.0532		15.605	KgdAEPPR
111	GGGGSTATGSGPAR	XXX_sp|Q96JQ0|PCD16_HUMAN Protocadherin-16 OS=Homo sapiens OX=9606 GN=DCHS1 PE=1 SV=1	71.0706		13.638	gGGGSTATGSGPAR
112	KASASGAAK	XXX_sp|Q969F0|FATE1_HUMAN Fetal and adult testis-expressed transcript protein OS=Homo sapiens OX=9606 GN=FATE1 PE=1 SV=1	257.775		12.065	KASASGAAk
113	GNPGVGTQGPR	sp|Q05707|COEA1_HUMAN Collagen alpha-1(XIV) chain OS=Homo sapiens OX=9606 GN=COL14A1 PE=1 SV=3	56.9698		11.887	GNPGVGtqgPR
114	KANVNAIDYLGR	sp|A6QL64|AN36A_HUMAN Ankyrin repeat domain-containing protein 36A OS=Homo sapiens OX=9606 GN=ANKRD36 PE=2 SV=3	247.624		14.541	KANVNAIDYlgR
115	QEVRAGLSTTTR	XXX_sp|Q8IYW2|CFA46_HUMAN Cilia- and flagella-associated protein 46 OS=Homo sapiens OX=9606 GN=CFAP46 PE=2 SV=3	167.01		17.509	QEVRAGLSTttR
116	NRGAGGFGGGGGTR	sp|Q86V81|THOC4_HUMAN THO complex subunit 4 OS=Homo sapiens OX=9606 GN=ALYREF PE=1 SV=3	122.05		26.746	NRgAGGFGGGGGTR
117	KVGGAGPPR	XXX_sp|Q8N142|PURA1_HUMAN Adenylosuccinate synthetase isozyme 1 OS=Homo sapiens OX=9606 GN=ADSSL1 PE=1 SV=1	141.048		21.367	KvGGAGPPR
118	RSPPSR	sp|A7MD48|SRRM4_HUMAN Serine/arginine repetitive matrix protein 4 OS=Homo sapiens OX=9606 GN=SRRM4 PE=1 SV=2	12.4998		13.736	RsPPSR
119	KSPSPR	XXX_sp|Q6NXN4|D19P1_HUMAN Putative C-mannosyltransferase DPY19L2P1 OS=Homo sapiens OX=9606 GN=DPY19L2P1 PE=2 SV=1	2.9579		11.918
120	KGHAGR	XXX_sp|Q7Z7M9|GALT5_HUMAN Polypeptide N-acetylgalactosaminyltransferase 5 OS=Homo sapiens OX=9606 GN=GALNT5 PE=1 SV=1	21.0044		11.84	KGHaGR
122	NSQLFFVLRELPLR	XXX_sp|Q53HC5|KLH26_HUMAN Kelch-like protein 26 OS=Homo sapiens OX=9606 GN=KLHL26 PE=1 SV=2	234.144		12.246	nSQLFFVLRELPLR
123	GPAALAASASAASSASASASPTR	XXX_sp|Q06945|SOX4_HUMAN Transcription factor SOX-4 OS=Homo sapiens OX=9606 GN=SOX4 PE=1 SV=1	6.1599		15.874	GPAALAASASAASSASAsASPTR
124	VLTPLIQEVADIPPAPNKNR	XXX_sp|P52292|IMA1_HUMAN Importin subunit alpha-1 OS=Homo sapiens OX=9606 GN=KPNA2 PE=1 SV=1	173.117		14.703	VLTPLIQEVADIPPAPNKnR
125	TFIIGISGVTNSGK	sp|Q9NWW6|NRK1_HUMAN Nicotinamide riboside kinase 1 OS=Homo sapiens OX=9606 GN=NMRK1 PE=1 SV=1	182.08		21.434	tfIIGISGVTNSGK
126	TAKSGSFLGVPFHK	XXX_sp|Q6VY07|PACS1_HUMAN Phosphofurin acidic cluster sorting protein 1 OS=Homo sapiens OX=9606 GN=PACS1 PE=1 SV=2	63.0378	N-term(42.0106)	20.728	takSGSFLGVPFHK
127	KPLDDTDLILPWTRVDVAAAAER	XXX_sp|Q9Y2E4|DIP2C_HUMAN Disco-interacting protein 2 homolog C OS=Homo sapiens OX=9606 GN=DIP2C PE=1 SV=2	370.253		12.504	KPLDDtdLILPWTRVDVAAAAER
128	AGELEPLLVAAGGGGR	sp|P29376|LTK_HUMAN Leukocyte tyrosine kinase receptor OS=Homo sapiens OX=9606 GN=LTK PE=1 SV=3	169.05		22.907	AGELEPllvAAGGGGR
129	RISPSTPPGPR	XXX_sp|Q96KN9|CXD4_HUMAN Gap junction delta-4 protein OS=Homo sapiens OX=9606 GN=GJD4 PE=2 SV=1	42.0374		20.146	RISPStPPGPR
130	YSVLNACPGPWR	XXX_sp|Q96A83|COQA1_HUMAN Collagen alpha-1(XXVI) chain OS=Homo sapiens OX=9606 GN=COL26A1 PE=1 SV=1	7.0142	7C(57.021465)	17.435	YSVLNACPGPwR
131	MLSAFQR	sp|Q4VXA5|KHDC1_HUMAN KH homology domain-containing protein 1 OS=Homo sapiens OX=9606 GN=KHDC1 PE=2 SV=1	33.0266	1M(15.9949)	14.936	MlSAFQR
132	GGRGGSGAR	XXX_sp|Q5T8R8|CI066_HUMAN Uncharacterized protein C9orf66 OS=Homo sapiens OX=9606 GN=C9orf66 PE=2 SV=1	57.5804		15.229	gGRGGSGAR
133	TTHVPLPMTPHR	XXX_sp|A6NNH2|F90AR_HUMAN Protein FAM90A27P OS=Homo sapiens OX=9606 GN=FAM90A27P PE=3 SV=2	44.0258	8M(15.9949)	22.135	TTHVPLPMTpHR
134	KYQPKPAVAHTAER	sp|Q8WXE9|STON2_HUMAN Stonin-2 OS=Homo sapiens OX=9606 GN=STON2 PE=1 SV=1	8.0063		19.031	KYQPKPAVAhTAER
135	SPAVLPLGAWVLEGASHPGVRMIPVEIK	sp|Q9Y4I5|MTL5_HUMAN Tesmin OS=Homo sapiens OX=9606 GN=TESMIN PE=1 SV=2	10.9985		18.165	spavLPLGAWVLEGASHPGVRMIPVEIK
136	GAGSGGSWRGR	XXX_sp|Q8NCF5|NF2IP_HUMAN NFATC2-interacting protein OS=Homo sapiens OX=9606 GN=NFATC2IP PE=1 SV=1	335.198		13.035	GAgSGGSWRGR
137	KESLSSQR	XXX_sp|Q7Z4S6|KI21A_HUMAN Kinesin-like protein KIF21A OS=Homo sapiens OX=9606 GN=KIF21A PE=1 SV=2	177.979		13.464	KeSLSSQR
138	RGPTAAR	XXX_sp|Q8IYY4|DZI1L_HUMAN Zinc finger protein DZIP1L OS=Homo sapiens OX=9606 GN=DZIP1L PE=1 SV=2	139.543		13.218	RGPTAaR
139	KPFSQHVR	sp|Q02878|RL6_HUMAN 60S ribosomal protein L6 OS=Homo sapiens OX=9606 GN=RPL6 PE=1 SV=3	0.0035		15.56
140	KTAPPSR	XXX_sp|Q9UGI0|ZRAN1_HUMAN Ubiquitin thioesterase ZRANB1 OS=Homo sapiens OX=9606 GN=ZRANB1 PE=1 SV=2	11.0101		15.344	KTaPPSR
141	QLSSVGYK	XXX_sp|A6NE02|BTBDH_HUMAN BTB/POZ domain-containing protein 17 OS=Homo sapiens OX=9606 GN=BTBD17 PE=3 SV=1	26.0081		14.258	qLSSVGYK
142	GPRGAGAAR	sp|P78358|CTG1B_HUMAN Cancer/testis antigen 1 OS=Homo sapiens OX=9606 GN=CTAG1A PE=1 SV=1	65.033		18.401	GPRGAGAaR
143	KLNPVSSAAR	XXX_sp|Q66K74|MAP1S_HUMAN Microtubule-associated protein 1S OS=Homo sapiens OX=9606 GN=MAP1S PE=1 SV=2	9.9645		16.165	KlNPVSSAAR
146	EEPDPVSLKCSPLPITRPLR	XXX_sp|Q5JSP0|FGD3_HUMAN FYVE, RhoGEF and PH domain-containing protein 3 OS=Homo sapiens OX=9606 GN=FGD3 PE=1 SV=1	53.1135	10C(57.021465)	17.951	eEPDPVSLKCSPLPITRPLR
147	GLESGSAVMAR	XXX_sp|P54819|KAD2_HUMAN Adenylate kinase 2, mitochondrial OS=Homo sapiens OX=9606 GN=AK2 PE=1 SV=2	13.6357	9M(15.9949)	13.624	GLesGSAVMAR
148	QFNKQSLTQTPGR	sp|Q14CB8|RHG19_HUMAN Rho GTPase-activating protein 19 OS=Homo sapiens OX=9606 GN=ARHGAP19 PE=1 SV=1	63.9573		17.213	QFNKQSLTQTPgR
149	MELGHEFACTVHFATICSK	XXX_sp|Q92613|JADE3_HUMAN Protein Jade-3 OS=Homo sapiens OX=9606 GN=JADE3 PE=1 SV=1	128.054	9C(57.021465), 17C(57.021465)	16.493	MELGHEFACTVHFATiCSK
150	RPQYRPQYR	sp|P16989|YBOX3_HUMAN Y-box-binding protein 3 OS=Homo sapiens OX=9606 GN=YBX3 PE=1 SV=4	0.0012		15.46
151	RPAEPKR	XXX_sp|P49450|CENPA_HUMAN Histone H3-like centromeric protein A OS=Homo sapiens OX=9606 GN=CENPA PE=1 SV=1	9.4255		14.751	RPAEPkR
152	FHVAPEGR	XXX_sp|Q06418|TYRO3_HUMAN Tyrosine-protein kinase receptor TYRO3 OS=Homo sapiens OX=9606 GN=TYRO3 PE=1 SV=1	79.0543		14.197	FHVAPEgR
153	KAGAAGAAGK	XXX_sp|O14813|PHX2A_HUMAN Paired mesoderm homeobox protein 2A OS=Homo sapiens OX=9606 GN=PHOX2A PE=1 SV=2	252.124		13.522	KAGAAGAaGK
154	RTHAPEPR	sp|Q13214|SEM3B_HUMAN Semaphorin-3B OS=Homo sapiens OX=9606 GN=SEMA3B PE=2 SV=1	31.9522		15.746	RtHAPEPR
155	RASAPAGGSPR	sp|Q7L0R7|RNF44_HUMAN RING finger protein 44 OS=Homo sapiens OX=9606 GN=RNF44 PE=2 SV=1	102.013		15.161	RASAPAGGSpR
156	ATSSCVTSAPEEALRCCR	sp|Q8NEM0|MCPH1_HUMAN Microcephalin OS=Homo sapiens OX=9606 GN=MCPH1 PE=1 SV=4	13.0747	5C(57.021465), 16C(57.021465), 17C(57.021465)	15.748	ATSSCVTSAPEEALRccR
157	KSHTGQR	sp|Q9NWS9|ZN446_HUMAN Zinc finger protein 446 OS=Homo sapiens OX=9606 GN=ZNF446 PE=1 SV=1	220.481		15.853	KSHTGqR
158	VGAPPGGTGGAEESEQSAAQR	XXX_sp|Q63ZY3|KANK2_HUMAN KN motif and ankyrin repeat domain-containing protein 2 OS=Homo sapiens OX=9606 GN=KANK2 PE=1 SV=1	124.135		18.257	VGAPPGGTGGAeeSEQSAAQR
159	GPPGPQGPPGSPGR	sp|Q96A84|EMID1_HUMAN EMI domain-containing protein 1 OS=Homo sapiens OX=9606 GN=EMID1 PE=2 SV=1	73.0665		20.193	GPPGpQGPPGSPGR
160	RPPQPPGPPR	sp|Q6UB35|C1TM_HUMAN Monofunctional C1-tetrahydrofolate synthase, mitochondrial OS=Homo sapiens OX=9606 GN=MTHFD1L PE=1 SV=1	11.011		16.987	RPPqPPGPPR
161	GRPQPGQDGK	XXX_sp|P18089|ADA2B_HUMAN Alpha-2B adrenergic receptor OS=Homo sapiens OX=9606 GN=ADRA2B PE=1 SV=4	146.127		18.397	GRPQPgQDGK
162	KAQFFLGTTNK	sp|Q9NVT9|ARMC1_HUMAN Armadillo repeat-containing protein 1 OS=Homo sapiens OX=9606 GN=ARMC1 PE=1 SV=1	134.101		16.304	KaqFFLGTTNK
163	DGSGGKGGGGSAR	sp|Q8N158|GPC2_HUMAN Glypican-2 OS=Homo sapiens OX=9606 GN=GPC2 PE=2 SV=1	282.153		21.005	DGSgGKGGGGSAR
164	APGGSAGAR	sp|A2A288|ZC12D_HUMAN Probable ribonuclease ZC3H12D OS=Homo sapiens OX=9606 GN=ZC3H12D PE=1 SV=3	31.0223		15.32	APGGSaGAR
165	LALAPDGLSVGPAFDCLLPR	XXX_sp|Q96RJ6|FER3L_HUMAN Fer3-like protein OS=Homo sapiens OX=9606 GN=FERD3L PE=1 SV=1	142.043	16C(57.021465)	18.269	lALAPDGLSVGPAFDCLLPR
166	RGPPPPPR	sp|P38159|RBMX_HUMAN RNA-binding motif protein, X chromosome OS=Homo sapiens OX=9606 GN=RBMX PE=1 SV=3	94.0189		13.854	RGPPpPPR
167	LAGEPR	XXX_sp|Q9ULU8|CAPS1_HUMAN Calcium-dependent secretion activator 1 OS=Homo sapiens OX=9606 GN=CADPS PE=1 SV=3	5.9789		10.166	lAGEPR
169	RGPKPKPLVVQVPTFAR	sp|O00257|CBX4_HUMAN E3 SUMO-protein ligase CBX4 OS=Homo sapiens OX=9606 GN=CBX4 PE=1 SV=3	73.9768		13.569	RGPkpkpLVVQVPTFAR
170	GDRGPAGPPGIAGMSGKPGAPGPPGVPGEPGER	sp|Q14993|COJA1_HUMAN Collagen alpha-1(XIX) chain OS=Homo sapiens OX=9606 GN=COL19A1 PE=1 SV=3	104.061		19.76	GDRGPAGPPGIAGMSGKPGAPGPPGVPGEPGeR
171	RGGPAGR	sp|Q9P258|RCC2_HUMAN Protein RCC2 OS=Homo sapiens OX=9606 GN=RCC2 PE=1 SV=2	139.492		14.807	RGGPAgR
172	KENFRPISLMNIDAK	sp|O00370|LORF2_HUMAN LINE-1 retrotransposable element ORF2 protein OS=Homo sapiens OX=9606 PE=1 SV=1	229.125		17.258	KeNFRPISLMNIDAK
173	FPAQVPSAHQPSASGGAAAAAAAPAAPAAPRSR	sp|Q8NHG8|ZNRF2_HUMAN E3 ubiquitin-protein ligase ZNRF2 OS=Homo sapiens OX=9606 GN=ZNRF2 PE=1 SV=1	71.0112		17.394	FPAQVPSAHQPSASGGAAAAAAAPAAPAaprsR
174	SDAAAFIDPPPDEGR	XXX_sp|O14497|ARI1A_HUMAN AT-rich interactive domain-containing protein 1A OS=Homo sapiens OX=9606 GN=ARID1A PE=1 SV=3	104.063		18.91	sdAAAFIDPPPDEGR
175	ATATPVPPRMGSR	sp|P20700|LMNB1_HUMAN Lamin-B1 OS=Homo sapiens OX=9606 GN=LMNB1 PE=1 SV=2	199.128	N-term(42.0106)	18.998	aTATPVPPRMGSR
176	KAYASR	XXX_sp|O43286|B4GT5_HUMAN Beta-1,4-galactosyltransferase 5 OS=Homo sapiens OX=9606 GN=B4GALT5 PE=1 SV=1	221.687		14.041	KaYASR
177	RGPAGIGR	sp|Q9Y4W6|AFG32_HUMAN AFG3-like protein 2 OS=Homo sapiens OX=9606 GN=AFG3L2 PE=1 SV=2	93.0197		16.464	RGPAGiGR
178	KGAGGGGPPQAPPPR	sp|Q8N2Y8|RUSC2_HUMAN Iporin OS=Homo sapiens OX=9606 GN=RUSC2 PE=1 SV=3	40.709		15.12	KGAGGGGPPQAppPR
179	SYLPPPEQPSSGSLK	sp|Q5T8P6|RBM26_HUMAN RNA-binding protein 26 OS=Homo sapiens OX=9606 GN=RBM26 PE=1 SV=3	89.0372		19.51	SYLPPPEQPSSGSlK
180	SAEPRSLVSASIPR	XXX_sp|P48201|AT5G3_HUMAN ATP synthase F(0) complex subunit C3, mitochondrial OS=Homo sapiens OX=9606 GN=ATP5MC3 PE=2 SV=1	70.0896		19.335	saEPRSLVSASIPR
181	RGPGPR	sp|Q96PG8|BBC3B_HUMAN Bcl-2-binding component 3 OS=Homo sapiens OX=9606 GN=BBC3 PE=1 SV=2	344.705		16.158	RGPGpR
182	QVAPEASSAPR	XXX_sp|Q8WXH2|JPH3_HUMAN Junctophilin-3 OS=Homo sapiens OX=9606 GN=JPH3 PE=2 SV=2	253.102		13.425	QVAPEASSapR
183	KPGAGNGPR	XXX_sp|Q6P1M3|L2GL2_HUMAN Lethal(2) giant larvae protein homolog 2 OS=Homo sapiens OX=9606 GN=LLGL2 PE=1 SV=2	55.9785		15.962	KPGAGNgPR
184	MAGLTVRDPAVDR	sp|P33240|CSTF2_HUMAN Cleavage stimulation factor subunit 2 OS=Homo sapiens OX=9606 GN=CSTF2 PE=1 SV=1	17.0051		23.509	MAGLTVRDpavDR
185	RRPVLHGDMYR	XXX_sp|O60840|CAC1F_HUMAN Voltage-dependent L-type calcium channel subunit alpha-1F OS=Homo sapiens OX=9606 GN=CACNA1F PE=1 SV=2	84.9861		16.427	RRpVLHGDMYR
186	AAPGTTLVPGSSNTGATASPGGSATTR	sp|Q7Z5P9|MUC19_HUMAN Mucin-19 OS=Homo sapiens OX=9606 GN=MUC19 PE=1 SV=3	243.8		14.986	aAPGTTLVPGSSNTGATASPGGSATTR
187	QTGGGTTLVVR	sp|O95976|IGSF6_HUMAN Immunoglobulin superfamily member 6 OS=Homo sapiens OX=9606 GN=IGSF6 PE=2 SV=2	28.0712		15.981	QtgGGTTLVVR
188	RGFSANSAR	sp|P02538|K2C6A_HUMAN Keratin, type II cytoskeletal 6A OS=Homo sapiens OX=9606 GN=KRT6A PE=1 SV=3	60.03		16.613	RGFSANSaR
189	NRPAIARGAAGGGGR	sp|Q86V81|THOC4_HUMAN THO complex subunit 4 OS=Homo sapiens OX=9606 GN=ALYREF PE=1 SV=3	28.0361		34.917	NRPAIArGAAGGGGR
190	RTAASAELLQDR	XXX_sp|Q14643|ITPR1_HUMAN Inositol 1,4,5-trisphosphate receptor type 1 OS=Homo sapiens OX=9606 GN=ITPR1 PE=1 SV=3	0.9783		11.667
191	ELAVAKDHIR	XXX_sp|Q5VU43|MYOME_HUMAN Myomegalin OS=Homo sapiens OX=9606 GN=PDE4DIP PE=1 SV=3	153.824		13.345	elAVAKDHIR
192	TGALKR	XXX_sp|A0A1B0GV03|GG6L7_HUMAN Golgin subfamily A member 6-like protein 7 OS=Homo sapiens OX=9606 GN=GOLGA6L7 PE=3 SV=1	4.9961		11.021	tgALKR
193	RGPAGK	sp|Q86VY4|TSYL5_HUMAN Testis-specific Y-encoded-like protein 5 OS=Homo sapiens OX=9606 GN=TSPYL5 PE=1 SV=2	271.826		10.218	RGPAgK
194	RMGPPVGGHR	sp|P14866|HNRPL_HUMAN Heterogeneous nuclear ribonucleoprotein L OS=Homo sapiens OX=9606 GN=HNRNPL PE=1 SV=2	0.0013		16.692
195	GVNGTPGKHGTPGK	sp|Q9BXJ5|C1QT2_HUMAN Complement C1q tumor necrosis factor-related protein 2 OS=Homo sapiens OX=9606 GN=C1QTNF2 PE=1 SV=1	81.9841		13.935	GVNgtpGKHGTPGK
198	LTGPDGRVGPPGKPGIPGPPGISGLFGPNGK	XXX_sp|Q01955|CO4A3_HUMAN Collagen alpha-3(IV) chain OS=Homo sapiens OX=9606 GN=COL4A3 PE=1 SV=3	42.0527		18.945	LTGPDGRVGPPGKPGIPGPPGISGLFGPNgK
199	KIHSSDFSLVK	sp|Q8NF91|SYNE1_HUMAN Nesprin-1 OS=Homo sapiens OX=9606 GN=SYNE1 PE=1 SV=4	154.97		13.908	KIHSSDFSLvK
200	NSLAVMAPSLVDPGRAGFGK	XXX_sp|Q99814|EPAS1_HUMAN Endothelial PAS domain-containing protein 1 OS=Homo sapiens OX=9606 GN=EPAS1 PE=1 SV=3	17.0222		16.237	nsLAVMAPSLVDPGRAGFGK
201	RPVAQSPIEKRPIEGLR	XXX_sp|Q8N137|CNTRB_HUMAN Centrobin OS=Homo sapiens OX=9606 GN=CNTROB PE=1 SV=1	17.9844		14.823	RPVAQSPIEKRPIEGlR
202	EVWSRHASLSIYVGPR	XXX_sp|Q9GZN4|BSSP4_HUMAN Brain-specific serine protease 4 OS=Homo sapiens OX=9606 GN=PRSS22 PE=1 SV=1	287.059		16.324	EVWSRHASLSIYvgpR
203	EKQPQNSR	sp|Q9H5K3|SG196_HUMAN Protein O-mannose kinase OS=Homo sapiens OX=9606 GN=POMK PE=1 SV=1	22.0038		13.018	EKQpQNSR
204	KQSTDLR	XXX_sp|Q92574|TSC1_HUMAN Hamartin OS=Homo sapiens OX=9606 GN=TSC1 PE=1 SV=2	21.0302		12.037	KQSTdLR
205	KNPGAGR	XXX_sp|Q96SI9|STRBP_HUMAN Spermatid perinuclear RNA-binding protein OS=Homo sapiens OX=9606 GN=STRBP PE=1 SV=1	94.4657		13.634	KnPGAGR
206	KPSQAR	XXX_sp|Q32M84|BTBDG_HUMAN BTB/POZ domain-containing protein 16 OS=Homo sapiens OX=9606 GN=BTBD16 PE=2 SV=2	216.572		15.859	KpSQAR
207	ASASAPPLPQAPQPPAPSR	sp|Q2Q1W2|LIN41_HUMAN E3 ubiquitin-protein ligase TRIM71 OS=Homo sapiens OX=9606 GN=TRIM71 PE=1 SV=1	97.0798		21.341	aSASAPPLPQAPQPPAPSR
208	KITGPSQR	sp|Q99706|KI2L4_HUMAN Killer cell immunoglobulin-like receptor 2DL4 OS=Homo sapiens OX=9606 GN=KIR2DL4 PE=1 SV=3	202.405		12.306	KiTGPSQR
209	EAQQRGQDPSR	XXX_sp|Q9NRB3|CHSTC_HUMAN Carbohydrate sulfotransferase 12 OS=Homo sapiens OX=9606 GN=CHST12 PE=2 SV=2	141.103		16.566	eAQQRGQDPSR
210	RASPSKPASAPASR	sp|P27816|MAP4_HUMAN Microtubule-associated protein 4 OS=Homo sapiens OX=9606 GN=MAP4 PE=1 SV=3	20.9934		20.173	RASPSKPASapASR
211	APQCLGK	sp|Q00839|HNRPU_HUMAN Heterogeneous nuclear ribonucleoprotein U OS=Homo sapiens OX=9606 GN=HNRNPU PE=1 SV=6	0.0042	4C(57.021465)	13.67
212	KMSIQDSLALQPK	sp|Q86SQ0|PHLB2_HUMAN Pleckstrin homology-like domain family B member 2 OS=Homo sapiens OX=9606 GN=PHLDB2 PE=1 SV=2	45.4618	2M(15.9949)	15.72	KMSIQDSLALQpK
213	KGPLLQEGMAR	XXX_sp|Q14671|PUM1_HUMAN Pumilio homolog 1 OS=Homo sapiens OX=9606 GN=PUM1 PE=1 SV=3	107.295	9M(15.9949)	16.837	KGPLLQEGMaR
214	GAGARAATAAALR	sp|Q86UY8|NT5D3_HUMAN 5'-nucleotidase domain-containing protein 3 OS=Homo sapiens OX=9606 GN=NT5DC3 PE=1 SV=1	236.996		17.142	GAGARAATAAalR
215	KGPGPR	XXX_sp|Q8IZ40|RCOR2_HUMAN REST corepressor 2 OS=Homo sapiens OX=9606 GN=RCOR2 PE=1 SV=2	31.8032		8.405	KgPGPR
216	KGHSGAR	XXX_sp|Q6UWX4|HIPL2_HUMAN HHIP-like protein 2 OS=Homo sapiens OX=9606 GN=HHIPL2 PE=1 SV=1	177.077		8.952	KGHSGaR
217	KPGCLPR	sp|Q96L96|ALPK3_HUMAN Alpha-protein kinase 3 OS=Homo sapiens OX=9606 GN=ALPK3 PE=1 SV=2	98.335	4C(57.021465)	13.323	KpgCLPR
218	LGLLGLANSLAIEGR	sp|P51659|DHB4_HUMAN Peroxisomal multifunctional enzyme type 2 OS=Homo sapiens OX=9606 GN=HSD17B4 PE=1 SV=3	18.9381		20.692	lGLLGLANSLAIEGR
219	RPGPSPR	XXX_sp|O75449|KTNA1_HUMAN Katanin p60 ATPase-containing subunit A1 OS=Homo sapiens OX=9606 GN=KATNA1 PE=1 SV=1	49.3802		14.771	RPGPsPR
220	KWGQHEGPLPR	sp|Q58A45|PAN3_HUMAN PAN2-PAN3 deadenylation complex subunit PAN3 OS=Homo sapiens OX=9606 GN=PAN3 PE=1 SV=3	343.136		18.009	KWGQHEGPLpR
221	KNGPPR	XXX_sp|O60290|ZN862_HUMAN Zinc finger protein 862 OS=Homo sapiens OX=9606 GN=ZNF862 PE=2 SV=2	112.269		13.621	KnGPPR
222	RPPSPR	sp|Q86UR5|RIMS1_HUMAN Regulating synaptic membrane exocytosis protein 1 OS=Homo sapiens OX=9606 GN=RIMS1 PE=1 SV=1	27.491		13.35	RPPsPR
224	GSPGPTGRPGVTGIDGAPGAK	sp|P25940|CO5A3_HUMAN Collagen alpha-3(V) chain OS=Homo sapiens OX=9606 GN=COL5A3 PE=1 SV=3	89.0758		18.941	gSPGPTGRPGVTGIDGAPGAK
225	RSPPEEPHR	XXX_sp|Q9H4Z2|ZN335_HUMAN Zinc finger protein 335 OS=Homo sapiens OX=9606 GN=ZNF335 PE=1 SV=1	28.9988		13.33	RSPPEEphR
226	KVTSEDLK	sp|Q9NPH3|IL1AP_HUMAN Interleukin-1 receptor accessory protein OS=Homo sapiens OX=9606 GN=IL1RAP PE=1 SV=2	292.031		14.753	KvTSEDLK
227	DLVTGQEVIMAGLDR	XXX_sp|O14662|STX16_HUMAN Syntaxin-16 OS=Homo sapiens OX=9606 GN=STX16 PE=1 SV=3	63.1292		13.473	DLVTGqEVIMAGLDR
228	ENMEATKK	XXX_sp|O60264|SMCA5_HUMAN SWI/SNF-related matrix-associated actin-dependent regulator of chromatin subfamily A member 5 OS=Homo sapiens OX=9606 GN=SMARCA5 PE=1 SV=1	332.247		15.062	enMEATKK
229	KGPGAGSALDDGR	sp|O95782|AP2A1_HUMAN AP-2 complex subunit alpha-1 OS=Homo sapiens OX=9606 GN=AP2A1 PE=1 SV=3	180.066		14.496	KGpgAGSALDDGR
230	LPTIKMPSLGIGVSGPEVK	sp|Q9BXM0|PRAX_HUMAN Periaxin OS=Homo sapiens OX=9606 GN=PRX PE=1 SV=2	13.0129		17.917	LPTIKMPSLGIGVSGPEvK
231	GPPGPPGQPGPAGK	XXX_sp|O75636|FCN3_HUMAN Ficolin-3 OS=Homo sapiens OX=9606 GN=FCN3 PE=1 SV=2	70.5935		16.779	GPPGPPgQPGPAGK
232	AGGGGTGR	sp|Q03052|PO3F1_HUMAN POU domain, class 3, transcription factor 1 OS=Homo sapiens OX=9606 GN=POU3F1 PE=2 SV=3	264.144		16.569	aGGGGTGR
233	KQSAGPNSPTGGGGGGGSGGTR	sp|A7E2V4|ZSWM8_HUMAN Zinc finger SWIM domain-containing protein 8 OS=Homo sapiens OX=9606 GN=ZSWIM8 PE=1 SV=1	121.066		16.778	KQSAGPNSPTGGGGGGGsGGTR
234	RTFPGVASR	sp|Q9BWT1|CDCA7_HUMAN Cell division cycle-associated protein 7 OS=Homo sapiens OX=9606 GN=CDCA7 PE=1 SV=1	4.0147		15.495	RtFPGVASR
235	KNHSIILSAPNPEGK	sp|P32856|STX2_HUMAN Syntaxin-2 OS=Homo sapiens OX=9606 GN=STX2 PE=1 SV=3	0.4944		16.037
236	NAGSEMLSRLQMEVEAAR	XXX_sp|Q8N3D4|EH1L1_HUMAN EH domain-binding protein 1-like protein 1 OS=Homo sapiens OX=9606 GN=EHBP1L1 PE=1 SV=2	90.6331	6M(15.9949)	13.612	nagsEMLSRLQMEVEAAR
237	KPVSGGSVGK	sp|Q9HAH1|ZN556_HUMAN Zinc finger protein 556 OS=Homo sapiens OX=9606 GN=ZNF556 PE=2 SV=1	84.0332		17.944	KPVSGGsvGK
238	KSWMGSR	XXX_sp|A0A1B0GTS1|HSFX4_HUMAN Heat shock transcription factor, X-linked member 4 OS=Homo sapiens OX=9606 GN=HSFX4 PE=3 SV=1	71.0551		12.143	KSWMgSR
239	KGDTAALGGK	sp|Q9BT09|CNPY3_HUMAN Protein canopy homolog 3 OS=Homo sapiens OX=9606 GN=CNPY3 PE=1 SV=1	32.0361		21.182	KGdTAALGGK
240	QLFSGGGPLR	XXX_sp|Q5BKU9|OXLD1_HUMAN Oxidoreductase-like domain-containing protein 1 OS=Homo sapiens OX=9606 GN=OXLD1 PE=2 SV=1	135.049		15.908	QLFSgGGPLR
241	RGPPLR	sp|Q14152|EIF3A_HUMAN Eukaryotic translation initiation factor 3 subunit A OS=Homo sapiens OX=9606 GN=EIF3A PE=1 SV=1	90.4886		15.177	RGPPlR
242	KGGFSPR	XXX_sp|Q9UBB9|TFP11_HUMAN Tuftelin-interacting protein 11 OS=Homo sapiens OX=9606 GN=TFIP11 PE=1 SV=1	77.0082		14.641	KgGFSPR
244	KSTTLSGPHSTIR	sp|Q14207|NPAT_HUMAN Protein NPAT OS=Homo sapiens OX=9606 GN=NPAT PE=1 SV=3	301.164		13.021	KSTTLSGPhstiR
245	KPSAAAPAAYPTGR	sp|Q92630|DYRK2_HUMAN Dual specificity tyrosine-phosphorylation-regulated kinase 2 OS=Homo sapiens OX=9606 GN=DYRK2 PE=1 SV=3	103.586		16.587	KpsaAAPAAYPTGR
246	NELEARLSSAAEK	sp|Q5T0Z8|CF132_HUMAN Uncharacterized protein C6orf132 OS=Homo sapiens OX=9606 GN=C6orf132 PE=1 SV=4	9.9717		16.863	NELEARLSSAAeK
247	MTAVLVAVGLGALAPAQVK	sp|Q8N0Z8|PUSL1_HUMAN tRNA pseudouridine synthase-like 1 OS=Homo sapiens OX=9606 GN=PUSL1 PE=1 SV=1	215.084		15.949	MTAVLVAVGLGALAPAqvK
248	KGGVNGGR	XXX_sp|O43390|HNRPR_HUMAN Heterogeneous nuclear ribonucleoprotein R OS=Homo sapiens OX=9606 GN=HNRNPR PE=1 SV=1	383.838		14.883	KgGVNGGR
249	KCQELVSDVDYK	sp|P20929|NEBU_HUMAN Nebulin OS=Homo sapiens OX=9606 GN=NEB PE=1 SV=5	235.077	2C(57.021465)	15.809	KCQELVSdVDYK
250	WFSSVLASCPKKPVSSYLR	sp|Q00059|TFAM_HUMAN Transcription factor A, mitochondrial OS=Homo sapiens OX=9606 GN=TFAM PE=1 SV=1	97.9753	9C(57.021465)	17.724	WFSSVLASCPKKPVSSylR
251	RGPPSGVGR	XXX_sp|O96028|NSD2_HUMAN Histone-lysine N-methyltransferase NSD2 OS=Homo sapiens OX=9606 GN=NSD2 PE=1 SV=1	115.669		12.951	RGPPSGvgR
252	RPAGPPR	sp|Q8NCF5|NF2IP_HUMAN NFATC2-interacting protein OS=Homo sapiens OX=9606 GN=NFATC2IP PE=1 SV=1	8.9802		15.381	RPAgPPR
253	KDATAPSSR	XXX_sp|Q8TF72|SHRM3_HUMAN Protein Shroom3 OS=Homo sapiens OX=9606 GN=SHROOM3 PE=1 SV=2	234.096		13.766	KDATAPSsR
254	GGFPSGGGGGGGQQR	sp|P35637|FUS_HUMAN RNA-binding protein FUS OS=Homo sapiens OX=9606 GN=FUS PE=1 SV=1	110.079		17.648	GGfpsGGGGGGGQQR
255	EAAELLLVKAELTTLR	XXX_sp|Q96A83|COQA1_HUMAN Collagen alpha-1(XXVI) chain OS=Homo sapiens OX=9606 GN=COL26A1 PE=1 SV=1	25.0444		14.103	eAAELLLVKAELTTLR
256	MRSSELIETQER	XXX_sp|Q5T200|ZC3HD_HUMAN Zinc finger CCCH domain-containing protein 13 OS=Homo sapiens OX=9606 GN=ZC3H13 PE=1 SV=1	82.0719	1M(15.9949)	15.6	MRSSELiETQER
257	KGSDSSEALPGR	XXX_sp|Q5HYK7|SH319_HUMAN SH3 domain-containing protein 19 OS=Homo sapiens OX=9606 GN=SH3D19 PE=1 SV=2	70.077		21.625	KGsDSSEALPGR
258	RRPSPR	sp|Q8IYB3|SRRM1_HUMAN Serine/arginine repetitive matrix protein 1 OS=Homo sapiens OX=9606 GN=SRRM1 PE=1 SV=2	49.9878		10.793	RRPsPR
259	RGSVSPTTSR	XXX_sp|Q9HAR2|AGRL3_HUMAN Adhesion G protein-coupled receptor L3 OS=Homo sapiens OX=9606 GN=ADGRL3 PE=1 SV=2	4.0006		16.937	RgSVSPTTSR
260	KPPPPR	XXX_sp|A1X283|SPD2B_HUMAN SH3 and PX domain-containing protein 2B OS=Homo sapiens OX=9606 GN=SH3PXD2B PE=1 SV=3	120.955		15.138	KpPPPR
261	RPPSPEAR	sp|Q13505|MTX1_HUMAN Metaxin-1 OS=Homo sapiens OX=9606 GN=MTX1 PE=1 SV=3	140.099		19.042	RPPSPEaR
263	QTPNGAVRGPR	sp|E7EW31|PROB1_HUMAN Proline-rich basic protein 1 OS=Homo sapiens OX=9606 GN=PROB1 PE=2 SV=2	169.044		13.052	QTPNGAVRGpR
264	RGPGPRPAR	sp|Q5T036|F120S_HUMAN Uncharacterized protein FAM120AOS OS=Homo sapiens OX=9606 GN=FAM120AOS PE=2 SV=1	139.086		17.165	RGPGPRpaR
265	MADGGGGGSGGAGPASTR	sp|Q8IYS8|BD1L2_HUMAN Biorientation of chromosomes in cell division protein 1-like 2 OS=Homo sapiens OX=9606 GN=BOD1L2 PE=2 SV=2	84.1117		17.546	MadGGGGGSGGAGPASTR
266	AHPPTQILNR	sp|Q01804|OTUD4_HUMAN OTU domain-containing protein 4 OS=Homo sapiens OX=9606 GN=OTUD4 PE=1 SV=4	10.6		12.909	AHPPTQILnR
267	KTMNASGTAR	XXX_sp|Q99865|SPI2A_HUMAN Spindlin-2A OS=Homo sapiens OX=9606 GN=SPIN2A PE=1 SV=3	175.519		13.818	KTMNASgtaR
268	KLSEFGIR	sp|Q9UBT2|SAE2_HUMAN SUMO-activating enzyme subunit 2 OS=Homo sapiens OX=9606 GN=UBA2 PE=1 SV=2	335.774		9.98	KLSEFGiR
269	RVNGEVAVR	XXX_sp|Q5VV41|ARHGG_HUMAN Rho guanine nucleotide exchange factor 16 OS=Homo sapiens OX=9606 GN=ARHGEF16 PE=1 SV=1	113.011		16.289	RVNGEVAvR
270	KDFSSDLSPTKPVPVGDGVK	sp|Q96SF7|TBX15_HUMAN T-box transcription factor TBX15 OS=Homo sapiens OX=9606 GN=TBX15 PE=1 SV=2	43.9897		19.393	KDFSSDLSPTKPVPVGDgVK
271	AGPAGGRAR	XXX_sp|Q9NS39|RED2_HUMAN Double-stranded RNA-specific editase B2 OS=Homo sapiens OX=9606 GN=ADARB2 PE=1 SV=1	50.02		16.519	AGPaGGRAR
272	NRGAPPSGSTAGAGK	XXX_sp|P16455|MGMT_HUMAN Methylated-DNA--protein-cysteine methyltransferase OS=Homo sapiens OX=9606 GN=MGMT PE=1 SV=1	4.011		20.21	NRGAPPSGSTAGaGK
273	RATYFLAGLGLGPGR	sp|A5YM72|CRNS1_HUMAN Carnosine synthase 1 OS=Homo sapiens OX=9606 GN=CARNS1 PE=1 SV=3	96.0264		15.349	RATYFLAGLGlgPGR
274	QGTEPGGPKGGHLNGGNSDLVR	sp|Q9BQN1|FA83C_HUMAN Protein FAM83C OS=Homo sapiens OX=9606 GN=FAM83C PE=1 SV=3	167.043		15.837	QGTEPGGPKGGhlngGNSDLVR
275	QARGPGAPQTHR	XXX_sp|Q8NC74|RB8NL_HUMAN RBBP8 N-terminal-like protein OS=Homo sapiens OX=9606 GN=RBBP8NL PE=2 SV=3	96.4788		19.667	QARGPgapQTHR
276	KEVQAR	sp|Q96QT6|PHF12_HUMAN PHD finger protein 12 OS=Homo sapiens OX=9606 GN=PHF12 PE=1 SV=2	114.038		11.91	KEVQaR
277	KNNFGNGR	sp|Q9HC23|PROK2_HUMAN Prokineticin-2 OS=Homo sapiens OX=9606 GN=PROK2 PE=1 SV=2	11.0146		14.301	KNNFGNgR
278	KWINSPPR	XXX_sp|Q3L8U1|CHD9_HUMAN Chromodomain-helicase-DNA-binding protein 9 OS=Homo sapiens OX=9606 GN=CHD9 PE=1 SV=2	132.036		16.755	KWiNSPPR
279	RTAASAELLQDR	XXX_sp|Q14643|ITPR1_HUMAN Inositol 1,4,5-trisphosphate receptor type 1 OS=Homo sapiens OX=9606 GN=ITPR1 PE=1 SV=3	1.976		11.731
280	KPGPPHR	sp|O75056|SDC3_HUMAN Syndecan-3 OS=Homo sapiens OX=9606 GN=SDC3 PE=1 SV=2	28.9904		16.901	KPgPPHR
281	RGETFAPR	XXX_sp|Q8NH09|OR8S1_HUMAN Olfactory receptor 8S1 OS=Homo sapiens OX=9606 GN=OR8S1 PE=3 SV=2	92.0511		19.001	RGEtFAPR
282	GHGGAAGAGR	sp|P04198|MYCN_HUMAN N-myc proto-oncogene protein OS=Homo sapiens OX=9606 GN=MYCN PE=1 SV=2	230.645		12.666	GHGgAAGAGR
284	DLIQVRITASASGMANR	XXX_sp|Q8WZ42|TITIN_HUMAN Titin OS=Homo sapiens OX=9606 GN=TTN PE=1 SV=4	389.248		9.818	dLIQVRITASASGMANR
285	KDYLQPR	sp|Q8WWQ8|STAB2_HUMAN Stabilin-2 OS=Homo sapiens OX=9606 GN=STAB2 PE=1 SV=3	107.011		14.175	KDYlQPR
286	EDTAAGRDPIDK	XXX_sp|P25054|APC_HUMAN Adenomatous polyposis coli protein OS=Homo sapiens OX=9606 GN=APC PE=1 SV=2	124.453		12.969	eDTAAGRDPIDK
287	VTLTCVAPLSGVDFQLRR	sp|P04217|A1BG_HUMAN Alpha-1B-glycoprotein OS=Homo sapiens OX=9606 GN=A1BG PE=1 SV=4	280.078	5C(57.021465)	18.2	VTLTCVAPLSGVDFQlrR
288	VPSKPAADGEQGR	XXX_sp|Q9BXM0|PRAX_HUMAN Periaxin OS=Homo sapiens OX=9606 GN=PRX PE=1 SV=2	21.0197		18.361	vPSKPAADGEQGR
289	KQNGIPHPR	sp|Q9UBZ9|REV1_HUMAN DNA repair protein REV1 OS=Homo sapiens OX=9606 GN=REV1 PE=1 SV=1	335.601		15.435	KqNGIPHPR
290	EVNLAKMQLILDEVPR	XXX_sp|Q8IY37|DHX37_HUMAN Probable ATP-dependent RNA helicase DHX37 OS=Homo sapiens OX=9606 GN=DHX37 PE=1 SV=1	84.0907		14.658	eVNLAKMQLILDEVPR
291	RGLLYLRPPPPPPGPR	sp|M0QZC1|RN225_HUMAN RING finger protein 225 OS=Homo sapiens OX=9606 GN=RNF225 PE=3 SV=2	183.088		21.515	RGllYLRPPPPPPGPR
292	TLEEMLLERASQK	sp|A0A1B0GTU1|ZC11B_HUMAN Zinc finger CCCH domain-containing protein 11B OS=Homo sapiens OX=9606 GN=ZC3H11B PE=4 SV=1	240.115	5M(15.9949)	18.385	TLEEMLLERASqK
293	KHPFFR	sp|Q16513|PKN2_HUMAN Serine/threonine-protein kinase N2 OS=Homo sapiens OX=9606 GN=PKN2 PE=1 SV=1	320.463		12.934	KhPFFR
294	RGVGSPPGR	sp|O96028|NSD2_HUMAN Histone-lysine N-methyltransferase NSD2 OS=Homo sapiens OX=9606 GN=NSD2 PE=1 SV=1	30.7198		13.148	RGVGSpPGR
295	YLGLFGEKQPVAR	XXX_sp|P16260|GDC_HUMAN Graves disease carrier protein OS=Homo sapiens OX=9606 GN=SLC25A16 PE=1 SV=3	202.147		17.765	yLGLFGEKQPVAR
296	RGPGASR	XXX_sp|Q7L591|DOK3_HUMAN Docking protein 3 OS=Homo sapiens OX=9606 GN=DOK3 PE=1 SV=2	125.539		14.858	RGPGAsR
297	KGGFSPR	XXX_sp|Q9UBB9|TFP11_HUMAN Tuftelin-interacting protein 11 OS=Homo sapiens OX=9606 GN=TFIP11 PE=1 SV=1	151.371		13.789	KGGFSpR
298	KPAGPGR	XXX_sp|Q8N2Y8|RUSC2_HUMAN Iporin OS=Homo sapiens OX=9606 GN=RUSC2 PE=1 SV=3	187.098		10.543	KpAGPGR
299	RPVLQTPPVKPNLKSAR	sp|Q1XH10|SKDA1_HUMAN SKI/DACH domain-containing protein 1 OS=Homo sapiens OX=9606 GN=SKIDA1 PE=1 SV=2	78.9888		18.783	RpVLQTPPVKPNLKSAR
300	AALGGGDGARMVEGR	sp|Q4V9L6|TM119_HUMAN Transmembrane protein 119 OS=Homo sapiens OX=9606 GN=TMEM119 PE=1 SV=1	86.0244	11M(15.9949)	15.968	aALGGGDGARMVEGR
303	AGPPVAGPPLR	XXX_sp|Q92530|PSMF1_HUMAN Proteasome inhibitor PI31 subunit OS=Homo sapiens OX=9606 GN=PSMF1 PE=1 SV=2	72.9366		13.434	AGPPVAGpPLR
304	GPQPGPSASSLLSQFR	sp|Q9ULL5|PRR12_HUMAN Proline-rich protein 12 OS=Homo sapiens OX=9606 GN=PRR12 PE=1 SV=3	124.109		19.288	GPqPGPSASSLLSQFR
305	LPVPHPPSPLSK	sp|Q96M19|CL067_HUMAN Putative transmembrane protein encoded by LINC00477 OS=Homo sapiens OX=9606 GN=LINC00477 PE=5 SV=1	229.086		21.287	lpVPHPPSPLSK
306	KEPPSGPR	XXX_sp|A0A096LP49|CC187_HUMAN Coiled-coil domain-containing protein 187 OS=Homo sapiens OX=9606 GN=CCDC187 PE=2 SV=1	114.038		12.902	KePPSGPR
307	ARAPPPPPPLR	sp|M0QZC1|RN225_HUMAN RING finger protein 225 OS=Homo sapiens OX=9606 GN=RNF225 PE=3 SV=2	11.4852		11.366	ARAPPPppPLR
308	SRSVQSR	sp|Q15751|HERC1_HUMAN Probable E3 ubiquitin-protein ligase HERC1 OS=Homo sapiens OX=9606 GN=HERC1 PE=1 SV=2	157.118		12.587	SRSVqsR
309	GFPLDTVIIDVSGTR	XXX_sp|Q9BV44|THUM3_HUMAN THUMP domain-containing protein 3 OS=Homo sapiens OX=9606 GN=THUMPD3 PE=1 SV=1	14.0259		17.42	GFPLDTVIIDVsGTR
310	KSGHPAPSSMR	sp|Q8N137|CNTRB_HUMAN Centrobin OS=Homo sapiens OX=9606 GN=CNTROB PE=1 SV=1	88.0604		13.531	KSGhPAPSSMR
312	KVELEANVVPGSGAGSSVGASACK	XXX_sp|Q8ND83|SLAI1_HUMAN SLAIN motif-containing protein 1 OS=Homo sapiens OX=9606 GN=SLAIN1 PE=1 SV=3	91.9092	23C(57.021465)	11.104	KVeleanvvpgsgaGSSVGASACK
313	AGVSSGTNGGASTSVLDGPSTSSTIRTR	sp|Q96JG8|MAGD4_HUMAN Melanoma-associated antigen D4 OS=Homo sapiens OX=9606 GN=MAGED4 PE=1 SV=3	142.106		18.333	AGvsSGTNGGASTSVLDGPSTSSTIRTR
314	LGTAGPSGPSGPLGAR	XXX_sp|Q9UEW3|MARCO_HUMAN Macrophage receptor MARCO OS=Homo sapiens OX=9606 GN=MARCO PE=1 SV=1	88.9805		18.41	lGTAGPSGPSGPLGAR
315	RPMLAAAGGR	sp|P36776|LONM_HUMAN Lon protease homolog, mitochondrial OS=Homo sapiens OX=9606 GN=LONP1 PE=1 SV=2	13.0044		16.602	RPMLAAAgGR
316	KGMPPGFVGK	XXX_sp|Q6ZR08|DYH12_HUMAN Dynein heavy chain 12, axonemal OS=Homo sapiens OX=9606 GN=DNAH12 PE=2 SV=2	22.9631		14.673	KGMPPGFvgK
317	MKGAAGPAEGPGK	sp|Q92833|JARD2_HUMAN Protein Jumonji OS=Homo sapiens OX=9606 GN=JARID2 PE=1 SV=2	88.0914	1M(15.9949)	23.37	mKGAAGPAEGPGK
318	KGAVDGK	XXX_sp|Q13127|REST_HUMAN RE1-silencing transcription factor OS=Homo sapiens OX=9606 GN=REST PE=1 SV=3	227.439		16.91	KgAVDGK
319	HVHLGTALLIGDRVDISR	XXX_sp|P28702|RXRB_HUMAN Retinoic acid receptor RXR-beta OS=Homo sapiens OX=9606 GN=RXRB PE=1 SV=2	51.0457		14.045	HVHLGTALLIGDRVdisR
320	RGAAPGSR	sp|Q96DB5|RMD1_HUMAN Regulator of microtubule dynamics protein 1 OS=Homo sapiens OX=9606 GN=RMDN1 PE=1 SV=1	197.136		13.016	rgAAPGSR
321	RPGPEPPR	sp|O43559|FRS3_HUMAN Fibroblast growth factor receptor substrate 3 OS=Homo sapiens OX=9606 GN=FRS3 PE=1 SV=3	190.987		15.743	RPGPEPpR
322	KMISPR	XXX_sp|Q14966|ZN638_HUMAN Zinc finger protein 638 OS=Homo sapiens OX=9606 GN=ZNF638 PE=1 SV=2	13.4744		10.947	KmISPR
323	RGGPGSPGPR	XXX_sp|Q7RTS1|BHA15_HUMAN Class A basic helix-loop-helix protein 15 OS=Homo sapiens OX=9606 GN=BHLHA15 PE=1 SV=1	45.0658		21.572	RGGPGsPGPR
325	KPETYLMPKDGK	sp|A8MVU1|NCF1C_HUMAN Putative neutrophil cytosol factor 1C OS=Homo sapiens OX=9606 GN=NCF1C PE=5 SV=1	170.115		15.174	KPetyLMPKDGK
326	IEVTGEPELVGGR	XXX_sp|O00763|ACACB_HUMAN Acetyl-CoA carboxylase 2 OS=Homo sapiens OX=9606 GN=ACACB PE=1 SV=3	61.0188		20.084	iEVTGEPELVGGR
327	SFGASGGYIGGK	sp|O15270|SPTC2_HUMAN Serine palmitoyltransferase 2 OS=Homo sapiens OX=9606 GN=SPTLC2 PE=1 SV=1	252.119		17.793	SFGASGGYIgGK
328	QVQHFDRVPDGR	XXX_sp|O75093|SLIT1_HUMAN Slit homolog 1 protein OS=Homo sapiens OX=9606 GN=SLIT1 PE=2 SV=4	172.039		16.317	QVQHFdrVPDGR
329	RGPGQAR	XXX_sp|Q8N1G0|ZN687_HUMAN Zinc finger protein 687 OS=Homo sapiens OX=9606 GN=ZNF687 PE=1 SV=1	131.569		13.189	RGPgqAR
330	KAGAAGPPR	sp|Q96AC6|KIFC2_HUMAN Kinesin-like protein KIFC2 OS=Homo sapiens OX=9606 GN=KIFC2 PE=2 SV=1	67.0072		13.368	KagAAGPPR
331	RYTPAR	sp|Q5H9F3|BCORL_HUMAN BCL-6 corepressor-like protein 1 OS=Homo sapiens OX=9606 GN=BCORL1 PE=1 SV=1	226.635		11.405	RYTPaR
332	AHPGNAAHPGSGATEPR	sp|Q8WV48|CC107_HUMAN Coiled-coil domain-containing protein 107 OS=Homo sapiens OX=9606 GN=CCDC107 PE=2 SV=2	27.0244		18.888	AHPGNAAHPGSGaTEPR
333	VLAHNLQLSRLAPLGR	XXX_sp|P0DKB5|TPBGL_HUMAN Trophoblast glycoprotein-like OS=Homo sapiens OX=9606 GN=TPBGL PE=3 SV=1	193.067		14.82	VLAHNLQLSRLAPLgR
335	MSVLSEVTASSR	sp|Q8IUR7|ARMC8_HUMAN Armadillo repeat-containing protein 8 OS=Homo sapiens OX=9606 GN=ARMC8 PE=1 SV=2	51.062	1M(15.9949)	15.939	MSVLSEVTASsR
336	KGGGGGNHTK	XXX_sp|P0CG40|SP9_HUMAN Transcription factor Sp9 OS=Homo sapiens OX=9606 GN=SP9 PE=3 SV=1	199.11		17.67	KGggGGNHTK
337	GHCPQLAAYVHYAFR	sp|Q96HP0|DOCK6_HUMAN Dedicator of cytokinesis protein 6 OS=Homo sapiens OX=9606 GN=DOCK6 PE=1 SV=3	26.6514	3C(57.021465)	16.879	GHCPQLAAyVHYAFR
338	KKPPPEAK	XXX_sp|Q2KHR3|QSER1_HUMAN Glutamine and serine-rich protein 1 OS=Homo sapiens OX=9606 GN=QSER1 PE=1 SV=3	320.358		16.695	KkPPPEAK
339	KSPSPGR	sp|Q9HCG8|CWC22_HUMAN Pre-mRNA-splicing factor CWC22 homolog OS=Homo sapiens OX=9606 GN=CWC22 PE=1 SV=3	398.853		10.993	KsPSPGR
340	MMKLTTTPASVTAK	XXX_sp|Q9UPM8|AP4E1_HUMAN AP-4 complex subunit epsilon-1 OS=Homo sapiens OX=9606 GN=AP4E1 PE=1 SV=2	17.9521	2M(15.9949)	20.028	MMKLTTTPASvtaK
341	KGDHANVNAMPR	sp|Q9H158|PCDC1_HUMAN Protocadherin alpha-C1 OS=Homo sapiens OX=9606 GN=PCDHAC1 PE=2 SV=2	161.047		14.33	KGdhaNVNAMPR
342	KAAQGPR	XXX_sp|O15027|SC16A_HUMAN Protein transport protein Sec16A OS=Homo sapiens OX=9606 GN=SEC16A PE=1 SV=4	41.4958		12.852	KAAQGpR
343	NETGLSVAASSLFTSGR	sp|Q05469|LIPS_HUMAN Hormone-sensitive lipase OS=Homo sapiens OX=9606 GN=LIPE PE=1 SV=4	87.8822		16.065	NEtglSVAASSLFTSGR
344	KGSAAGAK	sp|Q92623|TTC9A_HUMAN Tetratricopeptide repeat protein 9A OS=Homo sapiens OX=9606 GN=TTC9 PE=1 SV=3	266.008		11.773	KGSAAGaK
345	GRPGPPGRPGQLGWDGR	XXX_sp|Q8IZC6|CORA1_HUMAN Collagen alpha-1(XXVII) chain OS=Homo sapiens OX=9606 GN=COL27A1 PE=1 SV=1	8.0764		21.547	GRPGPPGRPGQLGwdgR
346	RGPTPTISPTPK	XXX_sp|Q6ZN04|MEX3B_HUMAN RNA-binding protein MEX3B OS=Homo sapiens OX=9606 GN=MEX3B PE=1 SV=1	62.9733		19.241	RGPTPTISPTpK
347	KKPTTEGFTHDWMVFVR	sp|Q03111|ENL_HUMAN Protein ENL OS=Homo sapiens OX=9606 GN=MLLT1 PE=1 SV=2	38.0403		19.242	KKPTTEGFTHDWMVFvR
349	HGLSMEIMWAR	sp|Q96EZ4|MYEOV_HUMAN Myeloma-overexpressed gene protein OS=Homo sapiens OX=9606 GN=MYEOV PE=2 SV=2	37.0673	8M(15.9949)	10.976	hGLSMEIMWAR
350	AGGPHTKMGGSR	sp|Q8TD84|DSCL1_HUMAN Down syndrome cell adhesion molecule-like protein 1 OS=Homo sapiens OX=9606 GN=DSCAML1 PE=1 SV=2	247.143		19.132	AGGPHTkMGGSR
351	GPPPSR	XXX_sp|Q5VT52|RPRD2_HUMAN Regulation of nuclear pre-mRNA domain-containing protein 2 OS=Homo sapiens OX=9606 GN=RPRD2 PE=1 SV=1	0.8444		5.568
352	LYPAGSTIYRHR	sp|P98088|MUC5A_HUMAN Mucin-5AC OS=Homo sapiens OX=9606 GN=MUC5AC PE=1 SV=4	51.578		15.098	lyPAGSTIYRHR
353	KIANCSK	sp|P15918|RAG1_HUMAN V(D)J recombination-activating protein 1 OS=Homo sapiens OX=9606 GN=RAG1 PE=1 SV=2	392.601	5C(57.021465)	13.776	KiaNCSK
354	LQSSLGGSGR	XXX_sp|Q9NS39|RED2_HUMAN Double-stranded RNA-specific editase B2 OS=Homo sapiens OX=9606 GN=ADARB2 PE=1 SV=1	209.071		12.518	LQSSLGgsgR
355	GQPAPAMERSGGPSTR	XXX_sp|Q17RB8|LONF1_HUMAN LON peptidase N-terminal domain and RING finger protein 1 OS=Homo sapiens OX=9606 GN=LONRF1 PE=1 SV=2	17.0347		14.898	gqpaPAMERSGGPSTR
356	KTTGPGSWQQR	XXX_sp|P28907|CD38_HUMAN ADP-ribosyl cyclase/cyclic ADP-ribose hydrolase 1 OS=Homo sapiens OX=9606 GN=CD38 PE=1 SV=2	119.466		12.081	KttgpGSWQQR
357	KWCELIPGAEFR	sp|O75794|CD123_HUMAN Cell division cycle protein 123 homolog OS=Homo sapiens OX=9606 GN=CDC123 PE=1 SV=1	17.6508	3C(57.021465)	13.969	KWCELIPgAEFR
358	AVGTPGGGGGGAVPGISAMSR	sp|P48634|PRC2A_HUMAN Protein PRRC2A OS=Homo sapiens OX=9606 GN=PRRC2A PE=1 SV=3	48.0424		19.157	aVGTPGGGGGGAVPGISAMSR
359	KFLVVTDK	XXX_sp|Q13087|PDIA2_HUMAN Protein disulfide-isomerase A2 OS=Homo sapiens OX=9606 GN=PDIA2 PE=1 SV=2	10.0339		12.856	KFLVVTdK
360	KAFPPSR	sp|Q8IY37|DHX37_HUMAN Probable ATP-dependent RNA helicase DHX37 OS=Homo sapiens OX=9606 GN=DHX37 PE=1 SV=1	267.085		14.841	KaFPPSR
361	LGQGHR	XXX_sp|O60861|GAS7_HUMAN Growth arrest-specific protein 7 OS=Homo sapiens OX=9606 GN=GAS7 PE=1 SV=3	4.0158		11.148	lgQGHR
364	FAANPNQNK	sp|Q15717|ELAV1_HUMAN ELAV-like protein 1 OS=Homo sapiens OX=9606 GN=ELAVL1 PE=1 SV=2	0.0005		13.636
365	KASGNAQR	XXX_sp|Q5T5P2|SKT_HUMAN Sickle tail protein homolog OS=Homo sapiens OX=9606 GN=KIAA1217 PE=1 SV=2	12.0175		13.166	KasGNAQR
366	KWYHVSR	XXX_sp|P49792|RBP2_HUMAN E3 SUMO-protein ligase RanBP2 OS=Homo sapiens OX=9606 GN=RANBP2 PE=1 SV=2	20.9597		12.995	KwYHVSR
367	QAFESMLR	sp|Q8N653|LZTR1_HUMAN Leucine-zipper-like transcriptional regulator 1 OS=Homo sapiens OX=9606 GN=LZTR1 PE=1 SV=2	46.0831	6M(15.9949)	14.475	QaFESMLR
368	TPSNIAPAVYVPNNKDR	XXX_sp|Q7Z443|PK1L3_HUMAN Polycystic kidney disease protein 1-like 3 OS=Homo sapiens OX=9606 GN=PKD1L3 PE=1 SV=1	217.567		14.284	TPSNIaPAVYVPNNKDR
369	KQTSIYLVNNGR	XXX_sp|P62312|LSM6_HUMAN U6 snRNA-associated Sm-like protein LSm6 OS=Homo sapiens OX=9606 GN=LSM6 PE=1 SV=1	375.231		12.929	KQTSIYLVNNgR
370	TLSNGPQAPRR	sp|Q9NUR3|TM74B_HUMAN Transmembrane protein 74B OS=Homo sapiens OX=9606 GN=TMEM74B PE=2 SV=1	11.0392		20.382	tLSNGPQAPRR
371	RITGLTISDLR	sp|Q8TD84|DSCL1_HUMAN Down syndrome cell adhesion molecule-like protein 1 OS=Homo sapiens OX=9606 GN=DSCAML1 PE=1 SV=2	217.078		20.647	RiTGLTISDLR
372	KPAWTDR	sp|Q9BT40|INP5K_HUMAN Inositol polyphosphate 5-phosphatase K OS=Homo sapiens OX=9606 GN=INPP5K PE=1 SV=3	25.5543		12.697	KPAWTdR
373	RSVAAAAAAAAAR	XXX_sp|Q96JP5|ZFP91_HUMAN E3 ubiquitin-protein ligase ZFP91 OS=Homo sapiens OX=9606 GN=ZFP91 PE=1 SV=1	104.089		20.289	RsVAAAAAAAAAR
374	GPQGGAQR	sp|Q9NWW0|HPIP_HUMAN Host cell factor C1 regulator 1 OS=Homo sapiens OX=9606 GN=HCFC1R1 PE=1 SV=1	51.0175		7.508	gPQGGAQR
375	KGLSGSPR	XXX_sp|Q9NZH0|GPC5B_HUMAN G-protein coupled receptor family C group 5 member B OS=Homo sapiens OX=9606 GN=GPRC5B PE=2 SV=2	70.5199		14.569	KGlSGSPR
376	RMGPPVGGHR	sp|P14866|HNRPL_HUMAN Heterogeneous nuclear ribonucleoprotein L OS=Homo sapiens OX=9606 GN=HNRNPL PE=1 SV=2	1.0035		14.756
377	RGPPGR	XXX_sp|O60883|G37L1_HUMAN G-protein coupled receptor 37-like 1 OS=Homo sapiens OX=9606 GN=GPR37L1 PE=1 SV=2	17.6376		13.53	RGPPgR
378	RASSSAAPGPPR	XXX_sp|Q96G42|KLD7B_HUMAN Kelch domain-containing protein 7B OS=Homo sapiens OX=9606 GN=KLHDC7B PE=2 SV=2	349.2		20.516	RASsSAAPGPPR
380	HNMLVPYRLPHCIAVYR	XXX_sp|Q6IEZ7|OR2T5_HUMAN Olfactory receptor 2T5 OS=Homo sapiens OX=9606 GN=OR2T5 PE=2 SV=1	217.233	12C(57.021465)	11.101	HNMLVPYrLPHCIAVYR
381	KHETLNSSQNFAK	XXX_sp|Q6ZMV8|ZN730_HUMAN Putative zinc finger protein 730 OS=Homo sapiens OX=9606 GN=ZNF730 PE=2 SV=1	159.577		17.54	KheTLNSSQNFAK
382	TGRGPGLSGGPPEM	XXX_sp|O60610|DIAP1_HUMAN Protein diaphanous homolog 1 OS=Homo sapiens OX=9606 GN=DIAPH1 PE=1 SV=2	77.1279	14M(15.9949)	20.338	TGRGPGLSGGPpem
383	GPAAGGAHGPLGGPCRR	XXX_sp|Q8N726|ARF_HUMAN Tumor suppressor ARF OS=Homo sapiens OX=9606 GN=CDKN2A PE=1 SV=2	175.068	15C(57.021465)	12.561	GPAAGGAHGplggPCRR
384	APPPPPPPPPSGAR	XXX_sp|Q7RTU7|SCX_HUMAN Basic helix-loop-helix transcription factor scleraxis OS=Homo sapiens OX=9606 GN=SCX PE=3 SV=1	90.0696		18.516	apPPPPPPPPSGAR
385	RPGPEPPR	sp|O43559|FRS3_HUMAN Fibroblast growth factor receptor substrate 3 OS=Homo sapiens OX=9606 GN=FRS3 PE=1 SV=3	190.005		14.755	RPGPepPR
386	KAQAGR	XXX_sp|Q9UKL4|CXD2_HUMAN Gap junction delta-2 protein OS=Homo sapiens OX=9606 GN=GJD2 PE=1 SV=1	63.9682		13.719	KaqAGR
387	RVSGAGGPPGASSDPK	sp|Q9BQT9|CSTN3_HUMAN Calsyntenin-3 OS=Homo sapiens OX=9606 GN=CLSTN3 PE=1 SV=1	19.0583		18.571	RVSGAGGPPGAsSDPK
388	LLAGEDVIGGRACNVVR	XXX_sp|O43175|SERA_HUMAN D-3-phosphoglycerate dehydrogenase OS=Homo sapiens OX=9606 GN=PHGDH PE=1 SV=4	5.9672	13C(57.021465)	21.909	lLAGEDVIGGRACNVVR
389	KVLSMR	XXX_sp|O14526|FCHO1_HUMAN F-BAR domain only protein 1 OS=Homo sapiens OX=9606 GN=FCHO1 PE=1 SV=2	27.9771	5M(15.9949)	11.827	KVlSMR
390	KPERDLDLR	XXX_sp|O75864|PPR37_HUMAN Protein phosphatase 1 regulatory subunit 37 OS=Homo sapiens OX=9606 GN=PPP1R37 PE=1 SV=4	10.0358		17.786	KPERdLDLR
391	RNPANR	sp|Q15418|KS6A1_HUMAN Ribosomal protein S6 kinase alpha-1 OS=Homo sapiens OX=9606 GN=RPS6KA1 PE=1 SV=2	82.0458		13.681	RNPAnR
392	KGSSDPR	XXX_sp|Q5XKK7|F219B_HUMAN Protein FAM219B OS=Homo sapiens OX=9606 GN=FAM219B PE=1 SV=1	49.5591		13.096	KGSSdPR
393	RGPGGR	XXX_sp|O95985|TOP3B_HUMAN DNA topoisomerase 3-beta-1 OS=Homo sapiens OX=9606 GN=TOP3B PE=1 SV=1	22.0219		13.819	RGPgGR
395	LLLLADGDSTHYTFNSSLVSGHRSR	XXX_sp|P49238|CX3C1_HUMAN CX3C chemokine receptor 1 OS=Homo sapiens OX=9606 GN=CX3CR1 PE=1 SV=1	247.25		13.541	LLLLADGDSTHytfNSSLVSGHRSR
396	KCGSALVSSLATGLKPR	sp|Q69YN2|C19L1_HUMAN CWF19-like protein 1 OS=Homo sapiens OX=9606 GN=CWF19L1 PE=1 SV=2	50.1002	2C(57.021465)	15.281	KcgSALVSSLATGLKPR
397	KLPVNGFR	sp|Q02880|TOP2B_HUMAN DNA topoisomerase 2-beta OS=Homo sapiens OX=9606 GN=TOP2B PE=1 SV=3	45.0106		13.589	KLPVNgFR
398	RASSPSTSPVTDLSER	XXX_sp|P0C6C1|AN34C_HUMAN Ankyrin repeat domain-containing protein 34C OS=Homo sapiens OX=9606 GN=ANKRD34C PE=3 SV=2	4.0326		18.585	RASSPStSPVTDLSER
399	KAQAGR	XXX_sp|Q9UKL4|CXD2_HUMAN Gap junction delta-2 protein OS=Homo sapiens OX=9606 GN=GJD2 PE=1 SV=1	64.9987		12.64	KaqAGR
400	KEPASPEK	XXX_sp|P41162|ETV3_HUMAN ETS translocation variant 3 OS=Homo sapiens OX=9606 GN=ETV3 PE=1 SV=2	238.1		12.139	KePASPEK
401	LIYQQQVSSLEAQR	sp|Q96MT8|CEP63_HUMAN Centrosomal protein of 63 kDa OS=Homo sapiens OX=9606 GN=CEP63 PE=1 SV=1	274.152		14.9	LIYQQQVSSLEAqR
402	QQIPEKSQK	sp|O14807|RASM_HUMAN Ras-related protein M-Ras OS=Homo sapiens OX=9606 GN=MRAS PE=1 SV=2	272.933		15.116	QQIPEKSQk
403	SGGPHR	XXX_sp|O60427|FADS1_HUMAN Acyl-CoA (8-3)-desaturase OS=Homo sapiens OX=9606 GN=FADS1 PE=1 SV=3	12.0504		12.43	sgGPHR
404	RGSLNMADR	XXX_sp|Q9H4A3|WNK1_HUMAN Serine/threonine-protein kinase WNK1 OS=Homo sapiens OX=9606 GN=WNK1 PE=1 SV=2	105.028	6M(15.9949)	10.473	RGslNMADR
405	KGPLHPR	XXX_sp|Q6PID8|KLD10_HUMAN Kelch domain-containing protein 10 OS=Homo sapiens OX=9606 GN=KLHDC10 PE=1 SV=1	24.9498		12.236	KGpLHPR
406	VEWGGYQKAEGDR	XXX_sp|Q96KP1|EXOC2_HUMAN Exocyst complex component 2 OS=Homo sapiens OX=9606 GN=EXOC2 PE=1 SV=1	23.0626		16.487	VEWgGYQKAEGDR
407	KVGDPSQVR	XXX_sp|Q8TAT6|NPL4_HUMAN Nuclear protein localization protein 4 homolog OS=Homo sapiens OX=9606 GN=NPLOC4 PE=1 SV=3	6.0267		13.015	KVGDPSqVR
408	KPAASPHAGR	sp|Q12799|TCP10_HUMAN T-complex protein 10A homolog OS=Homo sapiens OX=9606 GN=TCP10 PE=2 SV=3	7.0086		15.264	KPAASPhaGR
409	KPFNTKDGK	XXX_sp|Q00688|FKBP3_HUMAN Peptidyl-prolyl cis-trans isomerase FKBP3 OS=Homo sapiens OX=9606 GN=FKBP3 PE=1 SV=1	17.4625		11.403	KPFNTkDGK
410	RNPGTGK	XXX_sp|Q9H106|SIRPD_HUMAN Signal-regulatory protein delta OS=Homo sapiens OX=9606 GN=SIRPD PE=2 SV=2	81.0129		14.822	RNPGtGK
411	RGPPLR	sp|Q14152|EIF3A_HUMAN Eukaryotic translation initiation factor 3 subunit A OS=Homo sapiens OX=9606 GN=EIF3A PE=1 SV=1	89.9802		15.022	RGPPlR
412	KTGSPPR	XXX_sp|Q9UBS0|KS6B2_HUMAN Ribosomal protein S6 kinase beta-2 OS=Homo sapiens OX=9606 GN=RPS6KB2 PE=1 SV=2	168.023		11.911	KtGSPPR
413	GPPGAIGPKGDR	sp|Q02388|CO7A1_HUMAN Collagen alpha-1(VII) chain OS=Homo sapiens OX=9606 GN=COL7A1 PE=1 SV=2	140.005		15.104	GPPGAIGPKGdR
414	RISGLVSAYIHLAAGPSQGR	XXX_sp|Q9Y493|ZAN_HUMAN Zonadhesin OS=Homo sapiens OX=9606 GN=ZAN PE=2 SV=5	32.988		21.826	RisGLVSAYIHLAAGPSQGR
415	KEIGVQNHDK	sp|Q3T8J9|GON4L_HUMAN GON-4-like protein OS=Homo sapiens OX=9606 GN=GON4L PE=1 SV=1	28.0032		16.749	KeIGVQNHDK
416	KVGGHR	XXX_sp|Q99525|H4G_HUMAN Histone H4-like protein type G OS=Homo sapiens OX=9606 GN=HIST1H4G PE=1 SV=1	55.0097		9.992	KvGGHR
417	RGPPQQAPR	XXX_sp|Q9H0K4|RSH6A_HUMAN Radial spoke head protein 6 homolog A OS=Homo sapiens OX=9606 GN=RSPH6A PE=2 SV=1	22.0729		15.313	RGPPqqAPR
418	RHVTLNSSNTFHK	XXX_sp|Q8WUU4|ZN296_HUMAN Zinc finger protein 296 OS=Homo sapiens OX=9606 GN=ZNF296 PE=1 SV=1	28.0134		18.421	RhVTLNSSNTFHK
421	RQAEATR	sp|O15240|VGF_HUMAN Neurosecretory protein VGF OS=Homo sapiens OX=9606 GN=VGF PE=1 SV=2	269.592		12.061	RqAEATR
422	KYTQAGNK	sp|Q96RY7|IF140_HUMAN Intraflagellar transport protein 140 homolog OS=Homo sapiens OX=9606 GN=IFT140 PE=1 SV=1	131.538		13.107	KYTQAGnK
423	KQSGHSPAR	sp|P35638|DDIT3_HUMAN DNA damage-inducible transcript 3 protein OS=Homo sapiens OX=9606 GN=DDIT3 PE=1 SV=1	79.3375		11.377	KQsgHSPAR
424	KAVSPVSPLQHWPK	sp|Q5TZJ5|S31A1_HUMAN Spermatogenesis-associated protein 31A1 OS=Homo sapiens OX=9606 GN=SPATA31A1 PE=3 SV=1	105.078		15.993	KAVSPVSPLQHWpK
425	KVCGLNVSDR	sp|Q6J4K2|NCLX_HUMAN Mitochondrial sodium/calcium exchanger protein OS=Homo sapiens OX=9606 GN=SLC8B1 PE=1 SV=2	16.0264	3C(57.021465)	17.779	KVCGLNVsDR
426	KFQPVSGSQAR	XXX_sp|P00451|FA8_HUMAN Coagulation factor VIII OS=Homo sapiens OX=9606 GN=F8 PE=1 SV=1	84.6508		12.569	KFQPvSGSQAR
427	KDSPSPR	sp|Q92502|STAR8_HUMAN StAR-related lipid transfer protein 8 OS=Homo sapiens OX=9606 GN=STARD8 PE=1 SV=2	50.5372		11.94	KdSPSPR
428	RPGGGGR	sp|Q7RTY9|PRS41_HUMAN Serine protease 41 OS=Homo sapiens OX=9606 GN=PRSS41 PE=2 SV=1	47.3434		15.064	RpGGGGR
429	AFEIMLAAGEGK	sp|O75161|NPHP4_HUMAN Nephrocystin-4 OS=Homo sapiens OX=9606 GN=NPHP4 PE=1 SV=2	94.0751		18.574	aFEIMLAAGEGK
431	KKPPPRPTAPKPLLPR	sp|Q9H3S7|PTN23_HUMAN Tyrosine-protein phosphatase non-receptor type 23 OS=Homo sapiens OX=9606 GN=PTPN23 PE=1 SV=1	170.064		13.486	KkPPPRPTAPKPLLPR
432	TGEQAPASAPRNVQAR	sp|Q13332|PTPRS_HUMAN Receptor-type tyrosine-protein phosphatase S OS=Homo sapiens OX=9606 GN=PTPRS PE=1 SV=3	25.0898		16.913	tgeQAPASAPRNVQAR
433	KQFQQDIEALSQGK	XXX_sp|O95528|GTR10_HUMAN Solute carrier family 2, facilitated glucose transporter member 10 OS=Homo sapiens OX=9606 GN=SLC2A10 PE=1 SV=2	73.0195		17.212	KQFQQDIEALSqgK
434	IMVPDAR	XXX_sp|O75879|GATB_HUMAN Glutamyl-tRNA(Gln) amidotransferase subunit B, mitochondrial OS=Homo sapiens OX=9606 GN=GATB PE=1 SV=1	310.546		11.791	IMVPDaR
435	QPGAPGGPQPPGSDR	sp|Q9BX95|SGPP1_HUMAN Sphingosine-1-phosphate phosphatase 1 OS=Homo sapiens OX=9606 GN=SGPP1 PE=1 SV=2	97.0576		18.299	QPgaPGGPQPPGSDR
436	GAGAKEGPTALAGLVPK	XXX_sp|O95359|TACC2_HUMAN Transforming acidic coiled-coil-containing protein 2 OS=Homo sapiens OX=9606 GN=TACC2 PE=1 SV=3	84.9613		17.778	GAGAKEGPTALAGlvpK
437	RGIETHTTR	sp|Q5T7N8|F27D1_HUMAN Protein FAM27D1 OS=Homo sapiens OX=9606 GN=FAM27D1 PE=3 SV=2	43.9877		13.494	RGIEThTTR
438	QQMAQSVGAVYR	XXX_sp|O15063|K0355_HUMAN Uncharacterized protein KIAA0355 OS=Homo sapiens OX=9606 GN=KIAA0355 PE=1 SV=2	56.0784		18.383	QqMAQSVGAVYR
439	GAGGFGGGGGTR	sp|Q86V81|THOC4_HUMAN THO complex subunit 4 OS=Homo sapiens OX=9606 GN=ALYREF PE=1 SV=3	32.5746		22.189	gAGGFGGGGGTR
440	RGPGPR	sp|Q96PG8|BBC3B_HUMAN Bcl-2-binding component 3 OS=Homo sapiens OX=9606 GN=BBC3 PE=1 SV=2	15.3288		14.592	RGPGpR
441	QPSNNLDR	sp|P17252|KPCA_HUMAN Protein kinase C alpha type OS=Homo sapiens OX=9606 GN=PRKCA PE=1 SV=4	3.9677		12.567	QPsNNLDR
442	KSQGAGSSPR	sp|Q96IQ9|ZN414_HUMAN Zinc finger protein 414 OS=Homo sapiens OX=9606 GN=ZNF414 PE=1 SV=2	375.504		15.715	KsqGAGSSPR
443	VVLNSRPGKNGNPVAENFR	sp|Q8N8N7|PTGR2_HUMAN Prostaglandin reductase 2 OS=Homo sapiens OX=9606 GN=PTGR2 PE=1 SV=1	29.9917		20.301	vVLNSRPGKNGNPVAENFR
444	REGLMR	sp|Q10471|GALT2_HUMAN Polypeptide N-acetylgalactosaminyltransferase 2 OS=Homo sapiens OX=9606 GN=GALNT2 PE=1 SV=1	11.9655		11.935	REGLmR
445	KDDAITAYK	sp|Q9BY77|PDIP3_HUMAN Polymerase delta-interacting protein 3 OS=Homo sapiens OX=9606 GN=POLDIP3 PE=1 SV=2	48.0284		12.024	KDDaITAYK
446	RGGPPR	sp|Q14157|UBP2L_HUMAN Ubiquitin-associated protein 2-like OS=Homo sapiens OX=9606 GN=UBAP2L PE=1 SV=2	12.7946		11.216	RGgPPR
448	KMANSSPVLSK	sp|Q9NXE8|CWC25_HUMAN Pre-mRNA-splicing factor CWC25 homolog OS=Homo sapiens OX=9606 GN=CWC25 PE=1 SV=1	387.138	2M(15.9949)	12.569	KmANSSPVLSK
449	HKTLSSAQGFAK	XXX_sp|Q9NW07|ZN358_HUMAN Zinc finger protein 358 OS=Homo sapiens OX=9606 GN=ZNF358 PE=1 SV=2	9.0256		13.643	hKTLSSAQGFAK
450	TAGSIAREGGGGAGTAAAVLGGWK	sp|Q7Z736|PKHH3_HUMAN Pleckstrin homology domain-containing family H member 3 OS=Homo sapiens OX=9606 GN=PLEKHH3 PE=1 SV=2	117.051		16.844	tAGSIAREGGGGAGTAAAVLGGWK
451	YPGPHPR	sp|Q8N7H1|CL061_HUMAN Putative uncharacterized protein encoded by LINC01465 OS=Homo sapiens OX=9606 GN=LINC01465 PE=2 SV=1	188.421		13.703	yPGPHPR
452	QQLEESRNENLR	sp|O75665|OFD1_HUMAN Oral-facial-digital syndrome 1 protein OS=Homo sapiens OX=9606 GN=OFD1 PE=1 SV=1	110.534		14.896	QQLEESRNenlR
453	RESPSCR	XXX_sp|Q68DN1|CB016_HUMAN Uncharacterized protein C2orf16 OS=Homo sapiens OX=9606 GN=C2orf16 PE=2 SV=3	145.104	6C(57.021465)	11.181	ReSPSCR
454	LWTSFGK	XXX_sp|P26038|MOES_HUMAN Moesin OS=Homo sapiens OX=9606 GN=MSN PE=1 SV=3	77.5126		12.406	lwTSFGK
456	KAAAQLLQSQAQQSGAQQTK	sp|Q9NVA2|SEP11_HUMAN Septin-11 OS=Homo sapiens OX=9606 GN=SEPT11 PE=1 SV=3	34.0085		12.952	KaaaQLLQSQAQQSGAQQTK
457	MDLASESEPKQEVDGK	XXX_sp|Q15751|HERC1_HUMAN Probable E3 ubiquitin-protein ligase HERC1 OS=Homo sapiens OX=9606 GN=HERC1 PE=1 SV=2	24.105	1M(15.9949)	19.525	mdlaSESEPKQEVDGK
458	RGGGAAGAR	sp|Q4KMQ1|TPRN_HUMAN Taperin OS=Homo sapiens OX=9606 GN=TPRN PE=1 SV=2	113.082		15.985	RGGGAAgaR
459	SRGGYGGSGGSGGPGYNGGGYPGGMNR	XXX_sp|P22626|ROA2_HUMAN Heterogeneous nuclear ribonucleoproteins A2/B1 OS=Homo sapiens OX=9606 GN=HNRNPA2B1 PE=1 SV=2	25.9756	25M(15.9949)	22.755	srggyggSGGSGGPGYNGGGYPGGMNR
460	KTNTTASAK	sp|Q13428|TCOF_HUMAN Treacle protein OS=Homo sapiens OX=9606 GN=TCOF1 PE=1 SV=3	71.0168		14.443	KTNTTASaK
461	QHVGSSAEFMEAWR	sp|P22676|CALB2_HUMAN Calretinin OS=Homo sapiens OX=9606 GN=CALB2 PE=2 SV=2	47.0646		14.9	qHVGSSAEFMEAWR
462	VLAMKEVDGVAYAR	XXX_sp|Q9UJX2|CDC23_HUMAN Cell division cycle protein 23 homolog OS=Homo sapiens OX=9606 GN=CDC23 PE=1 SV=3	29.0178	4M(15.9949)	18.288	vLAMKEVDGVAYAR
463	KGDPGLPGQPGTR	sp|P29400|CO4A5_HUMAN Collagen alpha-5(IV) chain OS=Homo sapiens OX=9606 GN=COL4A5 PE=1 SV=2	125.07		19.966	KGdpGLPGQPGTR
464	KGSAPPER	sp|O15054|KDM6B_HUMAN Lysine-specific demethylase 6B OS=Homo sapiens OX=9606 GN=KDM6B PE=1 SV=4	219.454		13.146	KgSAPPER
465	NSDPLVGVILDNGGK	sp|Q05707|COEA1_HUMAN Collagen alpha-1(XIV) chain OS=Homo sapiens OX=9606 GN=COL14A1 PE=1 SV=3	114.583		15.969	NSDPLVGVILDNgGK
466	GPAAASGAAGGTPPGGR	sp|Q6DN14|MCTP1_HUMAN Multiple C2 and transmembrane domain-containing protein 1 OS=Homo sapiens OX=9606 GN=MCTP1 PE=2 SV=2	11.0112		18.492	GPAAASGaAGGTPPGGR
467	KTPALDHR	XXX_sp|Q96PV6|LENG8_HUMAN Leukocyte receptor cluster member 8 OS=Homo sapiens OX=9606 GN=LENG8 PE=1 SV=3	344.144		10.686	KtPALDHR
468	RGGTSGGPR	sp|Q6IMN6|CAPR2_HUMAN Caprin-2 OS=Homo sapiens OX=9606 GN=CAPRIN2 PE=1 SV=1	27.0233		13.407	RGGTSGgPR
469	RPQAEPPPPLPPPPPQPR	XXX_sp|Q96Q04|LMTK3_HUMAN Serine/threonine-protein kinase LMTK3 OS=Homo sapiens OX=9606 GN=LMTK3 PE=1 SV=2	80.0554		18.334	RpQAEPPPPLPPPPPQPR
471	NGYSSGPR	XXX_sp|Q7Z6W7|DNJB7_HUMAN DnaJ homolog subfamily B member 7 OS=Homo sapiens OX=9606 GN=DNAJB7 PE=2 SV=2	5.9462		10.437	NGYSSGpR
472	VFELNSDSGK	sp|Q9NW68|BSDC1_HUMAN BSD domain-containing protein 1 OS=Homo sapiens OX=9606 GN=BSDC1 PE=1 SV=1	110.07		13.183	VFELNsDSGK
473	KHHFSISPTR	XXX_sp|Q9C0I3|CCSE1_HUMAN Serine-rich coiled-coil domain-containing protein 1 OS=Homo sapiens OX=9606 GN=CCSER1 PE=2 SV=2	175.085		16.808	KHHFsiSPTR
474	KVMLGTPPPPR	XXX_sp|O15056|SYNJ2_HUMAN Synaptojanin-2 OS=Homo sapiens OX=9606 GN=SYNJ2 PE=1 SV=3	6.895	3M(15.9949)	15.979	KVMLgtPPPPR
475	RGGPPR	sp|Q14157|UBP2L_HUMAN Ubiquitin-associated protein 2-like OS=Homo sapiens OX=9606 GN=UBAP2L PE=1 SV=2	13.6442		10.798	RgGPPR
478	RGPPLR	sp|Q14152|EIF3A_HUMAN Eukaryotic translation initiation factor 3 subunit A OS=Homo sapiens OX=9606 GN=EIF3A PE=1 SV=1	3.9344		11.643	RGpPLR
479	REATPR	sp|Q8WVV9|HNRLL_HUMAN Heterogeneous nuclear ribonucleoprotein L-like OS=Homo sapiens OX=9606 GN=HNRNPLL PE=1 SV=1	193.088		14.48	REATpR
480	RGPQGR	XXX_sp|Q01955|CO4A3_HUMAN Collagen alpha-3(IV) chain OS=Homo sapiens OX=9606 GN=COL4A3 PE=1 SV=3	123.086		14.482	RGPqGR
481	KGICAMCGK	sp|Q9P021|CRIPT_HUMAN Cysteine-rich PDZ-binding protein OS=Homo sapiens OX=9606 GN=CRIPT PE=1 SV=1	20.0925	4C(57.021465), 6M(15.9949), 7C(57.021465)	14.987	KGICAmcGK
482	NRGAGGFGGGGGTR	sp|Q86V81|THOC4_HUMAN THO complex subunit 4 OS=Homo sapiens OX=9606 GN=ALYREF PE=1 SV=3	123.053		23.279	NrgAGGFGGGGGTR
483	GRGAGSGQNK	XXX_sp|P62318|SMD3_HUMAN Small nuclear ribonucleoprotein Sm D3 OS=Homo sapiens OX=9606 GN=SNRPD3 PE=1 SV=1	95.0542		16.733	GRGAGSGQnK
485	EEDLAKGPDLHILMAQR	sp|Q96P71|NECA3_HUMAN N-terminal EF-hand calcium-binding protein 3 OS=Homo sapiens OX=9606 GN=NECAB3 PE=1 SV=2	257.2		11.681	eeDLAKGPDLHILMAQR
486	VGPVSAVGVTAPK	sp|P22105|TENX_HUMAN Tenascin-X OS=Homo sapiens OX=9606 GN=TNXB PE=1 SV=5	63.0131		16.056	VGpVSAVGVTAPK
487	QFNKQSLTQTPGR	sp|Q14CB8|RHG19_HUMAN Rho GTPase-activating protein 19 OS=Homo sapiens OX=9606 GN=ARHGAP19 PE=1 SV=1	65.4966		15.81	QFNKqSLTQTPGR
488	KGATSAGGSCLNGGR	XXX_sp|Q6ZT12|UBR3_HUMAN E3 ubiquitin-protein ligase UBR3 OS=Homo sapiens OX=9606 GN=UBR3 PE=2 SV=2	155.156	10C(57.021465)	18.263	KGATSAGGscLNGGR
489	KPITFVVLASVMK	sp|Q86W50|MET16_HUMAN RNA N6-adenosine-methyltransferase METTL16 OS=Homo sapiens OX=9606 GN=METTL16 PE=1 SV=2	173.016		17.251	KPITFVvLASVMK
490	RGPQGR	XXX_sp|Q01955|CO4A3_HUMAN Collagen alpha-3(IV) chain OS=Homo sapiens OX=9606 GN=COL4A3 PE=1 SV=3	208.063		14.981	RGPQgR
491	GGRGGSGAR	XXX_sp|Q5T8R8|CI066_HUMAN Uncharacterized protein C9orf66 OS=Homo sapiens OX=9606 GN=C9orf66 PE=2 SV=1	60.3375		13.705	GGrGGSGAR
492	KQQVGIPR	sp|Q8N9W6|BOLL_HUMAN Protein boule-like OS=Homo sapiens OX=9606 GN=BOLL PE=1 SV=2	226.037		15.661	KQQvGIPR
494	FQIFTNVFNR	XXX_sp|Q9Y232|CDYL_HUMAN Chromodomain Y-like protein OS=Homo sapiens OX=9606 GN=CDYL PE=1 SV=2	319.209		13.094	FQIFtnVFNR
495	SQILELELNFHK	sp|Q14789|GOGB1_HUMAN Golgin subfamily B member 1 OS=Homo sapiens OX=9606 GN=GOLGB1 PE=1 SV=2	110.076		21.491	sQILELELNFHK
496	GAPSFR	sp|P29474|NOS3_HUMAN Nitric oxide synthase, endothelial OS=Homo sapiens OX=9606 GN=NOS3 PE=1 SV=4	9.037		6.614	GAPsFR
497	RPQQGQR	XXX_sp|Q13635|PTC1_HUMAN Protein patched homolog 1 OS=Homo sapiens OX=9606 GN=PTCH1 PE=1 SV=2	48.4445		13.423	RPQQGqR
498	IISPPAPLGVSDVFLVR	XXX_sp|P40238|TPOR_HUMAN Thrombopoietin receptor OS=Homo sapiens OX=9606 GN=MPL PE=1 SV=1	201.08		16.358	iISPPAPLGVSDVFLVR
499	NRGAGGFGGGGGTR	sp|Q86V81|THOC4_HUMAN THO complex subunit 4 OS=Homo sapiens OX=9606 GN=ALYREF PE=1 SV=3	120.904		21.011	NrgaGGFGGGGGTR
500	KSSSSTTTGEK	sp|Q8NFD5|ARI1B_HUMAN AT-rich interactive domain-containing protein 1B OS=Homo sapiens OX=9606 GN=ARID1B PE=1 SV=2	252.168		18.966	KSSSSTtTGEK
501	RQAPPPPPPSR	sp|O00401|WASL_HUMAN Neural Wiskott-Aldrich syndrome protein OS=Homo sapiens OX=9606 GN=WASL PE=1 SV=2	66.7611		14.945	RqaPPPPPPSR
502	RGPGLLPSR	XXX_sp|Q9HCJ0|TNR6C_HUMAN Trinucleotide repeat-containing gene 6C protein OS=Homo sapiens OX=9606 GN=TNRC6C PE=1 SV=3	27.9718		18.011	RGPGlLPSR
503	AGGGGGATAAAR	XXX_sp|Q6UXZ4|UNC5D_HUMAN Netrin receptor UNC5D OS=Homo sapiens OX=9606 GN=UNC5D PE=1 SV=1	155.103		16.678	AGGGGGATAAaR
504	KGGALR	sp|O95206|PCDH8_HUMAN Protocadherin-8 OS=Homo sapiens OX=9606 GN=PCDH8 PE=2 SV=2	63.4503		12.14	KGGAlR
506	QQIGNVVNQANLQLFWNMYNSR	sp|Q9ULP0|NDRG4_HUMAN Protein NDRG4 OS=Homo sapiens OX=9606 GN=NDRG4 PE=1 SV=2	126.09		12.338	QQigNVVNQANLQLFWNMYNSR
507	KLNSSGYR	sp|Q49AM1|MTEF2_HUMAN Transcription termination factor 2, mitochondrial OS=Homo sapiens OX=9606 GN=MTERF2 PE=1 SV=2	29.9817		10.58	KlnSSGYR
508	LEATGMKGK	sp|Q9UBZ9|REV1_HUMAN DNA repair protein REV1 OS=Homo sapiens OX=9606 GN=REV1 PE=1 SV=1	120.828	6M(15.9949)	10.692	LEatGMKGK
509	KEGDSLDYK	sp|P20702|ITAX_HUMAN Integrin alpha-X OS=Homo sapiens OX=9606 GN=ITGAX PE=1 SV=3	21.0753		12.408	KegdSLDYK
510	GPAGTPGLSGR	XXX_sp|Q8IZC6|CORA1_HUMAN Collagen alpha-1(XXVII) chain OS=Homo sapiens OX=9606 GN=COL27A1 PE=1 SV=1	66.0076		10.561	GPAGTPGlSGR
511	MSSRLGAVPATSGPTTFK	sp|Q96ME7|ZN512_HUMAN Zinc finger protein 512 OS=Homo sapiens OX=9606 GN=ZNF512 PE=1 SV=2	311.185		16.062	MSSRLGAVPATSGPTtfk
512	TFFSSSPTTPPMQPTR	XXX_sp|Q16666|IF16_HUMAN Gamma-interferon-inducible protein 16 OS=Homo sapiens OX=9606 GN=IFI16 PE=1 SV=3	37.0276		19.791	TFFsSSPTTPPMQPTR
513	KGGFSPR	XXX_sp|Q9UBB9|TFP11_HUMAN Tuftelin-interacting protein 11 OS=Homo sapiens OX=9606 GN=TFIP11 PE=1 SV=1	269.851		10.805	KgGFSPR
514	QEVGVAVHTPQR	sp|O15230|LAMA5_HUMAN Laminin subunit alpha-5 OS=Homo sapiens OX=9606 GN=LAMA5 PE=1 SV=8	106.001		12.063	QEVGVAVHTpqR
515	FIMLGSPFDR	XXX_sp|Q96NJ6|ZFP3_HUMAN Zinc finger protein 3 homolog OS=Homo sapiens OX=9606 GN=ZFP3 PE=1 SV=1	8.9811		13.176	fIMLGSPFDR
516	ASGGGAGALSSAPHR	sp|A5PLN7|F149A_HUMAN Protein FAM149A OS=Homo sapiens OX=9606 GN=FAM149A PE=2 SV=2	154.112		17.027	aSGGGAGALSSAPHR
517	GHPIPHGGMQGGFGGQSR	sp|Q15424|SAFB1_HUMAN Scaffold attachment factor B1 OS=Homo sapiens OX=9606 GN=SAFB PE=1 SV=4	187.091		16.164	GHPIPHgGMQGGFGGQSR
518	YSGNAGDAFR	sp|Q86XS5|ANGL5_HUMAN Angiopoietin-related protein 5 OS=Homo sapiens OX=9606 GN=ANGPTL5 PE=1 SV=3	76.0958		14.592	ySGNAGDAFR
519	QPRGDR	sp|Q6IPM2|IQCE_HUMAN IQ domain-containing protein E OS=Homo sapiens OX=9606 GN=IQCE PE=1 SV=2	100.11		10.964	QPRGdR
520	KPTAPR	XXX_sp|P46013|KI67_HUMAN Proliferation marker protein Ki-67 OS=Homo sapiens OX=9606 GN=MKI67 PE=1 SV=2	2.9767		11.707
521	KQKPQSTPISLPQGLIR	XXX_sp|Q9BYG7|MSTRO_HUMAN Protein maestro OS=Homo sapiens OX=9606 GN=MRO PE=2 SV=2	85.989		20.385	KQKPQSTPISLPQGLiR
523	RGSGPEIFTFDPLPEPAAAPAGRPSASR	sp|P46695|IEX1_HUMAN Radiation-inducible immediate-early gene IEX-1 OS=Homo sapiens OX=9606 GN=IER3 PE=1 SV=4	287.11		16.584	RGSGPEIFTFDPLPEPAAAPAGRPSasR
524	RSGLPR	sp|Q9UK28|TM59L_HUMAN Transmembrane protein 59-like OS=Homo sapiens OX=9606 GN=TMEM59L PE=2 SV=1	84.0317		13.042	RSgLPR
525	KSMTQPFTSASATTPPR	sp|Q6UWN5|LYPD5_HUMAN Ly6/PLAUR domain-containing protein 5 OS=Homo sapiens OX=9606 GN=LYPD5 PE=1 SV=2	216.117	3M(15.9949)	14.005	KsmtQPFTSASATTPPR
526	RASPSPPR	sp|Q5VUA4|ZN318_HUMAN Zinc finger protein 318 OS=Homo sapiens OX=9606 GN=ZNF318 PE=1 SV=2	7.9838		12.749	RASPSpPR
527	RGPGRPSTPAR	sp|P0C7V0|CF217_HUMAN Putative uncharacterized protein encoded by LINC00271 OS=Homo sapiens OX=9606 GN=LINC00271 PE=5 SV=1	204.802		20.667	RGPGRPSTPaR
528	KVFAGSGMLMNDIFR	XXX_sp|Q9UPY3|DICER_HUMAN Endoribonuclease Dicer OS=Homo sapiens OX=9606 GN=DICER1 PE=1 SV=3	67.1646	8M(15.9949)	15.028	KVFAGSgmlMNDIFR
529	KSGQKPVLDVHAELDR	sp|Q9Y6G9|DC1L1_HUMAN Cytoplasmic dynein 1 light intermediate chain 1 OS=Homo sapiens OX=9606 GN=DYNC1LI1 PE=1 SV=3	161.154		12.386	KSGQKPVLDVHAELdR
530	KIAAGR	sp|O00144|FZD9_HUMAN Frizzled-9 OS=Homo sapiens OX=9606 GN=FZD9 PE=2 SV=1	0.0081		10.839
531	RPAKLSAPR	sp|Q70IA8|MOB3C_HUMAN MOB kinase activator 3C OS=Homo sapiens OX=9606 GN=MOB3C PE=1 SV=1	1.9496		14.232
533	ESVTAVRTDELER	XXX_sp|P30622|CLIP1_HUMAN CAP-Gly domain-containing linker protein 1 OS=Homo sapiens OX=9606 GN=CLIP1 PE=1 SV=2	129.075		11.989	esvTAVRTDELER
534	AISVTFTVISPLLNPLIYTLR	sp|Q8NGI4|OR4DB_HUMAN Olfactory receptor 4D11 OS=Homo sapiens OX=9606 GN=OR4D11 PE=3 SV=1	26.9873		16.274	AISVTFTVISPLLNPLIYTlR
535	QSSKTMK	XXX_sp|Q9Y4A0|JERKL_HUMAN Jerky protein homolog-like OS=Homo sapiens OX=9606 GN=JRKL PE=2 SV=2	295.487		12.357	QSSKTmK
536	RPAAMKGAGGAPGDR	XXX_sp|Q96HE8|TMM80_HUMAN Transmembrane protein 80 OS=Homo sapiens OX=9606 GN=TMEM80 PE=2 SV=4	60.0355		14.343	RPAaMKGAGGAPGDR
537	FEAATVAEGEPIKSLDFR	XXX_sp|P18075|BMP7_HUMAN Bone morphogenetic protein 7 OS=Homo sapiens OX=9606 GN=BMP7 PE=1 SV=1	88.017		14.56	FEAATVAEGEPIKSldfR
538	LPASVFVVGHINR	sp|Q9Y3R5|DOP2_HUMAN Protein dopey-2 OS=Homo sapiens OX=9606 GN=DOP1B PE=1 SV=5	174.095		21.665	LPASVFVVGHInr
539	RGPGRPSTPAR	sp|P0C7V0|CF217_HUMAN Putative uncharacterized protein encoded by LINC00271 OS=Homo sapiens OX=9606 GN=LINC00271 PE=5 SV=1	18.4261		13.419	RGPGRPstpaR
540	KLLPPASR	XXX_sp|Q5TB80|CE162_HUMAN Centrosomal protein of 162 kDa OS=Homo sapiens OX=9606 GN=CEP162 PE=1 SV=2	114.996		15.152	KLlPPASR
541	RGGAGR	sp|Q7Z736|PKHH3_HUMAN Pleckstrin homology domain-containing family H member 3 OS=Homo sapiens OX=9606 GN=PLEKHH3 PE=1 SV=2	122.547		12.14	RgGAGR
542	RGAGAAR	sp|O75503|CLN5_HUMAN Ceroid-lipofuscinosis neuronal protein 5 OS=Homo sapiens OX=9606 GN=CLN5 PE=1 SV=2	63.3358		12.845	RGAGaAR
543	GRGFGR	sp|Q5T6F2|UBAP2_HUMAN Ubiquitin-associated protein 2 OS=Homo sapiens OX=9606 GN=UBAP2 PE=1 SV=1	34.4921		13.546	GRgFGR
545	RMLPPEELVPYYTDAK	sp|Q9P015|RM15_HUMAN 39S ribosomal protein L15, mitochondrial OS=Homo sapiens OX=9606 GN=MRPL15 PE=1 SV=1	389.186		10.12	RMLPPEELVPYYTDak
546	RPAEPKR	XXX_sp|P49450|CENPA_HUMAN Histone H3-like centromeric protein A OS=Homo sapiens OX=9606 GN=CENPA PE=1 SV=1	9.9349		14.777	RPAEPkR
547	KENLSAR	sp|Q9Y4F3|MARF1_HUMAN Meiosis regulator and mRNA stability factor 1 OS=Homo sapiens OX=9606 GN=MARF1 PE=1 SV=6	174.035		13.59	KENLSaR
548	SETGGAAASPSPSPLPR	XXX_sp|Q9Y3Q4|HCN4_HUMAN Potassium/sodium hyperpolarization-activated cyclic nucleotide-gated channel 4 OS=Homo sapiens OX=9606 GN=HCN4 PE=1 SV=1	169.129		18.195	sETGGAAASPSPSPLPR
550	DLLDPKGSR	sp|Q9NQT8|KI13B_HUMAN Kinesin-like protein KIF13B OS=Homo sapiens OX=9606 GN=KIF13B PE=1 SV=2	107.022		14.26	DLLDPkGSR
551	QMNAIIDTVINYKDR	sp|P51531|SMCA2_HUMAN Probable global transcription activator SNF2L2 OS=Homo sapiens OX=9606 GN=SMARCA2 PE=1 SV=2	5.0385	2M(15.9949)	17.103	QmNAIIDTVINYKDR
552	RGPPLR	sp|Q14152|EIF3A_HUMAN Eukaryotic translation initiation factor 3 subunit A OS=Homo sapiens OX=9606 GN=EIF3A PE=1 SV=1	35.9544		12.804	RGPPlR
553	RPAGAAAARR	sp|Q96EK4|THA11_HUMAN THAP domain-containing protein 11 OS=Homo sapiens OX=9606 GN=THAP11 PE=1 SV=2	206.305		12.548	RPAGAAAArR
556	QLKVILCFSPVGSVLR	sp|Q9UFH2|DYH17_HUMAN Dynein heavy chain 17, axonemal OS=Homo sapiens OX=9606 GN=DNAH17 PE=1 SV=3	107.043	7C(57.021465)	14.456	QlKVILCFSPVGSVLR
557	KIEAAHAHGK	XXX_sp|O75962|TRIO_HUMAN Triple functional domain protein OS=Homo sapiens OX=9606 GN=TRIO PE=1 SV=2	36.5188		13.312	KIEAaHAHGK
558	KVQTLIR	sp|Q8N8E3|CE112_HUMAN Centrosomal protein of 112 kDa OS=Homo sapiens OX=9606 GN=CEP112 PE=1 SV=2	11.4384		10.376	KVQTlIR
559	KPGSAGGPK	sp|O75122|CLAP2_HUMAN CLIP-associating protein 2 OS=Homo sapiens OX=9606 GN=CLASP2 PE=1 SV=3	83.571		15.221	KPGSAGgpK
560	RTAPPR	sp|Q96S07|PRR25_HUMAN Proline-rich protein 25 OS=Homo sapiens OX=9606 GN=PRR25 PE=4 SV=1	44.0037		9.982	RtAPPR
561	RGGPRPGGR	sp|Q9HCT0|FGF22_HUMAN Fibroblast growth factor 22 OS=Homo sapiens OX=9606 GN=FGF22 PE=1 SV=1	303.573		16.26	RGGPRPGgR
562	WHGNPPAKPPAGDHQQLSLEK	XXX_sp|Q96AY4|TTC28_HUMAN Tetratricopeptide repeat protein 28 OS=Homo sapiens OX=9606 GN=TTC28 PE=1 SV=4	2.9746		14.997
563	APQCLGK	sp|Q00839|HNRPU_HUMAN Heterogeneous nuclear ribonucleoprotein U OS=Homo sapiens OX=9606 GN=HNRNPU PE=1 SV=6	383.649	4C(57.021465)	13.28	aPQCLGK
565	RRPRPRPR	sp|P0C7V0|CF217_HUMAN Putative uncharacterized protein encoded by LINC00271 OS=Homo sapiens OX=9606 GN=LINC00271 PE=5 SV=1	138.073		15.653	RRPRPRpR
566	NRGAGGFGGGGGTR	sp|Q86V81|THOC4_HUMAN THO complex subunit 4 OS=Homo sapiens OX=9606 GN=ALYREF PE=1 SV=3	254.091		23.915	NrgAGGFGGGGGTR
567	NRGAGGFGGGGGTR	sp|Q86V81|THOC4_HUMAN THO complex subunit 4 OS=Homo sapiens OX=9606 GN=ALYREF PE=1 SV=3	254.099		14.347	nrgAGGFGGGGGTR
568	RGPPPPPPGR	sp|P61978|HNRPK_HUMAN Heterogeneous nuclear ribonucleoprotein K OS=Homo sapiens OX=9606 GN=HNRNPK PE=1 SV=1	152.046		17.471	RGPPPpPPGR
569	MGLSQQIAMEQR	XXX_sp|Q76M96|CCD80_HUMAN Coiled-coil domain-containing protein 80 OS=Homo sapiens OX=9606 GN=CCDC80 PE=1 SV=1	56.0481	9M(15.9949)	15.925	MGLSQQIAMeqR
570	VKCIGYMSCMMIQDLHR	XXX_sp|P06400|RB_HUMAN Retinoblastoma-associated protein OS=Homo sapiens OX=9606 GN=RB1 PE=1 SV=2	191.082	3C(57.021465), 7M(15.9949), 9C(57.021465), 11M(15.9949)	18.9	VKCiGYMSCMMIQDLHR
571	RGWALNVDAGALLVR	XXX_sp|Q9NUQ8|ABCF3_HUMAN ATP-binding cassette sub-family F member 3 OS=Homo sapiens OX=9606 GN=ABCF3 PE=1 SV=2	100.052		15.217	RGwALNVDAGALLVR
572	GAASPPDLASSPR	sp|A6NKL6|T200C_HUMAN Transmembrane protein 200C OS=Homo sapiens OX=9606 GN=TMEM200C PE=2 SV=2	37.3767		10.535	GAASPPDLAssPR
573	QQIQSIQQSIER	sp|P55769|NH2L1_HUMAN NHP2-like protein 1 OS=Homo sapiens OX=9606 GN=SNU13 PE=1 SV=3	140.599		16.833	QQIQsiQQSIER
574	MAEDVSSAAPSPR	sp|P54274|TERF1_HUMAN Telomeric repeat-binding factor 1 OS=Homo sapiens OX=9606 GN=TERF1 PE=1 SV=3	94.0995		12.665	MAedVSSAAPSPR
575	KQAGSSTMTQSGK	XXX_sp|Q9Y6V0|PCLO_HUMAN Protein piccolo OS=Homo sapiens OX=9606 GN=PCLO PE=1 SV=5	20.0612		19.42	KQAGSSTMtQSGK
576	AGKVGESSVDIESLR	XXX_sp|Q96C19|EFHD2_HUMAN EF-hand domain-containing protein D2 OS=Homo sapiens OX=9606 GN=EFHD2 PE=1 SV=1	337.114		15.313	AGKVGESSVDIESlR
577	KRPQSPSPR	sp|Q99590|SCAFB_HUMAN Protein SCAF11 OS=Homo sapiens OX=9606 GN=SCAF11 PE=1 SV=2	95.7706		16.443	KRPQsPSPR
578	KPSLLAHPGPLVKSGER	sp|Q14943|KI3S1_HUMAN Killer cell immunoglobulin-like receptor 3DS1 OS=Homo sapiens OX=9606 GN=KIR3DS1 PE=1 SV=2	165.089		11.689	KPSLLAHPGPLVKSGeR
579	DCTRPVPRNGGK	sp|O75173|ATS4_HUMAN A disintegrin and metalloproteinase with thrombospondin motifs 4 OS=Homo sapiens OX=9606 GN=ADAMTS4 PE=1 SV=3	31.103	2C(57.021465)	15.835	dCTRPVPRNGGK
580	RGQKPSSGAPGPPSR	XXX_sp|Q9H9D4|ZN408_HUMAN Zinc finger protein 408 OS=Homo sapiens OX=9606 GN=ZNF408 PE=1 SV=1	108.054		17.24	RGQKPSSGAPgPPSR
581	LVSTMMSNR	XXX_sp|Q6ZMV9|KIF6_HUMAN Kinesin-like protein KIF6 OS=Homo sapiens OX=9606 GN=KIF6 PE=1 SV=3	26	5M(15.9949), 6M(15.9949)	15.138	lVSTMMSNR
582	RADLQSTFSGGR	sp|Q7L590|MCM10_HUMAN Protein MCM10 homolog OS=Homo sapiens OX=9606 GN=MCM10 PE=1 SV=2	47.0538		14.915	RADLQSTFSGgR
584	RRPENPKPQDGK	sp|P67809|YBOX1_HUMAN Nuclease-sensitive element-binding protein 1 OS=Homo sapiens OX=9606 GN=YBX1 PE=1 SV=3	156.102		13.831	rrpeNPKPQDGK
585	NRGAGGFGGGGGTR	sp|Q86V81|THOC4_HUMAN THO complex subunit 4 OS=Homo sapiens OX=9606 GN=ALYREF PE=1 SV=3	28.033		38.989	NrGAGGFGGGGGTR
586	RPENPKPQDGK	sp|P67809|YBOX1_HUMAN Nuclease-sensitive element-binding protein 1 OS=Homo sapiens OX=9606 GN=YBX1 PE=1 SV=3	312.208		21.094	RPeNPKPQDGK
587	IFGIIAGKGAPR	XXX_sp|Q5SQI0|ATAT_HUMAN Alpha-tubulin N-acetyltransferase 1 OS=Homo sapiens OX=9606 GN=ATAT1 PE=1 SV=1	29.0288		9.481	IFGIIAgKGAPR
588	NRGAGGFGGGGGTR	sp|Q86V81|THOC4_HUMAN THO complex subunit 4 OS=Homo sapiens OX=9606 GN=ALYREF PE=1 SV=3	28.0334		18.888	nrGAGGFGGGGGTR
589	KGGAGGPGGGGSGAGSNR	XXX_sp|Q66K64|DCA15_HUMAN DDB1- and CUL4-associated factor 15 OS=Homo sapiens OX=9606 GN=DCAF15 PE=1 SV=1	71.0197		16.774	KGgaGGPGGGGSGAGSNR
590	TKQMMSPVSK	sp|Q8IY63|AMOL1_HUMAN Angiomotin-like protein 1 OS=Homo sapiens OX=9606 GN=AMOTL1 PE=1 SV=1	27.0483	5M(15.9949)	13.436	tKQMMSPVSK
591	NRPAIARGAAGGGGR	sp|Q86V81|THOC4_HUMAN THO complex subunit 4 OS=Homo sapiens OX=9606 GN=ALYREF PE=1 SV=3	28.0339		26.504	NRPAIArGAAGGGGR
592	AGRQAEASR	XXX_sp|Q9Y2K3|MYH15_HUMAN Myosin-15 OS=Homo sapiens OX=9606 GN=MYH15 PE=1 SV=5	48.0241		19.351	aGRQAEASR
593	GPRPAGGGTR	XXX_sp|Q8TDM0|BCAS4_HUMAN Breast carcinoma-amplified sequence 4 OS=Homo sapiens OX=9606 GN=BCAS4 PE=1 SV=1	57.0182		15.117	GPRPAGGGtR
594	RSMDQLFTPSWPR	sp|Q5T7M9|DIK1A_HUMAN Divergent protein kinase domain 1A OS=Homo sapiens OX=9606 GN=DIPK1A PE=2 SV=1	124.059		16.277	RSMDQLFTPSwPR
595	AARGTSPGR	sp|Q8N159|NAGS_HUMAN N-acetylglutamate synthase, mitochondrial OS=Homo sapiens OX=9606 GN=NAGS PE=1 SV=1	41.0244		15.016	AARGTSpGR
596	TNSFSLSPLHSNTK	sp|Q9UBZ9|REV1_HUMAN DNA repair protein REV1 OS=Homo sapiens OX=9606 GN=REV1 PE=1 SV=1	91.9775		15.893	tnsfSLSPLHSNTK
597	KMSFFR	XXX_sp|Q6BDS2|URFB1_HUMAN UHRF1-binding protein 1 OS=Homo sapiens OX=9606 GN=UHRF1BP1 PE=1 SV=1	42.061	2M(15.9949)	14.562	KmSFFR
598	RPAEPKR	XXX_sp|P49450|CENPA_HUMAN Histone H3-like centromeric protein A OS=Homo sapiens OX=9606 GN=CENPA PE=1 SV=1	10.4276		12.647	RPAEPkR
599	AGGGGTGR	sp|Q03052|PO3F1_HUMAN POU domain, class 3, transcription factor 1 OS=Homo sapiens OX=9606 GN=POU3F1 PE=2 SV=3	265.181		16.197	aGGGGTGR
600	KSGGAQAQK	XXX_sp|Q8WU90|ZC3HF_HUMAN Zinc finger CCCH domain-containing protein 15 OS=Homo sapiens OX=9606 GN=ZC3H15 PE=1 SV=1	86.0219		11.132	KsgGAQAQK
601	FHPIQGHR	sp|Q13151|ROA0_HUMAN Heterogeneous nuclear ribonucleoprotein A0 OS=Homo sapiens OX=9606 GN=HNRNPA0 PE=1 SV=1	0.0025		16.286
602	RGGRPTGR	XXX_sp|Q9C0J8|WDR33_HUMAN pre-mRNA 3' end processing protein WDR33 OS=Homo sapiens OX=9606 GN=WDR33 PE=1 SV=2	187.55		13.857	RGGRPTgR
603	ISSPVNRGR	sp|Q96NU1|SAM11_HUMAN Sterile alpha motif domain-containing protein 11 OS=Homo sapiens OX=9606 GN=SAMD11 PE=1 SV=3	39.019		16.69	ISSPVNrGR
604	QQPGLVQPPR	XXX_sp|A0A096LP49|CC187_HUMAN Coiled-coil domain-containing protein 187 OS=Homo sapiens OX=9606 GN=CCDC187 PE=2 SV=1	20.9006		14.128	QQPGLVQpPR
605	LKPSARAMALPR	sp|Q15742|NAB2_HUMAN NGFI-A-binding protein 2 OS=Homo sapiens OX=9606 GN=NAB2 PE=1 SV=1	17.9897	8M(15.9949)	15.849	lKPSARAMALPR
606	KQSPPR	sp|Q5T200|ZC3HD_HUMAN Zinc finger CCCH domain-containing protein 13 OS=Homo sapiens OX=9606 GN=ZC3H13 PE=1 SV=1	28.9508		8.988	kQSPPR
608	KMPSLPSLQATK	sp|Q9NVE4|CCD87_HUMAN Coiled-coil domain-containing protein 87 OS=Homo sapiens OX=9606 GN=CCDC87 PE=1 SV=2	394.24	2M(15.9949)	11.218	KmpSLPSLQATK
609	KLSSQALPSFGYIK	sp|Q587J7|TDR12_HUMAN Putative ATP-dependent RNA helicase TDRD12 OS=Homo sapiens OX=9606 GN=TDRD12 PE=2 SV=2	199.197		14.509	KLSSQALPSFgYIK
610	KCALPGPPR	XXX_sp|Q2TAC6|KIF19_HUMAN Kinesin-like protein KIF19 OS=Homo sapiens OX=9606 GN=KIF19 PE=2 SV=2	116.034	2C(57.021465)	13.811	kCALPGPPR
611	LVQGGGLDVLSER	sp|Q15788|NCOA1_HUMAN Nuclear receptor coactivator 1 OS=Homo sapiens OX=9606 GN=NCOA1 PE=1 SV=3	61.0135		23.792	lVQGGGLDVLSER
612	RGGDGAAQAAR	sp|Q9H7C4|SYNCI_HUMAN Syncoilin OS=Homo sapiens OX=9606 GN=SYNC PE=1 SV=3	174.085		16.017	RGGDGAAQaAR
613	QSTGLQSWRPPLR	XXX_sp|Q9H4L4|SENP3_HUMAN Sentrin-specific protease 3 OS=Homo sapiens OX=9606 GN=SENP3 PE=1 SV=2	396.272		17.791	qSTGLQSWRPPLR
614	KQSSTPR	XXX_sp|O95613|PCNT_HUMAN Pericentrin OS=Homo sapiens OX=9606 GN=PCNT PE=1 SV=4	224.076		14.458	KqSSTPR
615	RTVEEEDQIFLDGQENK	sp|Q6PJE2|POZP3_HUMAN POM121 and ZP3 fusion protein OS=Homo sapiens OX=9606 GN=POMZP3 PE=2 SV=4	156.086		17.903	RTVEEEDQIFLDGQEnK
616	NMGGPYGGGNYGPGGSGGSGGYGGR	sp|P22626|ROA2_HUMAN Heterogeneous nuclear ribonucleoproteins A2/B1 OS=Homo sapiens OX=9606 GN=HNRNPA2B1 PE=1 SV=2	267.105	2M(15.9949)	18.645	nmGGPYGGGNYGPGGSGGSGGYGGR
617	ILPERPPSAQDGLGSTR	sp|Q96JG9|ZN469_HUMAN Zinc finger protein 469 OS=Homo sapiens OX=9606 GN=ZNF469 PE=2 SV=3	128.142		14.725	ILPERPPSAQDGlgstR
618	LIREVSTLDGVLEVR	sp|Q6NXT4|ZNT6_HUMAN Zinc transporter 6 OS=Homo sapiens OX=9606 GN=SLC30A6 PE=1 SV=2	11.9951		17.421	lIREVSTLDGVLEVR
619	KPAPPPAPPQATK	sp|Q86VM9|ZCH18_HUMAN Zinc finger CCCH domain-containing protein 18 OS=Homo sapiens OX=9606 GN=ZC3H18 PE=1 SV=2	278.121		21.527	KpAPPPAPPQATK
620	SPEAKSPLQSQPHSR	sp|Q9UI08|EVL_HUMAN Ena/VASP-like protein OS=Homo sapiens OX=9606 GN=EVL PE=1 SV=2	44.024		19.093	SPEAKSPLQsQPHSR
621	GRGAPPPPPSR	sp|O00401|WASL_HUMAN Neural Wiskott-Aldrich syndrome protein OS=Homo sapiens OX=9606 GN=WASL PE=1 SV=2	99.8802		16.493	GRGaPPPPPSR
622	KASAASASPR	sp|Q8N5Q1|F71E2_HUMAN Protein FAM71E2 OS=Homo sapiens OX=9606 GN=FAM71E2 PE=2 SV=3	99.7097		12.827	KasaASASPR
623	LLGTHMSQWHHPRSGWGR	sp|O75319|DUS11_HUMAN RNA/RNP complex-1-interacting phosphatase OS=Homo sapiens OX=9606 GN=DUSP11 PE=1 SV=2	152.037	6M(15.9949)	18.549	lLGTHMSQWHHPRSGWGR
624	KPPGDRPPAAGPLR	sp|Q52WX2|SBK1_HUMAN Serine/threonine-protein kinase SBK1 OS=Homo sapiens OX=9606 GN=SBK1 PE=2 SV=1	51.6689		11.247	KPPGDRPPAAgPLR
625	RTEIGATNNR	XXX_sp|P55289|CAD12_HUMAN Cadherin-12 OS=Homo sapiens OX=9606 GN=CDH12 PE=2 SV=2	7.9402		12.195	RteiGATNNR
626	KEFTTIK	sp|Q8IUW3|SPA2L_HUMAN Spermatogenesis-associated protein 2-like protein OS=Homo sapiens OX=9606 GN=SPATA2L PE=2 SV=1	51.0006		14.396	KEFTTiK
627	SSGTTLLSGGSFRSAGDNSIVR	XXX_sp|O75161|NPHP4_HUMAN Nephrocystin-4 OS=Homo sapiens OX=9606 GN=NPHP4 PE=1 SV=2	144.013		14.604	SSGTTLLSGGSFRSAGDNSIvR
628	KTTTGVK	sp|Q8N7K0|ZN433_HUMAN Zinc finger protein 433 OS=Homo sapiens OX=9606 GN=ZNF433 PE=1 SV=1	129.034		15.69	KTTTGvK
629	GAQRFALGTVPYNGK	XXX_sp|Q9H270|VPS11_HUMAN Vacuolar protein sorting-associated protein 11 homolog OS=Homo sapiens OX=9606 GN=VPS11 PE=1 SV=1	19.0271		17.38	GAQRFALGTVPYNgK
630	RGPGPRPAR	sp|Q5T036|F120S_HUMAN Uncharacterized protein FAM120AOS OS=Homo sapiens OX=9606 GN=FAM120AOS PE=2 SV=1	118.792		15.659	RGPGPRpAR
631	RGGGGGGGTTGPR	XXX_sp|Q03164|KMT2A_HUMAN Histone-lysine N-methyltransferase 2A OS=Homo sapiens OX=9606 GN=KMT2A PE=1 SV=5	74.4976		14.12	RGGGGGGGttGPR
632	RPPAPR	sp|Q13563|PKD2_HUMAN Polycystin-2 OS=Homo sapiens OX=9606 GN=PKD2 PE=1 SV=3	6.4406		12.044	RPPApR
633	KPTAPR	XXX_sp|P46013|KI67_HUMAN Proliferation marker protein Ki-67 OS=Homo sapiens OX=9606 GN=MKI67 PE=1 SV=2	3.4557		11.835
635	VAAIGNNAILVKEIVR	XXX_sp|O00763|ACACB_HUMAN Acetyl-CoA carboxylase 2 OS=Homo sapiens OX=9606 GN=ACACB PE=1 SV=3	58.0438		11.7	vAAIGNNAILVKEIVR
636	ILESPPAGQFQIR	XXX_sp|O94993|SOX30_HUMAN Transcription factor SOX-30 OS=Homo sapiens OX=9606 GN=SOX30 PE=1 SV=1	112.951		16.674	ILESpPAGQFQIR
637	LNFLGTNAQR	XXX_sp|P52888|THOP1_HUMAN Thimet oligopeptidase OS=Homo sapiens OX=9606 GN=THOP1 PE=1 SV=2	95.1498		19.705	LNFLgTNAQR
638	QTSQIGGSSKAPSR	sp|P25054|APC_HUMAN Adenomatous polyposis coli protein OS=Homo sapiens OX=9606 GN=APC PE=1 SV=2	126.094		16.978	QtSQIGGSSKAPSR
639	QRGTAGGTAK	sp|Q96J94|PIWL1_HUMAN Piwi-like protein 1 OS=Homo sapiens OX=9606 GN=PIWIL1 PE=1 SV=1	74.0107		13.258	QRGTAGGtaK
640	GAAAAAAASGAAGGGGGGAGAGAPGGGR	sp|Q68E01|INT3_HUMAN Integrator complex subunit 3 OS=Homo sapiens OX=9606 GN=INTS3 PE=1 SV=1	254.13		19.755	GAAAAAAASGAAGGGGGGAGAGAPGGGr
641	GGGGGFQRYENR	sp|Q9BUJ2|HNRL1_HUMAN Heterogeneous nuclear ribonucleoprotein U-like protein 1 OS=Homo sapiens OX=9606 GN=HNRNPUL1 PE=1 SV=2	90.0596		16.5	GGGGgFQRYENR
642	KGAVDGK	XXX_sp|Q13127|REST_HUMAN RE1-silencing transcription factor OS=Homo sapiens OX=9606 GN=REST PE=1 SV=3	228.08		15.158	KGaVDGK
643	MAATGTAAAAATGR	sp|Q06481|APLP2_HUMAN Amyloid-like protein 2 OS=Homo sapiens OX=9606 GN=APLP2 PE=1 SV=2	372.23	N-term(42.0106)	19.308	mAATGTAAAAATGR
644	KNWFGPSPYVEVTVDGQSK	sp|Q96J02|ITCH_HUMAN E3 ubiquitin-protein ligase Itchy homolog OS=Homo sapiens OX=9606 GN=ITCH PE=1 SV=2	173.045		15.509	KnWFGPSPYVEVTVDGQSK
645	KKPLDDTDLILPWTR	XXX_sp|Q9Y2E4|DIP2C_HUMAN Disco-interacting protein 2 homolog C OS=Homo sapiens OX=9606 GN=DIP2C PE=1 SV=2	214.158		13.979	KKplddTDLILPWTR
646	KPGLGAPGQR	XXX_sp|A6NC98|CC88B_HUMAN Coiled-coil domain-containing protein 88B OS=Homo sapiens OX=9606 GN=CCDC88B PE=1 SV=1	253.775		12.525	KpGLGAPGQR
647	RGPPGPLGVMGPIGK	XXX_sp|P53420|CO4A4_HUMAN Collagen alpha-4(IV) chain OS=Homo sapiens OX=9606 GN=COL4A4 PE=1 SV=3	14.9183	10M(15.9949)	15.985	RGPPGPLGvmgpiGK
648	KPHEEAPK	XXX_sp|Q9UMZ2|SYNRG_HUMAN Synergin gamma OS=Homo sapiens OX=9606 GN=SYNRG PE=1 SV=2	210.403		11.358	KphEEAPK
649	ISIYQQVGNVFKPGGEK	XXX_sp|Q9HAS3|S28A3_HUMAN Solute carrier family 28 member 3 OS=Homo sapiens OX=9606 GN=SLC28A3 PE=1 SV=1	72.0507		19.112	isiyQQVGNVFKPGGEK
[truncated: 121,860 more rows]

## Sheet: MODa_6SG_1
mass	A	C	D	E	F	G	H	I	K	L	M	N	P	Q	R	S	T	V	W	Y	Nterm	Cterm	Sum
[truncated: 64 more rows]

## Sheet: MODa_6SG_2
mass	A	C	D	E	F	G	H	I	K	L	M	N	P	Q	R	S	T	V	W	Y	Nterm	Cterm	Sum
[truncated: 90 more rows]

[truncated: 2 more sheets: MSFragger_6SG_1, MSFragger_6SG_2]
