# Supplementary material for: Photoactivatable ribonucleosides mark base-specific RNA-binding sites
Source: Nat Commun. 2021 Oct 15;12:6026. doi: 10.1038/s41467-021-26317-5 (PMC8519950; doi:10.1038/s41467-021-26317-5)
Supplement: Supplementary file 5 — Supplementary Data 2 [file 41467_2021_26317_MOESM5_ESM.xlsx]

## Sheet: Legend
Supplementary Data 2
Sheet name	Description
RBS_Merged	An integrated table of identified U-RBS, 4SU-RBS, 6SG-RBS merged altogether, along with RBP and domain annotations.(excluding searches using 2 intact mods)
UMC_UVC_1	mPE-MMR-MS-GF+ closed search-identified & filtered UMCs from UVC-RBS replicate 1 (re-analysis of mRNA-RBS data from Bae et al., 2020., Uridine modification)
UMC_UVC_2	mPE-MMR-MS-GF+ closed search-identified & filtered UMCs from UVC-RBS replicate 2 (re-analysis of mRNA-RBS data from Bae et al., 2020., Uridine modification)
UMC_4SU_1	mPE-MMR-MS-GF+ closed search-identified & filtered UMCs from 4SU-RBS replicate 1, using MS1 correction (pRBS-ID)
UMC_4SU_2	mPE-MMR-MS-GF+ closed search-identified & filtered UMCs from 4SU-RBS replicate 2, using MS1 correction (pRBS-ID)
UMC_6SG_1	mPE-MMR-MS-GF+ closed search-identified & filtered UMCs from 6SG-RBS replicate 1, using MS1 correction (pRBS-ID)
UMC_6SG_2	mPE-MMR-MS-GF+ closed search-identified & filtered UMCs from 6SG-RBS replicate 2, using MS1 correction (pRBS-ID)
UMC_4SU_1_ConventionalSearch	mPE-MMR-MS-GF+ closed search-identified & filtered UMCs from 4SU-RBS replicate 1, using 2 intact mods (Conventional)
UMC_4SU_2_ConventionalSearch	mPE-MMR-MS-GF+ closed search-identified & filtered UMCs from 4SU-RBS replicate 2, using 2 intact mods (Conventional)
UMC_6SG_1_ConventionalSearch	mPE-MMR-MS-GF+ closed search-identified & filtered UMCs from 6SG-RBS replicate 1, using 2 intact mods (Conventional)
UMC_6SG_2_ConventionalSearch	mPE-MMR-MS-GF+ closed search-identified & filtered UMCs from 6SG-RBS replicate 2, using 2 intact mods (Conventional)
UMC_X_n columns	Description
SpecID	Unique mPE-MMR index
ScanNum	MS/MS scan number
UMC	Unique mPE-MMR UMC index
ProteinGroup	Protein group
PepSeq	Unmodified peptide sequence
Peptide	Peptide sequence with RBS position annotated with . directly after the RBS
Mod	Position of RBS from peptide N-term and the corresponding amino acid
RBS	Uniprot protein accession, position of RBS from the protein N-term and the corresponding amino acid
Ribose	Presence of ribose; 0 means base modification, 1 means nucleoside modification (4SU-RBS and 6SG-RBS only)
PepScore	PSM score caculated as -log10(SpecEValue) from MS-GF+
LocScore	Proportion of PepScore sum in all Pepscore sums from PSMs in each UMC, corresponding to the RBS position within the peptide
UMC_QValue	UMC-level target-decoy approach q-value
Intensity	UMC intensity from mPE-MMR
RBS_Merged columns	Description
#IdentifiedExperiments	Number of experiments with RBS identification
TotalUMCCounts	Total number of UMCs corresponding to the RBS in all experiments
UMCCounts_X_n	Number of UMCs corresponding to the RBS in experiment X_n
LocScore_X_n	Mean localization score of UMCs corresponding to the RBS in experiment X_n
Intensity_X_n	Mean intensity of UMCs corresponding to the RBS in experiment X_n
Domain	UniProt PROSITE (June 2019) and annotated UniProt zinc finger and coiled coil (August 2019); "None" means no annotation.
RNA binding	UniprotKB RNA binding annotation (June 2019); 0 means absence, 1 means presence

## Sheet: RBS_Merged
RBS	#IdentifiedExperiments	TotalUMCCounts	UMCCounts_4SU_1	UMCCounts_4SU_2	UMCCounts_6SG_1	UMCCounts_6SG_2	UMCCounts_UVC_1	UMCCounts_UVC_2	LocScore_4SU_1	LocScore_4SU_2	LocScore_6SG_1	LocScore_6SG_2	LocScore_UVC_1	LocScore_UVC_2	Intensity_4SU_1	Intensity_4SU_2	Intensity_6SG_1	Intensity_6SG_2	Intensity_UVC_1	Intensity_UVC_2	Domain	RNA binding
sp|Q16629|SRSF7_HUMAN.P47	4	8	2	3	0	0	2	1	1	0.986653			0.899558	1	1.72407e+07	3.44148e+07	0	0	3.58477e+06	2.32084e+06	RRM	1
sp|B7ZW38|HNRC3_HUMAN.S38;sp|P0DMR1|HNRC4_HUMAN.S38;sp|P07910|HNRPC_HUMAN.S38;sp|B2RXH8|HNRC2_HUMAN.S38;sp|O60812|HNRC1_HUMAN.S38	1	1	1	0	0	0	0	0	0.616168						2.42542e+07	0	0	0	0	0	RRM	1
sp|P57723|PCBP4_HUMAN.C113	2	2	0	0	0	0	1	1					1	1	0	0	0	0	3.26113e+06	4.68158e+06	KH	1
sp|Q9NZI8|IF2B1_HUMAN.R290;sp|O00425|IF2B3_HUMAN.R290	2	3	0	0	0	0	1	2					0.337703	0.808435	0	0	0	0	7989235	1.31014e+07	KH	1
sp|Q9H0L4|CSTFT_HUMAN.F19	1	1	0	0	0	0	1	0					1		0	0	0	0	424094	0	RRM	1
sp|Q9NW64|RBM22_HUMAN.V264	2	2	0	0	0	0	1	1					0.532278	1	0	0	0	0	4.56491e+06	6.2496e+06	RRM	1
sp|P62266|RS23_HUMAN.H110	1	1	0	0	0	0	1	0					1		0	0	0	0	1.49452e+06	0	None	1
sp|Q92900|RENT1_HUMAN.D959	1	1	0	0	0	0	0	1						1	0	0	0	0	0	2.56839e+06	None	1
sp|P22626|ROA2_HUMAN.I25	3	7	0	1	0	0	2	4		0.550731			0.582766	0.922635	0	2.84191e+06	0	0	6377541	7.3592e+06	RRM	1
sp|O76021|RL1D1_HUMAN.R162	1	1	1	0	0	0	0	0	1						9.14213e+06	0	0	0	0	0	None	1
sp|P61978|HNRPK_HUMAN.G406	2	3	0	0	0	0	1	2					0.464038	0.735341	0	0	0	0	3.8656e+06	3.56273e+06	KH	1
sp|P50914|RL14_HUMAN.V12	1	1	0	0	0	0	1	0					1		0	0	0	0	4.45851e+06	0	None	1
sp|P42704|LPPRC_HUMAN.V657	1	2	0	0	0	0	2	0					0.952351		0	0	0	0	2.82142e+06	0	None	1
sp|P62847|RS24_HUMAN.T70	1	1	0	0	0	0	1	0					1		0	0	0	0	887448	0	None	1
sp|P26368|U2AF2_HUMAN.C429	1	1	1	0	0	0	0	0	1						3.2358e+06	0	0	0	0	0	RRM	1
sp|P62861|RS30_HUMAN.F42	2	3	0	0	0	0	1	2					0.797538	0.765088	0	0	0	0	2.28206e+06	3.59518e+06	None	1
sp|Q96KN8|HRSL5_HUMAN.P130	1	1	0	0	0	0	1	0					0.767543		0	0	0	0	7.2044e+06	0	None	0
sp|P67809|YBOX1_HUMAN.Y208	4	8	2	2	0	0	2	2	1	1			0.692144	0.729534	2.61106e+07	4.13154e+07	0	0	2.92633e+07	4.83053e+07	None	1
sp|Q7KZF4|SND1_HUMAN.V202	1	1	0	0	0	0	1	0					1		0	0	0	0	1.65554e+06	0	TNase-like	1
sp|O43390|HNRPR_HUMAN.I253;sp|O60506|HNRPQ_HUMAN.I250	1	1	0	0	0	0	1	0					0.517007		0	0	0	0	435225	0	RRM	1
sp|O00148|DX39A_HUMAN.I153	2	2	1	0	0	0	0	1	0.524814					1	3.14079e+06	0	0	0	0	397762	Helicase ATP-binding	1
sp|P61978|HNRPK_HUMAN.C132	4	6	1	1	0	0	2	2	1	1			1	1	37404394	33110505	0	0	5.5161e+07	5.12649e+07	None	1
sp|P62753|RS6_HUMAN.C100	2	2	0	0	0	0	1	1					1	1	0	0	0	0	961096	1.3582e+06	None	1
sp|O43390|HNRPR_HUMAN.K414	1	1	1	0	0	0	0	0	1						4.73816e+06	0	0	0	0	0	None	1
sp|P98179|RBM3_HUMAN.Y117	2	2	0	0	0	0	1	1					0.283987	0.299753	0	0	0	0	8.98287e+06	1.2681e+07	None	1
sp|Q7L2E3|DHX30_HUMAN.G677	1	1	0	0	0	0	1	0					1		0	0	0	0	1.98816e+06	0	Helicase C-terminal	1
sp|Q13283|G3BP1_HUMAN.V383	2	3	0	0	0	0	1	2					0.398199	0.560362	0	0	0	0	25553049	6.90517e+06	RRM	1
sp|Q96I24|FUBP3_HUMAN.R286;sp|Q92945|FUBP2_HUMAN.R355;sp|Q96AE4|FUBP1_HUMAN.R308	1	1	0	0	0	0	1	0					1		0	0	0	0	1.71384e+06	0	KH	1
sp|P42696|RBM34_HUMAN.K297	1	1	0	0	0	0	1	0					1		0	0	0	0	1.45758e+06	0	RRM	1
sp|P62633|CNBP_HUMAN.W15	1	1	0	1	0	0	0	0		1					0	7.84648e+06	0	0	0	0	ZNF_CCHC	1
sp|Q14103|HNRPD_HUMAN.M215	2	2	0	0	0	0	1	1					0.55722	1	0	0	0	0	1.01737e+07	1.37845e+06	RRM	1
sp|Q15056|IF4H_HUMAN.C85	1	1	0	0	0	1	0	0				1			0	0	0	568027	0	0	RRM	1
sp|Q92616|GCN1_HUMAN.W1511	1	1	0	0	0	0	1	0					1		0	0	0	0	322965	0	None	1
sp|Q00839|HNRPU_HUMAN.S187	1	1	1	0	0	0	0	0	1						2.75999e+06	0	0	0	0	0	None	1
sp|Q32P51|RA1L2_HUMAN.Y289;sp|P09651|ROA1_HUMAN.Y341	3	8	2	0	0	0	3	3	1				1	1	92216146	0	0	0	1.43582e+07	1.4217e+07	None	1
sp|Q9NW13|RBM28_HUMAN.C490	2	2	0	0	0	0	1	1					1	1	0	0	0	0	783240	831195	RRM	1
sp|P31483|TIA1_HUMAN.P247	1	1	0	0	0	0	0	1						1	0	0	0	0	0	801688	RRM	1
sp|P09651|ROA1_HUMAN.G355	1	1	1	0	0	0	0	0	0.763799						2.40819e+07	0	0	0	0	0	None	1
sp|P57721|PCBP3_HUMAN.C86;sp|Q15366|PCBP2_HUMAN.C54;sp|Q15365|PCBP1_HUMAN.C54	6	7	2	1	1	1	1	1	1	1	1	1	1	1	2.46877e+07	17375239	2.49133e+06	3.36415e+06	24075010	42486783	KH	1
sp|O43390|HNRPR_HUMAN.Y434	3	3	1	0	0	0	1	1	0.382616				0.461157	1	36046270	0	0	0	639741	964947	None	1
sp|P19338|NUCL_HUMAN.A526	1	3	0	0	0	0	3	0					0.928512		0	0	0	0	8.03525e+06	0	RRM	1
sp|P13010|XRCC5_HUMAN.V405	1	1	0	0	0	0	1	0					1		0	0	0	0	891847	0	None	1
sp|P26599|PTBP1_HUMAN.K482	2	2	1	1	0	0	0	0	1	1					5.96711e+06	9.50556e+06	0	0	0	0	RRM	1
sp|P22626|ROA2_HUMAN.G253	1	1	1	0	0	0	0	0	1						4.78328e+06	0	0	0	0	0	None	1
sp|P22626|ROA2_HUMAN.G224	1	1	0	1	0	0	0	0		1					0	112460332	0	0	0	0	None	1
sp|Q15366|PCBP2_HUMAN.M87	2	3	0	0	0	0	1	2					1	1	0	0	0	0	2.77622e+06	2.70768e+06	None	1
sp|P38159|RBMX_HUMAN.K80	1	1	0	0	0	0	0	1						0.631767	0	0	0	0	0	7.75816e+06	RRM	1
sp|O14979|HNRDL_HUMAN.P183	2	4	1	3	0	0	0	0	1	1					98862628	1.79018e+08	0	0	0	0	RRM	1
sp|P67809|YBOX1_HUMAN.L100;sp|P16989|YBOX3_HUMAN.L132	1	1	0	0	0	0	1	0					1		0	0	0	0	1.38074e+06	0	None	1
sp|Q15717|ELAV1_HUMAN.D140	1	1	0	0	0	0	0	1						0.606306	0	0	0	0	0	1.34586e+06	RRM	1
sp|P38159|RBMX_HUMAN.P96	1	1	1	0	0	0	0	0	1						847473	0	0	0	0	0	None	1
sp|P52272|HNRPM_HUMAN.D212	1	1	1	0	0	0	0	0	1						7.37321e+06	0	0	0	0	0	RRM	1
sp|Q8WXF1|PSPC1_HUMAN.F112	2	10	6	4	0	0	0	0	0.89666	1					1.05602e+08	66876647	0	0	0	0	RRM	1
sp|P62888|RL30_HUMAN.R56	1	1	0	1	0	0	0	0		1					0	17953982	0	0	0	0	None	1
sp|Q92879|CELF1_HUMAN.K109	2	7	0	0	0	0	2	5					0.872465	0.730685	0	0	0	0	99690460	1.5074e+08	RRM	1
sp|Q8TBF4|ZCRB1_HUMAN.V14	2	2	0	0	0	0	1	1					0.774798	1	0	0	0	0	3.73627e+06	1.05339e+06	RRM	1
sp|Q92841|DDX17_HUMAN.R480;sp|P17844|DDX5_HUMAN.R403	1	1	0	1	0	0	0	0		1					0	5.57439e+06	0	0	0	0	Helicase C-terminal	1
sp|Q92900|RENT1_HUMAN.C468	2	2	0	0	0	0	1	1					1	1	0	0	0	0	3.14702e+06	3.34212e+06	None	1
sp|Q9H0Z9|RBM38_HUMAN.F37	1	1	0	0	0	0	1	0					0.433864		0	0	0	0	3.21793e+06	0	RRM	1
sp|Q15717|ELAV1_HUMAN.L199	2	2	1	1	0	0	0	0	0.461598	0.651213					39166328	46734944	0	0	0	0	None	1
sp|P67809|YBOX1_HUMAN.T80;sp|Q9Y2T7|YBOX2_HUMAN.T115;sp|P16989|YBOX3_HUMAN.T112	2	2	0	0	0	0	1	1					0.408897	0.410186	0	0	0	0	29144659	19002815	None	1
sp|Q96AE4|FUBP1_HUMAN.R430	2	2	1	1	0	0	0	0	0.736744	1					1.78785e+07	22529364	0	0	0	0	KH	1
sp|Q15717|ELAV1_HUMAN.S42	1	1	0	0	0	0	1	0					0.319235		0	0	0	0	14186916	0	RRM	1
sp|P26599|PTBP1_HUMAN.I449	1	1	0	0	0	0	0	1						0.512942	0	0	0	0	0	1908383	None	1
sp|O75534|CSDE1_HUMAN.C53	3	4	0	0	0	1	2	1				1	1	1	0	0	0	1.9949e+06	1.93117e+07	19713965	None	1
sp|P46782|RS5_HUMAN.W152	2	2	1	1	0	0	0	0	1	1					1.00756e+07	1.50456e+07	0	0	0	0	None	1
sp|Q92841|DDX17_HUMAN.C584	2	2	0	0	0	0	1	1					1	1	0	0	0	0	1.20636e+06	1.44891e+06	None	1
sp|Q9UNX3|RL26L_HUMAN.P5;sp|P61254|RL26_HUMAN.P5	1	1	0	0	0	0	1	0					1		0	0	0	0	1.61152e+06	0	None	1
sp|Q8NC51|PAIRB_HUMAN.K211	1	1	0	0	0	0	0	1						0.856279	0	0	0	0	0	10436668	None	1
sp|P83731|RL24_HUMAN.R44	2	2	0	0	0	0	1	1					0.662586	0.475573	0	0	0	0	2.15009e+07	1.24355e+07	None	1
sp|Q92879|CELF1_HUMAN.I112	1	1	0	0	0	0	1	0					1		0	0	0	0	1.15663e+06	0	RRM	1
sp|P09651|ROA1_HUMAN.Y62	1	1	0	0	0	0	0	1						1	0	0	0	0	0	1.15965e+06	RRM	1
sp|P31942|HNRH3_HUMAN.H83	2	8	3	5	0	0	0	0	0.898557	0.926469					3.76723e+07	7.16304e+07	0	0	0	0	RRM	1
sp|P67809|YBOX1_HUMAN.H144	2	2	0	0	0	0	1	1					0.376784	0.258671	0	0	0	0	40463682	34749078	None	1
sp|P62249|RS16_HUMAN.K4	2	3	2	1	0	0	0	0	1	1					6.74252e+06	4.07627e+06	0	0	0	0	None	1
sp|P22626|ROA2_HUMAN.R190	2	4	0	0	0	0	2	2					0.40495	0.627496	0	0	0	0	80020637	8.44006e+07	RRM	1
sp|Q16629|SRSF7_HUMAN.V40	1	1	1	0	0	0	0	0	0.711209						7.41629e+06	0	0	0	0	0	RRM	1
sp|P98179|RBM3_HUMAN.D119	1	1	0	1	0	0	0	0		0.583298					0	10947709	0	0	0	0	None	1
sp|Q16629|SRSF7_HUMAN.A43	2	2	1	0	0	0	1	0	0.410198				1		1.67244e+07	0	0	0	2.73382e+06	0	RRM	1
sp|Q96E39|RMXL1_HUMAN.N16;sp|P38159|RBMX_HUMAN.N16	1	1	1	0	0	0	0	0	1						6678738	0	0	0	0	0	RRM	1
sp|Q96KR1|ZFR_HUMAN.R1024	2	2	1	1	0	0	0	0	0.832534	0.682825					76267113	78174042	0	0	0	0	DZF	1
sp|Q14103|HNRPD_HUMAN.K129	4	5	1	1	0	0	2	1	1	1			1	1	20460865	1.7173e+07	0	0	2.514e+06	1.16314e+06	RRM	1
sp|P62263|RS14_HUMAN.T107	2	5	2	3	0	0	0	0	0.930995	1					4.65306e+07	67350951	0	0	0	0	None	1
sp|P07910|HNRPC_HUMAN.N91	2	2	1	1	0	0	0	0	1	1					4157651	3.45997e+06	0	0	0	0	None	1
sp|Q32P51|RA1L2_HUMAN.G141;sp|P09651|ROA1_HUMAN.G141	1	1	1	0	0	0	0	0	0.813325						1.35163e+07	0	0	0	0	0	RRM	1
sp|P52272|HNRPM_HUMAN.G628	2	2	1	1	0	0	0	0	1	1					4.70227e+06	3.92638e+06	0	0	0	0	None	1
sp|Q86V81|THOC4_HUMAN.G99	2	2	0	1	0	0	0	1		0.556004				1	0	7090403	0	0	0	1.45678e+06	None	1
sp|O76021|RL1D1_HUMAN.K177	2	2	1	1	0	0	0	0	1	1					1.05008e+07	7.34443e+06	0	0	0	0	None	1
sp|P67809|YBOX1_HUMAN.Q88;sp|P16989|YBOX3_HUMAN.Q120	2	7	0	0	0	0	3	4					0.958623	0.817252	0	0	0	0	117411553	1.457e+08	None	1
sp|P11940|PABP1_HUMAN.Q292	1	1	0	0	0	0	0	1						0.651984	0	0	0	0	0	7.70586e+06	None	1
sp|Q13310|PABP4_HUMAN.G234	1	1	1	0	0	0	0	0	0.545574						4.24161e+06	0	0	0	0	0	RRM	1
sp|O75534|CSDE1_HUMAN.F199	4	8	1	2	0	0	3	2	1	0.898097			0.607859	0.852618	9.8147e+06	1.09895e+07	0	0	2.1937e+08	5.1207e+06	None	1
sp|P98179|RBM3_HUMAN.S120	2	2	1	1	0	0	0	0	0.654272	0.521695					18076977	2.22289e+07	0	0	0	0	None	1
sp|P62241|RS8_HUMAN.C100	1	1	0	0	0	0	1	0					1		0	0	0	0	1.07687e+06	0	None	1
sp|Q9NWB1|RFOX1_HUMAN.R118;sp|O43251|RFOX2_HUMAN.R122;sp|A6NFN3|RFOX3_HUMAN.R100	1	1	0	0	0	0	1	0					0.624643		0	0	0	0	1535821	0	RRM	1
sp|Q96AE4|FUBP1_HUMAN.G269	2	2	1	1	0	0	0	0	0.638232	0.553994					1.66701e+07	14960649	0	0	0	0	None	1
sp|Q15233|NONO_HUMAN.A144	3	3	1	0	0	0	1	1	1				1	1	1.27199e+07	0	0	0	2.28417e+06	1.6771e+06	None	1
sp|Q96I24|FUBP3_HUMAN.M251	2	6	0	0	0	0	3	3					1	1	0	0	0	0	5.57123e+06	4.71492e+06	None	1
sp|P23246|SFPQ_HUMAN.R407;sp|Q15233|NONO_HUMAN.R184	2	4	3	1	0	0	0	0	1	1					439278681	182735732	0	0	0	0	RRM	1
sp|Q96P11|NSUN5_HUMAN.C41	2	2	0	0	0	0	1	1					1	1	0	0	0	0	1.08877e+07	7.67251e+06	None	1
sp|P09651|ROA1_HUMAN.V60	1	3	0	0	0	0	0	3						0.681995	0	0	0	0	0	5.34903e+06	RRM	1
sp|Q13151|ROA0_HUMAN.M65	2	2	0	0	0	0	1	1					0.950308	1	0	0	0	0	1.87497e+07	2.13447e+07	RRM	1
sp|P62277|RS13_HUMAN.Q13	1	1	1	0	0	0	0	0	1						7.69979e+06	0	0	0	0	0	None	1
sp|Q9UL54|TAOK2_HUMAN.W1085	1	1	0	1	0	0	0	0		0.78411					0	5.16162e+06	0	0	0	0	None	0
sp|Q07020|RL18_HUMAN.C134	2	2	1	1	0	0	0	0	1	1					11813313	13775771	0	0	0	0	None	1
sp|O14979|HNRDL_HUMAN.G239	1	1	0	0	0	0	0	1						1	0	0	0	0	0	2.18856e+06	RRM	1
sp|Q9H3H3|CK068_HUMAN.C263	1	1	0	0	0	0	0	1						1	0	0	0	0	0	1.56447e+06	None	1
sp|Q8TB72|PUM2_HUMAN.M810	1	1	0	0	0	0	1	0					1		0	0	0	0	793351	0	PUM-HD	1
sp|P42704|LPPRC_HUMAN.F790	1	1	0	0	0	0	1	0					0.502856		0	0	0	0	17643719	0	None	1
sp|Q96I24|FUBP3_HUMAN.F263;sp|Q96AE4|FUBP1_HUMAN.F285	2	3	0	0	0	0	2	1					1	1	0	0	0	0	2.98379e+06	2.07567e+06	KH	1
sp|Q32P51|RA1L2_HUMAN.G147;sp|P09651|ROA1_HUMAN.G147	2	2	0	0	0	0	1	1					1	0.533328	0	0	0	0	571655	2.73399e+06	RRM	1
sp|Q6ZU64|CFA65_HUMAN.H429	1	1	0	0	0	0	0	1						0.589406	0	0	0	0	0	4.69021e+06	None	1
sp|Q92879|CELF1_HUMAN.F19	2	2	0	0	0	0	1	1					1	0.79768	0	0	0	0	1.25493e+07	1.23677e+07	RRM	1
sp|Q99729|ROAA_HUMAN.R110	1	1	0	1	0	0	0	0		1					0	4.46278e+06	0	0	0	0	RRM	1
sp|P23396|RS3_HUMAN.R117	1	1	1	0	0	0	0	0	1						9.35529e+06	0	0	0	0	0	None	1
sp|Q9H361|PABP3_HUMAN.F235;sp|P11940|PABP1_HUMAN.F235	3	5	1	2	0	0	2	0	1	1			1		3.86478e+06	2.59718e+07	0	0	1.2085e+07	0	RRM	1
sp|Q9HCP0|KC1G1_HUMAN.E352	1	1	0	0	0	0	1	0					1		0	0	0	0	1.89246e+06	0	None	0
sp|P51991|ROA3_HUMAN.I39	1	3	0	0	0	0	0	3						0.825431	0	0	0	0	0	9.48331e+06	RRM	1
sp|P62081|RS7_HUMAN.T121	2	3	0	0	0	0	1	2					0.590065	0.750349	0	0	0	0	94882688	96868904	None	1
sp|Q12849|GRSF1_HUMAN.P409	1	1	0	0	0	0	1	0					0.399628		0	0	0	0	2.0601e+06	0	RRM	1
sp|P23396|RS3_HUMAN.L105	1	2	0	2	0	0	0	0		1					0	1.13121e+08	0	0	0	0	None	1
sp|Q9NR30|DDX21_HUMAN.R718	1	1	1	0	0	0	0	0	1						2.03124e+07	0	0	0	0	0	None	1
sp|P82663|RT25_HUMAN.F49	1	1	0	0	0	0	1	0					1		0	0	0	0	605044	0	None	0
sp|Q01085|TIAR_HUMAN.Y12;sp|P31483|TIA1_HUMAN.Y10	2	4	0	0	0	0	2	2					0.834678	0.954392	0	0	0	0	1.7481e+07	2.19098e+07	RRM	1
sp|Q86V81|THOC4_HUMAN.G143	1	1	0	0	0	0	0	1						0.427083	0	0	0	0	0	1.5194e+06	RRM	1
sp|Q13310|PABP4_HUMAN.A141	1	1	0	0	0	0	0	1						0.503647	0	0	0	0	0	838304	RRM	1
sp|Q07955|SRSF1_HUMAN.Y153	5	6	1	1	1	2	1	0	0.892385	1	1	1	0.504468		31747050	40562233	1.99013e+06	4.44058e+06	640748	0	RRM	1
sp|P52597|HNRPF_HUMAN.R52	1	1	0	1	0	0	0	0		1					0	2.45369e+07	0	0	0	0	RRM	1
sp|Q7RTV0|PHF5A_HUMAN.K103	2	2	1	0	0	0	0	1	1					1	5.39949e+06	0	0	0	0	564985	None	1
sp|Q07955|SRSF1_HUMAN.G53	4	4	1	1	0	0	1	1	0.748651	0.736831			0.892283	1	46160568	36476422	0	0	3.01921e+06	2.16979e+06	RRM	1
sp|P51991|ROA3_HUMAN.H122	4	10	4	4	0	0	1	1	0.80098	0.891228			0.790467	1	2.43358e+08	1.91688e+08	0	0	9.26295e+06	8125176	None	1
sp|Q99729|ROAA_HUMAN.Y240	2	2	1	0	0	0	0	1	1					1	1.68214e+07	0	0	0	0	4.27539e+06	None	1
sp|Q01085|TIAR_HUMAN.F142	4	5	1	2	0	0	1	1	1	1			1	0.508035	1.58093e+07	2.40725e+07	0	0	93778786	2.59683e+06	RRM	1
sp|P52597|HNRPF_HUMAN.Y82	2	2	0	0	0	0	1	1					0.630593	0.389787	0	0	0	0	10300715	5.85229e+06	RRM	1
sp|Q13595|TRA2A_HUMAN.C120	1	1	1	0	0	0	0	0	1						3.45567e+06	0	0	0	0	0	RRM	1
sp|Q96PK6|RBM14_HUMAN.N85	2	3	0	0	0	0	2	1					0.720794	1	0	0	0	0	74620325	830048	RRM	1
sp|Q9H0D6|XRN2_HUMAN.Y642	1	1	0	0	0	0	0	1						1	0	0	0	0	0	952826	None	1
sp|Q6PJQ5|FOXR2_HUMAN.P60	1	1	1	0	0	0	0	0	1						4714001	0	0	0	0	0	None	0
sp|O75534|CSDE1_HUMAN.E208	2	2	0	0	0	0	1	1					0.506992	0.507825	0	0	0	0	3.71897e+06	16304443	None	1
sp|Q13162|PRDX4_HUMAN.L264	2	2	1	1	0	0	0	0	1	1					7.85186e+06	1.59945e+07	0	0	0	0	None	0
sp|O43390|HNRPR_HUMAN.G290;sp|O60506|HNRPQ_HUMAN.G287	4	6	1	1	0	0	2	2	1	1			0.655445	0.71211	7.4091e+06	6536321	0	0	6.48192e+06	5.8439e+06	RRM	1
sp|Q6ZP65|BICL1_HUMAN.A114	1	1	1	0	0	0	0	0	1						2925483	0	0	0	0	0	None	0
sp|P22626|ROA2_HUMAN.R228	2	3	0	0	0	0	1	2					0.647729	0.61638	0	0	0	0	7.12289e+06	1.72744e+07	None	1
sp|Q01085|TIAR_HUMAN.S137	1	1	0	0	0	0	1	0					0.51727		0	0	0	0	3.9794e+07	0	RRM	1
sp|Q12849|GRSF1_HUMAN.R255	2	3	0	0	0	0	1	2					1	0.826524	0	0	0	0	1.17995e+06	5.28186e+06	RRM	1
sp|A0AV96|RBM47_HUMAN.L153	2	3	0	0	0	0	2	1					0.815207	1	0	0	0	0	3.93615e+07	52723716	RRM	1
sp|O43390|HNRPR_HUMAN.H437	4	6	3	1	0	0	1	1	1	1			0.92023	0.50405	1.80867e+07	6.82541e+06	0	0	1.7624e+06	1.62088e+06	None	1
sp|P22626|ROA2_HUMAN.Y247	3	12	6	5	0	0	1	0	0.645913	0.909926			0.248504		1.45636e+08	1.14316e+08	0	0	4.45892e+06	0	None	1
sp|Q5JNZ5|RS26L_HUMAN.A47;sp|P62854|RS26_HUMAN.A47	2	4	2	2	0	0	0	0	1	1					7.55044e+07	75705528	0	0	0	0	None	1
sp|P26599|PTBP1_HUMAN.A237	2	2	1	1	0	0	0	0	1	0.687446					8.91144e+06	9.11262e+06	0	0	0	0	RRM	1
sp|Q32P51|RA1L2_HUMAN.S91;sp|P09651|ROA1_HUMAN.S91	1	2	0	2	0	0	0	0		0.521903					0	253699896	0	0	0	0	RRM	1
sp|Q14011|CIRBP_HUMAN.G12	1	1	0	0	0	0	1	0					0.387737		0	0	0	0	3.00434e+06	0	RRM	1
sp|P42704|LPPRC_HUMAN.R1117	1	1	1	0	0	0	0	0	0.623083						34066468	0	0	0	0	0	None	1
sp|P09651|ROA1_HUMAN.K350	1	1	0	1	0	0	0	0		0.536575					0	75905471	0	0	0	0	None	1
sp|P67809|YBOX1_HUMAN.T80;sp|P16989|YBOX3_HUMAN.T112	2	2	0	0	0	0	1	1					0.506596	1	0	0	0	0	1.75608e+07	6.34067e+06	None	1
sp|P61978|HNRPK_HUMAN.R414	2	3	1	2	0	0	0	0	0.468973	0.724177					84677035	3.64341e+07	0	0	0	0	KH	1
sp|O15056|SYNJ2_HUMAN.E113	1	1	0	1	0	0	0	0		1					0	6488188	0	0	0	0	None	1
sp|P22626|ROA2_HUMAN.Y347	1	1	0	0	0	0	0	1						1	0	0	0	0	0	2.77448e+06	None	1
sp|Q32P51|RA1L2_HUMAN.S285;sp|P09651|ROA1_HUMAN.S337	2	2	1	1	0	0	0	0	1	1					7.52618e+06	7.2227e+06	0	0	0	0	None	1
sp|Q86TB9|PATL1_HUMAN.A472	1	1	1	0	0	0	0	0	0.551255						1.01902e+07	0	0	0	0	0	None	1
sp|P08708|RS17_HUMAN.R67	1	1	0	0	0	0	0	1						1	0	0	0	0	0	944748	None	1
sp|Q13151|ROA0_HUMAN.Y145	2	2	0	0	0	0	1	1					1	1	0	0	0	0	1.63208e+06	1.0944e+06	RRM	1
sp|P19338|NUCL_HUMAN.F310	4	14	1	1	0	0	7	5	0.793177	1			0.821476	0.638668	5.80076e+06	8.14488e+06	0	0	7.23052e+07	1.24928e+08	RRM	1
sp|Q9Y2R5|RT17_HUMAN.K16	1	1	0	0	0	0	1	0					0.587373		0	0	0	0	2.85354e+06	0	None	1
sp|Q14103|HNRPD_HUMAN.G141;sp|O14979|HNRDL_HUMAN.G192	2	6	0	0	0	0	3	3					1	1	0	0	0	0	6.75371e+06	4.10332e+06	RRM	1
sp|O95232|LC7L3_HUMAN.Y88	2	2	1	1	0	0	0	0	1	1					2.40235e+06	1.56729e+06	0	0	0	0	None	1
sp|P07910|HNRPC_HUMAN.Y40	1	2	0	0	0	0	0	2						0.620801	0	0	0	0	0	6.80915e+06	RRM	1
sp|Q01085|TIAR_HUMAN.P227	1	1	0	0	0	0	1	0					1		0	0	0	0	1.47001e+06	0	RRM	1
sp|P19338|NUCL_HUMAN.I431	1	1	0	1	0	0	0	0		1					0	1.42337e+07	0	0	0	0	RRM	1
sp|Q96PK6|RBM14_HUMAN.A235	1	1	0	1	0	0	0	0		1					0	6.8139e+06	0	0	0	0	None	1
sp|Q9UHX1|PUF60_HUMAN.V133	1	2	0	0	0	0	2	0					0.790572		0	0	0	0	3.60309e+06	0	RRM	1
sp|Q15427|SF3B4_HUMAN.F103	2	2	0	0	0	0	1	1					0.407247	0.465131	0	0	0	0	1.89926e+06	2.09518e+06	RRM	1
sp|Q7KZF4|SND1_HUMAN.M222	2	2	0	0	0	0	1	1					1	1	0	0	0	0	1.03601e+06	785977	TNase-like	1
sp|P51991|ROA3_HUMAN.G365	1	1	0	0	0	0	1	0					0.518267		0	0	0	0	3.25001e+06	0	None	1
sp|P67809|YBOX1_HUMAN.N95;sp|P16989|YBOX3_HUMAN.N127	1	1	0	0	0	0	1	0					0.520221		0	0	0	0	1.99982e+06	0	None	1
sp|Q15717|ELAV1_HUMAN.R157	1	1	0	0	0	0	0	1						0.45526	0	0	0	0	0	8.95676e+06	RRM	1
sp|Q01085|TIAR_HUMAN.F244	1	1	0	0	0	0	0	1						0.520243	0	0	0	0	0	1.19903e+07	RRM	1
sp|O75534|CSDE1_HUMAN.C680	5	17	2	2	0	1	7	5	1	1		1	1	1	2.44463e+07	4.45204e+07	0	669549	5.21483e+07	5.3587e+07	None	1
sp|P09651|ROA1_HUMAN.I162	2	3	0	0	0	0	2	1					0.874089	1	0	0	0	0	3144205	1.98688e+06	RRM	1
sp|Q9BRZ2|TRI56_HUMAN.S588	1	1	1	0	0	0	0	0	0.590547						1.13908e+07	0	0	0	0	0	None	1
sp|O75494|SRS10_HUMAN.V14	2	2	0	1	0	0	1	0		1			1		0	1.38842e+07	0	0	1.21417e+06	0	RRM	1
sp|O75534|CSDE1_HUMAN.C42	2	2	1	1	0	0	0	0	1	1					8.69815e+06	1.01868e+07	0	0	0	0	None	1
sp|Q07955|SRSF1_HUMAN.V86	1	1	0	0	0	0	1	0					1		0	0	0	0	3.3276e+06	0	RRM	1
sp|Q01085|TIAR_HUMAN.K138	1	1	0	0	0	0	0	1						0.820888	0	0	0	0	0	30803065	RRM	1
sp|P67809|YBOX1_HUMAN.A221	1	1	0	0	0	0	1	0					0.530605		0	0	0	0	3.7982e+06	0	None	1
sp|P13010|XRCC5_HUMAN.K144	1	1	0	0	0	0	0	1						0.539781	0	0	0	0	0	778628	None	1
sp|O95758|PTBP3_HUMAN.H432	4	16	6	6	0	0	2	2	0.958694	0.935412			1	0.943324	4.07814e+08	4.22825e+08	0	0	6.6489e+06	6.04577e+06	RRM	1
sp|Q96KR1|ZFR_HUMAN.S625	1	1	1	0	0	0	0	0	0.484771						7.65638e+06	0	0	0	0	0	None	1
sp|Q9NYY8|FAKD2_HUMAN.Y644	1	1	0	0	0	0	0	1						1	0	0	0	0	0	1.23412e+06	RAP	1
sp|Q96QR8|PURB_HUMAN.C238	2	5	0	0	0	0	2	3					1	1	0	0	0	0	2.11529e+06	2.75084e+06	None	1
sp|P67809|YBOX1_HUMAN.R246	2	4	1	3	0	0	0	0	0.615275	0.680752					5.8906e+06	1.03348e+07	0	0	0	0	None	1
sp|Q96E39|RMXL1_HUMAN.P96	1	1	0	0	0	0	1	0					0.668863		0	0	0	0	2.25058e+06	0	None	1
sp|P46087|NOP2_HUMAN.P337	2	2	1	1	0	0	0	0	1	0.811021					13780579	1.80153e+07	0	0	0	0	None	1
sp|Q9UKM9|RALY_HUMAN.F59	2	7	0	0	0	0	4	3					0.770242	0.754206	0	0	0	0	3.67566e+08	1.16458e+08	RRM	1
sp|P19338|NUCL_HUMAN.F614	2	8	0	0	0	0	3	5					0.932292	0.90876	0	0	0	0	6.4146e+06	1.08397e+07	RRM	1
sp|Q92841|DDX17_HUMAN.M333;sp|O15523|DDX3Y_HUMAN.M353;sp|O00571|DDX3X_HUMAN.M355;sp|P17844|DDX5_HUMAN.M256	2	2	0	0	0	0	1	1					1	1	0	0	0	0	1.02917e+07	1.21285e+07	Helicase ATP-binding	1
sp|Q8IY67|RAVR1_HUMAN.A96	2	3	1	2	0	0	0	0	0.863011	1					9.47126e+06	3.25045e+07	0	0	0	0	RRM	1
sp|Q9H307|PININ_HUMAN.G49	2	2	1	1	0	0	0	0	1	1					4.71107e+06	5.67065e+06	0	0	0	0	None	1
sp|Q32P51|RA1L2_HUMAN.R146;sp|P09651|ROA1_HUMAN.R146	3	3	1	1	0	0	1	0	1	0.736125			0.447843		52920846	76065008	0	0	7.8818e+06	0	RRM	1
sp|O15234|CASC3_HUMAN.K185	1	1	0	0	0	0	1	0					0.777422		0	0	0	0	1.7334e+06	0	None	1
sp|O43390|HNRPR_HUMAN.F344;sp|O60506|HNRPQ_HUMAN.F341	2	3	0	0	0	0	1	2					1	0.723751	0	0	0	0	1.86915e+06	4.5511e+07	RRM	1
sp|Q14152|EIF3A_HUMAN.W154	2	2	0	0	0	0	1	1					1	1	0	0	0	0	444282	346512	None	1
sp|Q07955|SRSF1_HUMAN.R164	2	2	0	0	0	0	1	1					1	0.617814	0	0	0	0	1.38674e+06	1.76958e+06	RRM	1
sp|P43243|MATR3_HUMAN.N410	1	1	0	1	0	0	0	0		1					0	10412163	0	0	0	0	RRM	1
sp|Q8NC51|PAIRB_HUMAN.P2	2	2	1	0	0	0	1	0	1				0.730868		2.86625e+06	0	0	0	2.72382e+06	0	None	1
sp|P37108|SRP14_HUMAN.L58	1	1	1	0	0	0	0	0	1						5.84028e+06	0	0	0	0	0	None	1
sp|B7ZW38|HNRC3_HUMAN.N22;sp|P0DMR1|HNRC4_HUMAN.N22;sp|P07910|HNRPC_HUMAN.N22;sp|B2RXH8|HNRC2_HUMAN.N22;sp|O60812|HNRC1_HUMAN.N22	2	3	0	0	0	0	2	1					0.51565	0.654134	0	0	0	0	140052109	51106145	RRM	1
sp|O14979|HNRDL_HUMAN.S241	1	2	0	0	0	0	2	0					0.804478		0	0	0	0	5099319	0	RRM	1
sp|Q9BRZ2|TRI56_HUMAN.P498	2	3	2	1	0	0	0	0	1	1					1.39768e+07	1.07467e+07	0	0	0	0	None	1
sp|Q96E39|RMXL1_HUMAN.R49;sp|O75526|RMXL2_HUMAN.R49;sp|Q8N7X1|RMXL3_HUMAN.R49;sp|P38159|RBMX_HUMAN.R49	1	1	1	0	0	0	0	0	0.4554						42124502	0	0	0	0	0	RRM	1
sp|P31943|HNRH1_HUMAN.P119;sp|P55795|HNRH2_HUMAN.P119;sp|P31942|HNRH3_HUMAN.P24	1	1	1	0	0	0	0	0	1						38816654	0	0	0	0	0	RRM	1
sp|Q92879|CELF1_HUMAN.G60;sp|O95319|CELF2_HUMAN.G84	2	7	0	0	0	0	4	3					1	1	0	0	0	0	1.74134e+07	1.33332e+07	RRM	1
sp|Q15365|PCBP1_HUMAN.A106	2	2	1	1	0	0	0	0	0.611912	1					16950009	1.87562e+07	0	0	0	0	KH	1
sp|O15226|NKRF_HUMAN.Y391	1	1	0	1	0	0	0	0		0.697528					0	18380580	0	0	0	0	None	1
sp|P16989|YBOX3_HUMAN.P280	1	1	0	0	0	0	0	1						1	0	0	0	0	0	781465	None	1
sp|Q7KZF4|SND1_HUMAN.R565	4	5	1	2	0	0	1	1	0.913675	0.934662			1	1	17949051	3.04812e+07	0	0	6.68632e+06	6.4942e+06	TNase-like	1
sp|P26599|PTBP1_HUMAN.L66	2	3	1	2	0	0	0	0	1	0.764746					20841053	25455495	0	0	0	0	RRM	1
sp|O76087|GAGE7_HUMAN.Y9;sp|Q13065|GAGE1_HUMAN.Y9;sp|Q13069|GAGE5_HUMAN.Y9;sp|Q13070|GAGE6_HUMAN.Y9;sp|Q4V326|GAG2E_HUMAN.Y9;sp|A1L429|GG12C_HUMAN.Y9;sp|P0CL80|GG12F_HUMAN.Y9;sp|P0CL81|GG12G_HUMAN.Y9;sp|A6NDE8|GG12H_HUMAN.Y9;sp|P0CL82|GG12I_HUMAN.Y9;sp|A6NER3|GG12J_HUMAN.Y9;sp|Q4V321|GAG13_HUMAN.Y9	2	2	1	1	0	0	0	0	1	1					10308827	1.6868e+07	0	0	0	0	None	0
sp|Q13151|ROA0_HUMAN.L9	2	7	0	0	0	0	3	4					0.935301	0.765088	0	0	0	0	4.39476e+07	49230005	RRM	1
sp|Q12849|GRSF1_HUMAN.F322	2	2	0	0	0	0	1	1					1	1	0	0	0	0	2.30534e+06	1.37189e+06	RRM	1
sp|Q13310|PABP4_HUMAN.V294	2	2	0	0	0	0	1	1					1	1	0	0	0	0	786645	1.16566e+06	RRM	1
sp|P23246|SFPQ_HUMAN.E385	1	1	0	0	0	0	0	1						0.733113	0	0	0	0	0	1.44246e+06	RRM	1
sp|Q5VZF2|MBNL2_HUMAN.M219	1	1	0	0	0	0	0	1						1	0	0	0	0	0	705688	ZNF_C3H1	1
sp|O43390|HNRPR_HUMAN.V340;sp|O60506|HNRPQ_HUMAN.V337	2	2	0	1	0	0	1	0		1			0.547659		0	5.53991e+06	0	0	19262834	0	None	1
sp|Q02878|RL6_HUMAN.G155	1	1	0	1	0	0	0	0		1					0	7.42569e+06	0	0	0	0	None	1
sp|Q86V81|THOC4_HUMAN.Q237	1	1	0	1	0	0	0	0		1					0	6.8879e+06	0	0	0	0	None	1
sp|Q14258|TRI25_HUMAN.Y323	2	2	0	0	0	0	1	1					0.759139	0.758084	0	0	0	0	1.15518e+07	1.49367e+07	None	1
sp|Q7L2E3|DHX30_HUMAN.P23	1	1	0	0	0	0	0	1						1	0	0	0	0	0	597004	None	1
sp|P52597|HNRPF_HUMAN.R16	1	1	1	0	0	0	0	0	1						2.31295e+07	0	0	0	0	0	RRM	1
sp|O43390|HNRPR_HUMAN.Y436	2	2	0	1	0	0	1	0		1			1		0	1.25929e+07	0	0	1.68554e+06	0	None	1
sp|Q01130|SRSF2_HUMAN.R47	2	3	1	0	0	0	0	2	1					0.727764	1.38296e+07	0	0	0	0	9.13103e+06	RRM	1
sp|P61978|HNRPK_HUMAN.K456	1	1	1	0	0	0	0	0	1						5.79121e+06	0	0	0	0	0	None	1
sp|P38159|RBMX_HUMAN.S73	1	1	0	0	0	0	1	0					0.344668		0	0	0	0	5.93564e+06	0	RRM	1
sp|Q9NR56|MBNL1_HUMAN.F237;sp|Q5VZF2|MBNL2_HUMAN.F234	2	3	0	0	0	0	2	1					0.840276	1	0	0	0	0	2.11421e+07	2.40181e+07	ZNF_C3H1	1
sp|O75534|CSDE1_HUMAN.H167	1	1	0	0	0	0	1	0					1		0	0	0	0	2.73988e+06	0	None	1
sp|Q92879|CELF1_HUMAN.R108	1	1	0	0	0	0	1	0					1		0	0	0	0	2.15334e+06	0	RRM	1
sp|Q13148|TADBP_HUMAN.F231	1	1	0	0	0	0	0	1						0.851295	0	0	0	0	0	1.33455e+06	RRM	1
sp|Q00839|HNRPU_HUMAN.A203	1	1	0	1	0	0	0	0		1					0	4.81915e+06	0	0	0	0	None	1
sp|Q96E39|RMXL1_HUMAN.T17;sp|P38159|RBMX_HUMAN.T17	1	1	0	1	0	0	0	0		1					0	7.8358e+06	0	0	0	0	RRM	1
sp|Q92544|TM9S4_HUMAN.G406	1	1	1	0	0	0	0	0	1						1.47035e+06	0	0	0	0	0	None	0
sp|Q9NR30|DDX21_HUMAN.F724	1	1	0	1	0	0	0	0		1					0	9.1586e+06	0	0	0	0	None	1
sp|Q15717|ELAV1_HUMAN.Y63	2	14	0	0	0	0	5	9					0.889149	0.618112	0	0	0	0	1.02802e+08	7.33421e+07	RRM	1
sp|Q13148|TADBP_HUMAN.L109	1	1	0	0	0	0	1	0					1		0	0	0	0	358609	0	RRM	1
sp|Q96E39|RMXL1_HUMAN.G50;sp|O75526|RMXL2_HUMAN.G50;sp|Q8N7X1|RMXL3_HUMAN.G50;sp|P38159|RBMX_HUMAN.G50	2	2	0	0	0	0	1	1					0.530736	0.842446	0	0	0	0	4733262	2925177	RRM	1
sp|P38159|RBMX_HUMAN.P170	1	1	1	0	0	0	0	0	0.721144						9.64762e+06	0	0	0	0	0	None	1
sp|Q9UN86|G3BP2_HUMAN.F376	4	5	2	1	0	0	1	1	1	0.906449			0.832339	1	1.41382e+07	1.35476e+07	0	0	2.48559e+06	2.43394e+06	RRM	1
sp|P52597|HNRPF_HUMAN.A300	2	2	1	0	0	0	0	1	0.678318					0.352046	20953194	0	0	0	0	9.62603e+06	RRM	1
sp|Q96PK6|RBM14_HUMAN.P155	1	1	1	0	0	0	0	0	1						6.25782e+06	0	0	0	0	0	None	1
sp|Q9NZB2|F120A_HUMAN.G955	2	3	0	2	0	0	1	0		1			1		0	7.18845e+06	0	0	761729	0	None	1
sp|P68104|EF1A1_HUMAN.G260;sp|Q05639|EF1A2_HUMAN.G260;sp|Q5VTE0|EF1A3_HUMAN.G260	3	3	0	1	0	0	1	1		1			1	1	0	1.08312e+07	0	0	797149	504805	None	1
sp|P19338|NUCL_HUMAN.S571	2	2	0	0	0	0	1	1					1	0.546271	0	0	0	0	1.20677e+06	1.69092e+06	None	1
sp|Q00839|HNRPU_HUMAN.E630	1	2	0	2	0	0	0	0		0.521458					0	4.31325e+07	0	0	0	0	None	1
sp|Q9BQ52|RNZ2_HUMAN.C609	1	1	0	0	0	0	1	0					1		0	0	0	0	703343	0	None	1
sp|Q14103|HNRPD_HUMAN.L144	1	1	0	0	0	0	1	0					0.596315		0	0	0	0	2.3052e+06	0	RRM	1
sp|Q14444|CAPR1_HUMAN.P647	1	1	0	0	0	0	1	0					1		0	0	0	0	3.17716e+06	0	None	1
sp|P38159|RBMX_HUMAN.A78	3	3	1	0	0	0	1	1	1				1	0.455997	8734642	0	0	0	1.67503e+06	1.11282e+07	RRM	1
sp|Q71UM5|RS27L_HUMAN.A71;sp|P42677|RS27_HUMAN.A71	2	2	0	0	0	0	1	1					1	0.532463	0	0	0	0	2.04322e+06	4.55165e+06	None	1
sp|P52597|HNRPF_HUMAN.C267	2	2	0	0	0	0	1	1					1	1	0	0	0	0	707614	774538	None	1
sp|P40429|RL13A_HUMAN.K134	1	1	1	0	0	0	0	0	1						5.32809e+06	0	0	0	0	0	None	1
sp|P52597|HNRPF_HUMAN.I305	1	1	0	1	0	0	0	0		1					0	7.5399e+06	0	0	0	0	RRM	1
sp|Q16629|SRSF7_HUMAN.V13	1	1	0	0	0	0	0	1						0.580795	0	0	0	0	0	1.28211e+07	RRM	1
sp|Q32P51|RA1L2_HUMAN.L16;sp|P09651|ROA1_HUMAN.L16	3	23	1	0	0	0	10	12	1				0.702147	0.584176	2.16042e+06	0	0	0	8.22456e+07	1.74854e+08	RRM	1
sp|Q13595|TRA2A_HUMAN.Q154	2	2	1	1	0	0	0	0	0.716712	1					50320403	85673300	0	0	0	0	RRM	1
sp|Q4VXU2|PAP1L_HUMAN.L38;sp|P11940|PABP1_HUMAN.L38	1	1	0	1	0	0	0	0		0.554913					0	2.54403e+07	0	0	0	0	RRM	1
sp|P67809|YBOX1_HUMAN.D83;sp|Q9Y2T7|YBOX2_HUMAN.D118;sp|P16989|YBOX3_HUMAN.D115	1	2	0	0	0	0	0	2						0.834607	0	0	0	0	0	2.17072e+07	None	1
sp|P31943|HNRH1_HUMAN.R116;sp|P55795|HNRH2_HUMAN.R116;sp|P31942|HNRH3_HUMAN.R21	4	4	1	1	0	0	1	1	0.747051	1			0.744367	0.790494	87339348	25645235	0	0	2.79725e+07	27763662	RRM	1
sp|P67809|YBOX1_HUMAN.Q207	2	4	0	0	0	0	2	2					0.744844	0.663343	0	0	0	0	5.40071e+06	9.22199e+06	None	1
sp|P19338|NUCL_HUMAN.E302	2	3	0	0	0	0	1	2					0.33411	0.516842	0	0	0	0	7.92963e+06	9.46036e+06	None	1
sp|P22626|ROA2_HUMAN.K152	1	1	0	1	0	0	0	0		1					0	13479009	0	0	0	0	RRM	1
sp|P52597|HNRPF_HUMAN.L15	1	1	0	0	0	0	0	1						0.81637	0	0	0	0	0	1.11548e+06	RRM	1
sp|O75526|RMXL2_HUMAN.M40;sp|P38159|RBMX_HUMAN.M40	2	18	0	0	0	0	9	9					0.942253	0.914107	0	0	0	0	4.37729e+07	4.64674e+07	RRM	1
sp|Q9UGR2|Z3H7B_HUMAN.Y771;sp|Q8IWR0|Z3H7A_HUMAN.Y786	2	6	0	0	0	0	3	3					0.894477	0.855369	0	0	0	0	5.87131e+06	6.40162e+06	ZNF_C3H1	1
sp|P62995|TRA2B_HUMAN.G124	1	1	0	0	0	0	0	1						1	0	0	0	0	0	862417	RRM	1
sp|P22626|ROA2_HUMAN.G217	2	3	0	0	0	0	2	1					0.950828	0.534194	0	0	0	0	1.59226e+07	5.95413e+06	None	1
sp|Q9NZI8|IF2B1_HUMAN.Y321	2	2	0	0	0	0	1	1					1	1	0	0	0	0	1.3018e+06	1.29309e+06	KH	1
sp|P26599|PTBP1_HUMAN.H400	1	1	0	1	0	0	0	0		1					0	3.32949e+06	0	0	0	0	RRM	1
sp|O14979|HNRDL_HUMAN.T178	1	1	1	0	0	0	0	0	1						1.94078e+07	0	0	0	0	0	RRM	1
sp|P62847|RS24_HUMAN.T50	1	1	0	0	0	0	1	0					1		0	0	0	0	1.23436e+06	0	None	1
sp|P22626|ROA2_HUMAN.G156	2	3	2	0	0	0	1	0	1				0.576258		4.0512e+07	0	0	0	1.60876e+06	0	RRM	1
sp|O75152|ZC11A_HUMAN.R47	1	1	1	0	0	0	0	0	1						8.89921e+06	0	0	0	0	0	ZNF_C3H1	1
sp|Q5JQF8|PAP1M_HUMAN.F93;sp|Q13310|PABP4_HUMAN.F102	2	3	0	0	0	0	1	2					1	1	0	0	0	0	3.06444e+06	8.01174e+06	RRM	1
sp|Q8TB72|PUM2_HUMAN.H739	4	4	1	1	0	0	1	1	1	1			1	1	7.86567e+06	6.16335e+06	0	0	1.754e+06	1.11797e+06	PUM-HD	1
sp|P22626|ROA2_HUMAN.L28	2	2	0	1	0	0	0	1		1				1	0	3455391	0	0	0	3.11965e+06	RRM	1
sp|Q96E39|RMXL1_HUMAN.L10;sp|P38159|RBMX_HUMAN.L10	2	3	0	0	0	0	2	1					0.814701	1	0	0	0	0	3.76335e+07	2.39685e+07	RRM	1
sp|P31943|HNRH1_HUMAN.Y180;sp|P55795|HNRH2_HUMAN.Y180	2	2	1	0	0	0	0	1	1					0.321332	10226393	0	0	0	0	5.10809e+06	RRM	1
sp|Q13243|SRSF5_HUMAN.F41	3	3	0	1	0	0	1	1		1			1	1	0	4.6053e+06	0	0	1.55132e+06	2.24129e+06	RRM	1
sp|P46778|RL21_HUMAN.W125	2	5	0	0	0	0	3	2					1	0.89343	0	0	0	0	1.98962e+07	1.0046e+07	None	1
sp|P22626|ROA2_HUMAN.K22	2	5	0	0	0	0	4	1					0.823174	0.384265	0	0	0	0	2.22801e+07	1.04645e+07	RRM	1
sp|Q13148|TADBP_HUMAN.K263	3	3	0	1	0	0	1	1		1			0.454965	0.611655	0	4.31549e+06	0	0	2.91345e+06	3.33539e+06	None	1
sp|Q12849|GRSF1_HUMAN.G256	1	1	0	0	0	0	1	0					1		0	0	0	0	4.77734e+06	0	RRM	1
sp|O43390|HNRPR_HUMAN.I163	1	2	0	0	0	0	2	0					0.395675		0	0	0	0	1.27361e+07	0	None	1
sp|Q00839|HNRPU_HUMAN.T554	2	3	2	1	0	0	0	0	1	1					2.06467e+07	5902395	0	0	0	0	None	1
sp|Q9Y3X0|CCDC9_HUMAN.W223	1	1	0	0	0	0	0	1						1	0	0	0	0	0	918536	None	1
sp|P23246|SFPQ_HUMAN.A306	2	4	2	2	0	0	0	0	1	0.858546					1.36035e+08	1.06491e+08	0	0	0	0	RRM	1
sp|Q9UKA9|PTBP2_HUMAN.V407	1	1	0	0	0	0	0	1						0.810732	0	0	0	0	0	2.56578e+06	RRM	1
sp|P67809|YBOX1_HUMAN.Y196	1	2	2	0	0	0	0	0	0.555255						2.59289e+07	0	0	0	0	0	None	1
sp|Q15233|NONO_HUMAN.K203	1	1	0	1	0	0	0	0		1					0	5.83633e+06	0	0	0	0	RRM	1
sp|Q01085|TIAR_HUMAN.R175;sp|P31483|TIA1_HUMAN.R184	2	3	2	1	0	0	0	0	0.667332	0.351486					463871417	179367354	0	0	0	0	RRM	1
sp|O76021|RL1D1_HUMAN.L168	1	1	1	0	0	0	0	0	1						2.6628e+06	0	0	0	0	0	None	1
sp|Q00577|PURA_HUMAN.Y261	1	1	0	0	0	0	0	1						1	0	0	0	0	0	768401	None	1
sp|Q9BW85|YJU2_HUMAN.I73	1	1	1	0	0	0	0	0	0.786208						2.84623e+07	0	0	0	0	0	None	0
sp|Q9UKA9|PTBP2_HUMAN.H412	3	17	6	10	0	0	0	1	0.925001	0.933909				0.540554	5.01991e+08	5.29139e+08	0	0	0	789621	RRM	1
sp|P26599|PTBP1_HUMAN.R366	1	1	1	0	0	0	0	0	0.645223						1.98021e+07	0	0	0	0	0	RRM	1
sp|P14866|HNRPL_HUMAN.C581	4	6	1	1	0	0	2	2	1	1			1	1	92805192	108533336	0	0	2.14263e+07	19684790	RRM	1
sp|Q15233|NONO_HUMAN.F77	2	4	0	0	0	0	2	2					0.661593	0.377696	0	0	0	0	1.84239e+07	1.20757e+07	RRM	1
sp|P51991|ROA3_HUMAN.V172	2	9	0	0	0	0	5	4					0.650983	0.807651	0	0	0	0	2.69087e+07	2.21006e+07	RRM	1
sp|Q9NZI8|IF2B1_HUMAN.F434	1	2	0	0	0	0	0	2						0.802055	0	0	0	0	0	4228965	KH	1
sp|O60506|HNRPQ_HUMAN.F165	2	18	0	0	0	0	9	9					0.763681	0.749998	0	0	0	0	8.65801e+07	1.10715e+08	RRM	1
sp|P0C7M7|ACSM4_HUMAN.E554	1	2	0	0	0	0	2	0					1		0	0	0	0	6.92094e+06	0	None	0
sp|Q71RC2|LARP4_HUMAN.C623	1	1	0	0	0	0	0	1						1	0	0	0	0	0	1.31776e+06	None	1
sp|Q92900|RENT1_HUMAN.H390	2	2	1	1	0	0	0	0	0.908388	1					8.1095e+06	1.14922e+07	0	0	0	0	None	1
sp|P42704|LPPRC_HUMAN.A1141	1	1	0	0	0	0	0	1						0.624369	0	0	0	0	0	1.68979e+06	None	1
sp|Q9Y580|RBM7_HUMAN.A53	2	2	0	0	0	0	1	1					0.663826	0.67062	0	0	0	0	2.55255e+06	1.92135e+06	RRM	1
sp|Q9HCE1|MOV10_HUMAN.Y68	3	11	1	0	0	0	5	5	1				0.917862	0.980326	9.92954e+06	0	0	0	1.05246e+07	9.52802e+06	None	1
sp|P62995|TRA2B_HUMAN.D234	1	1	0	1	0	0	0	0		1					0	7.36185e+06	0	0	0	0	None	1
sp|P12956|XRCC6_HUMAN.Y30	1	1	0	0	0	0	1	0					1		0	0	0	0	1.0349e+06	0	None	1
sp|Q16629|SRSF7_HUMAN.R90	2	2	0	0	0	0	1	1					0.63642	0.453572	0	0	0	0	3.11817e+07	19529995	None	1
sp|Q16629|SRSF7_HUMAN.R38	2	2	0	0	0	0	1	1					1	1	0	0	0	0	1.14168e+06	735251	RRM	1
sp|Q5JNZ5|RS26L_HUMAN.I41;sp|P62854|RS26_HUMAN.I41	2	2	1	1	0	0	0	0	1	0.783284					4.13534e+06	2.74754e+06	0	0	0	0	None	1
sp|Q15717|ELAV1_HUMAN.V149	1	1	0	0	0	0	0	1						0.429958	0	0	0	0	0	6.23596e+06	RRM	1
sp|O15523|DDX3Y_HUMAN.A302;sp|O00571|DDX3X_HUMAN.A304	2	3	1	2	0	0	0	0	1	0.850563					6.05948e+06	12057167	0	0	0	0	Helicase ATP-binding	1
sp|Q32P51|RA1L2_HUMAN.D48;sp|P09651|ROA1_HUMAN.D48	2	4	0	0	0	0	2	2					0.896948	0.953205	0	0	0	0	1.0306e+07	9.81969e+06	RRM	1
sp|P52597|HNRPF_HUMAN.P311;sp|P31943|HNRH1_HUMAN.P311	2	2	1	1	0	0	0	0	1	1					2.8763e+06	4.6191e+06	0	0	0	0	RRM	1
sp|P84103|SRSF3_HUMAN.W96	4	4	1	0	0	1	1	1	0.661338			0.746663	0.301545	0.454695	7.52839e+06	0	0	766782	3.87407e+06	4.35678e+06	None	1
sp|P07910|HNRPC_HUMAN.P88	1	1	0	1	0	0	0	0		1					0	2.97291e+06	0	0	0	0	None	1
sp|P67809|YBOX1_HUMAN.Y197	3	11	0	1	0	0	7	3		0.37279			0.713839	0.649105	0	18644416	0	0	4.27306e+07	2.12036e+07	None	1
sp|P61353|RL27_HUMAN.S34	1	1	0	0	0	0	0	1						1	0	0	0	0	0	430357	None	1
sp|P22626|ROA2_HUMAN.A107	1	2	2	0	0	0	0	0	0.605837						4.36298e+07	0	0	0	0	0	None	1
sp|Q96EY7|PTCD3_HUMAN.F345	1	1	0	0	0	0	0	1						1	0	0	0	0	0	1.16715e+06	None	1
sp|P52272|HNRPM_HUMAN.F662	2	5	2	3	0	0	0	0	0.914631	1					8.67093e+06	1.33124e+07	0	0	0	0	RRM	1
sp|Q08211|DHX9_HUMAN.F634	2	11	5	6	0	0	0	0	1	0.920883					1.30521e+08	1.11827e+08	0	0	0	0	None	1
sp|Q07955|SRSF1_HUMAN.R28	1	1	0	1	0	0	0	0		0.549969					0	4.81881e+06	0	0	0	0	RRM	1
sp|P62263|RS14_HUMAN.V21	1	1	0	0	0	0	0	1						1	0	0	0	0	0	2.28821e+07	None	1
sp|Q96AE4|FUBP1_HUMAN.R409	2	2	1	1	0	0	0	0	1	0.899439					19298343	1.85142e+07	0	0	0	0	KH	1
sp|P52272|HNRPM_HUMAN.C114	2	4	0	0	0	0	2	2					1	1	0	0	0	0	5.58395e+07	7.77039e+07	RRM	1
sp|Q7KZF4|SND1_HUMAN.P433	3	6	2	3	0	0	1	0	0.985503	1			1		1.28961e+07	2.68356e+07	0	0	7.22196e+06	0	TNase-like	1
sp|P11940|PABP1_HUMAN.F142	3	3	0	1	0	0	1	1		0.554153			1	0.721204	0	4.30241e+06	0	0	2.7956e+06	2.2937e+06	RRM	1
sp|P26599|PTBP1_HUMAN.L260;sp|O95758|PTBP3_HUMAN.L258	3	6	2	2	0	0	2	0	0.935835	0.962328			1		102883357	9.52911e+07	0	0	3.99458e+06	0	RRM	1
sp|Q96QR8|PURB_HUMAN.G160	2	2	1	1	0	0	0	0	0.859762	0.48029					3.14285e+07	5.26461e+07	0	0	0	0	None	1
sp|Q15056|IF4H_HUMAN.P41	1	1	0	0	0	0	0	1						1	0	0	0	0	0	1.65379e+06	None	1
sp|P22626|ROA2_HUMAN.T32	1	1	0	1	0	0	0	0		0.390414					0	5008540	0	0	0	0	RRM	1
sp|Q99729|ROAA_HUMAN.F202	1	1	0	0	0	0	0	1						0.425276	0	0	0	0	0	1.05616e+06	RRM	1
sp|P23246|SFPQ_HUMAN.T368	1	2	2	0	0	0	0	0	1						1.35071e+07	0	0	0	0	0	RRM	1
sp|O75179|ANR17_HUMAN.S1738	2	2	0	0	0	0	1	1					1	1	0	0	0	0	969432	754012	KH	1
sp|P07910|HNRPC_HUMAN.K39	2	6	0	0	0	0	3	3					0.900581	0.433297	0	0	0	0	1.09477e+07	1.44289e+07	RRM	1
sp|P61978|HNRPK_HUMAN.L309	2	5	2	3	0	0	0	0	0.856229	0.909244					2.86033e+07	3.60644e+07	0	0	0	0	None	1
sp|Q9NZI8|IF2B1_HUMAN.L291;sp|O00425|IF2B3_HUMAN.L291	1	1	0	0	0	0	1	0					0.537416		0	0	0	0	3.6533e+06	0	KH	1
sp|Q92900|RENT1_HUMAN.E808	1	1	0	0	0	0	1	0					1		0	0	0	0	977440	0	None	1
sp|Q13247|SRSF6_HUMAN.R85	1	1	0	0	0	0	0	1						1	0	0	0	0	0	1.5072e+06	None	1
sp|P31483|TIA1_HUMAN.V245	1	1	0	0	0	0	1	0					0.672753		0	0	0	0	5.23243e+06	0	RRM	1
sp|P10636|TAU_HUMAN.S396	1	1	0	1	0	0	0	0		1					0	7511109	0	0	0	0	None	1
sp|Q13838|DX39B_HUMAN.L152	1	1	0	0	0	0	1	0					1		0	0	0	0	1.22547e+06	0	Helicase ATP-binding	1
sp|Q9NUK0|MBNL3_HUMAN.K230	1	1	0	0	0	0	0	1						0.423022	0	0	0	0	0	8.85147e+06	ZNF_C3H1	1
sp|Q9UMR2|DD19B_HUMAN.W224;sp|Q9NUU7|DD19A_HUMAN.W223	2	2	0	0	0	0	1	1					0.863538	1	0	0	0	0	1.0043e+06	923996	Helicase ATP-binding	1
sp|P42704|LPPRC_HUMAN.C130	2	2	0	0	0	0	1	1					1	1	0	0	0	0	1.11601e+06	1.30237e+06	None	1
sp|Q9H361|PABP3_HUMAN.C339;sp|Q4VXU2|PAP1L_HUMAN.C339;sp|P11940|PABP1_HUMAN.C339;sp|Q13310|PABP4_HUMAN.C339	2	4	0	0	0	0	2	2					1	1	0	0	0	0	17890790	1.72037e+07	RRM	1
sp|P19338|NUCL_HUMAN.A306	2	2	0	0	0	0	1	1					0.50361	1	0	0	0	0	1.65489e+06	1.77774e+06	None	1
sp|Q9UNX3|RL26L_HUMAN.F6;sp|P61254|RL26_HUMAN.F6	1	1	0	0	0	0	1	0					0.346794		0	0	0	0	2.17236e+06	0	None	1
sp|P38159|RBMX_HUMAN.F89	4	9	1	3	0	0	2	3	1	0.719754			0.575297	0.86337	1.97521e+07	81542817	0	0	3.20679e+07	6.06002e+07	None	1
sp|P09651|ROA1_HUMAN.Y366	2	4	0	0	0	0	1	3					1	0.855958	0	0	0	0	25746378	3.13677e+07	None	1
sp|Q14498|RBM39_HUMAN.G292	1	1	0	0	0	0	0	1						1	0	0	0	0	0	660901	RRM	1
sp|O14979|HNRDL_HUMAN.V237	2	3	0	0	0	0	1	2					0.541169	0.638797	0	0	0	0	5.27302e+06	6.00656e+06	RRM	1
sp|Q9H0Z9|RBM38_HUMAN.F37;sp|Q9BX46|RBM24_HUMAN.F14	1	1	0	0	0	0	1	0					1		0	0	0	0	782651	0	RRM	1
sp|Q6XE24|RBMS3_HUMAN.F106;sp|P29558|RBMS1_HUMAN.F107	1	1	0	0	0	0	0	1						0.614201	0	0	0	0	0	1.92508e+07	RRM	1
sp|Q9P219|DAPLE_HUMAN.E1894	1	1	1	0	0	0	0	0	1						64183818	0	0	0	0	0	None	0
sp|Q9UNP9|PPIE_HUMAN.Y9	2	3	0	0	0	0	2	1					1	1	0	0	0	0	3.48054e+06	1.73748e+06	RRM	1
sp|Q7L2E3|DHX30_HUMAN.Y402	2	2	1	1	0	0	0	0	1	1					4987825	5.95911e+06	0	0	0	0	None	1
sp|O43390|HNRPR_HUMAN.S252;sp|O60506|HNRPQ_HUMAN.S249	2	5	0	0	0	0	2	3					0.712033	0.622796	0	0	0	0	8.66683e+08	8.68641e+08	RRM	1
sp|Q01085|TIAR_HUMAN.P177;sp|P31483|TIA1_HUMAN.P186	1	2	0	2	0	0	0	0		0.655722					0	6.68314e+07	0	0	0	0	None	1
sp|O75534|CSDE1_HUMAN.F51	2	5	0	0	0	0	3	2					0.541119	0.727606	0	0	0	0	1.31037e+07	6.60033e+06	None	1
sp|Q02878|RL6_HUMAN.A276	1	1	1	0	0	0	0	0	1						3.09917e+06	0	0	0	0	0	None	1
sp|P62847|RS24_HUMAN.F60	1	1	0	0	0	0	1	0					1		0	0	0	0	1.31528e+06	0	None	1
sp|P33240|CSTF2_HUMAN.V20	1	1	0	0	0	0	0	1						1	0	0	0	0	0	1.15606e+06	RRM	1
sp|P26599|PTBP1_HUMAN.K266;sp|O95758|PTBP3_HUMAN.K264	2	2	1	1	0	0	0	0	1	1					26231355	2.68536e+07	0	0	0	0	None	1
sp|O00422|SAP18_HUMAN.D95	1	1	0	0	0	0	0	1						0.517662	0	0	0	0	0	553151	None	1
sp|O75526|RMXL2_HUMAN.T45;sp|P38159|RBMX_HUMAN.T45	1	1	0	0	0	0	0	1						1	0	0	0	0	0	931702	RRM	1
sp|Q9H6T0|ESRP2_HUMAN.L264	1	1	0	0	0	0	0	1						1	0	0	0	0	0	829854	None	1
sp|Q15056|IF4H_HUMAN.P188	1	1	0	1	0	0	0	0		1					0	1.35013e+07	0	0	0	0	None	1
sp|P82979|SARNP_HUMAN.F157	2	3	0	0	0	0	1	2					0.587733	1	0	0	0	0	1076830	1.42681e+06	None	1
sp|P09651|ROA1_HUMAN.G356	1	1	0	0	0	0	1	0					0.58971		0	0	0	0	2.86668e+06	0	None	1
sp|Q32P51|RA1L2_HUMAN.G292;sp|P09651|ROA1_HUMAN.G344	2	2	0	1	0	0	1	0		1			1		0	9.83703e+06	0	0	2.85622e+06	0	None	1
sp|Q13151|ROA0_HUMAN.P42	2	2	1	1	0	0	0	0	0.500276	0.572358					1.11289e+07	12371668	0	0	0	0	RRM	1
sp|P31943|HNRH1_HUMAN.G270;sp|P55795|HNRH2_HUMAN.G270	1	1	0	0	0	0	1	0					0.601689		0	0	0	0	1.00449e+06	0	None	1
sp|P42704|LPPRC_HUMAN.A1106	1	1	0	1	0	0	0	0		1					0	9428218	0	0	0	0	None	1
sp|Q92879|CELF1_HUMAN.C443	2	3	0	0	0	0	1	2					1	1	0	0	0	0	3.14683e+06	1.01643e+07	RRM	1
sp|Q71DI3|H32_HUMAN.Y42;sp|Q6NXT2|H3C_HUMAN.Y41;sp|Q16695|H31T_HUMAN.Y42;sp|P84243|H33_HUMAN.Y42;sp|P68431|H31_HUMAN.Y42	1	1	1	0	0	0	0	0	1						1.04741e+07	0	0	0	0	0	None	0
sp|Q15427|SF3B4_HUMAN.H92	2	2	1	1	0	0	0	0	0.716402	0.636957					8.13773e+06	47751800	0	0	0	0	None	1
sp|O75534|CSDE1_HUMAN.Q684	1	1	0	0	0	0	1	0					1		0	0	0	0	6.63933e+06	0	None	1
sp|Q13151|ROA0_HUMAN.Y180	4	9	2	2	0	0	2	3	1	1			1	1	62307021	3.98486e+07	0	0	6.85653e+06	1.04551e+07	None	1
sp|Q8WXF1|PSPC1_HUMAN.F85	2	9	0	0	0	0	4	5					0.780058	0.608411	0	0	0	0	4.4208e+07	2.32968e+08	RRM	1
sp|Q7KZF4|SND1_HUMAN.S538	1	1	1	0	0	0	0	0	0.538162						1.04632e+07	0	0	0	0	0	TNase-like	1
sp|Q86SE5|RALYL_HUMAN.K201;sp|P07910|HNRPC_HUMAN.K198	1	1	1	0	0	0	0	0	1						14437749	0	0	0	0	0	Coiled coil	1
sp|Q96I24|FUBP3_HUMAN.V268;sp|Q96AE4|FUBP1_HUMAN.V290	1	1	0	0	0	0	1	0					1		0	0	0	0	1.25093e+06	0	KH	1
sp|Q96CM3|RUSD4_HUMAN.R294	2	2	0	0	0	0	1	1					0.815743	0.810648	0	0	0	0	2.12201e+07	1.03994e+07	None	1
sp|P52272|HNRPM_HUMAN.S204	1	2	0	0	0	0	0	2						0.67264	0	0	0	0	0	7.9962e+06	RRM	1
sp|Q13242|SRSF9_HUMAN.F56	2	2	1	1	0	0	0	0	1	1					4.2419e+06	1.03679e+07	0	0	0	0	RRM	1
sp|Q96D70|R3HD4_HUMAN.E140	1	1	0	1	0	0	0	0		1					0	4.00451e+06	0	0	0	0	None	0
sp|P16989|YBOX3_HUMAN.P272	1	1	0	0	0	0	0	1						0.370219	0	0	0	0	0	2.96127e+06	None	1
sp|Q13283|G3BP1_HUMAN.T415;sp|Q9UN86|G3BP2_HUMAN.T409	1	1	0	0	0	0	0	1						0.724913	0	0	0	0	0	35863632	RRM	1
sp|Q9HCE1|MOV10_HUMAN.T70	2	2	1	1	0	0	0	0	1	1					11470368	1.77179e+07	0	0	0	0	None	1
sp|Q00577|PURA_HUMAN.T173	1	1	1	0	0	0	0	0	1						6174496	0	0	0	0	0	None	1
sp|P31943|HNRH1_HUMAN.F360	3	6	2	3	0	0	1	0	1	1			1		2.74747e+07	3.82068e+07	0	0	936911	0	RRM	1
sp|O60506|HNRPQ_HUMAN.K414	1	1	1	0	0	0	0	0	0.712115						7.30045e+06	0	0	0	0	0	None	1
sp|P09651|ROA1_HUMAN.R370	2	2	0	0	0	0	1	1					1	1	0	0	0	0	7.2743e+06	7.79611e+06	None	1
sp|P42696|RBM34_HUMAN.Y296	2	6	0	0	0	0	3	3					0.898365	1	0	0	0	0	1.16731e+07	8.00687e+06	RRM	1
sp|Q7L2E3|DHX30_HUMAN.H976	2	4	1	3	0	0	0	0	1	1					11873295	3.64917e+07	0	0	0	0	None	1
sp|Q02878|RL6_HUMAN.Y116	2	4	0	0	0	0	2	2					1	1	0	0	0	0	2.50245e+06	2.58012e+06	None	1
sp|P23396|RS3_HUMAN.K90	4	6	2	2	0	0	1	1	1	0.957521			0.62436	1	3.70494e+07	2.92338e+07	0	0	3.92361e+06	963217	KH type-2	1
sp|P57721|PCBP3_HUMAN.V57;sp|Q15366|PCBP2_HUMAN.V25;sp|Q15365|PCBP1_HUMAN.V25	1	2	0	0	0	0	2	0					1		0	0	0	0	1.74275e+06	0	KH	1
sp|O60506|HNRPQ_HUMAN.G204	1	1	0	0	0	0	0	1						1	0	0	0	0	0	1.34335e+06	RRM	1
sp|P42704|LPPRC_HUMAN.S542	3	4	0	1	0	0	2	1		0.588594			0.776931	1	0	5.18379e+07	0	0	40283624	18868477	None	1
sp|A0AV96|RBM47_HUMAN.R281	1	1	0	0	0	0	1	0					0.42702		0	0	0	0	2.39638e+07	0	RRM	1
sp|P67809|YBOX1_HUMAN.R191	1	1	0	0	0	0	0	1						0.668369	0	0	0	0	0	2.58199e+06	None	1
sp|Q13243|SRSF5_HUMAN.G38	1	1	0	0	0	0	1	0					1		0	0	0	0	7.41792e+06	0	RRM	1
sp|Q9BY77|PDIP3_HUMAN.V34	1	1	0	0	0	0	1	0					1		0	0	0	0	872232	0	None	1
sp|P61978|HNRPK_HUMAN.Q457	2	3	1	2	0	0	0	0	1	0.702495					2.07943e+07	2.78309e+07	0	0	0	0	None	1
sp|P62854|RS26_HUMAN.A47	3	3	1	1	0	0	0	1	1	1				0.641222	5.06822e+06	1.09609e+07	0	0	0	922466	None	1
sp|P52272|HNRPM_HUMAN.K698	1	1	1	0	0	0	0	0	1						6.20878e+06	0	0	0	0	0	RRM	1
sp|P31943|HNRH1_HUMAN.Y236	1	1	0	1	0	0	0	0		1					0	9.99951e+06	0	0	0	0	None	1
sp|Q96QR8|PURB_HUMAN.F157	2	4	3	1	0	0	0	0	1	1					1.73299e+07	7.06265e+06	0	0	0	0	None	1
sp|P52272|HNRPM_HUMAN.H644	2	4	2	2	0	0	0	0	0.726192	0.915139					3.14137e+07	32214168	0	0	0	0	None	1
sp|P07910|HNRPC_HUMAN.V154	4	5	1	2	0	0	1	1	0.562469	0.74866			0.5368	0.594469	2.24237e+07	4.09721e+07	0	0	3.38249e+06	2.88858e+06	None	1
sp|P84103|SRSF3_HUMAN.F50;sp|Q16629|SRSF7_HUMAN.F51	4	10	3	5	0	0	1	1	0.971171	0.958877			0.445197	1	3.30139e+07	4.69331e+07	0	0	9.22129e+06	9399955	RRM	1
sp|Q00839|HNRPU_HUMAN.Y257	2	2	0	0	0	0	1	1					1	1	0	0	0	0	3.55227e+06	3.39973e+06	None	1
sp|Q5VTL8|PR38B_HUMAN.Y77	2	3	0	0	0	0	1	2					1	1	0	0	0	0	3.09728e+06	2.6331e+06	None	1
sp|P62081|RS7_HUMAN.L122	2	2	0	0	0	0	1	1					1	0.607572	0	0	0	0	2.83916e+06	4.08307e+06	None	1
sp|Q9P2E3|ZNFX1_HUMAN.L1036	1	1	0	1	0	0	0	0		0.666642					0	8078202	0	0	0	0	None	1
sp|Q96E39|RMXL1_HUMAN.R43	2	2	1	1	0	0	0	0	0.677505	0.914309					1.22261e+07	18049204	0	0	0	0	RRM	1
sp|Q9NZB2|F120A_HUMAN.W957	3	3	0	0	1	0	1	1			1		1	1	0	0	785999	0	808045	1.1686e+06	None	1
sp|P26599|PTBP1_HUMAN.C251	1	1	1	0	0	0	0	0	1						1.7715e+07	0	0	0	0	0	RRM	1
sp|Q9NR30|DDX21_HUMAN.G723	1	1	0	1	0	0	0	0		1					0	5.89542e+06	0	0	0	0	None	1
sp|P46782|RS5_HUMAN.G129	1	1	0	0	0	0	1	0					1		0	0	0	0	1.00673e+07	0	None	1
sp|P42704|LPPRC_HUMAN.P1371	1	1	0	0	0	0	0	1						0.682132	0	0	0	0	0	8.0157e+06	None	1
sp|Q15365|PCBP1_HUMAN.G114	1	1	0	1	0	0	0	0		0.719519					0	4.91246e+06	0	0	0	0	KH	1
sp|O14979|HNRDL_HUMAN.I179	1	1	0	1	0	0	0	0		1					0	8.06541e+06	0	0	0	0	RRM	1
sp|Q86V81|THOC4_HUMAN.D85	2	2	1	1	0	0	0	0	0.5856	0.624622					8406364	8746683	0	0	0	0	None	1
sp|Q13151|ROA0_HUMAN.G186	1	1	0	0	0	0	1	0					1		0	0	0	0	4.31514e+06	0	None	1
sp|Q9HCH0|NCK5L_HUMAN.K923	1	1	1	0	0	0	0	0	1						51878407	0	0	0	0	0	None	0
sp|Q9GZT3|SLIRP_HUMAN.R46	1	1	0	1	0	0	0	0		1					0	8.66394e+06	0	0	0	0	RRM	1
sp|Q7L0Y3|TM10C_HUMAN.E107	1	1	1	0	0	0	0	0	1						7615531	0	0	0	0	0	None	1
sp|O60506|HNRPQ_HUMAN.K369	2	6	0	0	0	0	3	3					0.792411	0.574867	0	0	0	0	3.19496e+07	4.02642e+07	RRM	1
sp|O76087|GAGE7_HUMAN.W11;sp|Q13065|GAGE1_HUMAN.W11;sp|Q13069|GAGE5_HUMAN.W11;sp|Q13070|GAGE6_HUMAN.W11;sp|Q4V326|GAG2E_HUMAN.W11;sp|A1L429|GG12C_HUMAN.W11;sp|P0CL80|GG12F_HUMAN.W11;sp|P0CL81|GG12G_HUMAN.W11;sp|A6NDE8|GG12H_HUMAN.W11;sp|P0CL82|GG12I_HUMAN.W11;sp|A6NER3|GG12J_HUMAN.W11;sp|Q4V321|GAG13_HUMAN.W11	2	3	0	0	0	0	2	1					0.736547	0.819724	0	0	0	0	3.23227e+06	2.34403e+06	None	0
sp|P22626|ROA2_HUMAN.P223	4	7	3	2	0	0	1	1	0.848388	1			0.636588	0.58249	210027844	6.89122e+07	0	0	4388770	3.80754e+06	None	1
sp|O75534|CSDE1_HUMAN.F362	2	3	0	0	0	0	1	2					0.79495	1	0	0	0	0	33229075	2.44199e+07	None	1
sp|Q13435|SF3B2_HUMAN.R515	2	2	1	1	0	0	0	0	0.725594	0.688071					15356784	1.52957e+07	0	0	0	0	None	1
sp|Q13310|PABP4_HUMAN.A368	1	1	0	1	0	0	0	0		1					0	1.43557e+07	0	0	0	0	RRM	1
sp|P07910|HNRPC_HUMAN.L188	1	1	1	0	0	0	0	0	1						4.87459e+06	0	0	0	0	0	None	1
sp|Q96QR8|PURB_HUMAN.P252	2	2	1	1	0	0	0	0	0.826896	0.536028					8460434	10298144	0	0	0	0	None	1
sp|Q8N2E2|VWDE_HUMAN.L827	1	1	1	0	0	0	0	0	1						23109422	0	0	0	0	0	None	0
sp|O60939|SCN2B_HUMAN.I88	1	1	0	0	0	0	1	0					1		0	0	0	0	2.65468e+06	0	None	0
sp|Q07955|SRSF1_HUMAN.R90	1	1	0	1	0	0	0	0		1					0	7.22272e+06	0	0	0	0	RRM	1
sp|Q15717|ELAV1_HUMAN.K320	2	2	1	1	0	0	0	0	1	1					8.48281e+06	1.21705e+07	0	0	0	0	RRM	1
sp|Q13151|ROA0_HUMAN.D178	1	1	1	0	0	0	0	0	1						6281166	0	0	0	0	0	None	1
sp|Q9UGR2|Z3H7B_HUMAN.T476	2	4	0	0	0	0	2	2					1	1	0	0	0	0	3.19472e+06	2.52204e+06	None	1
sp|Q12874|SF3A3_HUMAN.G386	2	3	0	0	0	0	1	2					1	1	0	0	0	0	1.08336e+06	1.54629e+06	None	1
sp|P26599|PTBP1_HUMAN.F371	2	2	0	0	0	0	1	1					1	1	0	0	0	0	2.97764e+06	2.49265e+06	RRM	1
sp|P42704|LPPRC_HUMAN.C1043	1	1	0	0	0	0	1	0					1		0	0	0	0	51283213	0	None	1
sp|Q86SE5|RALYL_HUMAN.C51;sp|P07910|HNRPC_HUMAN.C46	1	1	1	0	0	0	0	0	1						7.69664e+06	0	0	0	0	0	RRM	1
sp|P22626|ROA2_HUMAN.G150	3	4	2	1	0	0	1	0	1	1			0.375619		18781767	9.97339e+06	0	0	2.94335e+06	0	RRM	1
sp|Q8WV60|PTCD2_HUMAN.Y130	2	4	0	0	0	0	2	2					1	1	0	0	0	0	8451733	3.76175e+06	None	1
sp|Q32P51|RA1L2_HUMAN.M137;sp|P09651|ROA1_HUMAN.M137	3	25	0	0	0	1	12	12				1	0.972045	0.978119	0	0	0	219412	2.23665e+08	2.68061e+08	RRM	1
sp|P55081|MFAP1_HUMAN.F337	2	3	1	2	0	0	0	0	1	1					1.49533e+07	59668647	0	0	0	0	None	1
sp|P62633|CNBP_HUMAN.Y159	3	8	4	3	0	1	0	0	0.974331	0.96954		1			3.65827e+08	19521869	0	2.08376e+06	0	0	ZNF_CCHC	1
sp|Q92615|LAR4B_HUMAN.C590	2	2	0	0	0	0	1	1					1	1	0	0	0	0	863523	929332	None	1
sp|P62701|RS4X_HUMAN.R245;sp|Q8TD47|RS4Y2_HUMAN.R245	2	2	0	0	0	0	1	1					1	1	0	0	0	0	3.22362e+06	3.51795e+06	None	1
sp|O43390|HNRPR_HUMAN.C99;sp|O60506|HNRPQ_HUMAN.C96	2	12	0	0	0	0	6	6					1	1	0	0	0	0	3.27488e+07	4.78189e+07	None	1
sp|Q16629|SRSF7_HUMAN.W41	4	11	4	3	0	0	1	3	1	1			0.902709	1	83409393	6.70495e+07	0	0	52051985	5.24108e+07	RRM	1
sp|Q7KZF4|SND1_HUMAN.H201	3	9	4	4	0	0	0	1	1	1				0.710984	1.1069e+08	1.70454e+08	0	0	0	1.65822e+06	TNase-like	1
sp|P07910|HNRPC_HUMAN.P148	3	6	4	1	0	0	1	0	0.852569	0.502347			0.601331		1.36191e+08	24487594	0	0	2.0857e+06	0	None	1
sp|Q14764|MVP_HUMAN.E376	1	1	0	1	0	0	0	0		1					0	4.34463e+06	0	0	0	0	None	0
sp|O75494|SRS10_HUMAN.S11	2	4	0	0	0	0	1	3					1	0.63286	0	0	0	0	1.95537e+06	4.57515e+07	RRM	1
sp|P51991|ROA3_HUMAN.G363	1	1	0	0	0	0	0	1						0.476636	0	0	0	0	0	2.74535e+06	None	1
sp|P14866|HNRPL_HUMAN.H504	2	22	10	12	0	0	0	0	1	1					6.17688e+08	8.34941e+08	0	0	0	0	RRM	1
sp|P26599|PTBP1_HUMAN.K259;sp|O95758|PTBP3_HUMAN.K257	2	5	3	2	0	0	0	0	0.961155	1					2.22387e+07	1.68368e+07	0	0	0	0	RRM	1
sp|P19338|NUCL_HUMAN.Y525	2	10	5	5	0	0	0	0	0.955762	0.911072					1.41196e+08	1.41642e+08	0	0	0	0	RRM	1
sp|P13284|GILT_HUMAN.Y49	2	4	0	0	0	0	2	2					1	1	0	0	0	0	6.40449e+06	6.61715e+06	None	0
sp|P84103|SRSF3_HUMAN.P92	2	3	2	1	0	0	0	0	1	0.559939					6.49749e+06	5.24119e+06	0	0	0	0	None	1
sp|Q00341|VIGLN_HUMAN.E505	1	1	0	0	0	0	0	1						1	0	0	0	0	0	1.81166e+06	KH	1
sp|Q86U38|NOP9_HUMAN.R225	1	1	0	1	0	0	0	0		1					0	2.98301e+06	0	0	0	0	None	1
sp|P07910|HNRPC_HUMAN.A150	2	3	0	2	0	0	1	0		0.546692			0.504361		0	166886318	0	0	2.13292e+06	0	None	1
sp|P62995|TRA2B_HUMAN.P211	2	3	0	0	0	0	2	1					0.862885	1	0	0	0	0	4.42078e+06	2.56934e+06	None	1
sp|P07910|HNRPC_HUMAN.V58	2	4	1	3	0	0	0	0	1	1					1.11884e+07	2.12636e+07	0	0	0	0	RRM	1
sp|Q14324|MYPC2_HUMAN.K198	2	2	1	1	0	0	0	0	1	1					7.3152e+06	8032485	0	0	0	0	None	0
sp|Q9P275|UBP36_HUMAN.A540	2	2	1	1	0	0	0	0	0.544024	0.807129					2.79259e+07	2.8589e+06	0	0	0	0	None	1
sp|P35637|FUS_HUMAN.Y325	1	2	0	0	0	0	0	2						1	0	0	0	0	0	2.73308e+06	RRM	1
sp|A0AV96|RBM47_HUMAN.R152	1	1	0	0	0	0	1	0					0.865502		0	0	0	0	1.42205e+07	0	RRM	1
sp|Q9NZB2|F120A_HUMAN.H956	2	3	0	0	0	0	1	2					1	1	0	0	0	0	878971	1.2081e+06	None	1
sp|P62857|RS28_HUMAN.M35	2	4	0	0	0	0	2	2					1	1	0	0	0	0	5.12703e+06	4.92688e+06	None	1
sp|P05455|LA_HUMAN.W329	1	1	1	0	0	0	0	0	1						4.98211e+06	0	0	0	0	0	None	1
sp|P84103|SRSF3_HUMAN.P93	1	1	1	0	0	0	0	0	0.762338						7.46379e+06	0	0	0	0	0	None	1
sp|P22626|ROA2_HUMAN.G235	1	1	1	0	0	0	0	0	0.508528						34307776	0	0	0	0	0	None	1
sp|P09651|ROA1_HUMAN.G334	2	3	1	2	0	0	0	0	0.518401	0.785317					1.39826e+07	1.80112e+08	0	0	0	0	None	1
sp|P62633|CNBP_HUMAN.Q44	3	6	1	0	0	0	2	3	0.659838				0.772277	0.857006	8.16281e+06	0	0	0	4.07164e+06	5.44044e+06	None	1
sp|Q96I24|FUBP3_HUMAN.C366	2	10	0	0	0	0	6	4					1	1	0	0	0	0	4.0039e+08	2.11763e+08	KH	1
sp|O43143|DHX15_HUMAN.A245	1	1	0	0	0	0	0	1						1	0	0	0	0	0	736372	Helicase ATP-binding	1
sp|P07910|HNRPC_HUMAN.R151	3	6	0	1	0	0	2	3		0.430756			0.813134	0.710501	0	55981739	0	0	16876418	1.96492e+07	None	1
sp|Q7KZ85|SPT6H_HUMAN.G1173	2	2	1	1	0	0	0	0	1	1					1.24757e+07	27111556	0	0	0	0	None	1
sp|O00425|IF2B3_HUMAN.R501	3	3	1	1	0	0	1	0	1	1			0.742056		1.0398e+07	1.26627e+07	0	0	5.25302e+06	0	KH	1
sp|Q14103|HNRPD_HUMAN.P191	2	2	1	1	0	0	0	0	1	1					1.60403e+07	1.56703e+07	0	0	0	0	RRM	1
sp|Q99729|ROAA_HUMAN.F117	1	1	0	0	0	0	1	0					0.411481		0	0	0	0	3.65811e+06	0	RRM	1
sp|P67809|YBOX1_HUMAN.W65;sp|P16989|YBOX3_HUMAN.W97	2	11	0	0	5	6	0	0			1	1			0	0	4.34851e+07	5.96782e+07	0	0	None	1
sp|P15880|RS2_HUMAN.C188	1	1	0	0	0	0	1	0					1		0	0	0	0	3.04659e+06	0	None	1
sp|Q9GZR7|DDX24_HUMAN.C599	2	3	0	0	0	0	1	2					1	1	0	0	0	0	574602	1.05789e+06	Helicase C-terminal	1
sp|Q9Y2R5|RT17_HUMAN.P37	1	1	0	0	0	0	0	1						0.778813	0	0	0	0	0	2.88353e+06	None	1
sp|Q92879|CELF1_HUMAN.C62;sp|O95319|CELF2_HUMAN.C86	2	2	1	1	0	0	0	0	1	1					4.89784e+06	7.19371e+06	0	0	0	0	RRM	1
sp|Q9H361|PABP3_HUMAN.Y364;sp|Q4VXU2|PAP1L_HUMAN.Y364;sp|P11940|PABP1_HUMAN.Y364;sp|Q13310|PABP4_HUMAN.Y364	1	1	1	0	0	0	0	0	1						3.83017e+06	0	0	0	0	0	RRM	1
sp|Q13151|ROA0_HUMAN.G103	3	5	3	1	0	0	0	1	1	1				0.696086	1.85939e+07	8.29462e+06	0	0	0	1.23863e+06	RRM	1
sp|Q9BY77|PDIP3_HUMAN.T45	1	1	1	0	0	0	0	0	1						7287383	0	0	0	0	0	None	1
sp|P22626|ROA2_HUMAN.K104	2	2	0	0	0	0	1	1					0.584811	0.358283	0	0	0	0	27822393	105407424	RRM	1
sp|Q01130|SRSF2_HUMAN.F59	1	1	0	0	0	0	0	1						0.605112	0	0	0	0	0	2.52878e+06	RRM	1
sp|Q14694|UBP10_HUMAN.P495	2	2	1	1	0	0	0	0	1	1					8.47178e+06	7.68072e+06	0	0	0	0	None	1
sp|Q9H361|PABP3_HUMAN.S230;sp|P11940|PABP1_HUMAN.S230	2	2	0	0	0	0	1	1					0.528308	0.514392	0	0	0	0	2.01402e+06	2.77854e+06	RRM	1
sp|Q96E39|RMXL1_HUMAN.Y206;sp|P38159|RBMX_HUMAN.Y206	2	2	1	0	0	0	0	1	1					1	1.54012e+07	0	0	0	0	5.81175e+06	None	1
sp|Q9NZI8|IF2B1_HUMAN.S438	2	3	0	0	0	0	1	2					0.791701	1	0	0	0	0	1.66199e+07	3.05488e+07	KH	1
sp|P07910|HNRPC_HUMAN.M74	3	3	1	0	0	0	1	1	1				0.824316	1	4.01258e+06	0	0	0	9.14881e+06	9.35921e+06	RRM	1
sp|Q8IUH3|RBM45_HUMAN.Y422	2	2	1	1	0	0	0	0	1	0.717807					1.30695e+07	1.10604e+07	0	0	0	0	RRM	1
sp|P19338|NUCL_HUMAN.V576	1	1	0	0	0	0	0	1						1	0	0	0	0	0	716654	RRM	1
sp|P61978|HNRPK_HUMAN.M42	2	2	0	0	0	0	1	1					0.529424	1	0	0	0	0	1.81795e+06	2.13291e+06	KH	1
sp|P52272|HNRPM_HUMAN.G57	2	2	1	1	0	0	0	0	1	1					5.6837e+06	7.0608e+06	0	0	0	0	None	1
sp|P36578|RL4_HUMAN.I224	2	3	2	1	0	0	0	0	1	1					8182314	4.6262e+06	0	0	0	0	None	1
sp|O75494|SRS10_HUMAN.G88;sp|Q8WXF0|SRS12_HUMAN.G88	2	4	2	2	0	0	0	0	0.889665	1					2.02769e+07	1.69293e+07	0	0	0	0	RRM	1
sp|P14866|HNRPL_HUMAN.S471	3	3	0	1	0	0	1	1		1			0.798092	0.910213	0	35643692	0	0	1.27483e+07	1.01482e+07	RRM	1
sp|Q08170|SRSF4_HUMAN.G36	1	1	0	0	0	0	1	0					0.750767		0	0	0	0	1.31964e+06	0	RRM	1
sp|O00425|IF2B3_HUMAN.A159	1	1	0	0	0	0	0	1						1	0	0	0	0	0	641422	None	1
sp|P52597|HNRPF_HUMAN.F120	2	2	1	1	0	0	0	0	1	1					28921997	2.45061e+07	0	0	0	0	RRM	1
sp|Q12926|ELAV2_HUMAN.Y128;sp|Q14576|ELAV3_HUMAN.Y128;sp|P26378|ELAV4_HUMAN.Y135	1	1	0	0	0	0	1	0					1		0	0	0	0	939785	0	RRM	1
sp|Q7L2E3|DHX30_HUMAN.P401	2	3	1	2	0	0	0	0	1	1					4.04488e+06	9.5643e+06	0	0	0	0	None	1
sp|P42704|LPPRC_HUMAN.L659	1	3	0	0	0	0	0	3						0.844923	0	0	0	0	0	3.89837e+06	None	1
sp|Q13151|ROA0_HUMAN.K106	2	2	1	1	0	0	0	0	1	0.832579					1.8839e+07	3.07122e+07	0	0	0	0	RRM	1
sp|P15880|RS2_HUMAN.R152	2	2	1	1	0	0	0	0	0.890061	0.936907					3.09828e+07	41742667	0	0	0	0	S5 DRBM	1
sp|P52597|HNRPF_HUMAN.F86	1	1	1	0	0	0	0	0	1						5.55713e+06	0	0	0	0	0	None	1
sp|O76021|RL1D1_HUMAN.F173	1	1	0	1	0	0	0	0		1					0	4.77499e+06	0	0	0	0	None	1
sp|P46781|RS9_HUMAN.L71	1	1	0	0	0	0	1	0					1		0	0	0	0	1.30155e+06	0	None	1
sp|O43390|HNRPR_HUMAN.V370	2	2	0	0	0	0	1	1					1	1	0	0	0	0	3.51534e+06	3.55693e+06	RRM	1
sp|P09651|ROA1_HUMAN.S54	2	5	3	2	0	0	0	0	0.915449	0.898724					3.32398e+07	2.91026e+07	0	0	0	0	RRM	1
sp|Q9BYD1|RM13_HUMAN.Y176	2	3	0	0	0	0	1	2					0.932314	1	0	0	0	0	22003435	2.54257e+07	None	1
sp|P51991|ROA3_HUMAN.G131	2	3	0	0	0	0	2	1					1	1	0	0	0	0	3.7451e+06	2.00148e+06	RRM	1
sp|O60506|HNRPQ_HUMAN.D372	2	7	0	0	0	0	5	2					0.604401	0.486153	0	0	0	0	1.05411e+08	6.79876e+06	RRM	1
sp|O75534|CSDE1_HUMAN.K697	2	7	0	0	0	0	3	4					0.920489	0.9395	0	0	0	0	1.6953e+07	1.70368e+07	None	1
sp|P82675|RT05_HUMAN.M149	2	6	0	0	0	0	3	3					1	0.951765	0	0	0	0	6.81052e+06	6.1866e+06	None	1
sp|P38159|RBMX_HUMAN.V81	1	1	0	0	0	0	0	1						0.403691	0	0	0	0	0	6.20798e+06	RRM	1
sp|O95758|PTBP3_HUMAN.F508	4	12	5	5	0	0	1	1	0.971909	0.943207			0.538981	1	3.93349e+07	4.60815e+07	0	0	4.12267e+06	3.34378e+06	RRM	1
sp|P98179|RBM3_HUMAN.I52	1	1	0	0	0	0	0	1						1	0	0	0	0	0	1.04568e+06	RRM	1
sp|Q13283|G3BP1_HUMAN.V384	2	2	0	0	0	0	1	1					0.614937	0.681897	0	0	0	0	1.16792e+06	907152	RRM	1
sp|P19338|NUCL_HUMAN.N492	1	1	0	0	0	0	0	1						0.638812	0	0	0	0	0	3.71366e+06	RRM	1
sp|Q8TE67|ES8L3_HUMAN.L317	1	1	0	1	0	0	0	0		1					0	2.87073e+07	0	0	0	0	None	0
sp|Q15366|PCBP2_HUMAN.I58	2	2	1	1	0	0	0	0	0.409247	1					5.69897e+06	6.26031e+06	0	0	0	0	KH	1
sp|P14866|HNRPL_HUMAN.R272	1	1	0	1	0	0	0	0		0.591552					0	1.22829e+07	0	0	0	0	None	1
sp|Q5JTH9|RRP12_HUMAN.W212	2	2	0	0	0	0	1	1					1	1	0	0	0	0	1.63193e+06	980644	None	1
sp|Q07955|SRSF1_HUMAN.G52	4	6	1	3	0	0	1	1	1	0.766532			1	0.91354	6.06259e+06	2.82407e+07	0	0	43860177	31174988	RRM	1
sp|P46087|NOP2_HUMAN.L338	1	1	0	1	0	0	0	0		1					0	6.25807e+06	0	0	0	0	None	1
sp|P43243|MATR3_HUMAN.K532	2	4	0	0	0	0	2	2					0.742892	0.556413	0	0	0	0	6.28926e+06	5.65204e+06	RRM	1
sp|P52272|HNRPM_HUMAN.M105	2	3	0	0	0	0	1	2					1	1	0	0	0	0	1.68803e+06	2.39229e+06	RRM	1
sp|P67809|YBOX1_HUMAN.P96;sp|P16989|YBOX3_HUMAN.P128	2	2	0	0	0	0	1	1					0.509919	0.514168	0	0	0	0	4.77305e+06	2.57624e+06	None	1
sp|P67809|YBOX1_HUMAN.R192	2	3	0	0	0	0	1	2					0.462906	0.739948	0	0	0	0	1.18395e+07	2.24181e+07	None	1
sp|O00425|IF2B3_HUMAN.Q562	1	2	0	0	0	0	2	0					0.888843		0	0	0	0	7.86445e+06	0	None	1
sp|P52272|HNRPM_HUMAN.S637	1	1	0	0	0	0	0	1						1	0	0	0	0	0	1.19476e+06	None	1
sp|O14979|HNRDL_HUMAN.C303	1	1	0	0	0	0	0	1						1	0	0	0	0	0	4.06752e+06	RRM	1
sp|Q9UKM9|RALY_HUMAN.Y130	2	2	1	1	0	0	0	0	1	1					6.83787e+06	1.00452e+07	0	0	0	0	None	1
sp|P07910|HNRPC_HUMAN.S47	1	1	1	0	0	0	0	0	1						5.32466e+06	0	0	0	0	0	RRM	1
sp|P42704|LPPRC_HUMAN.W85	2	6	0	0	0	0	3	3					0.705399	1	0	0	0	0	8.2592e+06	2.69612e+06	None	1
sp|P62081|RS7_HUMAN.A124	2	2	0	0	0	0	1	1					0.355905	0.540117	0	0	0	0	8.76022e+06	1.01657e+07	None	1
sp|P67809|YBOX1_HUMAN.R185	1	1	0	0	0	0	0	1						0.632277	0	0	0	0	0	9.39565e+06	None	1
sp|P31942|HNRH3_HUMAN.D210	1	1	1	0	0	0	0	0	1						2.88476e+06	0	0	0	0	0	RRM	1
sp|Q7Z2W4|ZCCHV_HUMAN.G180	1	1	0	0	0	0	0	1						1	0	0	0	0	0	2.64153e+07	ZNF_C3H1	1
sp|Q13242|SRSF9_HUMAN.V57	1	1	0	0	0	0	0	1						0.564511	0	0	0	0	0	23117259	RRM	1
sp|P67809|YBOX1_HUMAN.D105;sp|P16989|YBOX3_HUMAN.D137	4	6	1	2	0	0	2	1	0.644969	0.630671			0.671897	0.679751	2.03462e+07	83404430	0	0	4448533	1.82092e+06	None	1
sp|Q8WVV9|HNRLL_HUMAN.N460	1	1	0	1	0	0	0	0		1					0	10859703	0	0	0	0	None	1
sp|Q15717|ELAV1_HUMAN.F154	1	1	0	0	0	0	0	1						0.564564	0	0	0	0	0	2.19188e+06	RRM	1
sp|Q01085|TIAR_HUMAN.M132;sp|P31483|TIA1_HUMAN.M141	1	1	0	0	0	0	1	0					1		0	0	0	0	4.20211e+06	0	RRM	1
sp|Q00839|HNRPU_HUMAN.P272	1	1	0	1	0	0	0	0		1					0	1.67297e+07	0	0	0	0	B30.2/SPRY	1
sp|Q5JNZ5|RS26L_HUMAN.V40;sp|P62854|RS26_HUMAN.V40	1	1	1	0	0	0	0	0	1						2.73311e+06	0	0	0	0	0	None	1
sp|Q92879|CELF1_HUMAN.P143;sp|O95319|CELF2_HUMAN.P167	2	2	1	1	0	0	0	0	1	0.723336					4.38124e+06	2.93756e+06	0	0	0	0	RRM	1
sp|P61978|HNRPK_HUMAN.I387	1	1	1	0	0	0	0	0	1						1.95078e+07	0	0	0	0	0	KH	1
sp|P35637|FUS_HUMAN.H275	2	2	0	1	0	0	1	0		1			0.56022		0	18790273	0	0	3.75455e+06	0	None	1
sp|P51991|ROA3_HUMAN.S112	3	4	1	0	0	0	1	2	1				1	1	1.4391e+07	0	0	0	1.34151e+07	2.29767e+07	RRM	1
sp|O14979|HNRDL_HUMAN.W157	2	4	0	0	0	0	2	2					0.808807	1	0	0	0	0	1.59868e+06	1.94135e+06	RRM	1
sp|P26599|PTBP1_HUMAN.R418	2	3	2	1	0	0	0	0	0.622713	0.716844					7.237e+07	7.37373e+07	0	0	0	0	None	1
sp|Q9H0D6|XRN2_HUMAN.W644	4	4	1	1	0	0	1	1	0.631868	1			1	1	9.01475e+06	1.53618e+07	0	0	1.67372e+06	1.56425e+06	None	1
sp|Q08211|DHX9_HUMAN.P633	3	5	1	0	0	0	2	2	1				0.49439	1	9380253	0	0	0	5.06693e+06	4.91902e+06	None	1
sp|Q14011|CIRBP_HUMAN.V38	1	1	1	0	0	0	0	0	0.52972						20053302	0	0	0	0	0	RRM	1
sp|Q7KZF4|SND1_HUMAN.K414	2	5	0	0	0	0	2	3					0.768744	0.830269	0	0	0	0	1.21549e+07	1.33217e+07	TNase-like	1
sp|Q9BQ04|RBM4B_HUMAN.Y113;sp|Q9BWF3|RBM4_HUMAN.Y113	1	1	0	0	0	0	1	0					0.509926		0	0	0	0	1.91076e+06	0	RRM	1
sp|Q07955|SRSF1_HUMAN.P55	3	5	1	0	0	0	2	2	0.661574				0.774393	1	6.3382e+06	0	0	0	3.72644e+06	1.7674e+06	RRM	1
sp|Q9BRZ2|TRI56_HUMAN.C495	2	2	0	0	0	0	1	1					1	1	0	0	0	0	1.36876e+06	1.4647e+06	None	1
sp|P61978|HNRPK_HUMAN.Q182	1	1	0	0	0	0	1	0					1		0	0	0	0	3.58855e+06	0	KH	1
sp|P16989|YBOX3_HUMAN.S324	1	1	0	0	0	0	0	1						1	0	0	0	0	0	1.76754e+06	None	1
sp|P62854|RS26_HUMAN.S54	1	1	0	0	0	0	0	1						1	0	0	0	0	0	1.29438e+06	None	1
sp|Q96LT7|CI072_HUMAN.M146	1	1	0	0	0	0	0	1						1	0	0	0	0	0	979473	uDENN C9ORF72-type	0
sp|Q12849|GRSF1_HUMAN.F410	3	5	2	2	0	0	1	0	1	1			0.588511		1.67962e+07	2.08136e+07	0	0	957720	0	RRM	1
sp|P22626|ROA2_HUMAN.M327	1	2	0	0	0	0	2	0					0.520452		0	0	0	0	1.14566e+07	0	None	1
sp|Q32P51|RA1L2_HUMAN.P288;sp|P09651|ROA1_HUMAN.P340	4	4	1	1	0	0	1	1	1	1			1	1	64424752	8.49504e+06	0	0	2.74407e+06	2.90369e+06	None	1
sp|P52272|HNRPM_HUMAN.C653	3	6	2	0	0	0	2	2	1				1	1	1.13698e+07	0	0	0	9.99284e+06	11151163	RRM	1
sp|Q9UKM9|RALY_HUMAN.R103	1	1	0	1	0	0	0	0		1					0	3.89578e+06	0	0	0	0	None	1
sp|P23396|RS3_HUMAN.L142	1	1	0	0	0	0	1	0					0.341455		0	0	0	0	2.53544e+07	0	None	1
sp|Q96T58|MINT_HUMAN.F441	1	1	0	0	0	0	0	1						1	0	0	0	0	0	26386237	RRM	1
sp|O75533|SF3B1_HUMAN.S461	1	1	0	1	0	0	0	0		1					0	7.25377e+06	0	0	0	0	None	1
sp|Q9HC36|MRM3_HUMAN.G91	2	2	0	0	0	0	1	1					1	0.656843	0	0	0	0	7.11402e+06	3.00251e+06	None	1
sp|P19338|NUCL_HUMAN.E499	2	6	0	0	0	0	4	2					0.671775	0.786028	0	0	0	0	9.0873e+06	6.09548e+06	RRM	1
sp|P62995|TRA2B_HUMAN.G109	1	2	0	2	0	0	0	0		1					0	2.05399e+07	0	0	0	0	None	1
sp|P47813|IF1AX_HUMAN.W70;sp|O14602|IF1AY_HUMAN.W70	2	2	0	0	0	0	1	1					0.569849	0.519262	0	0	0	0	619642	682129	None	1
sp|Q12874|SF3A3_HUMAN.W429	2	4	0	0	0	0	2	2					1	1	0	0	0	0	6.02762e+06	6.25423e+06	ZNF_Matrin	1
sp|P52272|HNRPM_HUMAN.L202	2	4	0	0	0	0	2	2					0.695805	0.696537	0	0	0	0	1.34387e+08	1.55944e+08	None	1
sp|Q71RC2|LARP4_HUMAN.H420	2	2	0	0	0	0	1	1					1	1	0	0	0	0	3.25299e+06	2.98392e+06	None	1
sp|P14866|HNRPL_HUMAN.G572	2	5	4	1	0	0	0	0	0.942734	1					4.44179e+07	23300246	0	0	0	0	RRM	1
sp|P43243|MATR3_HUMAN.V564	2	2	1	1	0	0	0	0	1	1					47543128	67660802	0	0	0	0	RRM	1
sp|P17844|DDX5_HUMAN.F34	1	2	2	0	0	0	0	0	1						4.67028e+07	0	0	0	0	0	None	1
sp|Q9UKM9|RALY_HUMAN.R156	1	1	1	0	0	0	0	0	0.766935						8.33326e+06	0	0	0	0	0	None	1
sp|Q15233|NONO_HUMAN.C145	6	13	2	1	1	1	4	4	1	1	1	1	1	1	5.89491e+07	45764205	2.6599e+06	3.28285e+06	9.69357e+07	1.9858e+08	None	1
sp|O14979|HNRDL_HUMAN.I279	2	4	0	0	0	0	3	1					0.795803	1	0	0	0	0	8.30868e+06	861069	RRM	1
sp|O75534|CSDE1_HUMAN.F700	2	2	0	0	0	0	1	1					1	0.661608	0	0	0	0	1.14461e+06	1.04656e+06	None	1
sp|P52272|HNRPM_HUMAN.I75	1	1	0	1	0	0	0	0		1					0	5.54179e+06	0	0	0	0	RRM	1
sp|P26599|PTBP1_HUMAN.K402	1	2	0	2	0	0	0	0		1					0	1.70655e+07	0	0	0	0	RRM	1
sp|Q8WVV9|HNRLL_HUMAN.V80	1	1	0	0	0	0	0	1						0.578545	0	0	0	0	0	579458	RRM	1
sp|P61978|HNRPK_HUMAN.K52	1	1	0	1	0	0	0	0		1					0	6.71472e+06	0	0	0	0	KH	1
sp|P52272|HNRPM_HUMAN.Y213	5	29	5	5	0	1	9	9	0.92795	0.92411		1	0.843131	0.972381	37680221	4.16126e+07	0	6.89286e+06	1.93637e+08	4.33787e+08	RRM	1
sp|O15523|DDX3Y_HUMAN.Y281;sp|O00571|DDX3X_HUMAN.Y283	1	1	0	0	0	0	1	0					1		0	0	0	0	991401	0	Helicase ATP-binding	1
sp|P07910|HNRPC_HUMAN.V90	1	2	0	2	0	0	0	0		1					0	1.57459e+07	0	0	0	0	None	1
sp|Q08211|DHX9_HUMAN.C242	2	2	1	1	0	0	0	0	1	1					6.66393e+06	8.63017e+06	0	0	0	0	DRBM	1
sp|Q86TB9|PATL1_HUMAN.Y473	1	1	0	1	0	0	0	0		0.571079					0	1.47947e+07	0	0	0	0	None	1
sp|P35637|FUS_HUMAN.F288	4	6	2	2	0	0	1	1	1	1			1	0.674686	2.12125e+07	1.71542e+07	0	0	1.07063e+06	5.227e+06	RRM	1
sp|P22626|ROA2_HUMAN.F207	2	7	5	2	0	0	0	0	1	1					1.20584e+08	45343702	0	0	0	0	None	1
sp|Q9NR56|MBNL1_HUMAN.Y68;sp|Q9NUK0|MBNL3_HUMAN.Y69	2	2	0	0	0	0	1	1					0.558927	0.389024	0	0	0	0	83520890	55085554	ZNF_C3H1	1
sp|Q92945|FUBP2_HUMAN.P182	2	2	1	1	0	0	0	0	1	1					9.82196e+06	8.332e+06	0	0	0	0	KH	1
sp|Q01130|SRSF2_HUMAN.G93	1	1	0	0	0	0	0	1						0.443885	0	0	0	0	0	2.5403e+07	None	1
sp|P98179|RBM3_HUMAN.Y125	3	6	2	3	0	0	1	0	1	0.820288			1		27441545	6.42864e+07	0	0	1.04996e+06	0	None	1
sp|Q96QR8|PURB_HUMAN.G165	2	2	1	1	0	0	0	0	1	0.710909					11800914	9.88356e+06	0	0	0	0	None	1
sp|O75494|SRS10_HUMAN.R6	2	4	2	2	0	0	0	0	1	1					9.50978e+06	1.01837e+07	0	0	0	0	None	1
sp|P31942|HNRH3_HUMAN.I211	1	1	0	0	0	0	0	1						0.561041	0	0	0	0	0	1.32136e+06	RRM	1
sp|Q13283|G3BP1_HUMAN.E368	1	1	0	1	0	0	0	0		1					0	8860528	0	0	0	0	RRM	1
sp|Q8IXT5|RB12B_HUMAN.Y164	3	4	0	0	2	1	1	0			1	1	1		0	0	1.59367e+06	1.05861e+06	3.02573e+06	0	RRM	1
sp|Q13838|DX39B_HUMAN.M217	1	1	0	0	0	0	1	0					1		0	0	0	0	2.85047e+06	0	Helicase ATP-binding	1
sp|Q01085|TIAR_HUMAN.V236	1	1	0	0	0	0	1	0					0.352409		0	0	0	0	14602132	0	RRM	1
sp|P31943|HNRH1_HUMAN.L115;sp|P55795|HNRH2_HUMAN.L115;sp|P31942|HNRH3_HUMAN.L20	2	5	3	2	0	0	0	0	1	1					4.08975e+07	101792319	0	0	0	0	RRM	1
sp|Q13151|ROA0_HUMAN.G183	2	2	1	1	0	0	0	0	0.558516	0.752681					45485160	90810762	0	0	0	0	None	1
sp|P38159|RBMX_HUMAN.S88	2	2	1	1	0	0	0	0	0.698998	1					25585879	16875424	0	0	0	0	None	1
sp|Q93062|RBPMS_HUMAN.T25	1	1	0	0	0	0	1	0					0.50786		0	0	0	0	7.18025e+06	0	RRM	1
sp|Q02878|RL6_HUMAN.R52	2	2	0	0	0	0	1	1					0.844107	1	0	0	0	0	7.8088e+06	7.4116e+06	None	1
sp|Q86U06|RBM23_HUMAN.F272;sp|Q14498|RBM39_HUMAN.F259	1	1	1	0	0	0	0	0	1						2.65098e+06	0	0	0	0	0	RRM	1
sp|P52272|HNRPM_HUMAN.V206	2	3	0	0	0	0	2	1					0.773717	0.607621	0	0	0	0	3.55023e+06	2631716	RRM	1
sp|P52272|HNRPM_HUMAN.G636	1	1	0	1	0	0	0	0		0.588005					0	1.01205e+07	0	0	0	0	None	1
sp|Q96QR8|PURB_HUMAN.Y254	2	3	2	1	0	0	0	0	0.765731	0.778285					1.63008e+07	1.38065e+07	0	0	0	0	None	1
sp|O43390|HNRPR_HUMAN.P254;sp|O60506|HNRPQ_HUMAN.P251	2	13	7	6	0	0	0	0	1	1					8.33467e+08	8.74991e+08	0	0	0	0	RRM	1
sp|Q13242|SRSF9_HUMAN.C80	2	2	0	0	0	0	1	1					1	1	0	0	0	0	4.02105e+06	3.10644e+06	RRM	1
sp|Q01085|TIAR_HUMAN.F237	2	4	2	2	0	0	0	0	1	0.752929					2.91015e+07	2.77115e+07	0	0	0	0	RRM	1
sp|Q13595|TRA2A_HUMAN.T156	1	2	0	0	0	0	2	0					1		0	0	0	0	1.81486e+06	0	RRM	1
sp|P61978|HNRPK_HUMAN.G385	1	1	0	1	0	0	0	0		0.7654					0	1.2999e+07	0	0	0	0	None	1
sp|P23396|RS3_HUMAN.Y120	1	1	0	0	0	0	0	1						0.79383	0	0	0	0	0	5.85551e+06	None	1
sp|Q13283|G3BP1_HUMAN.F380	2	9	0	0	0	0	4	5					0.861457	0.827981	0	0	0	0	7.47483e+06	8.13319e+06	RRM	1
sp|O15042|SR140_HUMAN.C320	2	4	0	0	0	0	2	2					1	1	0	0	0	0	4.85464e+06	5.67359e+06	RRM	1
sp|P50914|RL14_HUMAN.K114	1	1	0	0	0	0	1	0					1		0	0	0	0	15326528	0	None	1
sp|P52272|HNRPM_HUMAN.D81	4	7	0	2	0	1	2	2		0.877345		1	0.711526	0.628877	0	5.86438e+07	0	4.53404e+06	21510924	18774190	RRM	1
sp|Q86SE5|RALYL_HUMAN.Y45;sp|P07910|HNRPC_HUMAN.Y40	1	1	0	0	0	0	1	0					0.730239		0	0	0	0	1.2683e+07	0	RRM	1
sp|P62995|TRA2B_HUMAN.F161	1	1	1	0	0	0	0	0	0.641277						18892198	0	0	0	0	0	RRM	1
sp|Q7L2E3|DHX30_HUMAN.C765	2	6	0	0	0	0	3	3					1	1	0	0	0	0	4.55583e+06	4.92525e+06	Helicase C-terminal	1
sp|O43390|HNRPR_HUMAN.A430	4	4	1	1	0	0	1	1	0.713774	0.631253			0.687305	0.382692	2.91932e+07	17914572	0	0	1.59799e+06	1.79078e+06	None	1
sp|P26599|PTBP1_HUMAN.G330	2	2	1	1	0	0	0	0	1	0.48364					14274793	2.62769e+07	0	0	0	0	None	1
sp|A0AV96|RBM47_HUMAN.Y283	2	2	0	0	0	0	1	1					1	1	0	0	0	0	679902	644745	RRM	1
sp|O75534|CSDE1_HUMAN.Y37	2	7	0	0	0	0	4	3					0.853629	0.862438	0	0	0	0	2.16264e+07	1.73275e+07	None	1
sp|P67809|YBOX1_HUMAN.E82;sp|P16989|YBOX3_HUMAN.E114	2	3	0	0	0	0	1	2					0.578039	0.720725	0	0	0	0	1.42279e+07	2.88797e+07	None	1
sp|P61978|HNRPK_HUMAN.K219	3	14	6	5	0	0	0	3	0.969516	0.941445				0.788132	7.33336e+07	7.17024e+07	0	0	0	5.14876e+06	None	1
sp|P22626|ROA2_HUMAN.S225	1	2	2	0	0	0	0	0	1						8.55932e+07	0	0	0	0	0	None	1
sp|O75534|CSDE1_HUMAN.V681	1	1	0	0	0	0	0	1						1	0	0	0	0	0	3.3969e+06	None	1
sp|P62263|RS14_HUMAN.Q20	1	1	0	0	0	0	1	0					1		0	0	0	0	1.38094e+07	0	None	1
sp|Q92879|CELF1_HUMAN.V105	1	1	0	0	0	0	0	1						1	0	0	0	0	0	1.24726e+06	None	1
sp|P52272|HNRPM_HUMAN.P646	2	2	1	1	0	0	0	0	0.36566	0.544058					10040925	1.1737e+07	0	0	0	0	None	1
sp|P16989|YBOX3_HUMAN.S203	1	1	0	0	0	0	1	0					1		0	0	0	0	766063	0	None	1
sp|Q15233|NONO_HUMAN.R184	2	5	3	2	0	0	0	0	0.956702	0.980545					8.49628e+07	62309138	0	0	0	0	RRM	1
sp|Q99700|ATX2_HUMAN.C556	1	2	0	0	0	0	2	0					1		0	0	0	0	2.17224e+06	0	None	1
sp|P52272|HNRPM_HUMAN.H135	1	1	0	1	0	0	0	0		1					0	2.95369e+06	0	0	0	0	RRM	1
sp|P61247|RS3A_HUMAN.K199	2	4	0	0	0	0	2	2					0.665469	0.945892	0	0	0	0	1.04715e+07	3.85215e+06	None	1
sp|Q86V81|THOC4_HUMAN.F96	4	13	4	2	0	0	4	3	0.930121	1			1	0.837343	2.53504e+07	8.77644e+06	0	0	3.92687e+06	4.0103e+06	None	1
sp|Q9BQC3|DPH2_HUMAN.P204	1	1	0	0	0	0	1	0					1		0	0	0	0	24466240	0	None	0
sp|P38159|RBMX_HUMAN.Q83	1	2	0	0	0	0	2	0					0.474138		0	0	0	0	1.50978e+07	0	RRM	1
sp|P52597|HNRPF_HUMAN.W20	3	4	1	2	0	0	0	1	0.999653	1				1	70130748	6.60397e+07	0	0	0	2.23937e+06	RRM	1
sp|P60842|IF4A1_HUMAN.V285;sp|Q14240|IF4A2_HUMAN.V286;sp|P38919|IF4A3_HUMAN.V290	2	2	0	0	0	0	1	1					1	1	0	0	0	0	1.01955e+06	973803	Helicase C-terminal	1
sp|Q6P5R6|RL22L_HUMAN.Y79;sp|P35268|RL22_HUMAN.Y85	5	26	8	13	0	3	1	1	0.843411	0.955367		0.98622	1	1	5.64677e+08	4.20541e+08	0	3.14299e+07	9440637	1.00467e+07	None	1
sp|O43390|HNRPR_HUMAN.P254	2	3	1	2	0	0	0	0	0.510272	0.789941					7681965	1.78032e+07	0	0	0	0	RRM	1
sp|Q9UKV8|AGO2_HUMAN.P557	2	2	1	1	0	0	0	0	1	1					8.81417e+06	7.27558e+06	0	0	0	0	None	1
sp|Q7L2E3|DHX30_HUMAN.G399	1	1	0	0	0	0	1	0					0.521525		0	0	0	0	1.42031e+06	0	None	1
sp|O60306|AQR_HUMAN.H881	1	1	0	0	0	0	1	0					1		0	0	0	0	1.3962e+06	0	None	1
sp|P52272|HNRPM_HUMAN.F638	1	1	1	0	0	0	0	0	1						6.73458e+06	0	0	0	0	0	None	1
sp|P07910|HNRPC_HUMAN.M104	2	2	0	0	0	0	1	1					0.718574	1	0	0	0	0	7.4668e+06	1.81928e+06	None	1
sp|Q9UKV8|AGO2_HUMAN.C66	2	3	0	0	0	0	2	1					1	1	0	0	0	0	2.4629e+06	1.51892e+06	None	1
sp|P14866|HNRPL_HUMAN.T286	1	1	0	0	0	0	0	1						1	0	0	0	0	0	3.78223e+06	None	1
sp|Q96EP5|DAZP1_HUMAN.K150	1	2	0	2	0	0	0	0		0.756546					0	2.57864e+07	0	0	0	0	RRM	1
sp|Q07955|SRSF1_HUMAN.P54	4	19	6	5	0	0	3	5	0.764795	0.90193			0.914663	0.854822	5.91476e+07	7.1927e+07	0	0	5.14983e+06	6.34335e+06	RRM	1
sp|O75494|SRS10_HUMAN.Y55;sp|Q8WXF0|SRS12_HUMAN.Y55	2	4	0	0	0	0	2	2					1	0.753878	0	0	0	0	1.28532e+07	1.53814e+07	RRM	1
sp|P14866|HNRPL_HUMAN.P529	1	1	0	0	0	0	1	0					1		0	0	0	0	3.7406e+06	0	RRM	1
sp|P52272|HNRPM_HUMAN.V82	1	1	0	0	0	0	0	1						0.674607	0	0	0	0	0	1.00299e+06	RRM	1
sp|Q9NYY8|FAKD2_HUMAN.H461	2	2	1	1	0	0	0	0	1	1					4.49081e+06	6.26956e+06	0	0	0	0	None	1
sp|Q96QR8|PURB_HUMAN.G169	1	1	1	0	0	0	0	0	1						31449761	0	0	0	0	0	None	1
sp|P84103|SRSF3_HUMAN.G31	1	1	0	0	0	0	1	0					0.516774		0	0	0	0	1.94545e+06	0	RRM	1
sp|Q9GZT3|SLIRP_HUMAN.F22	4	18	3	3	0	0	6	6	1	0.876926			1	1	6.30246e+07	92123683	0	0	7.21847e+07	6.57458e+07	RRM	1
sp|O75533|SF3B1_HUMAN.C1035	2	2	1	1	0	0	0	0	1	1					5.4049e+06	4.63772e+06	0	0	0	0	None	1
sp|Q13247|SRSF6_HUMAN.Y102	1	1	0	0	0	0	0	1						1	0	0	0	0	0	3.85333e+06	None	1
sp|O14979|HNRDL_HUMAN.K234	1	2	0	0	0	0	2	0					0.607582		0	0	0	0	75394714	0	RRM	1
sp|Q9NZB2|F120A_HUMAN.P1019	1	1	0	0	0	0	1	0					1		0	0	0	0	1.38365e+06	0	None	1
sp|Q6PKG0|LARP1_HUMAN.Y361	2	2	0	0	0	0	1	1					1	1	0	0	0	0	1.14131e+06	530490	None	1
sp|Q4LE39|ARI4B_HUMAN.Y335	1	1	0	0	0	0	0	1						1	0	0	0	0	0	1.83543e+06	ARID	0
sp|P05549|AP2A_HUMAN.C212	2	2	0	0	0	0	1	1					1	1	0	0	0	0	813801	749130	None	0
sp|P98179|RBM3_HUMAN.F15	2	10	4	6	0	0	0	0	0.856069	1					1.14995e+08	143999905	0	0	0	0	RRM	1
sp|Q15233|NONO_HUMAN.E166	1	1	0	0	0	0	0	1						1	0	0	0	0	0	876137	RRM	1
sp|Q13838|DX39B_HUMAN.R181	3	4	0	1	0	0	2	1		1			0.682616	0.525458	0	13668579	0	0	2.94976e+06	1.03687e+06	Helicase ATP-binding	1
sp|Q14011|CIRBP_HUMAN.T43	1	1	0	0	0	0	1	0					0.504389		0	0	0	0	642606	0	RRM	1
sp|P19338|NUCL_HUMAN.K403	2	2	1	1	0	0	0	0	0.727177	1					4.72547e+06	4.92738e+06	0	0	0	0	RRM	1
sp|O43390|HNRPR_HUMAN.P412	2	15	7	8	0	0	0	0	0.807664	0.818164					6.29427e+08	4.83671e+08	0	0	0	0	None	1
sp|Q9NZI8|IF2B1_HUMAN.R525	1	1	0	1	0	0	0	0		1					0	1.68907e+07	0	0	0	0	KH	1
sp|P35268|RL22_HUMAN.Y82	3	19	8	10	1	0	0	0	0.836101	0.845359	1				791545099	9.85336e+08	2.94936e+06	0	0	0	None	1
sp|Q7Z2W4|ZCCHV_HUMAN.Y108	2	2	0	0	0	0	1	1					1	0.624525	0	0	0	0	2.13655e+06	2.2755e+06	ZNF_C3H1	1
sp|P52597|HNRPF_HUMAN.K299	1	1	0	1	0	0	0	0		1					0	35953816	0	0	0	0	RRM	1
sp|P61978|HNRPK_HUMAN.I218	1	1	0	0	0	1	0	0				1			0	0	0	215807	0	0	None	1
sp|P52272|HNRPM_HUMAN.V101	2	2	0	0	0	0	1	1					1	1	0	0	0	0	1.42475e+06	747171	RRM	1
sp|O60306|AQR_HUMAN.Y444	1	1	0	0	0	0	0	1						1	0	0	0	0	0	2.96827e+06	None	1
sp|P61978|HNRPK_HUMAN.S77	3	5	0	1	0	0	2	2		0.618994			0.754823	0.77751	0	25506765	0	0	1.33174e+07	9.82498e+06	KH	1
sp|Q00839|HNRPU_HUMAN.C648	2	2	1	1	0	0	0	0	1	1					1.0732e+07	1.22936e+07	0	0	0	0	None	1
sp|Q7L2E3|DHX30_HUMAN.I975	1	1	1	0	0	0	0	0	1						6.68308e+06	0	0	0	0	0	None	1
sp|Q9P2H3|IFT80_HUMAN.Q720	1	1	0	0	0	0	0	1						1	0	0	0	0	0	450149	None	0
sp|P67809|YBOX1_HUMAN.Q160	1	1	0	0	0	0	0	1						0.459176	0	0	0	0	0	76303240	None	1
sp|P98179|RBM3_HUMAN.G128	1	1	0	0	0	0	0	1						1	0	0	0	0	0	1.65057e+06	None	1
sp|P19338|NUCL_HUMAN.V311	1	1	0	0	0	0	0	1						1	0	0	0	0	0	980817	RRM	1
sp|P43243|MATR3_HUMAN.M403	2	3	0	0	0	0	1	2					0.711215	0.816651	0	0	0	0	8.48241e+06	6.85176e+06	RRM	1
sp|O00422|SAP18_HUMAN.P140	2	2	1	1	0	0	0	0	0.33537	0.572161					1.26154e+07	1.34305e+07	0	0	0	0	None	1
sp|Q96A72|MGN2_HUMAN.K116;sp|P61326|MGN_HUMAN.K114	1	1	0	1	0	0	0	0		1					0	4.48088e+06	0	0	0	0	None	1
sp|Q92879|CELF1_HUMAN.C150	3	8	0	0	0	1	3	4				1	1	1	0	0	0	491931	2.3826e+07	3.00009e+07	RRM	1
sp|P22626|ROA2_HUMAN.G154	3	20	2	0	0	0	10	8	1				0.858098	0.91454	1.81503e+07	0	0	0	6.2072e+07	1.02225e+08	RRM	1
sp|P62995|TRA2B_HUMAN.M208	2	4	0	0	0	0	2	2					1	1	0	0	0	0	3.98825e+06	4.687e+06	None	1
sp|O14979|HNRDL_HUMAN.D182	1	1	0	1	0	0	0	0		1					0	21330845	0	0	0	0	RRM	1
sp|Q07955|SRSF1_HUMAN.Y19	2	2	0	0	0	0	1	1					0.910256	0.931053	0	0	0	0	20382597	2.1826e+07	RRM	1
sp|Q15646|OASL_HUMAN.R377	2	4	2	2	0	0	0	0	0.739108	0.612293					1.70639e+08	3.12767e+08	0	0	0	0	Ubiquitin-like	1
sp|P19338|NUCL_HUMAN.R554	2	2	1	1	0	0	0	0	0.943801	1					10985612	14549580	0	0	0	0	RRM	1
sp|Q15056|IF4H_HUMAN.G124	1	1	0	1	0	0	0	0		1					0	1.55353e+07	0	0	0	0	None	1
sp|P46781|RS9_HUMAN.F147	2	3	0	0	0	0	2	1					1	0.65631	0	0	0	0	4.52294e+06	3.68699e+06	S4 RNA-binding	1
sp|P07910|HNRPC_HUMAN.P140	1	1	0	1	0	0	0	0		1					0	7.62369e+06	0	0	0	0	None	1
sp|Q92945|FUBP2_HUMAN.G287	1	1	1	0	0	0	0	0	1						7.40697e+06	0	0	0	0	0	KH	1
sp|P23396|RS3_HUMAN.A52	1	3	0	3	0	0	0	0		0.583437					0	1.30598e+07	0	0	0	0	KH type-2	1
sp|Q9H0Z9|RBM38_HUMAN.G112;sp|Q9BX46|RBM24_HUMAN.G89	2	6	3	3	0	0	0	0	0.95555	0.970128					3.70301e+08	4.52321e+08	0	0	0	0	None	1
sp|Q96E39|RMXL1_HUMAN.P87	1	1	0	1	0	0	0	0		0.778505					0	8.74743e+06	0	0	0	0	None	1
sp|Q9NZI8|IF2B1_HUMAN.P524	1	1	0	0	0	0	1	0					0.663997		0	0	0	0	2489592	0	KH	1
sp|Q9BRL6|SRSF8_HUMAN.T22;sp|Q01130|SRSF2_HUMAN.T22	2	7	2	5	0	0	0	0	1	1					3.98458e+07	3.3172e+07	0	0	0	0	RRM	1
sp|Q92841|DDX17_HUMAN.A282;sp|P17844|DDX5_HUMAN.A205	1	1	0	1	0	0	0	0		0.652782					0	1.71779e+07	0	0	0	0	Helicase ATP-binding	1
sp|P19338|NUCL_HUMAN.F307	2	5	0	0	0	0	3	2					0.727293	0.483179	0	0	0	0	3.55416e+07	3.61837e+07	RRM	1
sp|Q13838|DX39B_HUMAN.R216	1	1	0	0	0	0	1	0					0.573223		0	0	0	0	2097192	0	Helicase ATP-binding	1
sp|Q7L2E3|DHX30_HUMAN.P396	1	1	0	0	0	0	0	1						0.572609	0	0	0	0	0	1.77569e+06	None	1
sp|P62899|RL31_HUMAN.Y108	2	2	0	0	0	0	1	1					1	1	0	0	0	0	917463	825627	None	1
sp|Q00839|HNRPU_HUMAN.Y350	3	6	1	4	0	1	0	0	0.962052	0.968595		1			49613109	1.27258e+08	0	917863	0	0	B30.2/SPRY	1
sp|P46782|RS5_HUMAN.I169	2	2	0	0	0	0	1	1					0.625324	0.763195	0	0	0	0	132554422	231288624	None	1
sp|P62995|TRA2B_HUMAN.R156	2	2	1	1	0	0	0	0	1	0.669512					70025664	75033270	0	0	0	0	RRM	1
sp|P17844|DDX5_HUMAN.G479	2	2	1	1	0	0	0	0	1	1					6179490	8.38166e+06	0	0	0	0	None	1
sp|Q16630|CPSF6_HUMAN.G130	1	1	0	1	0	0	0	0		1					0	3.41585e+06	0	0	0	0	RRM	1
sp|O14979|HNRDL_HUMAN.L195	1	1	0	0	0	0	1	0					0.658124		0	0	0	0	707801	0	RRM	1
sp|Q5U5Q3|MEX3C_HUMAN.R271	2	2	0	0	0	0	1	1					1	1	0	0	0	0	8.63524e+06	1.44495e+07	KH	1
sp|P78527|PRKDC_HUMAN.C25	2	6	0	0	0	0	3	3					1	1	0	0	0	0	8.54528e+06	1.01008e+07	None	1
sp|Q6NXG1|ESRP1_HUMAN.F402;sp|Q9H6T0|ESRP2_HUMAN.F434	1	1	0	1	0	0	0	0		1					0	1.98974e+07	0	0	0	0	RRM	1
sp|Q13283|G3BP1_HUMAN.P378	2	2	1	1	0	0	0	0	0.636893	0.611812					16874682	16923516	0	0	0	0	RRM	1
sp|Q00341|VIGLN_HUMAN.M504	1	1	0	0	0	0	1	0					0.567792		0	0	0	0	1.90728e+06	0	KH	1
sp|Q9NZI8|IF2B1_HUMAN.T204	2	3	2	1	0	0	0	0	0.901666	1					2.99707e+07	1.66735e+07	0	0	0	0	KH	1
sp|O75534|CSDE1_HUMAN.L33	2	3	0	0	0	0	2	1					0.763192	0.610739	0	0	0	0	4.70459e+07	32538370	None	1
sp|P31943|HNRH1_HUMAN.D74;sp|P55795|HNRH2_HUMAN.D74	1	1	0	0	0	0	0	1						0.777457	0	0	0	0	0	2.23966e+06	RRM	1
sp|Q13310|PABP4_HUMAN.F235	3	4	0	1	0	0	2	1		1			1	1	0	5531646	0	0	5.44302e+06	4.06799e+06	RRM	1
sp|Q00341|VIGLN_HUMAN.R377	1	1	0	0	0	0	1	0					1		0	0	0	0	1.05629e+06	0	KH	1
sp|Q9NYY8|FAKD2_HUMAN.L233	2	2	0	0	0	0	1	1					1	0.661054	0	0	0	0	712030	753265	None	1
sp|P07910|HNRPC_HUMAN.N22	1	1	0	0	0	0	1	0					1		0	0	0	0	1.02573e+06	0	RRM	1
sp|P26368|U2AF2_HUMAN.A295	2	3	2	1	0	0	0	0	1	0.503136					9.80713e+06	9.90686e+06	0	0	0	0	RRM	1
sp|Q08170|SRSF4_HUMAN.R8	1	1	0	1	0	0	0	0		1					0	4.43467e+06	0	0	0	0	RRM	1
sp|Q00839|HNRPU_HUMAN.C453	1	1	1	0	0	0	0	0	1						2.38295e+06	0	0	0	0	0	B30.2/SPRY	1
sp|Q8IYB8|SUV3_HUMAN.C587	1	2	0	0	0	0	2	0					1		0	0	0	0	1.34633e+06	0	None	1
sp|Q86V81|THOC4_HUMAN.F115	3	7	3	3	0	0	0	1	1	1				1	4.57973e+07	5.83804e+07	0	0	0	7.48427e+06	RRM	1
sp|Q9Y3Y2|CHTOP_HUMAN.M59	2	2	0	0	0	0	1	1					0.526918	1	0	0	0	0	1.46697e+06	2.08063e+06	None	1
sp|Q8NAV1|PR38A_HUMAN.Y19	2	2	0	0	0	0	1	1					1	0.787342	0	0	0	0	5.85926e+06	4.92272e+06	None	1
sp|P23246|SFPQ_HUMAN.P422	2	7	4	3	0	0	0	0	0.789697	0.793836					4.05839e+07	3.98932e+07	0	0	0	0	RRM	1
sp|P52272|HNRPM_HUMAN.W217	1	1	0	0	0	0	1	0					0.594379		0	0	0	0	2.22594e+06	0	RRM	1
sp|Q01085|TIAR_HUMAN.F100	2	22	0	0	0	0	11	11					0.720213	0.730625	0	0	0	0	5.67015e+08	2.02434e+08	RRM	1
sp|Q99729|ROAA_HUMAN.F114	4	17	4	2	0	0	5	6	1	1			0.856114	0.879082	3.42556e+07	2.69837e+07	0	0	5.71022e+07	4.74058e+07	RRM	1
sp|P14866|HNRPL_HUMAN.K579	3	4	1	2	0	0	0	1	1	1				1	10082082	1.80261e+07	0	0	0	2.07484e+06	RRM	1
sp|P43243|MATR3_HUMAN.R582	1	1	0	1	0	0	0	0		1					0	1.519e+07	0	0	0	0	None	1
sp|Q9H0Z9|RBM38_HUMAN.L41;sp|Q9BX46|RBM24_HUMAN.L18	1	1	0	0	0	0	0	1						1	0	0	0	0	0	628678	RRM	1
sp|P43243|MATR3_HUMAN.Y474	1	1	0	0	0	0	0	1						1	0	0	0	0	0	3.51387e+06	None	1
sp|P42704|LPPRC_HUMAN.T656	2	2	1	1	0	0	0	0	1	1					5.96369e+06	5.94752e+06	0	0	0	0	None	1
sp|P52272|HNRPM_HUMAN.C694	2	4	0	0	0	0	2	2					1	1	0	0	0	0	2.38839e+06	2.41523e+06	RRM	1
sp|Q9H361|PABP3_HUMAN.A368;sp|P11940|PABP1_HUMAN.A368	1	2	2	0	0	0	0	0	0.771908						1.72599e+07	0	0	0	0	0	RRM	1
sp|Q96L21|RL10L_HUMAN.C105;sp|P27635|RL10_HUMAN.C105	1	1	0	0	0	0	1	0					1		0	0	0	0	2.99231e+06	0	None	1
sp|Q9NZI8|IF2B1_HUMAN.T528	3	3	0	1	0	0	1	1		1			1	1	0	1.14777e+07	0	0	3.6592e+06	3070503	KH	1
sp|P42704|LPPRC_HUMAN.R756	2	4	3	1	0	0	0	0	0.84819	0.530418					1.30546e+07	3327412	0	0	0	0	None	1
sp|Q13148|TADBP_HUMAN.H264	2	2	1	1	0	0	0	0	0.510238	1					6.0579e+06	18810013	0	0	0	0	None	1
sp|B7ZW38|HNRC3_HUMAN.K30;sp|P0DMR1|HNRC4_HUMAN.K30;sp|P07910|HNRPC_HUMAN.K30;sp|B2RXH8|HNRC2_HUMAN.K30;sp|O60812|HNRC1_HUMAN.K30	2	2	1	1	0	0	0	0	1	1					13111763	1.42205e+07	0	0	0	0	RRM	1
sp|P51114|FXR1_HUMAN.M230	1	1	0	0	0	0	0	1						0.732827	0	0	0	0	0	1.67985e+06	KH	1
sp|Q9UKM9|RALY_HUMAN.Y109	4	7	2	2	0	0	1	2	1	1			1	0.821335	1.08972e+07	8605555	0	0	828401	1.5777e+06	None	1
sp|P31483|TIA1_HUMAN.F151	2	2	1	1	0	0	0	0	1	0.595192					9.13603e+06	6.07559e+06	0	0	0	0	RRM	1
sp|P37108|SRP14_HUMAN.Y27	1	1	0	1	0	0	0	0		1					0	6.7156e+06	0	0	0	0	None	1
sp|P19338|NUCL_HUMAN.Y495	5	19	8	5	0	2	3	1	0.966964	0.987013		0.953633	0.712816	0.901776	1.97261e+08	1.35077e+08	0	5.19778e+07	3.80755e+07	36914971	RRM	1
sp|P49590|SYHM_HUMAN.H454	1	1	0	1	0	0	0	0		0.793367					0	7.9281e+06	0	0	0	0	None	1
sp|Q96EP5|DAZP1_HUMAN.W19	6	13	2	1	3	4	1	2	1	1	1	0.981631	0.871149	0.909004	3.44237e+07	24873021	1.08858e+08	1.24367e+08	5.29764e+06	1.38532e+07	RRM	1
sp|P19338|NUCL_HUMAN.Y462	3	4	1	0	0	0	1	2	1				1	0.933158	4.10389e+06	0	0	0	2.39118e+06	3.09104e+06	RRM	1
sp|Q00839|HNRPU_HUMAN.K565	2	2	1	1	0	0	0	0	1	1					5.31538e+06	5970538	0	0	0	0	None	1
sp|P42704|LPPRC_HUMAN.G753	1	1	0	1	0	0	0	0		0.438727					0	9.33419e+06	0	0	0	0	None	1
sp|P61978|HNRPK_HUMAN.L194	2	5	2	3	0	0	0	0	1	1					1.26457e+07	2.38738e+07	0	0	0	0	KH	1
sp|P62854|RS26_HUMAN.A56	1	1	0	0	0	0	0	1						1	0	0	0	0	0	1.6797e+06	None	1
sp|Q13151|ROA0_HUMAN.F50	1	1	0	0	0	0	0	1						0.588977	0	0	0	0	0	42111888	RRM	1
sp|P17844|DDX5_HUMAN.P28	1	1	0	1	0	0	0	0		1					0	5.73221e+06	0	0	0	0	None	1
sp|O00763|ACACB_HUMAN.A1727	1	1	1	0	0	0	0	0	1						7.96161e+06	0	0	0	0	0	CoA carboxyltransferase N-terminal	0
sp|O43390|HNRPR_HUMAN.Q144;sp|O60506|HNRPQ_HUMAN.Q141	1	1	0	0	0	0	0	1						1	0	0	0	0	0	1.73075e+06	None	1
sp|P26599|PTBP1_HUMAN.L225	2	4	0	0	0	0	1	3					1	0.457978	0	0	0	0	1.37441e+06	6.06227e+06	RRM	1
sp|A0A1B0GUU1|CQ113_HUMAN.N14	1	1	1	0	0	0	0	0	1						8.47695e+06	0	0	0	0	0	None	0
sp|Q92841|DDX17_HUMAN.C247;sp|P17844|DDX5_HUMAN.C170	2	2	1	1	0	0	0	0	1	1					4.05198e+06	4.06921e+06	0	0	0	0	Helicase ATP-binding	1
sp|Q13148|TADBP_HUMAN.R275	1	1	1	0	0	0	0	0	1						5.62623e+06	0	0	0	0	0	None	1
sp|Q13242|SRSF9_HUMAN.W124	2	2	0	0	0	0	1	1					0.794386	0.634153	0	0	0	0	1.977e+06	2.04609e+06	RRM	1
sp|Q9UN86|G3BP2_HUMAN.L338	1	1	0	0	0	0	0	1						0.407606	0	0	0	0	0	2.62826e+06	RRM	1
sp|P26368|U2AF2_HUMAN.F262	2	2	0	0	0	0	1	1					0.518823	1	0	0	0	0	3.73466e+06	2.5291e+06	RRM	1
sp|P61978|HNRPK_HUMAN.A322	1	1	0	0	0	0	1	0					0.391969		0	0	0	0	1.96598e+06	0	None	1
sp|O43390|HNRPR_HUMAN.K374	1	1	0	0	0	0	1	0					0.423882		0	0	0	0	1.17991e+07	0	RRM	1
sp|Q99613|EIF3C_HUMAN.H716;sp|B5ME19|EIFCL_HUMAN.H717	2	4	2	2	0	0	0	0	1	0.942243					98316618	125884937	0	0	0	0	PCI	1
sp|P23396|RS3_HUMAN.K151	1	1	0	0	0	0	1	0					1		0	0	0	0	923875	0	None	1
sp|Q9NZB2|F120A_HUMAN.Y871	2	2	0	0	0	0	1	1					0.712509	1	0	0	0	0	1.15565e+06	1.07937e+06	None	1
sp|Q9UKA9|PTBP2_HUMAN.S529;sp|P26599|PTBP1_HUMAN.S529;sp|O95758|PTBP3_HUMAN.S550	1	1	1	0	0	0	0	0	1						27487555	0	0	0	0	0	RRM	1
sp|P23396|RS3_HUMAN.K108	1	1	0	1	0	0	0	0		1					0	5.93267e+06	0	0	0	0	None	1
sp|P61978|HNRPK_HUMAN.S417	2	2	1	0	0	0	0	1	0.765443					0.682545	9683623	0	0	0	0	1.98915e+06	KH	1
sp|Q15717|ELAV1_HUMAN.H201	4	12	4	4	0	0	2	2	0.934484	0.912403			1	1	5.8881e+07	6.54759e+07	0	0	5.07297e+06	6.16909e+06	None	1
sp|P13010|XRCC5_HUMAN.Q404	1	1	1	0	0	0	0	0	0.43896						37580774	0	0	0	0	0	None	1
sp|P22626|ROA2_HUMAN.M193	2	10	0	0	0	0	4	6					0.940374	0.911563	0	0	0	0	7.81712e+07	7.13962e+07	None	1
sp|P51114|FXR1_HUMAN.D228	2	3	0	0	0	0	1	2					1	1	0	0	0	0	954500	1.5579e+06	KH	1
sp|O75533|SF3B1_HUMAN.D584	1	1	0	0	0	0	0	1						1	0	0	0	0	0	497270	None	1
sp|Q9NR56|MBNL1_HUMAN.D223	1	1	0	0	0	0	1	0					1		0	0	0	0	1.50149e+06	0	ZNF_C3H1	1
sp|P43243|MATR3_HUMAN.H505	2	4	2	2	0	0	0	0	0.761488	1					2.10086e+07	2.28648e+07	0	0	0	0	RRM	1
sp|O76021|RL1D1_HUMAN.Y174	1	1	0	1	0	0	0	0		1					0	7434012	0	0	0	0	None	1
sp|P13010|XRCC5_HUMAN.R271	1	1	0	1	0	0	0	0		1					0	2.14864e+07	0	0	0	0	None	1
sp|P41567|EIF1_HUMAN.G71;sp|O60739|EIF1B_HUMAN.G71	2	2	1	1	0	0	0	0	1	1					13891464	14740555	0	0	0	0	None	1
sp|B7ZW38|HNRC3_HUMAN.L26;sp|P0DMR1|HNRC4_HUMAN.L26;sp|P07910|HNRPC_HUMAN.L26;sp|B2RXH8|HNRC2_HUMAN.L26;sp|O60812|HNRC1_HUMAN.L26	2	8	4	4	0	0	0	0	0.961865	1					5.52864e+08	5.32296e+08	0	0	0	0	RRM	1
sp|P26599|PTBP1_HUMAN.F450	2	2	0	0	0	0	1	1					0.597542	1	0	0	0	0	2.11301e+06	1.34471e+06	None	1
sp|Q86SE5|RALYL_HUMAN.E202;sp|P07910|HNRPC_HUMAN.E199	1	1	0	1	0	0	0	0		1					0	8.71898e+06	0	0	0	0	Coiled coil	1
sp|Q13247|SRSF6_HUMAN.K143	1	1	1	0	0	0	0	0	0.702893						9.56298e+06	0	0	0	0	0	RRM	1
sp|P52272|HNRPM_HUMAN.F630	2	9	0	0	0	0	2	7					1	0.898055	0	0	0	0	3.94451e+06	1.29352e+07	None	1
sp|Q5JNZ5|RS26L_HUMAN.E46;sp|P62854|RS26_HUMAN.E46	4	14	1	1	0	0	6	6	1	1			0.977738	0.827775	14363334	2.02887e+07	0	0	2.01027e+07	1.9806e+07	None	1
sp|P52272|HNRPM_HUMAN.R140	1	1	1	0	0	0	0	0	0.501935						1.85954e+07	0	0	0	0	0	RRM	1
sp|P18124|RL7_HUMAN.R115	1	1	0	1	0	0	0	0		1					0	2.79784e+06	0	0	0	0	None	1
sp|Q96DH6|MSI2H_HUMAN.W30	1	1	0	0	0	0	0	1						1	0	0	0	0	0	880654	RRM	1
sp|P61978|HNRPK_HUMAN.G384	1	1	1	0	0	0	0	0	1						14800690	0	0	0	0	0	None	1
sp|O43390|HNRPR_HUMAN.C226	2	2	1	1	0	0	0	0	1	1					8079993	1.13498e+07	0	0	0	0	RRM	1
sp|P67809|YBOX1_HUMAN.G73;sp|Q9Y2T7|YBOX2_HUMAN.G108;sp|P16989|YBOX3_HUMAN.G105	2	3	0	0	0	0	2	1					0.74579	0.47594	0	0	0	0	3.82269e+07	29169985	None	1
sp|Q32P51|RA1L2_HUMAN.M46;sp|P09651|ROA1_HUMAN.M46	2	3	0	0	0	0	2	1					0.866467	0.900068	0	0	0	0	2.61865e+06	1.68381e+06	RRM	1
sp|P14866|HNRPL_HUMAN.H498	1	1	1	0	0	0	0	0	1						15742763	0	0	0	0	0	RRM	1
sp|Q13151|ROA0_HUMAN.T44	2	3	2	1	0	0	0	0	0.745225	0.53088					1.83475e+07	1.77683e+07	0	0	0	0	RRM	1
sp|Q9BUJ2|HNRL1_HUMAN.R490	2	3	1	2	0	0	0	0	1	1					16380260	1.17377e+07	0	0	0	0	None	1
sp|O60506|HNRPQ_HUMAN.H296	4	9	3	2	0	0	2	2	1	1			0.882867	0.933269	1.04998e+07	9.27038e+06	0	0	9.52433e+06	1.01794e+07	RRM	1
sp|O60506|HNRPQ_HUMAN.E163	1	1	0	0	0	0	1	0					0.523759		0	0	0	0	7.61717e+06	0	RRM	1
sp|P26599|PTBP1_HUMAN.A332	1	1	1	0	0	0	0	0	1						1.43679e+07	0	0	0	0	0	None	1
sp|Q96QR8|PURB_HUMAN.Q148	1	1	1	0	0	0	0	0	0.566837						1.48831e+07	0	0	0	0	0	None	1
sp|P62633|CNBP_HUMAN.G42	2	2	1	1	0	0	0	0	1	0.637856					1.35522e+07	1.64832e+07	0	0	0	0	None	1
sp|Q9NUK0|MBNL3_HUMAN.Y231	1	1	0	0	0	0	0	1						0.434061	0	0	0	0	0	4.36614e+06	ZNF_C3H1	1
sp|P22626|ROA2_HUMAN.S149	1	1	1	0	0	0	0	0	0.414062						91118810	0	0	0	0	0	RRM	1
sp|Q92945|FUBP2_HUMAN.C436	2	3	0	0	0	0	1	2					1	1	0	0	0	0	2296863280	7.36631e+07	KH	1
sp|P19338|NUCL_HUMAN.N399	1	1	0	0	0	0	0	1						1	0	0	0	0	0	770126	RRM	1
sp|P23396|RS3_HUMAN.I126	1	1	0	0	0	0	0	1						1	0	0	0	0	0	742380	None	1
sp|O75533|SF3B1_HUMAN.Y588	1	1	0	0	0	0	1	0					1		0	0	0	0	1.41084e+06	0	None	1
sp|Q9GZT3|SLIRP_HUMAN.W64	5	21	1	1	1	0	9	9	1	1	0.748469		0.984133	1	1.19814e+07	11010157	1.56051e+06	0	6.43054e+07	6.11824e+07	RRM	1
sp|Q7Z6E9|RBBP6_HUMAN.Y159	2	2	0	0	0	0	1	1					1	1	0	0	0	0	3.14693e+06	1.87339e+06	ZNF_CCHC	1
sp|P35637|FUS_HUMAN.P320	1	1	0	0	0	0	1	0					1		0	0	0	0	1.04056e+07	0	RRM	1
sp|O43390|HNRPR_HUMAN.L278	2	3	1	2	0	0	0	0	0.573054	0.936247					1.46e+07	2.32098e+07	0	0	0	0	RRM	1
sp|P84103|SRSF3_HUMAN.G47;sp|Q16629|SRSF7_HUMAN.G48	1	1	0	0	0	0	1	0					0.580451		0	0	0	0	1.79521e+06	0	RRM	1
sp|Q00577|PURA_HUMAN.Q184	2	2	0	1	0	0	0	1		0.52328				0.406687	0	6150644	0	0	0	1.19288e+06	None	1
sp|P22626|ROA2_HUMAN.K151	1	1	0	0	0	0	1	0					1		0	0	0	0	3.09528e+06	0	RRM	1
sp|P15880|RS2_HUMAN.C229	4	4	1	1	0	0	1	1	1	1			1	1	18855220	1.54355e+07	0	0	9.44657e+06	1.04293e+07	None	1
sp|P62847|RS24_HUMAN.F56	4	7	1	1	0	0	1	4	1	1			1	1	2.93303e+06	3.44186e+06	0	0	931827	4.13429e+06	None	1
sp|Q32P51|RA1L2_HUMAN.R97;sp|P09651|ROA1_HUMAN.R97	1	1	0	1	0	0	0	0		0.331501					0	167768668	0	0	0	0	RRM	1
sp|Q96QR8|PURB_HUMAN.I172	1	2	0	0	0	0	0	2						0.753461	0	0	0	0	0	2.06922e+06	None	1
sp|Q14103|HNRPD_HUMAN.C226	1	1	1	0	0	0	0	0	1						4.13819e+06	0	0	0	0	0	RRM	1
sp|P62854|RS26_HUMAN.E55	2	3	0	0	0	0	2	1					0.752658	0.587214	0	0	0	0	2.12765e+06	1.17662e+06	None	1
sp|Q02543|RL18A_HUMAN.I150	2	3	2	1	0	0	0	0	1	1					1.13266e+07	9.28247e+06	0	0	0	0	None	1
sp|B7ZW38|HNRC3_HUMAN.T25;sp|P0DMR1|HNRC4_HUMAN.T25;sp|P07910|HNRPC_HUMAN.T25;sp|B2RXH8|HNRC2_HUMAN.T25;sp|O60812|HNRC1_HUMAN.T25	4	6	1	1	0	0	2	2	0.834077	1			1	1	4.45027e+06	3950976	0	0	4.36161e+06	4.67088e+06	RRM	1
sp|Q5T440|CAF17_HUMAN.G304	1	1	0	1	0	0	0	0		1					0	3.79625e+06	0	0	0	0	None	1
sp|P43243|MATR3_HUMAN.F405	1	1	0	0	0	0	0	1						0.243	0	0	0	0	0	4.79412e+06	RRM	1
sp|Q13247|SRSF6_HUMAN.P104	2	4	2	2	0	0	0	0	1	1					3.12707e+07	9.8631e+06	0	0	0	0	None	1
sp|Q13151|ROA0_HUMAN.K99	2	7	0	0	0	0	3	4					0.871312	0.822286	0	0	0	0	7.72074e+06	9.19178e+06	RRM	1
sp|P62899|RL31_HUMAN.I33	2	2	0	0	0	0	1	1					1	0.555724	0	0	0	0	1.21574e+07	1.13264e+07	None	1
sp|Q13283|G3BP1_HUMAN.H336	1	1	0	0	0	0	0	1						0.366628	0	0	0	0	0	9.03544e+06	None	1
sp|Q7Z478|DHX29_HUMAN.M962	2	2	0	0	0	0	1	1					1	1	0	0	0	0	1.71278e+06	1.72422e+06	None	1
sp|P51991|ROA3_HUMAN.T173	1	1	0	0	0	0	1	0					1		0	0	0	0	3.03378e+06	0	RRM	1
sp|Q9NUK0|MBNL3_HUMAN.K228	1	1	0	0	0	0	1	0					1		0	0	0	0	2.62799e+06	0	ZNF_C3H1	1
sp|Q13242|SRSF9_HUMAN.V18	2	2	0	0	0	0	1	1					1	1	0	0	0	0	945639	1.28553e+06	RRM	1
sp|P52272|HNRPM_HUMAN.Y64	4	14	3	2	0	0	5	4	0.908603	1			0.846806	0.940687	4.35061e+07	2.62114e+07	0	0	2.8167e+07	2.27217e+07	None	1
sp|Q07955|SRSF1_HUMAN.P25	2	2	1	1	0	0	0	0	1	1					7986491	7.55101e+06	0	0	0	0	RRM	1
sp|O60832|DKC1_HUMAN.M316	2	2	0	0	0	0	1	1					1	0.705622	0	0	0	0	1.23953e+07	1.33565e+07	PUA	1
sp|Q96EP5|DAZP1_HUMAN.P121	2	2	1	1	0	0	0	0	0.889736	0.583634					1.89225e+07	1.56362e+07	0	0	0	0	RRM	1
sp|Q8IUH3|RBM45_HUMAN.W55	2	2	1	1	0	0	0	0	1	1					4.93323e+06	4.51164e+06	0	0	0	0	RRM	1
sp|B7ZW38|HNRC3_HUMAN.K29;sp|P0DMR1|HNRC4_HUMAN.K29;sp|P07910|HNRPC_HUMAN.K29;sp|B2RXH8|HNRC2_HUMAN.K29;sp|O60812|HNRC1_HUMAN.K29	2	7	4	3	0	0	0	0	1	1					3.26034e+07	2.70197e+07	0	0	0	0	RRM	1
sp|O43390|HNRPR_HUMAN.G143;sp|O60506|HNRPQ_HUMAN.G140	2	2	0	0	0	0	1	1					1	1	0	0	0	0	1.13238e+06	818962	None	1
sp|Q13283|G3BP1_HUMAN.Q341	2	2	0	0	0	0	1	1					0.31261	0.342547	0	0	0	0	1.40533e+07	2.5631e+07	RRM	1
sp|P31483|TIA1_HUMAN.F253	1	1	0	0	0	0	0	1						1	0	0	0	0	0	6.571e+06	RRM	1
sp|Q14157|UBP2L_HUMAN.T23	1	1	0	0	0	0	1	0					0.645641		0	0	0	0	6345229	0	None	1
sp|P23396|RS3_HUMAN.T93	2	2	1	1	0	0	0	0	1	1					6.4096e+06	47670608	0	0	0	0	None	1
sp|P14866|HNRPL_HUMAN.P575	4	9	3	3	0	0	1	2	0.893409	0.803441			1	0.483903	3.0406e+08	3.96731e+08	0	0	2.51119e+06	3.84664e+07	RRM	1
sp|P17844|DDX5_HUMAN.E189	1	1	0	0	0	0	1	0					1		0	0	0	0	992456	0	Helicase ATP-binding	1
sp|P16989|YBOX3_HUMAN.Y192	1	1	0	0	0	0	0	1						1	0	0	0	0	0	1.50309e+06	None	1
sp|Q15056|IF4H_HUMAN.A98	1	1	0	0	0	0	0	1						0.605946	0	0	0	0	0	728451	RRM	1
sp|Q01085|TIAR_HUMAN.C35	1	1	1	0	0	0	0	0	1						2.96479e+06	0	0	0	0	0	RRM	1
sp|Q00839|HNRPU_HUMAN.M593	4	7	1	2	0	0	2	2	1	1			1	1	6.50106e+06	8.88865e+06	0	0	5.39875e+06	3.39663e+06	None	1
sp|P06748|NPM_HUMAN.C275	2	4	0	0	0	0	2	2					1	1	0	0	0	0	2.90848e+06	2.08668e+06	None	1
sp|P67809|YBOX1_HUMAN.F193	1	2	0	2	0	0	0	0		1					0	3.22627e+07	0	0	0	0	None	1
sp|P19338|NUCL_HUMAN.V2	2	2	1	1	0	0	0	0	1	1					5.66851e+06	6.35287e+06	0	0	0	0	None	1
sp|P17844|DDX5_HUMAN.C234	6	8	1	1	1	1	2	2	1	1	1	1	1	1	40814133	41231389	2.89261e+06	3.81608e+06	4.63131e+07	4.4186e+07	Helicase ATP-binding	1
sp|P62633|CNBP_HUMAN.L50	1	2	2	0	0	0	0	0	0.740228						2.90191e+07	0	0	0	0	0	None	1
sp|Q15056|IF4H_HUMAN.Y86	2	14	0	0	0	0	5	9					0.896533	1	0	0	0	0	2.69941e+07	3.06157e+07	RRM	1
sp|Q14103|HNRPD_HUMAN.G187	2	4	0	0	0	0	2	2					0.84919	1	0	0	0	0	4.24884e+06	5.3833e+06	RRM	1
sp|B7ZW38|HNRC3_HUMAN.G21;sp|P0DMR1|HNRC4_HUMAN.G21;sp|P07910|HNRPC_HUMAN.G21;sp|B2RXH8|HNRC2_HUMAN.G21;sp|O60812|HNRC1_HUMAN.G21	1	1	0	0	0	0	0	1						1	0	0	0	0	0	2.01028e+06	RRM	1
sp|P62826|RAN_HUMAN.Y155	2	2	1	1	0	0	0	0	1	1					5.2397e+06	5.18324e+06	0	0	0	0	None	1
sp|Q7Z417|NUFP2_HUMAN.C234	2	2	0	0	0	0	1	1					1	1	0	0	0	0	6534055	6133660	None	1
sp|Q92879|CELF1_HUMAN.S116	2	2	0	0	0	0	1	1					0.611255	0.368911	0	0	0	0	2.93364e+06	2.46097e+06	RRM	1
sp|Q13247|SRSF6_HUMAN.Y37	2	8	0	0	0	0	5	3					0.842462	0.839014	0	0	0	0	8.00441e+07	2.89003e+06	RRM	1
sp|P52597|HNRPF_HUMAN.S54	1	1	1	0	0	0	0	0	0.593392						24471702	0	0	0	0	0	RRM	1
sp|Q9H361|PABP3_HUMAN.F337;sp|Q4VXU2|PAP1L_HUMAN.F337;sp|P11940|PABP1_HUMAN.F337;sp|Q13310|PABP4_HUMAN.F337	2	11	0	0	0	0	4	7					0.900901	1	0	0	0	0	3.37169e+07	1.28056e+07	RRM	1
sp|P23396|RS3_HUMAN.R94	2	2	0	0	0	0	1	1					0.681842	0.614941	0	0	0	0	1.3897e+07	1.18131e+07	None	1
sp|Q9NZB2|F120A_HUMAN.C919	4	4	1	1	0	0	1	1	1	1			1	1	1.79972e+07	1.75938e+07	0	0	2.27183e+07	17407260	None	1
sp|P23246|SFPQ_HUMAN.L299	1	1	0	0	0	0	1	0					1		0	0	0	0	110957816	0	RRM	1
sp|Q9H361|PABP3_HUMAN.G234;sp|P11940|PABP1_HUMAN.G234	2	2	1	0	0	0	1	0	0.637011				1		1.87467e+07	0	0	0	652616	0	RRM	1
sp|Q32P51|RA1L2_HUMAN.V83;sp|P09651|ROA1_HUMAN.V83	1	1	0	0	0	0	0	1						1	0	0	0	0	0	1.07002e+07	RRM	1
sp|Q15427|SF3B4_HUMAN.E60	1	2	0	0	0	0	0	2						0.570583	0	0	0	0	0	2.01755e+07	RRM	1
sp|P09651|ROA1_HUMAN.Y341	3	7	1	5	0	0	1	0	1	0.623838			0.265678		3.85672e+07	8.95937e+08	0	0	99917430	0	None	1
sp|P62701|RS4X_HUMAN.I225	1	1	0	0	0	0	0	1						0.541607	0	0	0	0	0	2.02487e+06	None	1
sp|P67809|YBOX1_HUMAN.V84;sp|Q9Y2T7|YBOX2_HUMAN.V119;sp|P16989|YBOX3_HUMAN.V116	2	10	0	0	0	0	6	4					0.734499	0.575914	0	0	0	0	3.02813e+08	2.45355e+08	None	1
sp|P26599|PTBP1_HUMAN.H133	2	6	4	2	0	0	0	0	0.992631	0.971274					3.51424e+08	1.77043e+08	0	0	0	0	RRM	1
sp|P51991|ROA3_HUMAN.S43	3	4	2	1	0	0	0	1	0.471201	1				1	1.76715e+07	1.14026e+07	0	0	0	1.5919e+06	RRM	1
sp|Q9UKM9|RALY_HUMAN.Y112	1	1	1	0	0	0	0	0	1						7550408	0	0	0	0	0	None	1
sp|Q92945|FUBP2_HUMAN.H332	1	1	1	0	0	0	0	0	1						3.57742e+07	0	0	0	0	0	KH	1
sp|O00418|EF2K_HUMAN.A88	1	1	0	0	0	0	0	1						0.535039	0	0	0	0	0	1.01765e+06	None	1
sp|Q13162|PRDX4_HUMAN.G168	1	1	1	0	0	0	0	0	0.678299						42659876	0	0	0	0	0	Thioredoxin	0
sp|O43390|HNRPR_HUMAN.P411	1	2	0	2	0	0	0	0		1					0	6079276	0	0	0	0	RRM	1
sp|Q8IY67|RAVR1_HUMAN.M181	2	3	0	0	0	0	2	1					0.648878	1	0	0	0	0	1.20482e+07	3.9981e+06	RRM	1
sp|P10599|THIO_HUMAN.C73	2	2	0	0	0	0	1	1					1	1	0	0	0	0	529562	451888	Thioredoxin	1
sp|Q7KZF4|SND1_HUMAN.N566	1	1	0	1	0	0	0	0		1					0	1.12249e+07	0	0	0	0	TNase-like	1
sp|P98179|RBM3_HUMAN.N14	2	2	0	0	0	0	1	1					0.661552	0.626867	0	0	0	0	6.99719e+06	6.43298e+06	RRM	1
sp|Q6XE24|RBMS3_HUMAN.G103;sp|P29558|RBMS1_HUMAN.G104	1	1	0	0	0	0	1	0					0.514067		0	0	0	0	18498109	0	RRM	1
sp|P26599|PTBP1_HUMAN.L458	2	5	0	0	0	0	4	1					0.954088	1	0	0	0	0	5.58174e+07	1.30493e+06	RRM	1
sp|Q9BY77|PDIP3_HUMAN.S44	1	1	0	1	0	0	0	0		1					0	1.27212e+07	0	0	0	0	None	1
sp|Q96IZ5|RBM41_HUMAN.F354	1	1	0	0	0	0	1	0					1		0	0	0	0	1.09851e+06	0	RRM	1
sp|Q00341|VIGLN_HUMAN.R1141	2	2	0	0	0	0	1	1					0.776652	0.865663	0	0	0	0	2.18692e+07	2.6354e+07	KH	1
sp|P26599|PTBP1_HUMAN.F487	4	45	21	18	0	0	2	4	0.980702	0.957419			0.818083	0.785352	6.30682e+08	7.08576e+08	0	0	4.3937e+07	5.50551e+07	RRM	1
sp|Q9H361|PABP3_HUMAN.R370;sp|P11940|PABP1_HUMAN.R370	1	1	0	0	0	0	1	0					0.743969		0	0	0	0	2.18232e+06	0	RRM	1
sp|P51991|ROA3_HUMAN.K36	1	1	0	0	0	0	0	1						0.668094	0	0	0	0	0	2.31117e+07	RRM	1
sp|P07910|HNRPC_HUMAN.G51	3	9	1	0	0	0	5	3	1				0.718946	0.479113	6.84244e+06	0	0	0	6.8661e+06	3.39915e+08	RRM	1
sp|Q9GZT3|SLIRP_HUMAN.V45	1	1	1	0	0	0	0	0	0.67962						11532772	0	0	0	0	0	RRM	1
sp|P23588|IF4B_HUMAN.D169	2	2	0	0	0	0	1	1					0.600009	0.674279	0	0	0	0	8.44653e+06	7.2786e+06	RRM	1
sp|P07910|HNRPC_HUMAN.R142	1	1	1	0	0	0	0	0	0.499772						5418927	0	0	0	0	0	None	1
sp|P62701|RS4X_HUMAN.A219	1	1	0	0	0	0	0	1						1	0	0	0	0	0	3.35992e+06	None	1
sp|P35268|RL22_HUMAN.I70	2	3	1	2	0	0	0	0	1	1					4.7054e+06	1.19053e+07	0	0	0	0	None	1
sp|P07910|HNRPC_HUMAN.G72	1	1	0	0	0	0	1	0					0.427781		0	0	0	0	6.79661e+06	0	RRM	1
sp|P42704|LPPRC_HUMAN.L1288	1	1	0	0	0	0	1	0					1		0	0	0	0	796137	0	None	1
sp|P43243|MATR3_HUMAN.H499	2	2	0	0	0	0	1	1					0.51274	0.537305	0	0	0	0	25380965	2.14437e+07	RRM	1
sp|Q15366|PCBP2_HUMAN.G195	1	1	1	0	0	0	0	0	0.580428						10124168	0	0	0	0	0	None	1
sp|P62861|RS30_HUMAN.T48	3	10	1	0	0	0	6	3	0.54765				0.749	0.738987	2.42107e+07	0	0	0	4.30004e+07	1.90388e+07	None	1
sp|Q8WXF1|PSPC1_HUMAN.G118;sp|Q15233|NONO_HUMAN.G110	1	1	1	0	0	0	0	0	1						5.46758e+06	0	0	0	0	0	RRM	1
sp|Q02543|RL18A_HUMAN.L159	1	1	0	1	0	0	0	0		1					0	3.13414e+06	0	0	0	0	None	1
sp|P60866|RS20_HUMAN.L88	2	3	0	0	0	0	2	1					0.769521	1	0	0	0	0	2.20457e+07	1.54272e+07	None	1
sp|P19338|NUCL_HUMAN.G562	1	1	1	0	0	0	0	0	0.792109						75027752	0	0	0	0	0	None	1
sp|Q15717|ELAV1_HUMAN.D54	1	1	0	0	0	0	1	0					0.55906		0	0	0	0	1.54042e+06	0	RRM	1
sp|P62861|RS30_HUMAN.P47	4	10	2	2	0	0	2	4	1	0.700596			0.746453	0.714149	1.54612e+07	1.99356e+07	0	0	2.85743e+07	3.85939e+07	None	1
sp|P22626|ROA2_HUMAN.E100	1	1	0	0	0	0	1	0					1		0	0	0	0	2.78274e+07	0	RRM	1
sp|Q9NWB1|RFOX1_HUMAN.P125;sp|O43251|RFOX2_HUMAN.P129;sp|A6NFN3|RFOX3_HUMAN.P107	1	1	0	1	0	0	0	0		1					0	6.93283e+06	0	0	0	0	RRM	1
sp|Q15717|ELAV1_HUMAN.L195	2	2	1	1	0	0	0	0	0.760401	1					9.20681e+06	1.09586e+07	0	0	0	0	None	1
sp|P26599|PTBP1_HUMAN.P329	2	2	1	1	0	0	0	0	1	1					1.07524e+07	1.05973e+07	0	0	0	0	None	1
sp|A0AV96|RBM47_HUMAN.F154	2	4	0	0	0	0	1	3					1	1	0	0	0	0	6.04685e+06	1.61918e+07	RRM	1
sp|Q86SE5|RALYL_HUMAN.G50;sp|P07910|HNRPC_HUMAN.G45	2	3	2	1	0	0	0	0	1	0.605947					178230356	17449154	0	0	0	0	RRM	1
sp|Q86U38|NOP9_HUMAN.T607	2	2	1	1	0	0	0	0	0.821767	1					8.25595e+06	1.71677e+07	0	0	0	0	None	1
sp|Q9UQ80|PA2G4_HUMAN.A264	1	2	0	0	0	0	2	0					0.939352		0	0	0	0	3.01099e+06	0	None	1
sp|Q15427|SF3B4_HUMAN.V59	1	2	0	0	0	0	2	0					0.696587		0	0	0	0	16047878	0	RRM	1
sp|P22626|ROA2_HUMAN.F227	4	6	2	2	0	0	1	1	0.882799	1			1	0.615286	255513348	159567936	0	0	4.82834e+06	4.31914e+06	None	1
sp|P83731|RL24_HUMAN.L54	1	1	0	0	0	0	1	0					1		0	0	0	0	730458	0	None	1
sp|P67809|YBOX1_HUMAN.N161	1	1	0	0	0	0	1	0					0.402488		0	0	0	0	1.95625e+06	0	None	1
sp|Q9NX05|F120C_HUMAN.H347;sp|Q9NZB2|F120A_HUMAN.H272	2	4	1	3	0	0	0	0	0.417858	0.817715					40882059	7.81124e+07	0	0	0	0	None	1
sp|Q9UKM9|RALY_HUMAN.N29	1	1	0	0	0	0	0	1						0.453259	0	0	0	0	0	2.38196e+06	RRM	1
sp|P38919|IF4A3_HUMAN.Y155	1	1	0	1	0	0	0	0		1					0	20187969	0	0	0	0	Helicase ATP-binding	1
sp|P11940|PABP1_HUMAN.Y194;sp|Q13310|PABP4_HUMAN.Y194	2	19	0	0	0	0	10	9					0.962067	1	0	0	0	0	5.06244e+08	3.4404e+08	RRM	1
sp|P61978|HNRPK_HUMAN.Y449	4	8	1	3	0	0	2	2	1	0.825981			1	1	2.66771e+07	5.24838e+07	0	0	1.66344e+07	1.39835e+07	KH	1
sp|P62277|RS13_HUMAN.K76	1	1	0	0	0	0	0	1						1	0	0	0	0	0	570514	None	1
sp|Q15233|NONO_HUMAN.L76	1	1	0	0	0	0	1	0					0.757064		0	0	0	0	2.84799e+06	0	RRM	1
sp|P07910|HNRPC_HUMAN.E70	1	1	0	0	0	0	0	1						0.335828	0	0	0	0	0	25676775	RRM	1
sp|Q92841|DDX17_HUMAN.C270	4	4	1	1	0	0	1	1	1	1			1	1	7.45033e+06	8.22487e+06	0	0	6.16332e+06	9.1354e+06	Helicase ATP-binding	1
sp|O75494|SRS10_HUMAN.F13	3	5	1	0	0	0	3	1	0.529379				0.575619	1	1.26062e+07	0	0	0	4.42015e+07	1.16542e+06	RRM	1
sp|P07910|HNRPC_HUMAN.P144	2	2	1	1	0	0	0	0	1	0.860154					5.61155e+06	6983140	0	0	0	0	None	1
sp|Q13838|DX39B_HUMAN.N182	1	1	1	0	0	0	0	0	0.614652						15096279	0	0	0	0	0	Helicase ATP-binding	1
sp|O95758|PTBP3_HUMAN.L224	1	1	0	0	0	0	1	0					1		0	0	0	0	1.30977e+06	0	RRM	1
sp|P22626|ROA2_HUMAN.R12	2	2	1	1	0	0	0	0	1	1					32071251	3.20429e+07	0	0	0	0	None	1
sp|O75391|SPAG7_HUMAN.Y167	2	3	2	1	0	0	0	0	0.846645	1					9.07395e+07	75927134	0	0	0	0	None	0
sp|P14866|HNRPL_HUMAN.H587	4	5	1	1	0	0	2	1	1	1			0.789472	0.721329	93151590	89748694	0	0	3.3796e+07	15307661	None	1
sp|P52272|HNRPM_HUMAN.L87	1	1	0	0	0	0	0	1						1	0	0	0	0	0	561565	RRM	1
sp|O75534|CSDE1_HUMAN.C464	4	6	1	1	0	0	2	2	1	1			1	1	5.71271e+06	7749755	0	0	1.40768e+07	9.401e+06	None	1
sp|O60506|HNRPQ_HUMAN.F207	3	5	0	1	0	0	2	2		1			1	1	0	4.40028e+06	0	0	5.01263e+07	3.43269e+07	RRM	1
sp|Q13247|SRSF6_HUMAN.N35	2	2	0	0	0	0	1	1					0.610922	0.787541	0	0	0	0	1.23185e+07	37380050	RRM	1
sp|Q05048|CSTF1_HUMAN.Y170	2	2	0	0	0	0	1	1					0.750794	0.834257	0	0	0	0	1.75261e+06	1.85376e+06	None	1
sp|Q13151|ROA0_HUMAN.G187	1	1	0	0	0	0	1	0					0.554172		0	0	0	0	3.45237e+06	0	None	1
sp|Q00341|VIGLN_HUMAN.R520	2	2	0	0	0	0	1	1					1	0.66558	0	0	0	0	3.80218e+06	1.24366e+07	KH	1
sp|P52272|HNRPM_HUMAN.P63	1	1	0	0	0	0	0	1						1	0	0	0	0	0	3.75131e+06	None	1
sp|Q13247|SRSF6_HUMAN.R8	2	2	1	1	0	0	0	0	0.828744	1					1.26915e+07	1.66288e+07	0	0	0	0	RRM	1
sp|P42704|LPPRC_HUMAN.L546	2	2	1	1	0	0	0	0	1	1					4.1711e+06	5.28386e+06	0	0	0	0	None	1
sp|Q13283|G3BP1_HUMAN.P312	1	1	0	1	0	0	0	0		0.581096					0	1.39245e+07	0	0	0	0	None	1
sp|P09651|ROA1_HUMAN.F59	2	10	0	0	0	0	5	5					0.853897	0.935032	0	0	0	0	2.34042e+07	1.73925e+07	RRM	1
sp|Q9NZI8|IF2B1_HUMAN.R433	3	3	1	1	0	0	1	0	1	0.823088			0.460122		1.57855e+07	2.63906e+07	0	0	2470528	0	KH	1
sp|Q00839|HNRPU_HUMAN.P190	1	2	0	0	0	0	2	0					0.84542		0	0	0	0	6.6149e+06	0	None	1
sp|Q9BTD8|RBM42_HUMAN.G425	1	2	0	0	0	0	0	2						0.513708	0	0	0	0	0	9.48736e+06	RRM	1
sp|Q15365|PCBP1_HUMAN.P64	1	1	1	0	0	0	0	0	1						3.62437e+06	0	0	0	0	0	KH	1
sp|P42704|LPPRC_HUMAN.I1373	1	1	0	0	0	0	1	0					0.516057		0	0	0	0	7751777	0	None	1
sp|P67809|YBOX1_HUMAN.S102;sp|P16989|YBOX3_HUMAN.S134	1	1	1	0	0	0	0	0	0.523241						63151542	0	0	0	0	0	None	1
sp|Q86XE3|MICU3_HUMAN.A129	1	1	0	0	0	0	0	1						1	0	0	0	0	0	2.56247e+06	None	0
sp|Q8NDT2|RB15B_HUMAN.L339	1	1	0	0	0	0	0	1						1	0	0	0	0	0	551270	RRM	1
sp|Q96KR1|ZFR_HUMAN.R627	2	4	2	2	0	0	0	0	1	0.740351					2.11129e+07	3.33226e+07	0	0	0	0	None	1
sp|P23246|SFPQ_HUMAN.A464	1	1	0	0	0	0	0	1						1	0	0	0	0	0	1.43322e+06	None	1
sp|Q07955|SRSF1_HUMAN.Y82	2	3	0	0	0	0	2	1					1	0.741713	0	0	0	0	5.07241e+06	4.79225e+06	RRM	1
sp|Q92945|FUBP2_HUMAN.C176	3	3	1	0	0	0	1	1	1				1	1	7.82486e+06	0	0	0	1.27114e+06	1.54241e+06	KH	1
sp|Q16629|SRSF7_HUMAN.Y107	6	8	3	1	1	1	1	1	0.921528	0.757282	0.925466	0.862252	1	1	2.08135e+08	124824350	9.75932e+06	1.04841e+07	1.41611e+07	1.78444e+07	ZNF_CCHC	1
sp|P23396|RS3_HUMAN.R54	4	9	2	1	0	0	3	3	0.761475	0.589046			0.936508	0.756777	74318118	87284504	0	0	1.07601e+07	1.24632e+07	KH type-2	1
sp|P43243|MATR3_HUMAN.R412	2	2	1	1	0	0	0	0	1	1					1.01476e+07	2.1049e+07	0	0	0	0	RRM	1
sp|Q9BYD1|RM13_HUMAN.S79	1	1	0	0	0	0	1	0					0.589222		0	0	0	0	3.21712e+06	0	None	1
sp|P23588|IF4B_HUMAN.I166	1	1	0	0	0	0	1	0					0.466748		0	0	0	0	3.84382e+06	0	RRM	1
sp|Q9UKA9|PTBP2_HUMAN.L409	1	1	0	0	0	0	1	0					1		0	0	0	0	2.74002e+06	0	RRM	1
sp|Q9GZT3|SLIRP_HUMAN.R47	3	8	0	1	0	0	3	4		0.523494			0.841432	1	0	14147017	0	0	163999415	9.38174e+07	RRM	1
sp|P15880|RS2_HUMAN.S249	1	4	0	0	0	0	4	0					0.958491		0	0	0	0	1.60095e+07	0	None	1
sp|P23588|IF4B_HUMAN.N102	2	4	0	0	0	0	1	3					1	0.720481	0	0	0	0	983423	2.97416e+06	RRM	1
sp|P23396|RS3_HUMAN.T53	2	4	2	2	0	0	0	0	0.834718	1					8.5777e+06	9.31483e+06	0	0	0	0	KH type-2	1
sp|Q17RY0|CPEB4_HUMAN.L479;sp|Q7Z5Q1|CPEB2_HUMAN.L339;sp|Q8NE35|CPEB3_HUMAN.L448	1	1	0	0	0	0	0	1						1	0	0	0	0	0	836127	RRM	1
sp|P42704|LPPRC_HUMAN.R1387	2	2	1	0	0	0	1	0	1				1		1.17559e+07	0	0	0	1.3367e+06	0	None	1
sp|Q9HCE1|MOV10_HUMAN.L692	1	1	0	1	0	0	0	0		1					0	39733596	0	0	0	0	None	1
sp|P84103|SRSF3_HUMAN.V12	2	4	0	0	0	0	2	2					0.608217	0.756089	0	0	0	0	3.29262e+07	3.84191e+06	RRM	1
sp|Q13243|SRSF5_HUMAN.R141	2	2	1	1	0	0	0	0	1	1					7.27819e+06	17254473	0	0	0	0	RRM	1
sp|Q96AE4|FUBP1_HUMAN.C132	1	1	0	1	0	0	0	0		1					0	6.82375e+06	0	0	0	0	KH	1
sp|P67809|YBOX1_HUMAN.V86;sp|P16989|YBOX3_HUMAN.V118	1	1	0	0	0	0	1	0					1		0	0	0	0	1.13633e+06	0	None	1
sp|P98179|RBM3_HUMAN.Y129	2	2	0	0	0	0	1	1					1	0.516432	0	0	0	0	1.46164e+06	759127	None	1
sp|Q00577|PURA_HUMAN.Y253	2	2	1	1	0	0	0	0	0.769676	0.873618					2.5244e+07	3.21398e+07	0	0	0	0	None	1
sp|Q8NC51|PAIRB_HUMAN.C11	2	4	0	0	0	0	2	2					1	1	0	0	0	0	1.86452e+07	1.29671e+07	None	1
sp|Q9BUL9|RPP25_HUMAN.P133	2	2	1	1	0	0	0	0	1	1					5.5405e+06	5.88545e+06	0	0	0	0	None	1
sp|P07910|HNRPC_HUMAN.H49	4	10	3	5	0	0	1	1	0.93833	0.956461			0.416591	0.518903	1.04621e+08	1.15157e+08	0	0	1.28172e+06	1.50997e+06	RRM	1
sp|Q13148|TADBP_HUMAN.N279	2	10	0	0	0	0	6	4					0.961318	1	0	0	0	0	7.92517e+06	5.0153e+06	None	1
sp|Q9H361|PABP3_HUMAN.G336;sp|Q4VXU2|PAP1L_HUMAN.G336;sp|P11940|PABP1_HUMAN.G336;sp|Q13310|PABP4_HUMAN.G336	1	2	0	0	0	0	2	0					0.807124		0	0	0	0	6.08146e+06	0	RRM	1
sp|P14866|HNRPL_HUMAN.S530	1	1	0	0	0	0	1	0					0.606578		0	0	0	0	2.62972e+06	0	RRM	1
sp|P62841|RS15_HUMAN.K52	1	1	0	0	0	0	0	1						0.809523	0	0	0	0	0	70085684	None	1
sp|Q8TBF4|ZCRB1_HUMAN.F55	2	3	0	0	0	0	1	2					1	1	0	0	0	0	1.57476e+06	2.05032e+06	RRM	1
sp|O00541|PESC_HUMAN.S30	2	2	0	0	0	0	1	1					1	1	0	0	0	0	1.18815e+06	1.36139e+06	None	1
sp|Q9H0Z9|RBM38_HUMAN.K35	2	6	0	0	0	0	3	3					0.834097	0.62732	0	0	0	0	6.75414e+06	1.12592e+07	RRM	1
sp|Q12926|ELAV2_HUMAN.Y82;sp|P26378|ELAV4_HUMAN.Y89	2	2	1	0	0	0	0	1	1					0.412956	8.42957e+06	0	0	0	0	4.20839e+06	RRM	1
sp|P52272|HNRPM_HUMAN.G631	2	2	0	1	0	0	1	0		0.548995			0.589783		0	1.118e+07	0	0	2.34908e+06	0	None	1
sp|Q59GN2|R39L5_HUMAN.R21;sp|P62891|RL39_HUMAN.R21	1	1	0	0	0	0	1	0					1		0	0	0	0	1.43303e+06	0	None	1
sp|Q96PK6|RBM14_HUMAN.D109	1	1	0	0	0	0	0	1						1	0	0	0	0	0	1.69679e+06	RRM	1
sp|P09960|LKHA4_HUMAN.H517	1	1	1	0	0	0	0	0	1						46036469	0	0	0	0	0	None	1
sp|Q71RC2|LARP4_HUMAN.V393	1	1	0	0	0	0	1	0					1		0	0	0	0	1.85957e+06	0	None	1
sp|P62633|CNBP_HUMAN.C97	2	2	0	0	0	0	1	1					1	1	0	0	0	0	6.65086e+07	64815801	ZNF_CCHC	1
sp|P51991|ROA3_HUMAN.M158	2	11	0	0	0	0	7	4					0.838745	0.941875	0	0	0	0	4.68165e+07	3.41974e+07	RRM	1
sp|P16989|YBOX3_HUMAN.P230	1	1	0	0	0	0	1	0					0.662604		0	0	0	0	65219413	0	None	1
sp|O43390|HNRPR_HUMAN.D433	1	1	0	1	0	0	0	0		0.603272					0	33428227	0	0	0	0	None	1
sp|B7ZW38|HNRC3_HUMAN.F19;sp|P0DMR1|HNRC4_HUMAN.F19;sp|P07910|HNRPC_HUMAN.F19;sp|B2RXH8|HNRC2_HUMAN.F19;sp|O60812|HNRC1_HUMAN.F19	2	5	3	2	0	0	0	0	1	1					4.59072e+07	3.73713e+07	0	0	0	0	RRM	1
sp|P62995|TRA2B_HUMAN.Y151	1	1	1	0	0	0	0	0	1						5.6497e+06	0	0	0	0	0	RRM	1
sp|P22626|ROA2_HUMAN.F209	4	10	4	4	0	0	1	1	0.971493	1			0.680161	1	1.71367e+08	157932193	0	0	15137715	1.31329e+07	None	1
sp|P10070|GLI2_HUMAN.S219	1	1	1	0	0	0	0	0	1						6.71232e+06	0	0	0	0	0	None	0
sp|Q9NTZ6|RBM12_HUMAN.I500	2	2	0	0	0	0	1	1					1	1	0	0	0	0	1.67943e+06	910731	RRM	1
sp|Q8IWA0|WDR75_HUMAN.F285	1	1	1	0	0	0	0	0	1						10054692	0	0	0	0	0	None	1
sp|Q13243|SRSF5_HUMAN.G9	4	7	1	1	0	0	2	3	0.584422	1			0.792998	0.943278	24167020	1.13982e+07	0	0	200450486	1.02761e+08	RRM	1
sp|Q07955|SRSF1_HUMAN.F58	4	13	3	4	0	0	3	3	0.897867	0.96035			0.942832	0.703895	4.54818e+07	4.71996e+07	0	0	2.8414e+07	2.53445e+07	RRM	1
sp|P52272|HNRPM_HUMAN.Y681	4	16	3	4	0	0	4	5	0.908538	0.937167			0.948942	0.920718	6.18288e+07	110532865	0	0	3.77084e+07	2.86957e+07	RRM	1
sp|P51991|ROA3_HUMAN.G372	2	2	1	1	0	0	0	0	1	1					8384232	7.85573e+06	0	0	0	0	None	1
sp|Q96E39|RMXL1_HUMAN.A52;sp|O75526|RMXL2_HUMAN.A52;sp|Q8N7X1|RMXL3_HUMAN.A52;sp|P38159|RBMX_HUMAN.A52	2	2	0	1	0	0	0	1		1				0.588747	0	7.37995e+06	0	0	0	44451248	RRM	1
sp|Q969Z0|FAKD4_HUMAN.Y300	2	2	0	0	0	0	1	1					1	1	0	0	0	0	1.91347e+06	1.92659e+06	None	1
sp|Q9UKM9|RALY_HUMAN.R133	1	1	1	0	0	0	0	0	1						5.07552e+06	0	0	0	0	0	None	1
sp|P31943|HNRH1_HUMAN.C22	2	3	0	0	0	0	2	1					1	1	0	0	0	0	8.68408e+06	2550632	RRM	1
sp|Q9UNX3|RL26L_HUMAN.V58;sp|P61254|RL26_HUMAN.V58	1	1	0	0	0	0	0	1						0.531883	0	0	0	0	0	1.72817e+06	None	1
sp|P14866|HNRPL_HUMAN.I496	1	1	1	0	0	0	0	0	1						1.56664e+07	0	0	0	0	0	RRM	1
sp|Q8WUA2|PPIL4_HUMAN.C245	2	3	0	0	0	0	2	1					1	1	0	0	0	0	2.76698e+06	1.84396e+06	RRM	1
sp|P22626|ROA2_HUMAN.R213	2	2	1	1	0	0	0	0	1	1					5.6272e+06	8934381	0	0	0	0	None	1
sp|P51991|ROA3_HUMAN.K29	1	1	1	0	0	0	0	0	0.40696						6.91661e+06	0	0	0	0	0	None	1
sp|P22626|ROA2_HUMAN.G250	1	2	0	0	0	0	0	2						0.454088	0	0	0	0	0	6.19315e+06	None	1
sp|P49207|RL34_HUMAN.I97	2	3	0	0	0	0	2	1					0.937405	0.783406	0	0	0	0	169827002	465301081	None	1
sp|P61978|HNRPK_HUMAN.L112	1	1	0	1	0	0	0	0		1					0	12583096	0	0	0	0	None	1
sp|Q32P51|RA1L2_HUMAN.I107;sp|P09651|ROA1_HUMAN.I107	2	2	0	0	0	0	1	1					1	0.713121	0	0	0	0	1.045e+06	1.77869e+06	RRM	1
sp|Q07955|SRSF1_HUMAN.E143	1	1	0	1	0	0	0	0		1					0	17060637	0	0	0	0	RRM	1
sp|Q9BYD1|RM13_HUMAN.L97	1	1	0	0	0	0	1	0					1		0	0	0	0	512253	0	None	1
sp|P42704|LPPRC_HUMAN.P1285	1	1	0	1	0	0	0	0		1					0	20431991	0	0	0	0	None	1
sp|P23246|SFPQ_HUMAN.H369	2	7	4	3	0	0	0	0	1	1					3.73119e+07	2.93509e+07	0	0	0	0	RRM	1
sp|Q13148|TADBP_HUMAN.G278	2	2	1	1	0	0	0	0	1	1					6.39426e+06	7.51055e+06	0	0	0	0	None	1
sp|P26599|PTBP1_HUMAN.L340	3	3	1	1	0	0	0	1	1	1				1	2.0944e+07	23968594	0	0	0	1.24583e+06	RRM	1
sp|Q00577|PURA_HUMAN.L180	3	7	2	3	0	0	0	2	0.742422	0.834612				1	7.4703e+07	7.72938e+07	0	0	0	2.5113e+06	None	1
sp|Q15717|ELAV1_HUMAN.A194	1	1	1	0	0	0	0	0	1						2.54245e+06	0	0	0	0	0	None	1
sp|Q9BUY7|EFC11_HUMAN.W23	2	2	0	0	0	0	1	1					1	1	0	0	0	0	2.25026e+06	1.75099e+06	EF-hand	0
sp|P09651|ROA1_HUMAN.G211	2	2	1	1	0	0	0	0	1	1					4.87867e+06	9069102	0	0	0	0	None	1
sp|Q14103|HNRPD_HUMAN.D131	1	1	0	1	0	0	0	0		1					0	2.27747e+06	0	0	0	0	RRM	1
sp|O60506|HNRPQ_HUMAN.K371	2	4	0	0	0	0	2	2					0.904037	0.856614	0	0	0	0	5.87129e+06	2.39379e+06	RRM	1
sp|Q96AG4|LRC59_HUMAN.C48	2	4	0	0	0	0	2	2					1	1	0	0	0	0	3.20487e+06	2.69586e+06	None	1
sp|Q9H361|PABP3_HUMAN.E372;sp|P11940|PABP1_HUMAN.E372	2	2	0	0	0	0	1	1					1	0.369991	0	0	0	0	3.12983e+06	2.8254e+06	None	1
sp|P16989|YBOX3_HUMAN.P238	2	4	2	0	0	0	2	0	1				0.578284		1.33273e+07	0	0	0	3.81553e+06	0	None	1
sp|P23246|SFPQ_HUMAN.V364	1	1	1	0	0	0	0	0	0.601251						6.54653e+06	0	0	0	0	0	RRM	1
sp|P31943|HNRH1_HUMAN.N303	1	1	0	1	0	0	0	0		0.458976					0	1.05844e+07	0	0	0	0	RRM	1
sp|Q9NZB2|F120A_HUMAN.L863	1	1	0	1	0	0	0	0		1					0	6.06095e+06	0	0	0	0	None	1
sp|P62995|TRA2B_HUMAN.H107	1	1	1	0	0	0	0	0	1						6.68855e+06	0	0	0	0	0	None	1
sp|Q5T6F2|UBAP2_HUMAN.C104	2	3	0	0	0	0	2	1					1	1	0	0	0	0	1.98199e+06	1.80993e+06	None	1
sp|Q32P51|RA1L2_HUMAN.G20;sp|P09651|ROA1_HUMAN.G20	4	6	1	1	0	0	2	2	1	1			0.477724	0.641901	1.02583e+07	8.69209e+06	0	0	6.78302e+06	6.60966e+06	RRM	1
sp|P98179|RBM3_HUMAN.M64	1	1	0	0	0	0	1	0					0.708895		0	0	0	0	1.09166e+06	0	RRM	1
sp|Q16629|SRSF7_HUMAN.F54	2	2	0	0	0	0	1	1					0.568001	1	0	0	0	0	1.27364e+06	827303	RRM	1
sp|Q99729|ROAA_HUMAN.G113	3	4	0	1	0	0	2	1		1			1	1	0	3.02774e+06	0	0	3.02101e+06	2.36901e+06	RRM	1
sp|Q02543|RL18A_HUMAN.Y63	1	1	0	1	0	0	0	0		1					0	5.38971e+06	0	0	0	0	None	1
sp|P19338|NUCL_HUMAN.P401	2	2	1	1	0	0	0	0	0.714282	0.59854					1.72957e+07	19649601	0	0	0	0	RRM	1
sp|Q13151|ROA0_HUMAN.F52	1	1	0	0	0	0	0	1						1	0	0	0	0	0	734188	RRM	1
sp|P67809|YBOX1_HUMAN.Y138	2	2	0	0	0	0	1	1					0.609985	0.645357	0	0	0	0	10777589	1.42408e+07	None	1
sp|Q9H361|PABP3_HUMAN.V365;sp|P11940|PABP1_HUMAN.V365	2	2	0	0	0	0	1	1					1	0.793679	0	0	0	0	1.37506e+06	2.68342e+06	RRM	1
sp|P07910|HNRPC_HUMAN.K50	3	5	2	2	0	0	1	0	0.706201	0.917221			1		204371717	200493778	0	0	4.34245e+06	0	RRM	1
sp|Q14103|HNRPD_HUMAN.C252	2	2	1	1	0	0	0	0	1	1					5.23073e+06	6.79994e+06	0	0	0	0	RRM	1
sp|A0AV96|RBM47_HUMAN.C349	2	4	0	0	0	0	2	2					1	1	0	0	0	0	2.31206e+06	1.9964e+06	None	1
sp|Q14103|HNRPD_HUMAN.R223	2	2	1	1	0	0	0	0	1	0.670442					32336068	45353041	0	0	0	0	RRM	1
sp|P19338|NUCL_HUMAN.K467	2	2	1	0	0	0	0	1	1					1	23121495	0	0	0	0	1.38334e+06	None	1
sp|P52272|HNRPM_HUMAN.F80	6	26	8	3	2	2	5	6	0.875374	0.869221	1	0.929523	0.901915	0.80506	1.20329e+08	4.39867e+07	6.03148e+06	3.10539e+06	2.07512e+08	1.47045e+08	RRM	1
sp|P26599|PTBP1_HUMAN.F474	1	1	0	0	0	0	0	1						0.423234	0	0	0	0	0	2.60121e+06	RRM	1
sp|Q15365|PCBP1_HUMAN.C201	2	2	0	0	0	0	1	1					1	1	0	0	0	0	1.95828e+06	1.72561e+06	None	1
sp|P15880|RS2_HUMAN.R194	2	2	1	0	0	0	0	1	0.433616					0.845989	4159818	0	0	0	0	6025052	None	1
sp|Q7KZF4|SND1_HUMAN.V419	1	1	0	0	0	0	0	1						0.462543	0	0	0	0	0	1.88573e+06	TNase-like	1
sp|Q96A72|MGN2_HUMAN.F19;sp|P61326|MGN_HUMAN.F17	2	3	2	1	0	0	0	0	0.713107	1					1.64746e+07	4778889	0	0	0	0	None	1
sp|O43390|HNRPR_HUMAN.Y431	4	8	2	1	0	0	2	3	1	1			0.669645	0.574997	3.24354e+07	30924970	0	0	1.24678e+07	2.09369e+07	None	1
sp|P22626|ROA2_HUMAN.M53	2	6	0	0	0	0	3	3					0.720608	0.753277	0	0	0	0	5.92738e+07	4.50474e+07	RRM	1
sp|P26599|PTBP1_HUMAN.P81	2	4	2	2	0	0	0	0	1	1					4.72374e+07	4.73868e+07	0	0	0	0	RRM	1
sp|P98179|RBM3_HUMAN.G50	2	3	0	0	0	0	2	1					0.90279	0.532189	0	0	0	0	3.07089e+06	2.94603e+06	RRM	1
sp|Q12849|GRSF1_HUMAN.G407	1	1	0	0	0	0	0	1						1	0	0	0	0	0	2.33991e+06	RRM	1
sp|O76064|RNF8_HUMAN.A166	1	1	0	0	0	0	1	0					1		0	0	0	0	1.47263e+06	0	None	0
sp|O75533|SF3B1_HUMAN.E585	1	1	0	1	0	0	0	0		0.620062					0	5.20988e+06	0	0	0	0	None	1
sp|Q14152|EIF3A_HUMAN.Y4	2	3	1	0	0	0	0	2	1					1	1.8694e+07	0	0	0	0	3811578	None	1
sp|Q9NQ94|A1CF_HUMAN.H189;sp|Q8TBY0|RBM46_HUMAN.H194;sp|A0AV96|RBM47_HUMAN.H204	2	2	0	0	0	0	1	1					1	0.779543	0	0	0	0	3.67026e+06	1.2628e+06	RRM	1
sp|Q01130|SRSF2_HUMAN.Y23	4	8	3	2	1	2	0	0	0.826314	0.883001	0.89502	0.963696			56053101	41150173	6.4816e+06	8.89443e+06	0	0	RRM	1
sp|P43243|MATR3_HUMAN.R530	1	1	0	0	0	0	1	0					1		0	0	0	0	424956	0	RRM	1
sp|O43823|AKAP8_HUMAN.R387	2	2	1	1	0	0	0	0	0.584606	0.66762					4.30414e+07	53092695	0	0	0	0	None	1
sp|Q96E39|RMXL1_HUMAN.P209;sp|P38159|RBMX_HUMAN.P209	1	1	1	0	0	0	0	0	1						7.88195e+06	0	0	0	0	0	None	1
sp|P26599|PTBP1_HUMAN.K428	1	1	1	0	0	0	0	0	0.639053						9.36398e+06	0	0	0	0	0	None	1
sp|Q13148|TADBP_HUMAN.W113	6	14	2	3	1	1	4	3	0.786312	0.945414	1	1	1	0.840742	1.98544e+08	1.64341e+08	6150750	8.13546e+06	1.03853e+07	8.63314e+06	RRM	1
sp|P31943|HNRH1_HUMAN.L18	1	1	1	0	0	0	0	0	1						2.2768e+07	0	0	0	0	0	RRM	1
sp|Q14671|PUM1_HUMAN.Y1154;sp|Q8TB72|PUM2_HUMAN.Y1034	2	2	0	0	0	0	1	1					0.726715	0.725493	0	0	0	0	4.82424e+06	3.82488e+06	PUM-HD	1
sp|Q6P5R6|RL22L_HUMAN.K78;sp|P35268|RL22_HUMAN.K84	1	1	1	0	0	0	0	0	1						21859458	0	0	0	0	0	None	1
sp|P15880|RS2_HUMAN.W256	1	1	0	0	0	0	1	0					1		0	0	0	0	1.41821e+06	0	None	1
sp|Q9NZI8|IF2B1_HUMAN.L4	1	1	0	0	0	0	1	0					0.744959		0	0	0	0	9.54821e+06	0	RRM	1
sp|Q9UHX1|PUF60_HUMAN.Y137	2	5	0	0	0	0	2	3					0.828723	1	0	0	0	0	6.21441e+06	7.7037e+06	RRM	1
sp|Q9Y6M1|IF2B2_HUMAN.G287	1	1	0	0	0	0	0	1						1	0	0	0	0	0	1.35175e+06	KH	1
sp|P22626|ROA2_HUMAN.E142	2	3	0	0	0	0	1	2					1	1	0	0	0	0	1.24909e+06	2.1991e+06	RRM	1
sp|Q8NDT2|RB15B_HUMAN.N338	2	2	0	0	0	0	1	1					0.904728	1	0	0	0	0	12977257	624317	RRM	1
sp|P62841|RS15_HUMAN.G48	1	1	0	0	0	0	1	0					0.653441		0	0	0	0	429143792	0	None	1
sp|Q01085|TIAR_HUMAN.G241;sp|P31483|TIA1_HUMAN.G250	1	1	0	0	0	0	1	0					1		0	0	0	0	55188405	0	RRM	1
sp|Q9UKM9|RALY_HUMAN.S8	2	2	0	0	0	0	1	1					0.787486	0.500496	0	0	0	0	7796103	1.1069e+07	None	1
sp|P98179|RBM3_HUMAN.R121	2	3	2	1	0	0	0	0	1	1					65246945	2.41738e+07	0	0	0	0	None	1
sp|Q92945|FUBP2_HUMAN.I477	2	2	1	1	0	0	0	0	0.642562	0.72374					8.94053e+06	7492987	0	0	0	0	KH	1
sp|Q9NRW3|ABC3C_HUMAN.Y13	2	4	0	0	0	0	2	2					1	1	0	0	0	0	6.30949e+06	6.65019e+06	None	1
sp|O00411|RPOM_HUMAN.C413	2	4	0	0	0	0	2	2					1	1	0	0	0	0	5.31807e+06	3.93038e+06	None	1
sp|Q15717|ELAV1_HUMAN.L51	1	1	0	0	0	0	0	1						0.298516	0	0	0	0	0	1.95228e+07	RRM	1
sp|P07910|HNRPC_HUMAN.F37	1	1	0	0	0	0	1	0					0.630283		0	0	0	0	1.11651e+06	0	RRM	1
sp|Q13283|G3BP1_HUMAN.R314	1	1	1	0	0	0	0	0	0.360388						8.87892e+06	0	0	0	0	0	None	1
sp|Q6UB99|ANR11_HUMAN.K1540	1	1	0	0	0	0	0	1						1	0	0	0	0	0	772651	None	0
sp|O60506|HNRPQ_HUMAN.L275	1	1	0	1	0	0	0	0		1					0	4.12152e+06	0	0	0	0	RRM	1
sp|P98179|RBM3_HUMAN.L13	1	1	0	0	0	0	0	1						1	0	0	0	0	0	3.07728e+06	RRM	1
sp|O00148|DX39A_HUMAN.C164	2	4	0	0	0	0	2	2					1	1	0	0	0	0	6.26187e+06	4.87548e+06	Helicase ATP-binding	1
sp|Q96EP5|DAZP1_HUMAN.C85	6	7	1	1	1	2	1	1	1	1	1	1	1	1	8.5868e+06	1.28258e+07	2.06806e+07	2.1603e+07	4.03165e+06	2.97047e+06	RRM	1
sp|Q96E39|RMXL1_HUMAN.R202;sp|P38159|RBMX_HUMAN.R202	1	1	0	1	0	0	0	0		1					0	2.57033e+07	0	0	0	0	None	1
sp|Q9NQ39|RS10L_HUMAN.K150;sp|P46783|RS10_HUMAN.K139	2	2	0	0	0	0	1	1					0.594448	0.532717	0	0	0	0	4.14042e+06	5.46999e+06	None	1
sp|Q9NZI8|IF2B1_HUMAN.A209	2	2	0	0	0	0	1	1					0.716099	1	0	0	0	0	1.49984e+06	1.46186e+06	KH	1
sp|P26639|SYTC_HUMAN.C107	1	1	0	0	0	0	0	1						1	0	0	0	0	0	379706	TGS	1
sp|Q5JNZ5|RS26L_HUMAN.N43;sp|P62854|RS26_HUMAN.N43	2	3	1	2	0	0	0	0	0.59063	0.472488					57467363	7.15321e+07	0	0	0	0	None	1
sp|Q9UNS1|TIM_HUMAN.S519	2	4	0	0	0	0	2	2					1	1	0	0	0	0	4.56487e+06	5.67976e+06	None	0
sp|Q86V81|THOC4_HUMAN.R141	1	1	0	0	0	0	1	0					0.558383		0	0	0	0	1.94172e+06	0	RRM	1
sp|Q5JNZ5|RS26L_HUMAN.L71;sp|P62854|RS26_HUMAN.L71	2	2	0	0	0	0	1	1					0.680344	1	0	0	0	0	1607616	1.25056e+06	None	1
sp|O75821|EIF3G_HUMAN.Y269	2	2	1	1	0	0	0	0	0.691474	0.357622					109725756	117237959	0	0	0	0	None	1
sp|Q86V81|THOC4_HUMAN.Y250	1	1	0	0	0	0	1	0					1		0	0	0	0	889485	0	None	1
sp|P16989|YBOX3_HUMAN.H241	1	2	0	0	0	0	2	0					0.83528		0	0	0	0	6104580	0	None	1
sp|Q9H307|PININ_HUMAN.R32	2	3	0	0	0	0	2	1					0.894774	1	0	0	0	0	1.10279e+07	3.11482e+06	Coiled coil	1
sp|Q32P51|RA1L2_HUMAN.D139;sp|P09651|ROA1_HUMAN.D139	1	1	0	0	0	0	1	0					0.675855		0	0	0	0	945344	0	RRM	1
sp|Q13148|TADBP_HUMAN.N265	1	1	1	0	0	0	0	0	0.534236						1.52965e+07	0	0	0	0	0	None	1
sp|O43390|HNRPR_HUMAN.L373	2	16	0	0	0	0	7	9					0.617547	0.760389	0	0	0	0	2.25349e+08	2.18954e+08	RRM	1
sp|P61978|HNRPK_HUMAN.G197	1	1	1	0	0	0	0	0	1						7.49266e+06	0	0	0	0	0	KH	1
sp|P42704|LPPRC_HUMAN.S539	4	8	1	3	0	0	2	2	0.757334	0.903265			0.856957	0.579095	1.25306e+07	3.0957e+07	0	0	3.51642e+06	1.9477e+06	None	1
sp|Q15717|ELAV1_HUMAN.V139	1	1	0	0	0	0	1	0					0.622924		0	0	0	0	1.60695e+07	0	RRM	1
sp|O43390|HNRPR_HUMAN.F249;sp|O60506|HNRPQ_HUMAN.F246	1	2	0	0	0	0	2	0					0.608315		0	0	0	0	2.01555e+07	0	RRM	1
sp|Q9H361|PABP3_HUMAN.P362;sp|P11940|PABP1_HUMAN.P362	2	4	2	2	0	0	0	0	1	1					45588552	7.37944e+07	0	0	0	0	RRM	1
sp|Q86V81|THOC4_HUMAN.G98	2	2	1	1	0	0	0	0	0.51663	0.781365					5.20044e+06	7.46859e+06	0	0	0	0	None	1
sp|P46781|RS9_HUMAN.K139	1	1	0	0	0	0	1	0					0.501906		0	0	0	0	2.59723e+06	0	S4 RNA-binding	1
sp|P22626|ROA2_HUMAN.Q148	3	8	0	1	0	0	4	3		0.641589			0.960954	0.836893	0	11336844	0	0	1.36497e+07	1.56533e+07	RRM	1
sp|P49458|SRP09_HUMAN.C48	4	6	1	1	0	0	2	2	1	1			1	1	4878707	1.01359e+07	0	0	8.27375e+06	7.67084e+06	None	1
sp|B7ZW38|HNRC3_HUMAN.K89;sp|P0DMR1|HNRC4_HUMAN.K89;sp|O60812|HNRC1_HUMAN.K89	1	1	0	1	0	0	0	0		0.672209					0	3.21143e+07	0	0	0	0	None	1
sp|P13010|XRCC5_HUMAN.N402	1	2	0	2	0	0	0	0		0.75988					0	44335372	0	0	0	0	None	1
sp|Q13148|TADBP_HUMAN.P112	1	1	0	0	0	1	0	0				1			0	0	0	1.94941e+06	0	0	RRM	1
sp|P11940|PABP1_HUMAN.Y291	3	5	2	2	0	0	1	0	1	0.932877			0.402355		4.54936e+07	51405727	0	0	7264120	0	None	1
sp|P51991|ROA3_HUMAN.E159	2	5	0	0	0	0	2	3					0.804099	0.646279	0	0	0	0	2.24798e+07	3.38142e+07	RRM	1
sp|Q15717|ELAV1_HUMAN.A150	2	3	0	0	0	0	1	2					1	0.578084	0	0	0	0	4.65004e+06	3.61904e+06	RRM	1
sp|P19338|NUCL_HUMAN.P303	1	1	0	0	0	0	0	1						0.562325	0	0	0	0	0	2.27551e+06	None	1
sp|Q15717|ELAV1_HUMAN.F151	1	1	0	0	0	0	0	1						0.75225	0	0	0	0	0	1.60513e+07	RRM	1
sp|Q15717|ELAV1_HUMAN.L61	2	4	0	0	0	0	2	2					0.576836	0.455017	0	0	0	0	7.13765e+06	7.98803e+06	RRM	1
sp|P22626|ROA2_HUMAN.R153	3	6	2	3	0	0	0	1	0.837322	0.891811				1	150951484	254529533	0	0	0	2.07084e+06	RRM	1
sp|P42704|LPPRC_HUMAN.L1140	1	1	0	1	0	0	0	0		1					0	64508357	0	0	0	0	None	1
sp|Q96AE4|FUBP1_HUMAN.V287	1	1	0	1	0	0	0	0		1					0	55319680	0	0	0	0	KH	1
sp|Q8NF91|SYNE1_HUMAN.L1430	1	1	0	0	0	0	0	1						1	0	0	0	0	0	5.38879e+06	Coiled coil	1
sp|P23396|RS3_HUMAN.S104	2	2	1	1	0	0	0	0	1	1					58206661	73190304	0	0	0	0	None	1
sp|P23588|IF4B_HUMAN.Y141	1	1	0	0	0	0	1	0					1		0	0	0	0	531513	0	RRM	1
sp|P14866|HNRPL_HUMAN.Y387	2	9	0	0	0	0	5	4					1	0.959001	0	0	0	0	3.08541e+08	2.69148e+08	RRM	1
sp|O43390|HNRPR_HUMAN.D413	2	4	1	3	0	0	0	0	0.519664	0.744993					4.85866e+06	6.61864e+07	0	0	0	0	None	1
sp|P42704|LPPRC_HUMAN.P1375	2	3	0	0	0	0	1	2					0.534884	0.335709	0	0	0	0	7321207	88057766	None	1
sp|Q9H0Z9|RBM38_HUMAN.I36;sp|Q9BX46|RBM24_HUMAN.I13	2	5	0	0	0	0	3	2					0.849773	0.940481	0	0	0	0	3.46685e+07	3.75606e+07	RRM	1
sp|Q32P51|RA1L2_HUMAN.R284;sp|P09651|ROA1_HUMAN.R336	1	1	1	0	0	0	0	0	0.518905						3.86898e+07	0	0	0	0	0	None	1
sp|P61978|HNRPK_HUMAN.M321	2	2	0	0	0	0	1	1					0.504954	0.521952	0	0	0	0	3.02509e+06	1.99878e+06	None	1
sp|Q96PU8|QKI_HUMAN.G100	2	2	0	0	0	0	1	1					1	1	0	0	0	0	1.49341e+06	678486	None	1
sp|P62753|RS6_HUMAN.V180	1	2	0	0	0	0	2	0					1		0	0	0	0	1.03038e+07	0	None	1
sp|P15880|RS2_HUMAN.I155	1	1	0	1	0	0	0	0		1					0	9.53388e+06	0	0	0	0	S5 DRBM	1
sp|Q9Y580|RBM7_HUMAN.Q51	2	2	0	0	0	0	1	1					0.565304	0.273131	0	0	0	0	1.9172e+06	2.83141e+06	RRM	1
sp|P31942|HNRH3_HUMAN.R104	1	1	1	0	0	0	0	0	1						3.37165e+06	0	0	0	0	0	None	1
sp|Q9UKA9|PTBP2_HUMAN.F439;sp|P26599|PTBP1_HUMAN.F438;sp|O95758|PTBP3_HUMAN.F459	2	3	1	2	0	0	0	0	1	1					42503901	5.66951e+07	0	0	0	0	None	1
sp|P07910|HNRPC_HUMAN.I43	2	6	0	0	0	0	4	2					0.441459	0.647863	0	0	0	0	163038726	2.53141e+07	RRM	1
sp|P19338|NUCL_HUMAN.G611	2	2	0	0	0	0	1	1					0.62752	0.582075	0	0	0	0	94291612	121020840	RRM	1
sp|P23588|IF4B_HUMAN.S131	1	1	1	0	0	0	0	0	0.522256						60936179	0	0	0	0	0	RRM	1
sp|Q7KZF4|SND1_HUMAN.K193	1	1	0	0	0	0	1	0					1		0	0	0	0	851355	0	TNase-like	1
sp|Q01085|TIAR_HUMAN.V99	1	1	0	0	0	0	0	1						0.385019	0	0	0	0	0	40730727	RRM	1
sp|Q9Y580|RBM7_HUMAN.T11	2	2	0	0	0	0	1	1					1	1	0	0	0	0	7698387	8.35432e+06	RRM	1
sp|Q92841|DDX17_HUMAN.T475;sp|P17844|DDX5_HUMAN.T398	1	1	1	0	0	0	0	0	1						4.27887e+06	0	0	0	0	0	Helicase C-terminal	1
sp|Q01130|SRSF2_HUMAN.T22	2	12	6	6	0	0	0	0	0.951757	0.944379					1.28289e+08	1.79221e+08	0	0	0	0	RRM	1
sp|Q9NZI8|IF2B1_HUMAN.E11	2	2	1	1	0	0	0	0	1	1					7.50604e+06	11302602	0	0	0	0	RRM	1
sp|O15156|ZBT7B_HUMAN.T37	1	1	0	0	0	0	0	1						1	0	0	0	0	0	1.06818e+06	BTB	0
sp|O43390|HNRPR_HUMAN.L248;sp|O60506|HNRPQ_HUMAN.L245	2	9	0	0	0	0	3	6					0.787827	0.825677	0	0	0	0	2.739e+08	2.80152e+08	RRM	1
sp|P42704|LPPRC_HUMAN.W925	2	16	0	0	0	0	8	8					1	0.95219	0	0	0	0	1.63812e+08	9.47363e+07	None	1
sp|P51991|ROA3_HUMAN.Y364	1	1	0	1	0	0	0	0		1					0	14530649	0	0	0	0	None	1
sp|P17844|DDX5_HUMAN.C191	1	1	0	0	0	0	0	1						1	0	0	0	0	0	899042	Helicase ATP-binding	1
sp|Q92879|CELF1_HUMAN.D144;sp|O95319|CELF2_HUMAN.D168	1	1	1	0	0	0	0	0	0.627114						9.36271e+06	0	0	0	0	0	RRM	1
sp|Q5JNZ5|RS26L_HUMAN.V45;sp|P62854|RS26_HUMAN.V45	2	4	0	0	0	0	2	2					0.755062	0.706073	0	0	0	0	4.22136e+06	3.86708e+06	None	1
sp|Q7KZF4|SND1_HUMAN.F535	2	3	0	0	0	0	1	2					1	0.758492	0	0	0	0	1.32615e+06	3.16976e+06	TNase-like	1
sp|Q14103|HNRPD_HUMAN.F227	4	32	6	6	0	0	10	10	1	1			0.770009	0.79332	5.21854e+07	55326514	0	0	6.96689e+07	1.5081e+08	RRM	1
sp|P52272|HNRPM_HUMAN.G113	1	1	0	0	0	0	1	0					1		0	0	0	0	1.51402e+06	0	RRM	1
sp|Q8IY67|RAVR1_HUMAN.Y86	2	2	0	0	0	0	1	1					1	1	0	0	0	0	7.54915e+06	4.50355e+06	RRM	1
sp|P52597|HNRPF_HUMAN.Y298	4	10	3	4	0	2	1	0	0.861968	0.959631		0.916213	0.533704		2.74828e+08	2.18512e+08	0	1.1721e+08	10120824	0	RRM	1
sp|Q86V81|THOC4_HUMAN.W87	1	1	1	0	0	0	0	0	1						2.19808e+07	0	0	0	0	0	None	1
sp|Q13595|TRA2A_HUMAN.G147	2	2	1	1	0	0	0	0	1	1					1.1135e+07	1.52852e+07	0	0	0	0	RRM	1
sp|P26599|PTBP1_HUMAN.I406	2	3	0	0	0	0	1	2					0.893776	0.68212	0	0	0	0	2.69479e+06	7.55948e+07	RRM	1
sp|O95758|PTBP3_HUMAN.Q442	1	1	0	0	0	0	1	0					0.640313		0	0	0	0	1.27372e+06	0	None	1
sp|P62995|TRA2B_HUMAN.A162	1	1	0	1	0	0	0	0		1					0	9.40592e+06	0	0	0	0	RRM	1
sp|P67809|YBOX1_HUMAN.V109;sp|P16989|YBOX3_HUMAN.V141	2	2	1	0	0	0	0	1	1					0.655135	1.15277e+07	0	0	0	0	5798029	None	1
sp|O60506|HNRPQ_HUMAN.G167	3	3	1	1	0	0	0	1	1	1				0.618908	6322718	4.97677e+06	0	0	0	2.50817e+06	RRM	1
sp|P26599|PTBP1_HUMAN.K489;sp|O95758|PTBP3_HUMAN.K510	2	2	1	1	0	0	0	0	1	1					2.77338e+06	3.53572e+06	0	0	0	0	RRM	1
sp|P67809|YBOX1_HUMAN.H87;sp|Q9Y2T7|YBOX2_HUMAN.H122;sp|P16989|YBOX3_HUMAN.H119	2	7	0	0	0	0	4	3					0.883296	0.6943	0	0	0	0	1.40296e+08	8.62536e+07	None	1
sp|P84103|SRSF3_HUMAN.T24	1	1	0	1	0	0	0	0		0.424148					0	9618462	0	0	0	0	RRM	1
sp|O15315|RA51B_HUMAN.M1	1	1	0	1	0	0	0	0		1					0	1.06139e+07	0	0	0	0	None	0
sp|P52272|HNRPM_HUMAN.T76	4	13	3	4	0	0	3	3	0.922942	0.936393			0.92698	0.705682	2.80995e+07	3.19724e+07	0	0	6.77612e+06	6.01657e+06	RRM	1
sp|O75821|EIF3G_HUMAN.G281	2	2	0	0	0	0	1	1					0.556838	1	0	0	0	0	7.6202e+06	1.17433e+07	None	1
sp|P26599|PTBP1_HUMAN.A234	2	2	1	1	0	0	0	0	1	1					1.36119e+07	12601712	0	0	0	0	RRM	1
sp|P67809|YBOX1_HUMAN.K98;sp|P16989|YBOX3_HUMAN.K130	2	2	0	0	0	0	1	1					0.548672	1	0	0	0	0	1.62575e+07	7.83903e+06	None	1
sp|Q9NZB2|F120A_HUMAN.H853	2	2	1	1	0	0	0	0	1	1					3.70211e+06	6.57314e+06	0	0	0	0	None	1
sp|Q8TED0|UTP15_HUMAN.H420	2	3	0	0	0	0	1	2					1	1	0	0	0	0	1.47396e+06	2.22701e+06	None	1
sp|Q96I24|FUBP3_HUMAN.V285;sp|Q92945|FUBP2_HUMAN.V354;sp|Q96AE4|FUBP1_HUMAN.V307	1	1	0	0	0	0	0	1						0.608867	0	0	0	0	0	1.66906e+06	KH	1
sp|Q92841|DDX17_HUMAN.I297;sp|P17844|DDX5_HUMAN.I220	1	1	1	0	0	0	0	0	1						1.29039e+07	0	0	0	0	0	Helicase ATP-binding	1
sp|P22626|ROA2_HUMAN.F24	4	26	8	7	0	0	5	6	0.859678	0.733463			0.633036	0.850084	3.79437e+08	4.38144e+08	0	0	1.32156e+07	2.04006e+07	RRM	1
sp|Q9HC36|MRM3_HUMAN.M108	2	7	0	0	0	0	4	3					1	1	0	0	0	0	2.71041e+07	21746643	None	1
sp|P23396|RS3_HUMAN.R124	2	2	0	1	0	0	1	0		0.508641			1		0	10257901	0	0	946986	0	None	1
sp|P19338|NUCL_HUMAN.G430	1	1	0	0	0	0	0	1						0.793512	0	0	0	0	0	1.24887e+06	RRM	1
sp|Q07955|SRSF1_HUMAN.R85	1	1	0	0	0	0	0	1						0.638308	0	0	0	0	0	3.97034e+06	RRM	1
sp|Q9Y6G3|RM42_HUMAN.M115	2	3	0	0	0	0	1	2					0.511688	0.804072	0	0	0	0	1.11294e+06	1.72143e+06	None	1
sp|O95478|NSA2_HUMAN.C193	2	4	0	0	0	0	2	2					1	1	0	0	0	0	1.08328e+07	1.03234e+07	None	1
sp|P52272|HNRPM_HUMAN.G96	1	1	0	0	0	0	0	1						1	0	0	0	0	0	866613	RRM	1
sp|P07910|HNRPC_HUMAN.F19	2	23	0	0	0	0	10	13					0.803545	0.746874	0	0	0	0	8.57325e+07	1.41732e+08	RRM	1
sp|Q08170|SRSF4_HUMAN.N35	2	2	0	0	0	0	1	1					0.748086	0.682093	0	0	0	0	1.7026e+07	1.08969e+06	RRM	1
sp|Q15434|RBMS2_HUMAN.V102	1	1	0	0	0	0	1	0					1		0	0	0	0	1.55794e+06	0	RRM	1
sp|P23246|SFPQ_HUMAN.L304	2	4	0	0	0	0	2	2					0.787175	0.897292	0	0	0	0	4.7389e+06	385424781	RRM	1
sp|Q86TG7|PEG10_HUMAN.G276	1	1	0	1	0	0	0	0		0.643283					0	18771486	0	0	0	0	None	1
sp|Q13838|DX39B_HUMAN.G151	2	2	0	0	0	0	1	1					1	1	0	0	0	0	998228	668494	Helicase ATP-binding	1
sp|P17844|DDX5_HUMAN.G31	2	2	1	1	0	0	0	0	0.874805	1					11400049	8.05618e+06	0	0	0	0	None	1
sp|P09651|ROA1_HUMAN.S364	1	1	1	0	0	0	0	0	0.569874						46292058	0	0	0	0	0	None	1
sp|P84103|SRSF3_HUMAN.R90	2	7	2	5	0	0	0	0	0.669677	0.845354					2.66336e+07	3.9925e+07	0	0	0	0	None	1
sp|O75534|CSDE1_HUMAN.F50	2	6	0	0	0	0	2	4					0.782394	0.734792	0	0	0	0	2.79586e+07	3.95578e+07	None	1
sp|Q15717|ELAV1_HUMAN.N25	1	1	0	0	0	0	1	0					1		0	0	0	0	408821	0	RRM	1
sp|Q9Y2R5|RT17_HUMAN.Y38	2	3	0	0	0	0	2	1					0.804209	0.522676	0	0	0	0	4.71491e+06	3.73657e+06	None	1
sp|O00425|IF2B3_HUMAN.C194	3	3	0	1	0	0	1	1		1			1	1	0	6.88636e+06	0	0	10079391	9.47959e+06	None	1
sp|Q13283|G3BP1_HUMAN.F382	4	14	3	4	0	0	6	1	1	0.91505			0.821193	1	3.358e+07	4.31656e+07	0	0	9.6827e+06	1.10863e+06	RRM	1
sp|P19338|NUCL_HUMAN.G559	2	10	3	7	0	0	0	0	0.987752	0.92937					3.70767e+07	1.58144e+08	0	0	0	0	RRM	1
sp|P62081|RS7_HUMAN.S119	2	2	0	0	0	0	1	1					0.895773	0.67008	0	0	0	0	59410738	133859254	None	1
sp|O43390|HNRPR_HUMAN.P282	2	2	1	1	0	0	0	0	1	1					5.597e+06	3370988	0	0	0	0	RRM	1
sp|Q13838|DX39B_HUMAN.S153	2	2	0	0	0	0	1	1					1	1	0	0	0	0	937572	1.02584e+06	Helicase ATP-binding	1
sp|Q9UKM9|RALY_HUMAN.N20	2	2	0	0	0	0	1	1					1	1	0	0	0	0	916183	1.84411e+06	None	1
sp|Q15366|PCBP2_HUMAN.K115	2	2	1	1	0	0	0	0	1	1					6.27858e+06	5.99326e+06	0	0	0	0	KH	1
sp|Q13151|ROA0_HUMAN.L100	1	1	0	0	0	0	1	0					0.605897		0	0	0	0	1.2021e+06	0	RRM	1
sp|P07910|HNRPC_HUMAN.D71	2	2	0	0	0	0	1	1					0.271769	1	0	0	0	0	26321788	4.00351e+06	RRM	1
sp|Q9BUL9|RPP25_HUMAN.C70	1	1	0	0	0	0	1	0					1		0	0	0	0	1.65021e+06	0	None	1
sp|P07910|HNRPC_HUMAN.N15	2	4	0	0	0	0	2	2					0.895688	1	0	0	0	0	1.12439e+06	2.2671e+06	None	1
sp|O60506|HNRPQ_HUMAN.K297	2	4	2	2	0	0	0	0	1	0.783508					9.70177e+06	1.13368e+07	0	0	0	0	RRM	1
sp|Q96QE5|TEFM_HUMAN.F175	1	1	0	1	0	0	0	0		0.511999					0	6.47735e+06	0	0	0	0	None	1
sp|Q6ZN04|MEX3B_HUMAN.E107	1	1	0	0	0	0	0	1						0.690353	0	0	0	0	0	2.96572e+06	KH	1
sp|P19338|NUCL_HUMAN.R457	1	1	1	0	0	0	0	0	1						30544895	0	0	0	0	0	RRM	1
sp|P22626|ROA2_HUMAN.F256	1	1	1	0	0	0	0	0	0.762482						1.12699e+07	0	0	0	0	0	None	1
sp|P67809|YBOX1_HUMAN.R146	1	1	0	0	0	0	0	1						0.606489	0	0	0	0	0	3.48812e+07	None	1
sp|Q15717|ELAV1_HUMAN.V66	2	4	0	0	0	0	3	1					0.610261	1	0	0	0	0	76628919	867048	RRM	1
sp|P84103|SRSF3_HUMAN.W40	4	8	3	3	0	0	1	1	1	0.833333			1	0.618935	1.64487e+08	2.21997e+08	0	0	47039570	2.48289e+06	RRM	1
sp|P14866|HNRPL_HUMAN.P168	2	2	1	1	0	0	0	0	1	1					9.69986e+06	1.36496e+07	0	0	0	0	RRM	1
sp|Q96EP5|DAZP1_HUMAN.C124	2	2	1	1	0	0	0	0	1	1					5.96727e+06	7.40883e+06	0	0	0	0	RRM	1
sp|Q96GW9|SYMM_HUMAN.L575	2	2	0	0	0	0	1	1					1	0.689151	0	0	0	0	1.81836e+06	1.70965e+06	None	0
sp|P51991|ROA3_HUMAN.G361	2	2	1	1	0	0	0	0	0.683742	1					1.51169e+07	17903053	0	0	0	0	None	1
sp|P23396|RS3_HUMAN.Y87	4	14	0	1	0	2	5	6		1		1	1	0.991597	0	5.80476e+06	0	5.16889e+06	4.13139e+07	4.12754e+07	KH type-2	1
sp|P62633|CNBP_HUMAN.F45	3	8	2	4	0	0	0	2	0.781489	0.804878				1	1.22459e+07	4.97872e+07	0	0	0	2.35706e+06	None	1
sp|Q8N983|RM43_HUMAN.C71	2	5	0	0	0	0	3	2					1	1	0	0	0	0	5.82684e+06	4.16678e+06	None	1
sp|P62081|RS7_HUMAN.T123	2	3	0	0	0	0	1	2					1	0.616463	0	0	0	0	4.98928e+06	7.47253e+06	None	1
sp|Q99418|CYH2_HUMAN.G105;sp|Q9UIA0|CYH4_HUMAN.G105	1	1	0	0	0	0	1	0					1		0	0	0	0	564302	0	SEC7	0
sp|P62273|RS29_HUMAN.Y7	1	1	0	0	0	0	1	0					0.650795		0	0	0	0	2.66598e+06	0	None	0
sp|P07910|HNRPC_HUMAN.N62	1	1	0	0	0	0	0	1						0.53786	0	0	0	0	0	1.84046e+06	RRM	1
sp|Q13595|TRA2A_HUMAN.S159	2	3	1	2	0	0	0	0	0.626843	1					17323530	2.78391e+07	0	0	0	0	RRM	1
sp|Q07955|SRSF1_HUMAN.L84	2	2	0	0	0	0	1	1					0.611907	0.728509	0	0	0	0	1.07926e+06	2.71451e+06	RRM	1
sp|O00425|IF2B3_HUMAN.K483	1	1	0	1	0	0	0	0		1					0	9.396e+06	0	0	0	0	None	1
sp|P14866|HNRPL_HUMAN.C260	4	4	1	1	0	0	1	1	1	1			1	1	1.88708e+07	2.49335e+07	0	0	1.98495e+06	1.88264e+06	RRM	1
sp|Q10469|MGAT2_HUMAN.P367	1	1	0	0	0	0	0	1						1	0	0	0	0	0	1.97899e+06	None	0
sp|Q32P51|RA1L2_HUMAN.F23;sp|P09651|ROA1_HUMAN.F23	5	65	23	25	9	7	1	0	0.954771	0.94131	0.82873	0.851009	0.798724		1.00094e+09	7.61937e+08	3.61332e+08	4.83679e+08	1.38775e+06	0	RRM	1
sp|Q32P51|RA1L2_HUMAN.F17;sp|P09651|ROA1_HUMAN.F17	4	6	1	1	0	0	3	1	1	0.668888			0.582101	0.560176	4.72659e+06	6.01201e+06	0	0	3970319	1.66406e+06	RRM	1
sp|Q15717|ELAV1_HUMAN.S41	1	1	0	0	0	0	1	0					0.556115		0	0	0	0	9.57016e+06	0	RRM	1
sp|P50914|RL14_HUMAN.D32	2	2	1	1	0	0	0	0	1	1					5.00237e+06	6.32066e+06	0	0	0	0	None	1
sp|P31943|HNRH1_HUMAN.H178;sp|P55795|HNRH2_HUMAN.H178	2	6	2	4	0	0	0	0	0.696316	0.658362					9.71827e+07	730555733	0	0	0	0	RRM	1
sp|Q8WXF1|PSPC1_HUMAN.R83	2	2	0	0	0	0	1	1					0.486566	1	0	0	0	0	6.67218e+06	5.27957e+06	RRM	1
sp|Q00341|VIGLN_HUMAN.H376	1	1	0	0	0	0	0	1						0.594111	0	0	0	0	0	1.04859e+06	KH	1
sp|P29558|RBMS1_HUMAN.F107	1	1	0	0	0	0	0	1						1	0	0	0	0	0	2.60328e+06	RRM	1
sp|Q00839|HNRPU_HUMAN.P560	1	1	0	0	0	0	1	0					0.317454		0	0	0	0	3.19578e+06	0	None	1
sp|Q96QR8|PURB_HUMAN.A106	1	1	0	1	0	0	0	0		1					0	17283991	0	0	0	0	None	1
sp|Q00839|HNRPU_HUMAN.K352	1	1	0	1	0	0	0	0		1					0	9.69047e+06	0	0	0	0	B30.2/SPRY	1
sp|Q00839|HNRPU_HUMAN.P201	1	2	0	2	0	0	0	0		0.682394					0	1.54139e+07	0	0	0	0	None	1
sp|P35268|RL22_HUMAN.G51	2	2	1	1	0	0	0	0	1	1					2.03447e+07	3.25277e+07	0	0	0	0	None	1
sp|P38159|RBMX_HUMAN.E82	1	1	0	0	0	0	1	0					0.343821		0	0	0	0	11623926	0	RRM	1
sp|O00442|RTCA_HUMAN.Y226	2	5	0	0	0	0	3	2					1	1	0	0	0	0	6.57541e+06	5.45096e+06	None	1
sp|O43390|HNRPR_HUMAN.C292;sp|O60506|HNRPQ_HUMAN.C289	4	8	3	3	1	1	0	0	1	1	1	1			5.39241e+07	5.15977e+07	1656132	1.98632e+06	0	0	RRM	1
sp|P22626|ROA2_HUMAN.N226	1	1	1	0	0	0	0	0	1						22650718	0	0	0	0	0	None	1
sp|Q96EP5|DAZP1_HUMAN.A148	1	2	2	0	0	0	0	0	0.85595						2.35455e+07	0	0	0	0	0	RRM	1
sp|Q99729|ROAA_HUMAN.K232	2	3	1	2	0	0	0	0	1	1					33328856	3.6663e+07	0	0	0	0	RRM	1
sp|Q99729|ROAA_HUMAN.G241	1	1	1	0	0	0	0	0	1						1.17818e+07	0	0	0	0	0	None	1
sp|P84103|SRSF3_HUMAN.G91	2	6	3	3	0	0	0	0	0.720379	0.817503					1.55039e+07	2.59979e+07	0	0	0	0	None	1
sp|O60306|AQR_HUMAN.G611	2	2	0	0	0	0	1	1					0.441239	0.881955	0	0	0	0	2.4365e+06	2242459	None	1
sp|O60506|HNRPQ_HUMAN.G161	1	1	0	0	0	0	1	0					0.295948		0	0	0	0	4.05299e+06	0	None	1
sp|P61978|HNRPK_HUMAN.K179	2	2	1	1	0	0	0	0	1	0.744227					9.24059e+06	10654727	0	0	0	0	KH	1
sp|P07910|HNRPC_HUMAN.K176	1	1	1	0	0	0	0	0	1						3702837	0	0	0	0	0	None	1
sp|Q9BQ04|RBM4B_HUMAN.V2;sp|Q9BWF3|RBM4_HUMAN.V2	2	2	0	0	0	0	1	1					1	1	0	0	0	0	4.26112e+06	4.6255e+06	RRM	1
sp|P61978|HNRPK_HUMAN.K163	1	1	1	0	0	0	0	0	1						5664647	0	0	0	0	0	KH	1
sp|Q5JNZ5|RS26L_HUMAN.I44;sp|P62854|RS26_HUMAN.I44	1	1	0	0	0	0	0	1						0.638078	0	0	0	0	0	958670	None	1
sp|P52272|HNRPM_HUMAN.R72	2	2	1	1	0	0	0	0	1	1					1.17746e+07	1.13304e+07	0	0	0	0	RRM	1
sp|P42704|LPPRC_HUMAN.L118	2	2	0	1	0	0	1	0		0.440337			1		0	14163864	0	0	1.11209e+06	0	None	1
sp|P11940|PABP1_HUMAN.Y297	2	19	0	0	0	0	8	11					0.966617	0.919104	0	0	0	0	4.49879e+07	5.27651e+07	RRM	1
sp|Q7L2E3|DHX30_HUMAN.P175	1	1	1	0	0	0	0	0	1						1.00559e+07	0	0	0	0	0	None	1
sp|P62701|RS4X_HUMAN.C41	4	9	1	1	0	0	4	3	1	1			1	1	5.84006e+06	5.41298e+06	0	0	1.30657e+07	1.12811e+07	None	1
sp|Q32P51|RA1L2_HUMAN.V151;sp|P09651|ROA1_HUMAN.V151	2	4	0	0	0	0	2	2					0.840503	0.639878	0	0	0	0	6.05208e+06	4.75399e+07	RRM	1
sp|Q9UQ80|PA2G4_HUMAN.F266	2	6	0	0	0	0	2	4					0.671997	0.787891	0	0	0	0	3.20754e+07	3.55979e+07	None	1
sp|Q13310|PABP4_HUMAN.Y291	1	2	0	2	0	0	0	0		0.834335					0	41319799	0	0	0	0	None	1
sp|Q14498|RBM39_HUMAN.G113	2	2	0	0	0	0	1	1					1	0.532347	0	0	0	0	843512	900244	None	1
sp|Q8IXT5|RB12B_HUMAN.G161	1	1	0	0	0	0	0	1						1	0	0	0	0	0	3.07946e+06	RRM	1
sp|Q14011|CIRBP_HUMAN.G50	2	2	1	1	0	0	0	0	0.82856	1					1.46816e+07	1.08388e+07	0	0	0	0	RRM	1
sp|O95639|CPSF4_HUMAN.Y246	2	7	5	2	0	0	0	0	0.97591	1					1.02416e+08	6.7346e+07	0	0	0	0	ZNF_CCHC	1
sp|Q92945|FUBP2_HUMAN.F457	1	1	0	0	0	0	0	1						1	0	0	0	0	0	2.21526e+06	KH	1
sp|O75494|SRS10_HUMAN.Y4	2	3	0	0	0	0	1	2					0.885873	0.767595	0	0	0	0	3.54181e+06	6.92213e+06	None	1
sp|Q14011|CIRBP_HUMAN.F15	4	7	2	2	0	1	0	2	0.794035	0.920815		0.665279		0.821217	2.01018e+07	1.86378e+07	0	1.62312e+06	0	2.27965e+06	RRM	1
sp|Q96E39|RMXL1_HUMAN.K63;sp|P38159|RBMX_HUMAN.K63	1	1	1	0	0	0	0	0	1						4.76e+06	0	0	0	0	0	RRM	1
sp|Q9NYY8|FAKD2_HUMAN.C377	3	3	1	0	0	0	1	1	1				1	1	4.12348e+06	0	0	0	823611	517544	None	1
sp|Q15434|RBMS2_HUMAN.G100	1	1	0	0	0	0	1	0					0.716582		0	0	0	0	8.0281e+06	0	RRM	1
sp|P61353|RL27_HUMAN.S39	2	4	0	0	0	0	2	2					0.760041	0.784515	0	0	0	0	1.46581e+07	1.34568e+07	None	1
sp|P67809|YBOX1_HUMAN.N70;sp|Q9Y2T7|YBOX2_HUMAN.N105;sp|P16989|YBOX3_HUMAN.N102	1	4	0	0	0	0	4	0					1		0	0	0	0	1.6012e+07	0	None	1
sp|P23588|IF4B_HUMAN.R164	1	1	0	1	0	0	0	0		1					0	5.21821e+06	0	0	0	0	RRM	1
sp|Q9H361|PABP3_HUMAN.F335;sp|P11940|PABP1_HUMAN.F335;sp|Q13310|PABP4_HUMAN.F335	1	1	0	0	0	0	0	1						0.49473	0	0	0	0	0	3.08138e+06	RRM	1
sp|P42704|LPPRC_HUMAN.L544	1	1	0	1	0	0	0	0		0.748573					0	5.50462e+06	0	0	0	0	None	1
sp|Q15717|ELAV1_HUMAN.P187	2	9	3	6	0	0	0	0	0.860284	0.953972					3.04457e+07	6.70296e+07	0	0	0	0	None	1
sp|P26599|PTBP1_HUMAN.R523	2	2	1	1	0	0	0	0	0.644772	1					6951429	1.20298e+07	0	0	0	0	RRM	1
sp|Q8NC51|PAIRB_HUMAN.M340	2	3	0	0	0	0	2	1					1	1	0	0	0	0	7.43671e+06	3.89593e+06	None	1
sp|P23396|RS3_HUMAN.L113	1	1	0	1	0	0	0	0		1					0	6.49481e+06	0	0	0	0	None	1
sp|Q13283|G3BP1_HUMAN.F343	2	7	0	0	0	0	3	4					0.562344	0.864255	0	0	0	0	4.54287e+07	6.49954e+06	RRM	1
sp|Q96PK6|RBM14_HUMAN.Q36	2	2	0	0	0	0	1	1					0.63898	0.509264	0	0	0	0	5.91803e+06	6.37296e+06	RRM	1
sp|Q32P51|RA1L2_HUMAN.K15;sp|P09651|ROA1_HUMAN.K15	2	6	0	0	0	0	3	3					0.438223	0.633857	0	0	0	0	1.34681e+08	3.89087e+07	RRM	1
sp|Q13151|ROA0_HUMAN.G184	2	2	1	1	0	0	0	0	1	0.793104					51603891	25022513	0	0	0	0	None	1
sp|P98179|RBM3_HUMAN.V37	1	1	0	0	0	0	1	0					1		0	0	0	0	2.37539e+06	0	RRM	1
sp|Q8NC51|PAIRB_HUMAN.E332	1	1	0	0	0	0	0	1						1	0	0	0	0	0	2.39695e+06	None	1
sp|Q13247|SRSF6_HUMAN.L9	1	1	0	0	0	0	0	1						1	0	0	0	0	0	642964	RRM	1
sp|Q13151|ROA0_HUMAN.P175	2	2	1	0	0	0	0	1	1					0.536023	65422905	0	0	0	0	2.81564e+06	RRM	1
sp|Q13283|G3BP1_HUMAN.R370	1	1	1	0	0	0	0	0	1						9.6704e+06	0	0	0	0	0	RRM	1
sp|Q8N684|CPSF7_HUMAN.T73	2	2	1	1	0	0	0	0	1	0.641755					6.09921e+06	5.50322e+06	0	0	0	0	None	1
sp|P09651|ROA1_HUMAN.G209	1	1	0	0	0	0	0	1						0.552962	0	0	0	0	0	3.4438e+06	None	1
sp|Q00839|HNRPU_HUMAN.V346	1	1	1	0	0	0	0	0	1						8.16702e+06	0	0	0	0	0	B30.2/SPRY	1
sp|Q9NUK0|MBNL3_HUMAN.H233	1	1	0	0	0	0	1	0					0.361853		0	0	0	0	7.75816e+06	0	ZNF_C3H1	1
sp|Q15056|IF4H_HUMAN.F128	1	1	0	1	0	0	0	0		1					0	1.13214e+07	0	0	0	0	None	1
sp|Q01085|TIAR_HUMAN.L104	2	8	0	0	0	0	4	4					0.907185	0.824067	0	0	0	0	4.3956e+07	3.08241e+07	RRM	1
sp|Q9HBX9|RXFP1_HUMAN.P143	1	1	0	0	0	0	0	1						1	0	0	0	0	0	7.89503e+06	None	0
sp|Q9NW64|RBM22_HUMAN.C269	1	1	0	0	0	0	1	0					1		0	0	0	0	1.72142e+06	0	RRM	1
sp|P07910|HNRPC_HUMAN.P147	2	3	2	1	0	0	0	0	0.879436	0.726155					39201571	16220951	0	0	0	0	None	1
sp|Q13838|DX39B_HUMAN.I154	1	1	0	0	0	0	0	1						1	0	0	0	0	0	630397	Helicase ATP-binding	1
sp|P61254|RL26_HUMAN.Y135	2	4	0	0	0	0	2	2					1	0.776706	0	0	0	0	7.84036e+07	7.52675e+07	None	1
sp|P43243|MATR3_HUMAN.N432	1	1	0	1	0	0	0	0		1					0	6041934	0	0	0	0	RRM	1
sp|O75534|CSDE1_HUMAN.F532	1	1	0	0	0	0	0	1						1	0	0	0	0	0	1.41981e+06	None	1
sp|P62263|RS14_HUMAN.P108	1	1	0	1	0	0	0	0		1					0	6.65126e+06	0	0	0	0	None	1
sp|P07910|HNRPC_HUMAN.I20	2	3	0	0	0	0	1	2					0.538489	0.823584	0	0	0	0	1.15768e+06	6.51063e+06	RRM	1
sp|Q9BRL6|SRSF8_HUMAN.G56;sp|Q01130|SRSF2_HUMAN.G56	4	5	1	1	0	0	1	2	1	1			1	1	7.00722e+06	7.86339e+06	0	0	630753	8.32336e+06	RRM	1
sp|Q15056|IF4H_HUMAN.L49	2	2	0	0	0	0	1	1					0.857602	1	0	0	0	0	1.78506e+07	1.31773e+07	RRM	1
sp|P60866|RS20_HUMAN.H92	2	4	0	0	0	0	2	2					1	0.834898	0	0	0	0	2.15924e+06	2.26639e+06	None	1
sp|P42704|LPPRC_HUMAN.E1374	2	2	0	0	0	0	1	1					0.621876	1	0	0	0	0	3.00556e+06	2.94644e+06	None	1
sp|Q86VV8|RTTN_HUMAN.C884	1	1	0	0	0	0	0	1						1	0	0	0	0	0	1.67057e+06	None	0
sp|P57721|PCBP3_HUMAN.R78;sp|Q15366|PCBP2_HUMAN.R46;sp|Q15365|PCBP1_HUMAN.R46	2	2	0	0	0	0	1	1					0.564142	1	0	0	0	0	6.01157e+06	6.41577e+06	KH	1
sp|P67809|YBOX1_HUMAN.G71;sp|Q9Y2T7|YBOX2_HUMAN.G106;sp|P16989|YBOX3_HUMAN.G103	1	3	0	0	0	0	0	3						0.653859	0	0	0	0	0	5.73445e+07	None	1
sp|Q92879|CELF1_HUMAN.H7	2	2	0	0	0	0	1	1					1	0.667723	0	0	0	0	1.71843e+06	2.13425e+06	None	1
sp|Q96EP5|DAZP1_HUMAN.F158	1	1	0	0	0	0	0	1						1	0	0	0	0	0	749691	RRM	1
sp|P31943|HNRH1_HUMAN.F120;sp|P55795|HNRH2_HUMAN.F120;sp|P31942|HNRH3_HUMAN.F25	6	20	7	3	2	3	2	3	0.953429	1	1	1	1	0.836108	1.10334e+08	72628174	6.28377e+06	6.96271e+06	8.58567e+06	1.33022e+07	RRM	1
sp|Q16629|SRSF7_HUMAN.M85	2	7	0	0	0	0	3	4					1	0.860996	0	0	0	0	8.88006e+06	1.01875e+07	None	1
sp|Q9UHX1|PUF60_HUMAN.Y138	4	18	1	1	0	0	8	8	1	1			0.936479	0.930056	1.58295e+07	1.3877e+07	0	0	1.02138e+08	1.10072e+08	RRM	1
sp|Q96SQ5|ZN587_HUMAN.C413;sp|Q8TAU3|ZN417_HUMAN.C413	1	1	0	1	0	0	0	0		1					0	5.54496e+06	0	0	0	0	ZNF_C2H2	0
sp|Q01085|TIAR_HUMAN.G139	1	1	0	0	0	0	1	0					0.547619		0	0	0	0	1.40072e+06	0	RRM	1
sp|P61247|RS3A_HUMAN.I121	1	1	0	0	0	0	0	1						1	0	0	0	0	0	1.79783e+06	None	1
sp|Q13435|SF3B2_HUMAN.I517	2	2	1	1	0	0	0	0	1	1					2.62864e+06	6.08757e+06	0	0	0	0	None	1
sp|P62081|RS7_HUMAN.R99	2	2	0	0	0	0	1	1					1	1	0	0	0	0	8.59946e+06	6.97212e+06	None	1
sp|Q99729|ROAA_HUMAN.R195	2	2	1	1	0	0	0	0	0.800304	1					1.71983e+07	20570060	0	0	0	0	RRM	1
sp|P13639|EF2_HUMAN.P446	1	1	1	0	0	0	0	0	1						5018098	0	0	0	0	0	None	1
sp|P26599|PTBP1_HUMAN.K485	3	3	1	0	0	0	1	1	1				0.525955	0.358292	12235036	0	0	0	2.36551e+06	4.83413e+06	RRM	1
sp|Q9HCE1|MOV10_HUMAN.Y700	1	1	0	0	0	0	0	1						1	0	0	0	0	0	2.12294e+06	None	1
sp|P15880|RS2_HUMAN.G186	1	1	0	0	0	0	1	0					1		0	0	0	0	2.36502e+06	0	None	1
sp|O75494|SRS10_HUMAN.Q80	1	1	0	1	0	0	0	0		0.670268					0	3.82636e+06	0	0	0	0	RRM	1
sp|O75534|CSDE1_HUMAN.L698	4	4	1	1	0	0	1	1	1	1			1	1	4.20581e+06	3.26276e+06	0	0	1.83188e+06	1.78257e+06	None	1
sp|Q32P51|RA1L2_HUMAN.G282;sp|P09651|ROA1_HUMAN.G334	1	1	0	0	0	0	0	1						1	0	0	0	0	0	1.27826e+06	None	1
sp|O15226|NKRF_HUMAN.H637	1	1	1	0	0	0	0	0	1						7.41184e+06	0	0	0	0	0	R3H	1
sp|P62995|TRA2B_HUMAN.L127	2	2	1	1	0	0	0	0	1	0.584996					9.86485e+06	8.90047e+06	0	0	0	0	RRM	1
sp|P46781|RS9_HUMAN.R18	2	4	0	0	0	0	2	2					0.539454	0.883151	0	0	0	0	1.01758e+07	1.40925e+07	None	1
sp|Q86SJ2|AMGO2_HUMAN.S312	1	1	0	0	0	0	0	1						0.605484	0	0	0	0	0	2.64324e+06	None	0
sp|Q96PK6|RBM14_HUMAN.C90	1	1	0	0	0	1	0	0				1			0	0	0	1.06201e+06	0	0	RRM	1
sp|Q13151|ROA0_HUMAN.F101	1	1	0	0	0	0	0	1						1	0	0	0	0	0	1.72541e+06	RRM	1
sp|Q15366|PCBP2_HUMAN.A342	1	1	1	0	0	0	0	0	0.658859						2.07156e+07	0	0	0	0	0	KH	1
sp|O60869|EDF1_HUMAN.W44	1	1	0	0	0	1	0	0				1			0	0	0	4.05208e+06	0	0	None	1
sp|P22626|ROA2_HUMAN.G332	2	2	0	0	0	0	1	1					0.4795	0.262551	0	0	0	0	3.09415e+06	6.48419e+06	None	1
sp|P26599|PTBP1_HUMAN.G123	2	2	1	1	0	0	0	0	1	1					1.0089e+07	1.00447e+07	0	0	0	0	RRM	1
sp|Q16629|SRSF7_HUMAN.F51	2	3	1	2	0	0	0	0	0.608502	0.899571					33085513	4.12097e+07	0	0	0	0	RRM	1
sp|Q6PKG0|LARP1_HUMAN.C864	2	5	0	0	0	0	2	3					1	1	0	0	0	0	6.00838e+06	6.39613e+06	None	1
sp|Q92900|RENT1_HUMAN.I861	1	1	0	0	0	0	0	1						1	0	0	0	0	0	2.28452e+06	None	1
sp|P19338|NUCL_HUMAN.F527	4	37	4	3	0	0	18	12	1	0.764008			0.898875	0.863513	1.95798e+07	1.80522e+07	0	0	4.75978e+07	9.12046e+07	RRM	1
sp|P07910|HNRPC_HUMAN.V48	2	5	0	0	0	0	1	4					1	0.435444	0	0	0	0	870353	6.11919e+07	RRM	1
sp|Q7L014|DDX46_HUMAN.W947	1	1	1	0	0	0	0	0	1						5.09093e+06	0	0	0	0	0	None	1
sp|P14866|HNRPL_HUMAN.R541	4	4	1	1	0	0	1	1	0.708981	1			0.645521	1	8.27905e+06	9.7701e+06	0	0	1.30806e+06	1.73407e+06	RRM	1
sp|Q15233|NONO_HUMAN.A100	2	2	0	0	0	0	1	1					0.717742	1	0	0	0	0	1.14875e+07	1.93104e+06	RRM	1
sp|Q5TC82|RC3H1_HUMAN.Y250;sp|Q9HBD1|RC3H2_HUMAN.Y247	2	3	0	0	0	0	1	2					1	1	0	0	0	0	3.37532e+06	5.44712e+06	None	1
sp|Q7KZF4|SND1_HUMAN.Y533	6	25	4	5	1	2	6	7	0.985185	0.967675	1	1	1	1	2.25033e+08	2.60363e+08	3.46482e+06	5.57416e+06	1.39637e+07	1.85607e+07	TNase-like	1
sp|Q96I24|FUBP3_HUMAN.F91	1	1	0	0	0	0	0	1						1	0	0	0	0	0	610010	KH	1
sp|Q15366|PCBP2_HUMAN.F193	1	2	0	2	0	0	0	0		0.767181					0	20881798	0	0	0	0	None	1
sp|Q7L2E3|DHX30_HUMAN.Y968	2	4	0	0	0	0	2	2					1	1	0	0	0	0	6.9744e+06	3.94968e+06	None	1
sp|O43390|HNRPR_HUMAN.P438	2	2	1	1	0	0	0	0	1	0.78601					1.2143e+07	10906266	0	0	0	0	None	1
sp|Q7KZ85|SPT6H_HUMAN.M859	2	2	0	0	0	0	1	1					1	1	0	0	0	0	1.34736e+06	783407	None	1
sp|Q9H361|PABP3_HUMAN.V338;sp|Q4VXU2|PAP1L_HUMAN.V338;sp|P11940|PABP1_HUMAN.V338;sp|Q13310|PABP4_HUMAN.V338	1	1	0	0	0	0	0	1						0.445384	0	0	0	0	0	3.35632e+07	RRM	1
sp|Q96G21|IMP4_HUMAN.W273	2	2	0	0	0	0	1	1					1	1	0	0	0	0	2.08553e+06	2.48213e+06	None	1
sp|Q86V81|THOC4_HUMAN.E154	2	4	0	1	0	0	3	0		1			0.853152		0	10879500	0	0	1.37537e+07	0	RRM	1
sp|Q17RY0|CPEB4_HUMAN.P588;sp|Q7Z5Q1|CPEB2_HUMAN.P448;sp|Q8NE35|CPEB3_HUMAN.P557	1	1	1	0	0	0	0	0	1						1.52957e+07	0	0	0	0	0	RRM	1
sp|P31943|HNRH1_HUMAN.E50	3	4	2	1	0	0	1	0	1	0.573087			1		3.6706e+07	3.6864e+07	0	0	1.22757e+06	0	RRM	1
sp|Q00839|HNRPU_HUMAN.Q557	1	1	0	1	0	0	0	0		1					0	7443606	0	0	0	0	None	1
sp|Q13151|ROA0_HUMAN.C49	2	20	0	0	0	0	12	8					1	1	0	0	0	0	7.55608e+07	7.73619e+07	RRM	1
sp|P62266|RS23_HUMAN.G109	1	2	0	0	0	0	0	2						0.784663	0	0	0	0	0	3.78239e+06	None	1
sp|A0AV96|RBM47_HUMAN.F285	2	4	0	0	0	0	1	3					1	0.476878	0	0	0	0	1.15551e+07	5.9918e+07	RRM	1
sp|P39023|RL3_HUMAN.H258;sp|Q92901|RL3L_HUMAN.H258	1	1	0	0	0	0	1	0					1		0	0	0	0	924859	0	None	1
sp|P26599|PTBP1_HUMAN.G483	4	7	2	2	0	0	2	1	1	0.944525			0.535725	0.515427	18820555	1.6546e+07	0	0	8.67289e+06	3.55712e+06	RRM	1
sp|P51991|ROA3_HUMAN.D69	1	2	0	0	0	0	0	2						0.657331	0	0	0	0	0	3.31219e+06	RRM	1
sp|Q9NZU5|LMCD1_HUMAN.L181	1	1	0	0	0	0	1	0					1		0	0	0	0	6.50698e+06	0	PET	0
sp|Q92900|RENT1_HUMAN.E603	1	1	0	0	0	0	0	1						1	0	0	0	0	0	2.41577e+06	None	1
sp|P61247|RS3A_HUMAN.Q118	1	1	0	0	0	0	0	1						0.756299	0	0	0	0	0	780798	None	1
sp|P22626|ROA2_HUMAN.F30	6	71	21	21	10	10	5	4	0.893825	0.906188	0.854325	0.918766	0.627472	0.619348	5.22191e+08	5.77166e+08	1.12344e+08	1.18104e+08	6.71187e+06	8.33465e+06	RRM	1
sp|Q7L0Y3|TM10C_HUMAN.Q318	1	1	0	0	0	0	0	1						1	0	0	0	0	0	1.8829e+06	SAM-dependent MTase TRM10-type	1
sp|Q05195|MAD1_HUMAN.I105	1	1	0	1	0	0	0	0		0.567237					0	1.96441e+06	0	0	0	0	bHLH	0
sp|P31942|HNRH3_HUMAN.G201	1	1	0	1	0	0	0	0		1					0	194229228	0	0	0	0	RRM	1
sp|O15091|MRPP3_HUMAN.L61	1	1	1	0	0	0	0	0	1						6.43915e+07	0	0	0	0	0	None	0
sp|P62277|RS13_HUMAN.P85	1	1	0	1	0	0	0	0		0.70599					0	6.91629e+06	0	0	0	0	None	1
sp|Q92945|FUBP2_HUMAN.I338	1	1	0	0	0	0	1	0					0.361775		0	0	0	0	1.85204e+06	0	KH	1
sp|O75534|CSDE1_HUMAN.G218	2	2	1	1	0	0	0	0	0.740047	0.946059					16642488	22749257	0	0	0	0	None	1
sp|P61978|HNRPK_HUMAN.S75	2	6	0	0	0	0	3	3					0.93581	0.935527	0	0	0	0	8.2227e+06	6.26013e+06	KH	1
sp|Q01130|SRSF2_HUMAN.S54	1	1	1	0	0	0	0	0	0.500373						12525273	0	0	0	0	0	RRM	1
sp|Q15717|ELAV1_HUMAN.Y26	2	13	0	0	0	0	7	6					0.936923	0.891319	0	0	0	0	1.07278e+07	9.74789e+06	RRM	1
sp|P09651|ROA1_HUMAN.R352	2	2	1	1	0	0	0	0	1	1					178227724	141313068	0	0	0	0	None	1
sp|P16989|YBOX3_HUMAN.P303	2	2	0	0	0	0	1	1					0.557108	1	0	0	0	0	3.45897e+06	3.13851e+06	None	1
sp|P51991|ROA3_HUMAN.K127	2	2	0	0	0	0	1	1					0.600266	0.394194	0	0	0	0	1.10217e+07	2.26765e+06	RRM	1
sp|Q32P51|RA1L2_HUMAN.A149;sp|P09651|ROA1_HUMAN.A149	4	6	1	1	0	0	2	2	0.857876	0.559306			1	0.624266	27675496	3.00974e+07	0	0	2772362	9.76703e+06	RRM	1
sp|Q8IXT5|RB12B_HUMAN.F12	2	2	1	1	0	0	0	0	1	1					1.61845e+07	1.46401e+07	0	0	0	0	None	1
sp|Q00577|PURA_HUMAN.T225	2	3	2	1	0	0	0	0	1	0.695791					1.44344e+07	8567152	0	0	0	0	None	1
sp|P62861|RS30_HUMAN.N44	1	1	0	0	0	0	0	1						1	0	0	0	0	0	5.238e+06	None	1
sp|Q16629|SRSF7_HUMAN.P46	4	26	7	5	0	0	6	8	0.807943	0.917128			0.874476	0.802596	6.83109e+08	5.03249e+08	0	0	2.25377e+08	1.95794e+08	RRM	1
sp|P26368|U2AF2_HUMAN.L261	2	6	0	0	0	0	3	3					0.960109	0.948085	0	0	0	0	3.95579e+07	42701600	RRM	1
sp|Q99729|ROAA_HUMAN.C224	1	1	1	0	0	0	0	0	1						6739602	0	0	0	0	0	RRM	1
sp|Q86W50|MET16_HUMAN.F20	1	1	0	0	0	0	0	1						0.56876	0	0	0	0	0	1.06953e+06	None	1
sp|Q15717|ELAV1_HUMAN.S99	1	1	0	1	0	0	0	0		0.595158					0	7.68871e+06	0	0	0	0	None	1
sp|Q8NAB2|KBTB3_HUMAN.L405	1	1	0	0	0	0	1	0					1		0	0	0	0	935139	0	None	0
sp|P06748|NPM_HUMAN.Y271	2	2	0	1	0	0	1	0		1			1		0	4.77326e+06	0	0	1.62571e+06	0	None	1
sp|Q9NR56|MBNL1_HUMAN.M222	2	5	0	0	0	0	2	3					1	0.809769	0	0	0	0	1.43362e+07	6.87911e+06	ZNF_C3H1	1
sp|Q9UJ42|GP160_HUMAN.G44	1	1	0	0	0	0	1	0					1		0	0	0	0	411346	0	None	0
sp|P13010|XRCC5_HUMAN.C296	1	1	0	0	0	0	1	0					1		0	0	0	0	847957	0	None	1
sp|P09651|ROA1_HUMAN.Y167	3	5	1	0	0	0	2	2	1				0.918859	0.796418	22428692	0	0	0	2.43489e+07	24045548	RRM	1
sp|P14866|HNRPL_HUMAN.I459	1	1	0	0	0	0	0	1						0.562269	0	0	0	0	0	1890944	RRM	1
sp|Q13283|G3BP1_HUMAN.L342	2	5	0	0	0	0	2	3					0.496771	0.826386	0	0	0	0	2.42569e+07	6.64432e+07	RRM	1
sp|Q7Z2W4|ZCCHV_HUMAN.F184	1	1	0	0	0	0	1	0					1		0	0	0	0	2.14164e+06	0	ZNF_C3H1	1
sp|Q96PU8|QKI_HUMAN.L103	1	1	0	0	0	0	1	0					1		0	0	0	0	1.11594e+06	0	None	1
sp|Q9BUJ2|HNRL1_HUMAN.T485	1	1	0	1	0	0	0	0		1					0	1.63287e+06	0	0	0	0	None	1
sp|Q86V81|THOC4_HUMAN.H89	1	2	0	0	0	0	0	2						1	0	0	0	0	0	2.77742e+06	None	1
sp|Q96PK6|RBM14_HUMAN.V83	1	1	0	0	0	0	0	1						0.644524	0	0	0	0	0	1.57367e+06	RRM	1
sp|O00411|RPOM_HUMAN.W1026	2	3	0	0	0	0	2	1					1	1	0	0	0	0	1.66418e+06	615674	None	1
sp|P15880|RS2_HUMAN.A129	1	1	0	0	0	0	1	0					1		0	0	0	0	714948	0	S5 DRBM	1
sp|Q13151|ROA0_HUMAN.L105	1	1	0	0	0	0	0	1						0.729942	0	0	0	0	0	513544	RRM	1
sp|P42704|LPPRC_HUMAN.R114	1	1	1	0	0	0	0	0	0.705204						1.06301e+07	0	0	0	0	0	None	1
sp|P31943|HNRH1_HUMAN.E56	1	1	0	1	0	0	0	0		1					0	1.1373e+07	0	0	0	0	RRM	1
sp|Q96EP5|DAZP1_HUMAN.H122	2	4	2	2	0	0	0	0	1	0.751527					3.52456e+07	4.59014e+07	0	0	0	0	RRM	1
sp|P52597|HNRPF_HUMAN.Y210	1	1	0	0	0	0	1	0					1		0	0	0	0	1.19108e+06	0	None	1
sp|Q14157|UBP2L_HUMAN.Q24	1	1	0	0	0	0	0	1						0.539269	0	0	0	0	0	4.03799e+06	None	1
sp|Q96DU9|PABP5_HUMAN.F109;sp|Q4VXU2|PAP1L_HUMAN.F102;sp|P11940|PABP1_HUMAN.F102	2	4	0	0	0	0	2	2					0.898731	1	0	0	0	0	1.98369e+07	18806062	RRM	1
sp|Q96E39|RMXL1_HUMAN.P193;sp|P38159|RBMX_HUMAN.P193	1	1	0	1	0	0	0	0		0.415959					0	26921092	0	0	0	0	None	1
sp|P22626|ROA2_HUMAN.N335	2	4	0	0	0	0	2	2					1	1	0	0	0	0	3.36087e+06	3649069	None	1
sp|P84103|SRSF3_HUMAN.F53	2	2	0	0	0	0	1	1					0.769948	1	0	0	0	0	1.2051e+06	1.03617e+06	RRM	1
sp|P67809|YBOX1_HUMAN.Y287	2	2	1	1	0	0	0	0	0.888268	0.886186					41048068	36456068	0	0	0	0	None	1
sp|P51991|ROA3_HUMAN.G40	1	1	0	0	0	0	1	0					0.534048		0	0	0	0	1.45453e+06	0	RRM	1
sp|O43390|HNRPR_HUMAN.I172	1	1	0	0	0	0	0	1						1	0	0	0	0	0	1.33943e+06	RRM	1
sp|A0AV96|RBM47_HUMAN.K279	1	1	0	0	0	0	0	1						1	0	0	0	0	0	631953	RRM	1
sp|Q16629|SRSF7_HUMAN.F91	2	3	2	0	0	0	1	0	1				0.64575		11663230	0	0	0	8.98747e+06	0	None	1
sp|Q00577|PURA_HUMAN.R254	2	2	1	1	0	0	0	0	0.543602	0.420915					32779200	61995173	0	0	0	0	None	1
sp|O75534|CSDE1_HUMAN.I688	1	1	1	0	0	0	0	0	1						8368287	0	0	0	0	0	None	1
sp|Q9H361|PABP3_HUMAN.V338;sp|P11940|PABP1_HUMAN.V338;sp|Q13310|PABP4_HUMAN.V338	2	2	0	0	0	0	1	1					1	1	0	0	0	0	2.00666e+06	3634053	RRM	1
sp|Q92945|FUBP2_HUMAN.E459	2	2	1	1	0	0	0	0	1	1					100857631	1.10034e+08	0	0	0	0	KH	1
sp|Q86V81|THOC4_HUMAN.P84	4	6	0	0	2	1	2	1			0.771435	0.496088	0.500969	0.506997	0	0	4.43035e+06	6.20918e+06	2.53678e+06	1.4435e+06	None	1
sp|P15880|RS2_HUMAN.Y250	2	32	0	0	0	0	16	16					0.928347	0.936505	0	0	0	0	9.44037e+07	5.33172e+08	None	1
sp|P61978|HNRPK_HUMAN.Q412	1	1	0	0	0	0	1	0					1		0	0	0	0	1304634	0	KH	1
sp|P35268|RL22_HUMAN.F78	2	5	4	1	0	0	0	0	0.812648	0.737089					8.01062e+07	40619904	0	0	0	0	None	1
sp|P52272|HNRPM_HUMAN.Y100	2	16	0	0	0	0	8	8					0.826917	0.901734	0	0	0	0	3.68261e+07	2.9192e+07	RRM	1
sp|P12956|XRCC6_HUMAN.A84	2	2	1	1	0	0	0	0	0.558813	0.535552					1.28612e+07	1.20462e+07	0	0	0	0	None	1
sp|P36578|RL4_HUMAN.Q392	1	1	0	1	0	0	0	0		1					0	3.77225e+06	0	0	0	0	None	1
sp|P31943|HNRH1_HUMAN.I181;sp|P55795|HNRH2_HUMAN.I181	1	2	0	0	0	0	2	0					0.768354		0	0	0	0	8.58511e+06	0	RRM	1
sp|P22626|ROA2_HUMAN.G220	1	1	1	0	0	0	0	0	1						1.44584e+07	0	0	0	0	0	None	1
sp|Q9NZI8|IF2B1_HUMAN.K475	1	1	0	0	0	0	0	1						1	0	0	0	0	0	329156	None	1
sp|P26599|PTBP1_HUMAN.V472	1	1	1	0	0	0	0	0	1						4.79151e+06	0	0	0	0	0	RRM	1
sp|Q00577|PURA_HUMAN.G177	3	3	1	1	0	0	1	0	0.49053	0.493366			0.213285		66449785	58351434	0	0	4.39753e+06	0	None	1
sp|O43390|HNRPR_HUMAN.K171	2	4	0	0	0	0	1	3					1	1	0	0	0	0	1.17967e+06	6.13889e+06	RRM	1
sp|Q16629|SRSF7_HUMAN.Y33	2	3	0	0	0	0	2	1					1	1	0	0	0	0	3.42718e+06	1.9234e+06	RRM	1
sp|P19338|NUCL_HUMAN.G524	3	6	4	1	0	0	1	0	1	1			0.611502		3.41396e+07	12942249	0	0	39275524	0	RRM	1
sp|P84103|SRSF3_HUMAN.C6	2	2	1	1	0	0	0	0	1	1					1.2749e+07	1.08823e+07	0	0	0	0	None	1
sp|Q8WXF1|PSPC1_HUMAN.V182	2	2	1	1	0	0	0	0	1	1					1.43447e+07	1.52274e+07	0	0	0	0	RRM	1
sp|P84103|SRSF3_HUMAN.P46	3	4	1	2	0	0	1	0	1	0.706649			1		13631836	1.96495e+08	0	0	2187139	0	RRM	1
sp|Q86V81|THOC4_HUMAN.K86	3	5	0	1	0	0	2	2		1			0.686891	0.821381	0	4.67099e+06	0	0	8.63559e+06	8.51944e+06	None	1
sp|O43390|HNRPR_HUMAN.F168	2	11	0	0	0	0	7	4					0.843192	0.888819	0	0	0	0	7.21895e+07	8.27784e+07	RRM	1
sp|Q96I24|FUBP3_HUMAN.I269;sp|Q96AE4|FUBP1_HUMAN.I291	2	2	0	0	0	0	1	1					1	1	0	0	0	0	962113	1.35556e+06	KH	1
sp|O00148|DX39A_HUMAN.K154	2	3	2	1	0	0	0	0	0.828579	0.739914					6.13811e+06	5.56233e+06	0	0	0	0	Helicase ATP-binding	1
sp|P67809|YBOX1_HUMAN.N286	1	1	1	0	0	0	0	0	0.521259						2.05412e+07	0	0	0	0	0	None	1
sp|P22626|ROA2_HUMAN.G339	1	1	0	1	0	0	0	0		1					0	7.69311e+06	0	0	0	0	None	1
sp|P84103|SRSF3_HUMAN.P45;sp|Q16629|SRSF7_HUMAN.P46	4	6	1	2	0	0	1	2	0.777246	0.824172			0.63376	0.734771	51310896	4.68397e+07	0	0	1.24109e+07	1.2597e+07	RRM	1
sp|P51991|ROA3_HUMAN.I133	2	2	0	1	0	0	0	1		1				1	0	24978843	0	0	0	3.68795e+06	RRM	1
sp|Q9BY77|PDIP3_HUMAN.Q37	1	1	0	1	0	0	0	0		1					0	1.76457e+07	0	0	0	0	None	1
sp|P14866|HNRPL_HUMAN.P270	2	5	2	3	0	0	0	0	1	0.952928					90365408	7.72998e+06	0	0	0	0	RRM	1
sp|P23396|RS3_HUMAN.K141	1	1	0	0	0	0	0	1						0.384433	0	0	0	0	0	1.87506e+07	None	1
sp|Q86V81|THOC4_HUMAN.S145	1	1	0	0	0	0	0	1						1	0	0	0	0	0	1.05818e+06	RRM	1
sp|Q9HCG8|CWC22_HUMAN.R247	1	1	1	0	0	0	0	0	1						9949514	0	0	0	0	0	MIF4G	1
sp|Q13148|TADBP_HUMAN.F283	1	1	0	1	0	0	0	0		1					0	6.83657e+06	0	0	0	0	None	1
sp|B7ZW38|HNRC3_HUMAN.I20;sp|P0DMR1|HNRC4_HUMAN.I20;sp|P07910|HNRPC_HUMAN.I20;sp|B2RXH8|HNRC2_HUMAN.I20;sp|O60812|HNRC1_HUMAN.I20	1	1	0	0	0	0	1	0					1		0	0	0	0	1.51634e+06	0	RRM	1
sp|Q6P5R6|RL22L_HUMAN.R91;sp|P35268|RL22_HUMAN.R97	1	1	0	1	0	0	0	0		1					0	1.24638e+07	0	0	0	0	None	1
sp|Q12926|ELAV2_HUMAN.F84;sp|P26378|ELAV4_HUMAN.F91	2	12	0	0	0	0	6	6					0.778924	0.863306	0	0	0	0	2.31543e+07	1.91693e+07	RRM	1
sp|P23396|RS3_HUMAN.A114	1	1	0	1	0	0	0	0		1					0	6621001	0	0	0	0	None	1
sp|O14979|HNRDL_HUMAN.R274	1	1	0	0	0	0	1	0					0.626213		0	0	0	0	758689	0	RRM	1
sp|Q86SE5|RALYL_HUMAN.K47;sp|P07910|HNRPC_HUMAN.K42	2	2	1	1	0	0	0	0	1	0.504382					5.63615e+06	6.44581e+06	0	0	0	0	RRM	1
sp|Q9BRL6|SRSF8_HUMAN.F57;sp|Q01130|SRSF2_HUMAN.F57	1	1	1	0	0	0	0	0	1						9467987	0	0	0	0	0	RRM	1
sp|O43143|DHX15_HUMAN.M246	2	3	0	0	0	0	1	2					1	1	0	0	0	0	1.07777e+06	2.2756e+06	Helicase ATP-binding	1
sp|Q9NWB1|RFOX1_HUMAN.N151;sp|O43251|RFOX2_HUMAN.N155;sp|A6NFN3|RFOX3_HUMAN.N133	1	1	1	0	0	0	0	0	1						7.60087e+06	0	0	0	0	0	RRM	1
sp|O75534|CSDE1_HUMAN.R77	2	2	1	1	0	0	0	0	1	1					11642131	1.45352e+07	0	0	0	0	None	1
sp|Q6KC79|NIPBL_HUMAN.S484	1	1	0	1	0	0	0	0		1					0	2.97227e+06	0	0	0	0	None	0
sp|Q15717|ELAV1_HUMAN.V56	2	2	0	0	0	0	1	1					0.536307	0.313419	0	0	0	0	2.41877e+06	7.48596e+06	RRM	1
sp|P78527|PRKDC_HUMAN.G31	1	1	0	0	0	0	0	1						1	0	0	0	0	0	929667	None	1
sp|P09651|ROA1_HUMAN.F210	1	2	0	0	0	0	2	0					0.841977		0	0	0	0	5.30373e+06	0	None	1
sp|P51991|ROA3_HUMAN.F171	4	18	2	1	0	0	5	10	1	1			0.939764	0.78782	1.24486e+07	1.31809e+07	0	0	2.88204e+07	9.17904e+07	RRM	1
sp|P84098|RL19_HUMAN.Y120	1	1	0	0	0	0	0	1						1	0	0	0	0	0	1.30909e+06	None	1
sp|Q9GZT3|SLIRP_HUMAN.W28	1	1	0	0	0	0	0	1						0.725183	0	0	0	0	0	1.03704e+06	RRM	1
sp|P23396|RS3_HUMAN.V91	2	2	0	1	0	0	1	0		0.518716			1		0	11247196	0	0	3.41284e+06	0	KH type-2	1
sp|O00422|SAP18_HUMAN.M110	1	1	0	1	0	0	0	0		0.550395					0	1.34607e+07	0	0	0	0	None	1
sp|Q96EY7|PTCD3_HUMAN.C303	2	4	0	0	0	0	2	2					1	1	0	0	0	0	4.45844e+06	5.39426e+06	None	1
sp|O43390|HNRPR_HUMAN.F210	2	3	0	0	0	0	1	2					0.753644	0.838106	0	0	0	0	32207142	4.34788e+07	RRM	1
sp|P78527|PRKDC_HUMAN.C90	2	2	0	0	0	0	1	1					1	1	0	0	0	0	597464	494488	None	1
sp|P57721|PCBP3_HUMAN.P87;sp|Q15366|PCBP2_HUMAN.P55;sp|Q15365|PCBP1_HUMAN.P55	2	4	2	2	0	0	0	0	1	1					3.65381e+07	37419218	0	0	0	0	KH	1
sp|P42704|LPPRC_HUMAN.E1377	1	1	0	0	0	0	1	0					0.280022		0	0	0	0	114044872	0	None	1
sp|O43390|HNRPR_HUMAN.G251;sp|O60506|HNRPQ_HUMAN.G248	3	4	1	1	0	0	2	0	1	1			0.823761		7.34982e+06	7.00418e+06	0	0	4.47148e+06	0	RRM	1
sp|Q13595|TRA2A_HUMAN.Y152	2	3	0	0	0	0	1	2					1	1	0	0	0	0	6766637	2.26558e+06	RRM	1
sp|P19338|NUCL_HUMAN.I528	1	3	0	0	0	0	0	3						0.598543	0	0	0	0	0	2.00926e+06	RRM	1
sp|P22626|ROA2_HUMAN.G216	2	2	1	0	0	0	0	1	1					1	8.19284e+06	0	0	0	0	797087	None	1
sp|A0AV96|RBM47_HUMAN.C145	2	2	0	0	0	0	1	1					1	1	0	0	0	0	1.84005e+06	1.0807e+06	RRM	1
sp|Q86V81|THOC4_HUMAN.A157	1	1	0	0	0	0	0	1						0.703751	0	0	0	0	0	3.77781e+06	RRM	1
sp|P09651|ROA1_HUMAN.G204	1	1	0	1	0	0	0	0		1					0	9.4818e+06	0	0	0	0	None	1
sp|P31483|TIA1_HUMAN.K147	1	1	0	0	0	0	1	0					0.517721		0	0	0	0	1.31856e+07	0	RRM	1
sp|Q86V81|THOC4_HUMAN.Q88	1	1	0	0	0	0	0	1						0.481711	0	0	0	0	0	3.20875e+06	None	1
sp|O75821|EIF3G_HUMAN.G263	1	2	0	2	0	0	0	0		1					0	9.00205e+06	0	0	0	0	None	1
sp|Q15717|ELAV1_HUMAN.Q189	1	1	1	0	0	0	0	0	1						27127931	0	0	0	0	0	None	1
sp|Q15233|NONO_HUMAN.G197	3	7	3	3	0	0	0	1	1	1				0.929335	1.09786e+08	1.20355e+08	0	0	0	5.93929e+06	RRM	1
sp|Q32P51|RA1L2_HUMAN.G99;sp|P09651|ROA1_HUMAN.G99	1	1	1	0	0	0	0	0	0.360656						282721630	0	0	0	0	0	None	1
sp|O60869|EDF1_HUMAN.Q51	1	1	0	0	0	0	1	0					0.402435		0	0	0	0	8.14111e+06	0	None	1
sp|P52597|HNRPF_HUMAN.T238	1	1	0	0	0	0	0	1						1	0	0	0	0	0	1.38684e+06	None	1
sp|Q00577|PURA_HUMAN.T183	1	1	0	0	0	0	1	0					0.661323		0	0	0	0	1.33761e+06	0	None	1
sp|Q15717|ELAV1_HUMAN.P98	1	1	1	0	0	0	0	0	0.531917						1.17248e+07	0	0	0	0	0	RRM	1
sp|P62995|TRA2B_HUMAN.V164	2	2	1	1	0	0	0	0	0.795544	0.66796					8.5632e+06	7.66171e+06	0	0	0	0	RRM	1
sp|Q14671|PUM1_HUMAN.V1124;sp|Q8TB72|PUM2_HUMAN.V1004	1	1	0	0	0	0	1	0					1		0	0	0	0	485651	0	PUM-HD	1
sp|Q9UN86|G3BP2_HUMAN.N373	3	3	1	1	0	0	1	0	1	1			0.607781		2.94017e+06	4.07069e+06	0	0	1.57151e+06	0	RRM	1
sp|O95218|ZRAB2_HUMAN.W79	2	3	0	0	1	2	0	0			0.797857	0.836795			0	0	3.02038e+06	4.72486e+06	0	0	ZNF_RanBP2	1
sp|Q8WXF1|PSPC1_HUMAN.P208	2	2	1	1	0	0	0	0	1	1					5.21317e+06	2.71339e+06	0	0	0	0	RRM	1
sp|Q99729|ROAA_HUMAN.R245	2	2	0	0	0	0	1	1					0.530893	1	0	0	0	0	1.71772e+07	2.07219e+07	None	1
sp|Q5JNZ5|RS26L_HUMAN.S81;sp|P62854|RS26_HUMAN.S81	2	8	0	0	0	0	4	4					1	0.933312	0	0	0	0	1.22049e+07	1.30671e+07	None	1
sp|A0AV96|RBM47_HUMAN.I155	1	1	0	0	0	0	0	1						1	0	0	0	0	0	1.65432e+06	RRM	1
sp|P42704|LPPRC_HUMAN.L1386	3	4	2	1	0	0	1	0	0.831221	1			1		50130993	22829896	0	0	1.77834e+06	0	None	1
sp|P23246|SFPQ_HUMAN.P396	4	7	4	1	0	0	1	1	1	1			1	0.795847	2.15727e+08	129783604	0	0	5.08564e+06	5.37332e+06	RRM	1
sp|Q9NYY8|FAKD2_HUMAN.H395	2	4	2	2	0	0	0	0	1	0.816526					8.73466e+06	1.31594e+07	0	0	0	0	None	1
sp|P62826|RAN_HUMAN.W163	1	2	0	0	0	0	2	0					1		0	0	0	0	7.27255e+06	0	None	1
sp|P37108|SRP14_HUMAN.R59	2	2	1	1	0	0	0	0	0.437469	0.866004					1.96374e+07	1.76047e+07	0	0	0	0	None	1
sp|Q96DH6|MSI2H_HUMAN.F113	2	3	0	0	0	0	1	2					1	1	0	0	0	0	1.15767e+06	4.57494e+06	RRM	1
sp|P55769|NH2L1_HUMAN.S96	1	1	0	1	0	0	0	0		0.710429					0	3.18381e+07	0	0	0	0	None	1
sp|Q96I24|FUBP3_HUMAN.D157	1	1	0	1	0	0	0	0		1					0	6.89189e+06	0	0	0	0	None	1
sp|P16989|YBOX3_HUMAN.G167	3	3	1	0	0	0	1	1	0.515078				1	1	41145838	0	0	0	7.84158e+06	6.12712e+06	None	1
sp|P09651|ROA1_HUMAN.D250	2	2	1	1	0	0	0	0	0.649388	1					8.38613e+06	5.1335e+06	0	0	0	0	None	1
sp|Q9UKM9|RALY_HUMAN.F167	3	5	2	2	0	0	1	0	1	1			1		13873103	1.09076e+07	0	0	811135	0	None	1
sp|P42704|LPPRC_HUMAN.V1142	2	3	0	0	0	0	1	2					1	0.823258	0	0	0	0	3.90696e+06	5.43914e+06	None	1
sp|O75534|CSDE1_HUMAN.F687	4	5	1	1	0	0	2	1	1	1			0.647596	0.443142	1.03021e+07	1.5528e+07	0	0	9.40675e+06	2.35838e+06	None	1
sp|Q96I51|RCC1L_HUMAN.P100	1	1	0	0	0	0	1	0					0.36463		0	0	0	0	1.20788e+07	0	None	1
sp|P23246|SFPQ_HUMAN.G668	1	1	0	1	0	0	0	0		1					0	5766435	0	0	0	0	None	1
sp|P46776|RL27A_HUMAN.C70	2	2	1	1	0	0	0	0	1	1					8.62942e+06	8657819	0	0	0	0	None	1
sp|Q96QR8|PURB_HUMAN.P161	1	1	1	0	0	0	0	0	1						10345457	0	0	0	0	0	None	1
sp|P26599|PTBP1_HUMAN.F486	2	2	1	0	0	0	1	0	0.691577				0.387988		3.21696e+06	0	0	0	7.74465e+06	0	RRM	1
sp|P61978|HNRPK_HUMAN.P79	1	1	0	1	0	0	0	0		1					0	25285584	0	0	0	0	KH	1
sp|Q96KR1|ZFR_HUMAN.G787	2	2	1	1	0	0	0	0	1	1					33022701	2.59562e+07	0	0	0	0	DZF	1
sp|Q07955|SRSF1_HUMAN.W134	2	2	0	0	0	0	1	1					0.805192	0.716984	0	0	0	0	7.41238e+06	8.64412e+06	RRM	1
sp|P08708|RS17_HUMAN.G125	1	1	0	0	0	0	0	1						1	0	0	0	0	0	723521	None	1
sp|P35637|FUS_HUMAN.L292	2	9	0	0	0	0	4	5					0.813581	0.775702	0	0	0	0	1.91289e+07	1.57456e+07	RRM	1
sp|Q8NC51|PAIRB_HUMAN.K346	2	2	1	1	0	0	0	0	1	1					5905302	5.85053e+06	0	0	0	0	None	1
sp|Q9BZE4|NOG1_HUMAN.I101	1	1	0	0	0	0	1	0					1		0	0	0	0	1.00572e+06	0	None	1
sp|Q9BVJ6|UT14A_HUMAN.P119	1	1	0	0	0	0	1	0					1		0	0	0	0	508441	0	None	1
sp|P14866|HNRPL_HUMAN.K493	1	1	1	0	0	0	0	0	1						5.41819e+06	0	0	0	0	0	None	1
sp|P23246|SFPQ_HUMAN.K421	2	3	2	1	0	0	0	0	1	1					29651428	9.70874e+06	0	0	0	0	RRM	1
sp|Q9H361|PABP3_HUMAN.F337;sp|P11940|PABP1_HUMAN.F337;sp|Q13310|PABP4_HUMAN.F337	2	2	0	0	0	0	1	1					0.928751	0.592073	0	0	0	0	2.76228e+07	3.25589e+07	RRM	1
sp|Q969Z0|FAKD4_HUMAN.F186	3	4	1	2	0	0	1	0	1	1			1		1.2208e+07	3.40756e+07	0	0	1074672	0	None	1
sp|P23588|IF4B_HUMAN.V107	1	1	0	0	0	0	1	0					1		0	0	0	0	3.59981e+06	0	RRM	1
sp|Q9H361|PABP3_HUMAN.Y364;sp|P11940|PABP1_HUMAN.Y364	4	10	2	2	0	0	3	3	0.83487	0.723051			0.856771	0.981214	4.51152e+07	59568489	0	0	1.27262e+07	1.22203e+07	RRM	1
sp|O00422|SAP18_HUMAN.P144	1	1	0	0	0	0	1	0					1		0	0	0	0	782670	0	None	1
sp|P09651|ROA1_HUMAN.S240	1	2	0	0	0	0	0	2						0.836419	0	0	0	0	0	3.7184e+06	None	1
sp|P31483|TIA1_HUMAN.P47	1	1	0	0	0	0	0	1						1	0	0	0	0	0	1.5981e+06	RRM	1
sp|P62633|CNBP_HUMAN.H62	1	1	0	0	0	0	1	0					1		0	0	0	0	967795	0	ZNF_CCHC	1
sp|Q9HCE1|MOV10_HUMAN.C7	2	4	0	0	0	0	2	2					0.803265	0.780601	0	0	0	0	2.88824e+07	3.10551e+07	None	1
sp|P62633|CNBP_HUMAN.I53	2	2	1	1	0	0	0	0	1	1					5.94448e+06	9.38221e+06	0	0	0	0	ZNF_CCHC	1
sp|O60506|HNRPQ_HUMAN.Y276	3	7	1	0	0	0	3	3	1				1	0.949364	3.20966e+06	0	0	0	9.69411e+06	1.06094e+07	RRM	1
sp|P09651|ROA1_HUMAN.F348	2	3	2	1	0	0	0	0	0.839097	0.815483					8.71278e+08	5.44308e+06	0	0	0	0	None	1
sp|Q07955|SRSF1_HUMAN.Y149	4	16	0	0	3	4	4	5			1	0.979351	1	1	0	0	6.7388e+06	1.17655e+07	1.78924e+07	2.14684e+07	RRM	1
sp|Q01130|SRSF2_HUMAN.P46	4	7	2	2	0	0	2	1	0.886662	0.619757			0.744096	0.554528	1.68405e+08	2.39132e+08	0	0	1.66595e+07	1.31862e+07	RRM	1
sp|Q96QR8|PURB_HUMAN.G156	1	1	1	0	0	0	0	0	1						4.52771e+06	0	0	0	0	0	None	1
sp|O60506|HNRPQ_HUMAN.V317	1	1	0	0	0	0	1	0					1		0	0	0	0	1.02817e+06	0	RRM	1
sp|P43243|MATR3_HUMAN.R407	2	2	0	0	0	0	1	1					0.565413	0.873898	0	0	0	0	3.08183e+06	1.83069e+06	RRM	1
sp|Q92879|CELF1_HUMAN.F63;sp|O95319|CELF2_HUMAN.F87	1	1	0	0	0	0	0	1						1	0	0	0	0	0	400898	RRM	1
sp|P42704|LPPRC_HUMAN.F1379	4	6	1	1	0	0	2	2	1	1			0.931399	1	2.52151e+07	43559702	0	0	4.13616e+07	2.75045e+07	None	1
sp|O60506|HNRPQ_HUMAN.K412	1	1	0	0	0	0	0	1						0.511671	0	0	0	0	0	829155	None	1
sp|Q96EP5|DAZP1_HUMAN.G118	1	1	0	0	0	0	1	0					1		0	0	0	0	1.40113e+06	0	RRM	1
sp|O60506|HNRPQ_HUMAN.C237	1	1	0	0	0	0	0	1						1	0	0	0	0	0	2.73673e+06	RRM	1
sp|Q07955|SRSF1_HUMAN.V20	2	4	0	0	0	0	1	3					0.73212	0.938167	0	0	0	0	2592433	6.41644e+06	RRM	1
sp|Q96KQ7|EHMT2_HUMAN.P365	1	1	0	0	0	0	0	1						1	0	0	0	0	0	1.81226e+06	None	0
sp|P51991|ROA3_HUMAN.L37	2	11	0	0	0	0	8	3					0.770489	0.950588	0	0	0	0	5.12791e+07	1.71765e+07	RRM	1
sp|P84103|SRSF3_HUMAN.K23	2	4	2	2	0	0	0	0	1	1					2.94938e+07	3.62233e+07	0	0	0	0	RRM	1
sp|P67809|YBOX1_HUMAN.K137	4	6	2	1	0	0	2	1	1	0.961813			0.841767	0.558511	1.12179e+08	100506926	0	0	3.50842e+07	3.80461e+07	None	1
sp|Q7KZF4|SND1_HUMAN.P561	2	2	1	1	0	0	0	0	1	0.821494					24550612	3.31129e+07	0	0	0	0	TNase-like	1
sp|Q9UKM9|RALY_HUMAN.I25	2	4	0	0	0	0	2	2					0.680027	0.424155	0	0	0	0	4.15593e+06	7.43973e+06	RRM	1
sp|Q9NR30|DDX21_HUMAN.E719	1	1	1	0	0	0	0	0	1						1.12294e+07	0	0	0	0	0	None	1
sp|P19338|NUCL_HUMAN.K398	2	2	1	1	0	0	0	0	1	1					12334497	1.47428e+07	0	0	0	0	RRM	1
sp|Q14103|HNRPD_HUMAN.F100	2	5	0	0	0	0	1	4					1	0.907287	0	0	0	0	4.09422e+06	1.24036e+07	RRM	1
sp|Q07955|SRSF1_HUMAN.R51	2	2	1	1	0	0	0	0	0.665944	0.596396					92528150	146547620	0	0	0	0	RRM	1
sp|P62280|RS11_HUMAN.Y36	2	4	0	0	0	0	2	2					0.80917	0.750469	0	0	0	0	9.4457e+06	8.84078e+06	None	1
sp|Q96E39|RMXL1_HUMAN.P194;sp|P38159|RBMX_HUMAN.P194	1	1	0	1	0	0	0	0		0.511696					0	9.63061e+06	0	0	0	0	None	1
sp|P23396|RS3_HUMAN.R106	2	4	0	0	0	0	2	2					1	0.854529	0	0	0	0	2.35556e+06	2.60267e+06	None	1
sp|P26599|PTBP1_HUMAN.Q415	1	1	0	0	0	0	1	0					1		0	0	0	0	1.49537e+06	0	None	1
sp|P62847|RS24_HUMAN.G71	1	1	0	0	0	0	1	0					1		0	0	0	0	775719	0	None	1
sp|Q14103|HNRPD_HUMAN.K243	1	1	0	0	0	0	0	1						1	0	0	0	0	0	5.33817e+06	RRM	1
sp|P07910|HNRPC_HUMAN.R61	3	8	4	3	0	0	1	0	0.954006	0.921585			0.359458		1.74749e+08	1.55693e+08	0	0	1.79514e+06	0	RRM	1
sp|Q9UKM9|RALY_HUMAN.P93	1	1	0	1	0	0	0	0		0.562577					0	1.89157e+07	0	0	0	0	None	1
sp|P26368|U2AF2_HUMAN.A198	1	1	0	0	0	0	1	0					1		0	0	0	0	413126	0	RRM	1
sp|P08621|RU17_HUMAN.V174	1	1	0	0	0	0	1	0					1		0	0	0	0	3.27329e+06	0	RRM	1
sp|P23246|SFPQ_HUMAN.G395	2	2	1	1	0	0	0	0	1	1					43138909	37273458	0	0	0	0	RRM	1
sp|P57721|PCBP3_HUMAN.G58;sp|P57723|PCBP4_HUMAN.G30;sp|Q15366|PCBP2_HUMAN.G26;sp|Q15365|PCBP1_HUMAN.G26	2	4	0	0	0	0	2	2					1	1	0	0	0	0	2.99399e+07	19558256	KH	1
sp|Q9UKM9|RALY_HUMAN.P148	1	1	0	1	0	0	0	0		1					0	6472554	0	0	0	0	None	1
sp|Q12849|GRSF1_HUMAN.Y468	2	4	0	0	0	0	1	3					1	1	0	0	0	0	3.38631e+06	9.17914e+06	RRM	1
sp|Q92945|FUBP2_HUMAN.S274	2	2	0	0	0	0	1	1					0.450973	0.462656	0	0	0	0	4.71452e+06	5.61182e+06	KH	1
sp|P11940|PABP1_HUMAN.Y382	1	1	0	0	0	0	0	1						1	0	0	0	0	0	4.36729e+06	None	1
sp|Q15233|NONO_HUMAN.D108	1	1	0	0	0	0	1	0					1		0	0	0	0	1.35006e+06	0	RRM	1
sp|P26599|PTBP1_HUMAN.F192	2	3	2	1	0	0	0	0	1	1					1.69556e+07	11688579	0	0	0	0	RRM	1
sp|P39023|RL3_HUMAN.L171	1	1	0	0	0	0	1	0					0.503593		0	0	0	0	1.16285e+06	0	None	1
sp|P22626|ROA2_HUMAN.V52	1	1	0	0	0	0	0	1						0.625628	0	0	0	0	0	3797684	RRM	1
sp|Q9Y3D9|RT23_HUMAN.F85	2	3	1	2	0	0	0	0	1	1					5.79717e+06	1.278e+07	0	0	0	0	None	1
sp|B7ZW38|HNRC3_HUMAN.S31;sp|P0DMR1|HNRC4_HUMAN.S31;sp|P07910|HNRPC_HUMAN.S31;sp|B2RXH8|HNRC2_HUMAN.S31;sp|O60812|HNRC1_HUMAN.S31	2	2	0	0	0	0	1	1					1	1	0	0	0	0	2.22675e+06	1.61001e+06	RRM	1
sp|Q15717|ELAV1_HUMAN.S146	2	2	1	1	0	0	0	0	0.775379	0.922765					50958296	75231346	0	0	0	0	RRM	1
sp|P22626|ROA2_HUMAN.L23	2	30	0	0	0	0	15	15					0.675234	0.68405	0	0	0	0	3.94442e+08	2.69907e+08	RRM	1
sp|O75534|CSDE1_HUMAN.I209	2	4	0	0	0	0	3	1					0.56471	1	0	0	0	0	1.57937e+07	1.22309e+06	None	1
sp|O60506|HNRPQ_HUMAN.L245	1	1	0	0	0	0	1	0					0.316721		0	0	0	0	7.79934e+06	0	RRM	1
sp|P57721|PCBP3_HUMAN.C141;sp|Q15366|PCBP2_HUMAN.C109	6	16	1	1	1	1	6	6	1	1	1	1	1	1	52538184	79142889	5.08116e+06	6.09002e+06	5.30498e+08	3.35261e+09	KH	1
sp|Q15233|NONO_HUMAN.K198	2	3	1	2	0	0	0	0	1	1					1.40633e+07	11371106	0	0	0	0	RRM	1
sp|Q92900|RENT1_HUMAN.M368	1	1	0	0	0	0	1	0					0.685907		0	0	0	0	4.49719e+06	0	None	1
sp|Q14103|HNRPD_HUMAN.G102	1	1	0	0	0	0	0	1						1	0	0	0	0	0	1.05491e+06	RRM	1
sp|Q7KZF4|SND1_HUMAN.L218	2	2	1	1	0	0	0	0	1	1					5.1096e+06	7.38796e+06	0	0	0	0	TNase-like	1
sp|Q8NC51|PAIRB_HUMAN.Y207	2	2	0	0	0	0	1	1					1	1	0	0	0	0	2.85578e+06	2.57334e+06	None	1
sp|Q96E39|RMXL1_HUMAN.F11;sp|P38159|RBMX_HUMAN.F11	2	3	0	0	0	0	1	2					0.851794	0.821296	0	0	0	0	3.41903e+06	4589389	RRM	1
sp|Q13283|G3BP1_HUMAN.G374	3	3	0	1	0	0	1	1		1			1	0.659062	0	29792745	0	0	721130	1.02469e+06	RRM	1
sp|Q96E39|RMXL1_HUMAN.S48;sp|O75526|RMXL2_HUMAN.S48;sp|P38159|RBMX_HUMAN.S48	1	1	1	0	0	0	0	0	0.527647						6.63237e+06	0	0	0	0	0	RRM	1
sp|P62244|RS15A_HUMAN.C30	2	2	0	0	0	0	1	1					1	1	0	0	0	0	1.28112e+07	11035869	None	1
sp|P62917|RL8_HUMAN.F87	1	1	0	0	0	0	0	1						1	0	0	0	0	0	3.48016e+06	None	1
sp|Q9NZI8|IF2B1_HUMAN.V494	1	1	0	0	0	0	1	0					1		0	0	0	0	2.00524e+06	0	KH	1
sp|P61247|RS3A_HUMAN.D196	2	2	0	0	0	0	1	1					1	1	0	0	0	0	1.90791e+06	979294	None	1
sp|Q14103|HNRPD_HUMAN.G139;sp|O14979|HNRDL_HUMAN.G190	3	5	1	0	0	0	2	2	1				0.773349	1	5.99215e+06	0	0	0	1.00987e+08	1.28636e+06	RRM	1
sp|P42704|LPPRC_HUMAN.I540	1	2	0	2	0	0	0	0		0.651209					0	6.04287e+08	0	0	0	0	None	1
sp|P52272|HNRPM_HUMAN.A73	1	1	1	0	0	0	0	0	1						6.30978e+06	0	0	0	0	0	RRM	1
sp|P52597|HNRPF_HUMAN.Y180	2	4	0	0	0	0	3	1					0.70821	1	0	0	0	0	5.81883e+06	2.37543e+06	RRM	1
sp|P19338|NUCL_HUMAN.E529	1	1	0	0	0	0	0	1						0.552426	0	0	0	0	0	1.50473e+06	RRM	1
sp|P31942|HNRH3_HUMAN.I81	1	1	0	0	0	0	0	1						0.581626	0	0	0	0	0	3.42267e+06	RRM	1
sp|P51991|ROA3_HUMAN.K166	2	3	1	2	0	0	0	0	1	0.762186					5763741	2.15208e+07	0	0	0	0	RRM	1
sp|Q9H707|ZN552_HUMAN.T347	1	1	1	0	0	0	0	0	1						2.55733e+06	0	0	0	0	0	None	0
sp|P23246|SFPQ_HUMAN.P674	1	1	0	1	0	0	0	0		1					0	4.31215e+06	0	0	0	0	None	1
sp|Q15717|ELAV1_HUMAN.A57	1	1	0	0	0	0	1	0					0.502912		0	0	0	0	3.02077e+06	0	RRM	1
sp|Q9UH17|ABC3B_HUMAN.C247;sp|P31941|ABC3A_HUMAN.C64	3	3	0	1	0	0	1	1		1			1	1	0	10125903	0	0	1.74943e+06	2.16087e+06	CMP/dCMP-type deaminase	1
sp|P61978|HNRPK_HUMAN.Q408	1	1	0	0	0	0	1	0					0.618348		0	0	0	0	2.06789e+06	0	KH	1
sp|Q08170|SRSF4_HUMAN.Y37	2	4	0	0	0	0	1	3					1	0.888156	0	0	0	0	2.80047e+06	2.89214e+06	RRM	1
sp|Q7KZF4|SND1_HUMAN.V534	1	1	0	0	0	0	1	0					1		0	0	0	0	1.96473e+06	0	TNase-like	1
sp|Q14671|PUM1_HUMAN.Y1123;sp|Q8TB72|PUM2_HUMAN.Y1003	2	10	0	0	0	0	5	5					0.978947	1	0	0	0	0	2203950465	1.00246e+09	PUM-HD	1
sp|Q15365|PCBP1_HUMAN.D203	1	1	0	1	0	0	0	0		1					0	1.61152e+07	0	0	0	0	None	1
sp|O75534|CSDE1_HUMAN.T35	2	2	1	1	0	0	0	0	1	1					32585282	44385519	0	0	0	0	None	1
sp|Q9Y3D9|RT23_HUMAN.F92	2	2	0	0	0	0	1	1					1	1	0	0	0	0	1.60632e+06	1.26283e+06	None	1
sp|Q02878|RL6_HUMAN.Y240	2	2	1	1	0	0	0	0	0.901716	1					2.86692e+07	2.89215e+07	0	0	0	0	None	1
sp|Q13247|SRSF6_HUMAN.F39	2	3	0	0	0	0	1	2					0.68354	0.510282	0	0	0	0	1.31251e+06	2.45573e+06	RRM	1
sp|Q9NZI8|IF2B1_HUMAN.F33	2	2	1	1	0	0	0	0	1	1					4.1606e+06	6.3106e+06	0	0	0	0	RRM	1
sp|P43243|MATR3_HUMAN.C296	1	1	0	1	0	0	0	0		1					0	2.31583e+06	0	0	0	0	None	1
sp|Q15717|ELAV1_HUMAN.F65	4	40	2	2	0	0	22	14	1	1			0.758985	0.70234	1.80168e+07	1.96874e+07	0	0	4.40686e+08	4.62402e+08	RRM	1
sp|Q08211|DHX9_HUMAN.Y1155	1	1	0	0	0	0	0	1						1	0	0	0	0	0	2.77694e+06	None	1
sp|Q15056|IF4H_HUMAN.N52	2	2	0	0	0	0	1	1					1	1	0	0	0	0	4.50476e+06	4.45162e+06	RRM	1
sp|Q7L2E3|DHX30_HUMAN.R542	2	2	0	0	0	0	1	1					1	1	0	0	0	0	6.23285e+06	8091204	Helicase ATP-binding	1
sp|Q9H0L4|CSTFT_HUMAN.F19;sp|P33240|CSTF2_HUMAN.F19	2	2	0	0	0	0	1	1					1	1	0	0	0	0	2.16313e+06	2078161	RRM	1
sp|Q96EY7|PTCD3_HUMAN.R344	2	2	0	0	0	0	1	1					0.434765	1	0	0	0	0	1.52542e+06	1.30058e+06	None	1
sp|Q6P2Q9|PRP8_HUMAN.Q1575	1	1	0	0	0	0	1	0					1		0	0	0	0	500108	0	None	1
sp|Q86V81|THOC4_HUMAN.F92	2	5	0	0	0	0	3	2					0.927673	0.459078	0	0	0	0	6.34709e+06	8.91079e+06	None	1
sp|P09651|ROA1_HUMAN.R336	1	1	1	0	0	0	0	0	0.394252						129553742	0	0	0	0	0	None	1
sp|Q15717|ELAV1_HUMAN.S135	2	3	0	0	0	0	2	1					1	1	0	0	0	0	3.37678e+06	1.6329e+06	RRM	1
sp|P31943|HNRH1_HUMAN.T301	1	1	1	0	0	0	0	0	1						9.0261e+06	0	0	0	0	0	RRM	1
sp|Q92804|RBP56_HUMAN.Q239	1	2	0	0	0	0	2	0					0.874172		0	0	0	0	1.03745e+07	0	RRM	1
sp|P23588|IF4B_HUMAN.L126	1	1	1	0	0	0	0	0	0.572972						52115451	0	0	0	0	0	RRM	1
sp|P67809|YBOX1_HUMAN.K92;sp|P16989|YBOX3_HUMAN.K124	1	1	0	1	0	0	0	0		1					0	1.23025e+07	0	0	0	0	None	1
sp|O95758|PTBP3_HUMAN.L429	2	2	0	0	0	0	1	1					0.586864	0.708736	0	0	0	0	1.76421e+07	1.83023e+07	RRM	1
sp|Q92879|CELF1_HUMAN.G145	1	1	1	0	0	0	0	0	1						5.2159e+06	0	0	0	0	0	RRM	1
sp|P09651|ROA1_HUMAN.G339	3	10	3	3	0	0	0	4	0.810416	0.829967				0.5476	396275318	4.74916e+08	0	0	0	30397451	None	1
sp|P98179|RBM3_HUMAN.F51	2	4	0	0	0	0	2	2					0.932005	1	0	0	0	0	2.53273e+07	4.03475e+07	RRM	1
sp|P61978|HNRPK_HUMAN.P217	4	21	7	6	0	0	6	2	0.977738	0.963764			0.793113	1	1.31744e+08	115306702	0	0	8.37825e+06	1.91716e+06	None	1
sp|Q9BQC6|RT63_HUMAN.F71	2	2	0	0	0	0	1	1					1	1	0	0	0	0	7.44925e+06	6.56193e+06	None	0
sp|P67809|YBOX1_HUMAN.P276	1	1	0	0	0	0	1	0					1		0	0	0	0	10449729	0	None	1
sp|P31483|TIA1_HUMAN.V110	1	1	0	0	0	0	1	0					0.534947		0	0	0	0	2.80662e+06	0	RRM	1
sp|P14866|HNRPL_HUMAN.F535	2	3	1	2	0	0	0	0	0.78897	0.681177					9444794	2.38231e+07	0	0	0	0	RRM	1
sp|P35268|RL22_HUMAN.K84	2	4	2	2	0	0	0	0	1	0.862166					1.05036e+07	8.45794e+06	0	0	0	0	None	1
sp|P62241|RS8_HUMAN.C72	1	1	0	0	0	0	0	1						1	0	0	0	0	0	974400	None	1
sp|Q99729|ROAA_HUMAN.M187	2	8	0	0	0	0	4	4					0.924401	0.863654	0	0	0	0	1.68044e+07	1.65242e+07	RRM	1
sp|O75494|SRS10_HUMAN.P8	1	1	1	0	0	0	0	0	0.508032						1.07637e+07	0	0	0	0	0	None	1
sp|O00425|IF2B3_HUMAN.H563	4	7	2	2	0	0	1	2	0.799099	0.863498			0.52071	0.60404	2.38318e+07	41502608	0	0	5.84422e+06	9.88592e+06	None	1
sp|Q15717|ELAV1_HUMAN.I164	2	2	0	0	0	0	1	1					1	0.564958	0	0	0	0	1.64195e+06	1.93643e+07	RRM	1
sp|Q9BTD8|RBM42_HUMAN.F426	1	1	0	0	0	0	1	0					1		0	0	0	0	4060357	0	RRM	1
sp|P07910|HNRPC_HUMAN.R73	1	1	0	0	0	0	1	0					1		0	0	0	0	4.62874e+06	0	RRM	1
sp|O14979|HNRDL_HUMAN.M266	2	3	0	0	0	0	1	2					1	1	0	0	0	0	2.84955e+06	6.79118e+06	RRM	1
sp|Q13310|PABP4_HUMAN.Y297	2	18	0	0	0	0	9	9					0.883236	0.7818	0	0	0	0	6.64932e+08	1.46841e+09	RRM	1
sp|O60506|HNRPQ_HUMAN.C211	1	1	0	1	0	0	0	0		1					0	6.49251e+06	0	0	0	0	RRM	1
sp|P23246|SFPQ_HUMAN.F336	1	1	0	1	0	0	0	0		0.56225					0	3.6546e+06	0	0	0	0	RRM	1
sp|O75526|RMXL2_HUMAN.R43;sp|P38159|RBMX_HUMAN.R43	2	3	0	0	0	0	2	1					0.75497	0.782195	0	0	0	0	1.65852e+06	687610	RRM	1
sp|Q7Z4V5|HDGR2_HUMAN.K568	1	1	0	1	0	0	0	0		1					0	62139361	0	0	0	0	Coiled coil	0
sp|P16989|YBOX3_HUMAN.P239	2	3	0	0	0	0	1	2					0.6973	0.49842	0	0	0	0	2.52476e+06	4.37541e+06	None	1
sp|Q86V81|THOC4_HUMAN.L146	1	1	1	0	0	0	0	0	1						9.78246e+06	0	0	0	0	0	RRM	1
sp|Q9Y4C8|RBM19_HUMAN.H432	2	2	1	1	0	0	0	0	1	1					3.0191e+06	2.54631e+06	0	0	0	0	RRM	1
sp|O43390|HNRPR_HUMAN.V167	1	3	0	0	0	0	0	3						0.89478	0	0	0	0	0	7.02114e+06	RRM	1
sp|Q16629|SRSF7_HUMAN.V15	1	2	0	0	0	0	2	0					0.538564		0	0	0	0	1.14796e+07	0	RRM	1
sp|Q6ZN04|MEX3B_HUMAN.R105	2	2	0	0	0	0	1	1					0.55979	1	0	0	0	0	13772437	24994559	KH	1
sp|P23246|SFPQ_HUMAN.V301	2	4	1	0	0	0	0	3	1					0.865697	5.92793e+06	0	0	0	0	4.48245e+06	RRM	1
sp|P19338|NUCL_HUMAN.T301	3	3	1	1	0	0	1	0	0.644685	1			0.642297		1.30883e+07	9.45099e+06	0	0	2.16524e+06	0	None	1
sp|P61978|HNRPK_HUMAN.T177	2	3	2	1	0	0	0	0	0.875454	0.786946					24733708	17841168	0	0	0	0	KH	1
sp|P22626|ROA2_HUMAN.S58	1	1	0	1	0	0	0	0		0.445594					0	13409925	0	0	0	0	RRM	1
sp|Q15717|ELAV1_HUMAN.R206	1	1	0	0	0	0	1	0					0.550341		0	0	0	0	5.31713e+06	0	None	1
sp|Q13247|SRSF6_HUMAN.Y11	1	1	1	0	0	0	0	0	1						8.19545e+06	0	0	0	0	0	RRM	1
sp|Q5VZF2|MBNL2_HUMAN.L69	2	2	0	0	0	0	1	1					0.74295	0.607095	0	0	0	0	6.11572e+06	6.27514e+06	ZNF_C3H1	1
sp|O43390|HNRPR_HUMAN.R145;sp|O60506|HNRPQ_HUMAN.R142	1	1	0	0	0	0	1	0					0.57884		0	0	0	0	3.41009e+06	0	None	1
sp|Q9NQ94|A1CF_HUMAN.S188;sp|Q8TBY0|RBM46_HUMAN.S193;sp|A0AV96|RBM47_HUMAN.S203	2	2	0	0	0	0	1	1					0.521628	0.59969	0	0	0	0	1.07572e+06	3.23636e+06	RRM	1
sp|P31943|HNRH1_HUMAN.F58	1	1	0	0	0	0	0	1						1	0	0	0	0	0	1.76345e+06	RRM	1
sp|Q15056|IF4H_HUMAN.F51	1	1	0	0	0	0	1	0					1		0	0	0	0	2.2661e+06	0	RRM	1
sp|P29074|PTN4_HUMAN.V532	1	1	0	0	0	0	1	0					1		0	0	0	0	386055	0	PDZ	0
sp|P98179|RBM3_HUMAN.E42	1	1	0	0	0	0	0	1						0.603383	0	0	0	0	0	2.4013e+06	RRM	1
sp|P31942|HNRH3_HUMAN.P103	1	1	0	1	0	0	0	0		1					0	7285100	0	0	0	0	None	1
sp|P51114|FXR1_HUMAN.G392	1	1	0	0	0	0	1	0					1		0	0	0	0	2.11923e+06	0	None	1
sp|O75534|CSDE1_HUMAN.A196	1	1	0	0	0	0	0	1						0.629655	0	0	0	0	0	47960523	None	1
sp|P61978|HNRPK_HUMAN.L383	2	2	1	0	0	0	0	1	0.506768					1	4.04065e+06	0	0	0	0	809653	None	1
sp|Q9BQ04|RBM4B_HUMAN.L4;sp|Q9BWF3|RBM4_HUMAN.L4	2	2	0	0	0	0	1	1					1	1	0	0	0	0	5.08353e+06	6574602	RRM	1
sp|O75534|CSDE1_HUMAN.K81	2	2	1	1	0	0	0	0	0.650405	0.504577					1.37627e+07	21725255	0	0	0	0	None	1
sp|Q92879|CELF1_HUMAN.F111	2	3	0	0	0	0	2	1					1	1	0	0	0	0	3.48532e+06	708750	RRM	1
sp|Q15269|PWP2_HUMAN.N178	1	1	0	0	0	0	0	1						1	0	0	0	0	0	598637	None	1
sp|Q15365|PCBP1_HUMAN.G331	1	1	0	1	0	0	0	0		1					0	7.16262e+06	0	0	0	0	KH	1
sp|Q00839|HNRPU_HUMAN.C594	2	6	0	0	0	0	3	3					1	1	0	0	0	0	5.92712e+06	7.88494e+06	None	1
sp|Q8NC51|PAIRB_HUMAN.H212	1	1	0	1	0	0	0	0		1					0	8.44007e+06	0	0	0	0	None	1
sp|P07910|HNRPC_HUMAN.M136	2	4	0	0	0	0	2	2					0.769421	0.874802	0	0	0	0	1.30404e+07	1.28868e+07	None	1
sp|Q99729|ROAA_HUMAN.G111	2	3	0	0	0	0	2	1					1	1	0	0	0	0	3.2582e+06	317025	RRM	1
sp|P22626|ROA2_HUMAN.H108	4	11	5	3	0	0	1	2	0.910021	0.929387			0.496021	0.422499	9.72444e+08	453620072	0	0	64881796	125864637	None	1
sp|P17844|DDX5_HUMAN.A537	1	1	0	0	0	0	0	1						1	0	0	0	0	0	1.26199e+06	None	1
sp|Q15233|NONO_HUMAN.S196	1	1	0	0	0	0	1	0					0.512251		0	0	0	0	5.03686e+06	0	RRM	1
sp|P57721|PCBP3_HUMAN.E56;sp|Q15366|PCBP2_HUMAN.E24;sp|Q15365|PCBP1_HUMAN.E24	1	1	0	0	0	0	0	1						1	0	0	0	0	0	1.20328e+06	KH	1
sp|O95758|PTBP3_HUMAN.Y127	2	2	0	0	0	0	1	1					1	1	0	0	0	0	2.50618e+06	2.13665e+06	RRM	1
sp|P62081|RS7_HUMAN.Q68	1	1	0	0	0	0	1	0					1		0	0	0	0	1.38208e+06	0	None	1
sp|Q01085|TIAR_HUMAN.Y140	1	1	0	0	0	0	0	1						1	0	0	0	0	0	1.27603e+06	RRM	1
sp|P09651|ROA1_HUMAN.P340	3	5	2	2	0	0	0	1	1	0.618417				0.871219	3.65798e+07	4.24812e+07	0	0	0	1.4248e+07	None	1
sp|P42704|LPPRC_HUMAN.T748	2	4	2	2	0	0	0	0	0.888964	0.97951					5.31061e+07	6.68101e+07	0	0	0	0	None	1
sp|Q00839|HNRPU_HUMAN.G256	1	3	0	0	0	0	3	0					0.790056		0	0	0	0	7.9694e+06	0	None	1
sp|P67809|YBOX1_HUMAN.F74;sp|Q9Y2T7|YBOX2_HUMAN.F109;sp|P16989|YBOX3_HUMAN.F106	4	16	2	2	0	0	7	5	1	1			0.692896	0.709133	3.49332e+07	37545562	0	0	4.07807e+08	7.54747e+08	None	1
sp|B7ZW38|HNRC3_HUMAN.V18;sp|P0DMR1|HNRC4_HUMAN.V18;sp|P07910|HNRPC_HUMAN.V18;sp|B2RXH8|HNRC2_HUMAN.V18;sp|O60812|HNRC1_HUMAN.V18	3	22	2	0	0	0	11	9	1				0.927727	0.844003	1.31055e+07	0	0	0	5.56806e+09	6.8345e+09	RRM	1
sp|P61978|HNRPK_HUMAN.G157	2	13	0	0	0	0	7	6					0.954426	0.926344	0	0	0	0	1.36989e+08	3.36325e+08	KH	1
sp|P52272|HNRPM_HUMAN.D683	1	1	0	0	0	0	0	1						0.697936	0	0	0	0	0	1.51988e+06	RRM	1
sp|Q96EP5|DAZP1_HUMAN.F13	1	1	0	0	0	0	1	0					1		0	0	0	0	2637747	0	RRM	1
sp|P98175|RBM10_HUMAN.G384	2	2	1	1	0	0	0	0	1	1					9.63196e+06	1.03496e+07	0	0	0	0	RRM	1
sp|Q14258|TRI25_HUMAN.P321	2	2	0	0	0	0	1	1					0.645306	0.549229	0	0	0	0	1.42735e+06	1.78316e+06	None	1
sp|P42704|LPPRC_HUMAN.R541	2	7	0	0	0	0	3	4					1	1	0	0	0	0	3.8182e+07	1.09941e+08	None	1
sp|Q969Z0|FAKD4_HUMAN.H109	2	4	2	2	0	0	0	0	1	1					49015264	75092297	0	0	0	0	None	1
sp|P52272|HNRPM_HUMAN.G632	3	4	1	0	0	0	2	1	1				0.805527	1	1.02269e+07	0	0	0	7.52998e+06	1.9387e+06	None	1
sp|P12956|XRCC6_HUMAN.P313	2	5	2	3	0	0	0	0	0.881509	1					6.78765e+07	7.66884e+07	0	0	0	0	None	1
sp|Q9UKM9|RALY_HUMAN.K44	1	1	1	0	0	0	0	0	1						5.92987e+06	0	0	0	0	0	RRM	1
sp|O00425|IF2B3_HUMAN.R525	2	2	1	1	0	0	0	0	1	1					7.24545e+06	1.61989e+07	0	0	0	0	KH	1
sp|P62249|RS16_HUMAN.G74	2	2	0	0	0	0	1	1					1	1	0	0	0	0	5.04673e+06	3.24689e+06	None	1
sp|P46781|RS9_HUMAN.S160	1	1	0	0	0	0	0	1						1	0	0	0	0	0	1.49384e+07	S4 RNA-binding	1
sp|P67809|YBOX1_HUMAN.A140	1	1	1	0	0	0	0	0	1						1.225e+07	0	0	0	0	0	None	1
sp|O43390|HNRPR_HUMAN.K372	2	2	0	0	0	0	1	1					0.645372	0.535211	0	0	0	0	2.08578e+07	2.66735e+07	RRM	1
sp|P61978|HNRPK_HUMAN.Y323	2	2	0	0	0	0	1	1					1	1	0	0	0	0	880070	926443	None	1
sp|P67809|YBOX1_HUMAN.Y202	3	3	1	1	0	0	0	1	0.521702	1				0.405034	3.48997e+07	3.56299e+07	0	0	0	4.05617e+06	None	1
sp|Q12906|ILF3_HUMAN.N599	1	1	1	0	0	0	0	0	1						2.43399e+06	0	0	0	0	0	None	1
sp|P52272|HNRPM_HUMAN.L660	1	1	0	0	0	0	1	0					1		0	0	0	0	856966	0	RRM	1
sp|P67809|YBOX1_HUMAN.D79;sp|Q9Y2T7|YBOX2_HUMAN.D114;sp|P16989|YBOX3_HUMAN.D111	1	1	0	0	0	0	1	0					1		0	0	0	0	7.45167e+06	0	None	1
sp|Q92945|FUBP2_HUMAN.G437	3	4	1	0	0	0	2	1	1				1	1	2.69686e+06	0	0	0	4.2784e+07	1.43023e+06	KH	1
sp|Q08211|DHX9_HUMAN.E631	3	3	1	0	0	0	1	1	1				0.795701	1	44526871	0	0	0	4.55309e+06	5.49054e+06	None	1
sp|P60842|IF4A1_HUMAN.E150	2	2	0	0	0	0	1	1					1	1	0	0	0	0	3.12558e+06	2.01931e+06	Helicase ATP-binding	1
sp|P31943|HNRH1_HUMAN.L296	2	2	0	0	0	0	1	1					1	1	0	0	0	0	1.44156e+06	1.50787e+06	RRM	1
sp|Q9BTD8|RBM42_HUMAN.G423	1	1	0	0	0	0	1	0					0.688189		0	0	0	0	5.95058e+06	0	RRM	1
sp|Q8WXF1|PSPC1_HUMAN.P181	1	1	0	0	0	0	1	0					1		0	0	0	0	1.03951e+06	0	RRM	1
sp|Q13242|SRSF9_HUMAN.H49	4	10	3	2	0	0	2	3	0.8108	1			0.750371	0.854038	4.98245e+07	14451920	0	0	3.33905e+06	1.02521e+07	RRM	1
sp|P62910|RL32_HUMAN.A2	1	1	1	0	0	0	0	0	1						8.69434e+06	0	0	0	0	0	None	1
sp|P06756|ITAV_HUMAN.L572	1	1	0	0	0	0	1	0					1		0	0	0	0	370406	0	None	0
sp|P14866|HNRPL_HUMAN.G545	2	2	1	1	0	0	0	0	1	1					7.45424e+06	6.32909e+06	0	0	0	0	RRM	1
sp|Q9BRL6|SRSF8_HUMAN.R39;sp|Q01130|SRSF2_HUMAN.R39	2	2	1	1	0	0	0	0	1	1					3.89956e+06	3.66268e+06	0	0	0	0	RRM	1
sp|P18124|RL7_HUMAN.L114	1	1	1	0	0	0	0	0	1						3.40827e+06	0	0	0	0	0	None	1
sp|Q5JR12|PPM1J_HUMAN.Q463	1	1	0	1	0	0	0	0		1					0	11191949	0	0	0	0	PPM-type phosphatase	0
sp|Q13242|SRSF9_HUMAN.Y17	2	8	0	0	0	0	3	5					0.952371	0.83266	0	0	0	0	151155666	1.61835e+08	RRM	1
sp|P36578|RL4_HUMAN.T266	1	1	0	0	0	0	0	1						1	0	0	0	0	0	1.03963e+06	None	1
sp|P52597|HNRPF_HUMAN.L118	1	1	0	1	0	0	0	0		0.515265					0	38710034	0	0	0	0	RRM	1
sp|P19338|NUCL_HUMAN.G476	1	1	0	0	0	0	0	1						1	0	0	0	0	0	1.14886e+06	None	1
sp|P14866|HNRPL_HUMAN.M460	1	2	0	0	0	0	2	0					0.622565		0	0	0	0	3.34421e+06	0	RRM	1
sp|P61978|HNRPK_HUMAN.P386	2	2	1	1	0	0	0	0	1	0.516958					2.39911e+07	2.86286e+07	0	0	0	0	None	1
sp|Q7L0Y3|TM10C_HUMAN.M317	1	1	0	0	0	0	1	0					1		0	0	0	0	1.57287e+06	0	SAM-dependent MTase TRM10-type	1
sp|P07910|HNRPC_HUMAN.N59	1	1	0	0	0	0	1	0					0.444614		0	0	0	0	1.26932e+07	0	RRM	1
sp|Q9GZT3|SLIRP_HUMAN.H44	4	5	1	1	0	0	2	1	1	1			0.781334	0.472727	14028460	1.90838e+07	0	0	2.59477e+07	37755760	RRM	1
sp|Q96PK6|RBM14_HUMAN.D113	1	1	0	0	0	0	1	0					0.676454		0	0	0	0	1.726e+06	0	RRM	1
sp|Q9UNX3|RL26L_HUMAN.N4;sp|P61254|RL26_HUMAN.N4	2	2	0	0	0	0	1	1					0.544519	0.606536	0	0	0	0	1.63157e+06	1.09634e+06	None	1
sp|P14866|HNRPL_HUMAN.Y163	2	2	0	0	0	0	1	1					1	1	0	0	0	0	2.22473e+06	1.96352e+06	RRM	1
sp|Q8WXF1|PSPC1_HUMAN.A205	2	4	2	2	0	0	0	0	1	1					27683089	2.90936e+07	0	0	0	0	RRM	1
sp|P61353|RL27_HUMAN.P37	1	1	0	0	0	0	1	0					0.45356		0	0	0	0	78700856	0	None	1
sp|Q9UKM9|RALY_HUMAN.Y57	2	2	0	0	0	0	1	1					1	0.398729	0	0	0	0	11979072	1.05675e+07	RRM	1
sp|Q12906|ILF3_HUMAN.G328	1	1	0	0	0	0	1	0					0.759208		0	0	0	0	2.00347e+06	0	DZF	1
sp|Q7KZF4|SND1_HUMAN.A434	1	1	0	0	0	0	0	1						0.730066	0	0	0	0	0	5698113	TNase-like	1
sp|P07910|HNRPC_HUMAN.I149	2	4	1	0	0	0	0	3	1					0.711247	1.30232e+07	0	0	0	0	5.05055e+06	None	1
sp|Q8NC51|PAIRB_HUMAN.F204	2	4	0	0	0	0	3	1					0.725926	0.475584	0	0	0	0	1.01013e+07	1.98205e+06	None	1
sp|P17844|DDX5_HUMAN.P447	1	1	1	0	0	0	0	0	1						8.13846e+06	0	0	0	0	0	Helicase C-terminal	1
sp|P46782|RS5_HUMAN.A170	2	2	0	0	0	0	1	1					1	1	0	0	0	0	3310542	632779	None	1
sp|Q13243|SRSF5_HUMAN.W121	2	4	0	0	0	0	2	2					1	1	0	0	0	0	7.89632e+06	7.74023e+06	RRM	1
sp|P62273|RS29_HUMAN.W8	1	2	0	0	0	0	2	0					1		0	0	0	0	2.15087e+06	0	None	0
sp|B7ZW38|HNRC3_HUMAN.G159;sp|P0DMR1|HNRC4_HUMAN.G159;sp|P07910|HNRPC_HUMAN.G172;sp|B2RXH8|HNRC2_HUMAN.G159;sp|O60812|HNRC1_HUMAN.G159	1	2	2	0	0	0	0	0	0.534761						16834367	0	0	0	0	0	None	1
sp|Q08211|DHX9_HUMAN.Y149	1	1	0	0	0	0	0	1						1	0	0	0	0	0	5.85593e+06	None	1
sp|Q92879|CELF1_HUMAN.G149	2	11	0	0	0	0	5	6					0.825772	0.951429	0	0	0	0	2.45891e+07	2.08616e+07	RRM	1
sp|Q01130|SRSF2_HUMAN.R49	1	3	0	0	0	0	3	0					0.744132		0	0	0	0	4.6844e+07	0	RRM	1
sp|P62995|TRA2B_HUMAN.Y128	4	11	2	2	0	0	4	3	1	1			1	1	11814512	1.44279e+07	0	0	7.59722e+06	4.69106e+06	RRM	1
sp|P38159|RBMX_HUMAN.S91	2	5	3	2	0	0	0	0	0.940285	0.854963					9.23283e+07	97901034	0	0	0	0	None	1
sp|P31942|HNRH3_HUMAN.F204	2	4	3	1	0	0	0	0	0.97393	1					230373085	161851956	0	0	0	0	RRM	1
sp|P51991|ROA3_HUMAN.I128	2	3	0	0	0	0	2	1					0.76586	0.682301	0	0	0	0	2.4854e+07	1.25365e+07	RRM	1
sp|Q14103|HNRPD_HUMAN.F142	1	1	0	0	0	0	0	1						0.689448	0	0	0	0	0	842599	RRM	1
sp|Q08170|SRSF4_HUMAN.H69;sp|Q13247|SRSF6_HUMAN.H69	1	1	1	0	0	0	0	0	0.339316						24520291	0	0	0	0	0	RRM	1
sp|P26599|PTBP1_HUMAN.T215	2	4	0	0	0	0	3	1					0.751515	1	0	0	0	0	6.29808e+06	751869	RRM	1
sp|P43243|MATR3_HUMAN.L503	1	1	0	0	0	0	0	1						1	0	0	0	0	0	1.10328e+06	RRM	1
sp|Q15233|NONO_HUMAN.G172	3	9	4	3	0	0	2	0	1	0.946521			0.536569		1.51918e+08	2.20107e+08	0	0	5.11873e+06	0	RRM	1
sp|Q9NYY8|FAKD2_HUMAN.A643	1	1	0	0	0	0	0	1						0.527015	0	0	0	0	0	831905	RAP	1
sp|O43390|HNRPR_HUMAN.Y279	2	2	0	0	0	0	1	1					1	1	0	0	0	0	3.06343e+06	2806996	RRM	1
sp|P61978|HNRPK_HUMAN.V78	1	1	1	0	0	0	0	0	1						27015068	0	0	0	0	0	KH	1
sp|Q14103|HNRPD_HUMAN.F185	2	3	0	0	0	0	1	2					1	0.525381	0	0	0	0	1.24189e+06	14675491	RRM	1
sp|O15226|NKRF_HUMAN.G392	1	1	1	0	0	0	0	0	1						2.3664e+07	0	0	0	0	0	None	1
sp|Q07352|TISB_HUMAN.Y169;sp|P47974|TISD_HUMAN.Y208	1	1	0	0	0	0	1	0					1		0	0	0	0	1.77723e+06	0	ZNF_C3H1	1
sp|Q9NR30|DDX21_HUMAN.H543	2	4	2	2	0	0	0	0	0.75062	1					33821566	35695469	0	0	0	0	Helicase C-terminal	1
sp|P09651|ROA1_HUMAN.G335	2	2	1	1	0	0	0	0	0.535054	0.298087					130442468	1.82184e+08	0	0	0	0	None	1
sp|Q9NZI8|IF2B1_HUMAN.G166	1	1	0	1	0	0	0	0		1					0	6.7073e+06	0	0	0	0	None	1
sp|P23588|IF4B_HUMAN.R128	2	2	0	0	0	0	1	1					0.602253	1	0	0	0	0	5.41786e+06	6.04588e+06	RRM	1
sp|P43243|MATR3_HUMAN.L415	1	1	0	0	0	0	0	1						1	0	0	0	0	0	3.80834e+06	RRM	1
sp|Q15366|PCBP2_HUMAN.P64	2	2	1	1	0	0	0	0	1	1					6.3381e+06	5.3992e+06	0	0	0	0	KH	1
sp|Q01085|TIAR_HUMAN.P238	1	1	1	0	0	0	0	0	1						6.03058e+06	0	0	0	0	0	RRM	1
sp|Q9H307|PININ_HUMAN.R38	4	6	1	1	0	0	2	2	1	1			0.768896	1	1.58549e+07	9.87704e+06	0	0	5.64355e+06	4.70289e+06	None	1
sp|Q15717|ELAV1_HUMAN.I43	1	1	0	0	0	0	0	1						1	0	0	0	0	0	6.79597e+06	RRM	1
sp|Q96I24|FUBP3_HUMAN.C148	2	2	0	0	0	0	1	1					1	1	0	0	0	0	1.37967e+07	1.12078e+07	None	1
sp|P26599|PTBP1_HUMAN.H411	4	47	20	20	0	0	4	3	0.968817	0.924473			0.858422	0.970459	8.65004e+09	6.25476e+09	0	0	2.60427e+07	1.56715e+07	RRM	1
sp|O76021|RL1D1_HUMAN.P180	2	2	1	1	0	0	0	0	1	1					16645721	2.87448e+07	0	0	0	0	None	1
sp|P09651|ROA1_HUMAN.G343	1	2	2	0	0	0	0	0	0.2997						483155312	0	0	0	0	0	None	1
sp|P84103|SRSF3_HUMAN.P45	4	39	10	11	0	0	9	9	0.908574	0.939624			0.836593	0.825557	8.35675e+08	6.04889e+08	0	0	1.13494e+09	1.26599e+09	RRM	1
sp|Q7KZF4|SND1_HUMAN.Y421	1	1	0	0	0	0	0	1						0.738561	0	0	0	0	0	4.13068e+06	TNase-like	1
sp|Q32P51|RA1L2_HUMAN.F148;sp|P09651|ROA1_HUMAN.F148	2	2	0	0	0	0	1	1					1	1	0	0	0	0	2.38892e+06	4.85238e+06	RRM	1
sp|P62917|RL8_HUMAN.Y89	2	18	0	0	0	0	9	9					0.966752	0.851557	0	0	0	0	1.88065e+07	1.74718e+07	None	1
sp|A1L020|MEX3A_HUMAN.T245;sp|Q6ZN04|MEX3B_HUMAN.T182;sp|Q5U5Q3|MEX3C_HUMAN.T348;sp|Q86XN8|MEX3D_HUMAN.T295	1	1	1	0	0	0	0	0	1						2.82978e+06	0	0	0	0	0	KH	1
sp|Q7L2E3|DHX30_HUMAN.W678	2	2	0	0	0	0	1	1					0.766049	1	0	0	0	0	2.26213e+06	3.13878e+06	Helicase C-terminal	1
sp|P51991|ROA3_HUMAN.F129	1	3	0	0	0	0	0	3						0.700528	0	0	0	0	0	5.18454e+07	RRM	1
sp|P62633|CNBP_HUMAN.Y120	4	14	4	5	0	0	2	3	0.989359	0.940434			1	1	8.69825e+07	1.27192e+08	0	0	1.37509e+07	1.44498e+07	ZNF_CCHC	1
sp|Q00839|HNRPU_HUMAN.C607	4	7	2	2	0	1	2	0	1	1		1	1		2.47381e+07	22624229	0	994386	2.11645e+06	0	None	1
sp|Q16629|SRSF7_HUMAN.R88	1	1	0	0	0	0	0	1						0.661735	0	0	0	0	0	1.82846e+07	None	1
sp|P23588|IF4B_HUMAN.D106	1	1	0	0	0	0	0	1						0.896074	0	0	0	0	0	2.80826e+06	RRM	1
sp|Q92804|RBP56_HUMAN.V238	1	1	0	0	0	0	0	1						0.774393	0	0	0	0	0	7.48808e+06	RRM	1
sp|P42704|LPPRC_HUMAN.S1378	2	3	0	0	0	0	1	2					1	1	0	0	0	0	606995	1.58995e+06	None	1
sp|O60506|HNRPQ_HUMAN.S249	2	4	0	0	0	0	2	2					0.757001	0.48664	0	0	0	0	52022658	33972231	RRM	1
sp|P52272|HNRPM_HUMAN.R70	2	2	1	1	0	0	0	0	1	0.571763					6.01578e+06	4.12351e+06	0	0	0	0	None	1
sp|P51991|ROA3_HUMAN.A110	2	3	1	2	0	0	0	0	1	0.856198					44961583	1.006e+08	0	0	0	0	RRM	1
sp|Q9BY77|PDIP3_HUMAN.G39	1	1	1	0	0	0	0	0	1						4.37283e+06	0	0	0	0	0	None	1
sp|Q9UN86|G3BP2_HUMAN.G368	2	4	2	2	0	0	0	0	0.679216	0.770713					2.16799e+07	2.61737e+07	0	0	0	0	RRM	1
sp|P26599|PTBP1_HUMAN.N220	1	1	0	1	0	0	0	0		1					0	5.58052e+06	0	0	0	0	RRM	1
sp|P62753|RS6_HUMAN.R216	1	1	0	0	0	0	1	0					0.404256		0	0	0	0	11958077	0	None	1
sp|Q01085|TIAR_HUMAN.P49	2	2	0	0	0	0	1	1					0.550988	0.619739	0	0	0	0	6.50733e+06	9.1433e+06	RRM	1
sp|P84103|SRSF3_HUMAN.A29	2	2	1	1	0	0	0	0	1	1					7.42306e+06	6.67474e+06	0	0	0	0	RRM	1
sp|P52272|HNRPM_HUMAN.P661	2	3	1	2	0	0	0	0	0.817654	0.759897					9.05879e+06	9.88905e+06	0	0	0	0	RRM	1
sp|P07910|HNRPC_HUMAN.G41	2	11	5	6	0	0	0	0	0.835119	0.964885					1.71745e+08	3.58778e+08	0	0	0	0	RRM	1
sp|P22626|ROA2_HUMAN.G252	1	1	1	0	0	0	0	0	0.261418						48837922	0	0	0	0	0	None	1
sp|Q16629|SRSF7_HUMAN.G48	2	2	0	0	0	0	1	1					0.521896	0.757962	0	0	0	0	1.36705e+06	1.61597e+06	RRM	1
sp|Q04837|SSBP_HUMAN.I138	1	1	0	1	0	0	0	0		1					0	5.72932e+06	0	0	0	0	None	1
sp|P23588|IF4B_HUMAN.G101	2	2	0	0	0	0	1	1					0.370691	0.542324	0	0	0	0	1.8201e+07	1.61589e+07	RRM	1
sp|O60869|EDF1_HUMAN.K50	1	1	0	0	0	0	0	1						0.516824	0	0	0	0	0	7.98309e+06	None	1
sp|Q9Y3Y2|CHTOP_HUMAN.P63	1	1	0	0	0	0	1	0					0.417486		0	0	0	0	558724	0	None	1
sp|O14979|HNRDL_HUMAN.F196	1	1	0	0	0	0	0	1						0.532122	0	0	0	0	0	812490	RRM	1
sp|P14866|HNRPL_HUMAN.C404	2	2	1	1	0	0	0	0	1	1					9.7645e+06	9.27958e+06	0	0	0	0	RRM	1
sp|Q8NC51|PAIRB_HUMAN.S202	2	4	0	0	0	0	2	2					0.885156	1	0	0	0	0	2.2832e+06	2.28378e+06	None	1
sp|Q15233|NONO_HUMAN.R142	2	2	1	1	0	0	0	0	1	0.725252					19180474	2.69339e+07	0	0	0	0	None	1
sp|Q6W3E5|GDPD4_HUMAN.H339	1	1	0	1	0	0	0	0		0.500268					0	91398624	0	0	0	0	None	0
sp|P07910|HNRPC_HUMAN.K94	1	1	0	0	0	0	0	1						0.38158	0	0	0	0	0	1.71742e+06	None	1
sp|A0AV96|RBM47_HUMAN.A284	2	6	0	0	0	0	4	2					0.847316	1	0	0	0	0	5.60824e+07	1.65649e+07	RRM	1
sp|Q6UXN9|WDR82_HUMAN.Y64	1	1	0	0	0	0	0	1						1	0	0	0	0	0	2.11679e+06	None	0
sp|P39023|RL3_HUMAN.C253;sp|Q92901|RL3L_HUMAN.C253	3	7	1	0	0	0	3	3	1				1	1	3.48828e+06	0	0	0	5.24946e+06	3.42046e+06	None	1
sp|Q15434|RBMS2_HUMAN.F101	2	4	0	0	0	0	1	3					1	0.802343	0	0	0	0	2.35019e+06	1.03204e+07	RRM	1
sp|Q14103|HNRPD_HUMAN.P132	2	6	3	3	0	0	0	0	1	0.986659					3.9089e+07	3.92855e+07	0	0	0	0	RRM	1
sp|Q32P51|RA1L2_HUMAN.S22;sp|P09651|ROA1_HUMAN.S22	6	16	5	2	2	4	2	1	0.901569	1	0.712083	0.845	0.820396	0.474183	2.44287e+07	7.17118e+06	1.25223e+07	5.53585e+06	2.79424e+06	1.33374e+06	RRM	1
sp|Q9BZE4|NOG1_HUMAN.N100	2	2	0	0	0	0	1	1					1	1	0	0	0	0	1.4646e+06	1.15121e+06	None	1
sp|Q92900|RENT1_HUMAN.G149	2	2	0	0	0	0	1	1					0.483817	0.810825	0	0	0	0	5.5443e+06	5.82536e+06	ZNF_UPF1	1
sp|O00425|IF2B3_HUMAN.P482	1	1	1	0	0	0	0	0	1						9943184	0	0	0	0	0	None	1
sp|Q13242|SRSF9_HUMAN.C138	2	4	0	0	0	0	2	2					1	1	0	0	0	0	29883147	32255424	RRM	1
sp|O60506|HNRPQ_HUMAN.A374	3	9	0	1	0	0	3	5		1			1	0.650287	0	8034881	0	0	2.46342e+07	1.13214e+08	RRM	1
sp|P67809|YBOX1_HUMAN.R283	2	2	1	1	0	0	0	0	0.593504	1					109866852	1.2944e+07	0	0	0	0	None	1
sp|P26599|PTBP1_HUMAN.Q424	2	3	1	2	0	0	0	0	1	1					54701926	7.81111e+07	0	0	0	0	None	1
sp|Q9NY12|GAR1_HUMAN.L151	2	2	1	1	0	0	0	0	1	0.673338					2.95492e+06	3.62791e+06	0	0	0	0	None	1
sp|Q4VXU2|PAP1L_HUMAN.Y297;sp|P11940|PABP1_HUMAN.Y297	2	11	0	0	0	0	7	4					0.940427	0.977113	0	0	0	0	2.69179e+09	4.67215e+08	RRM	1
sp|Q7KZF4|SND1_HUMAN.R423	3	3	1	1	0	0	1	0	1	1			0.567933		1.04838e+07	1.34082e+07	0	0	2.2312e+07	0	TNase-like	1
sp|P43243|MATR3_HUMAN.K409	1	1	0	0	0	0	1	0					0.681501		0	0	0	0	3.45978e+06	0	RRM	1
sp|O43390|HNRPR_HUMAN.T142;sp|O60506|HNRPQ_HUMAN.T139	4	5	1	1	0	0	2	1	0.639858	1			0.752685	1	1.34204e+07	1.34698e+07	0	0	4.75807e+06	2.49912e+06	None	1
sp|P60842|IF4A1_HUMAN.K193	1	1	0	0	0	0	1	0					1		0	0	0	0	495923	0	Helicase ATP-binding	1
sp|Q14103|HNRPD_HUMAN.K183	1	2	0	0	0	0	2	0					0.632556		0	0	0	0	2.08405e+07	0	RRM	1
sp|Q99729|ROAA_HUMAN.F199	4	29	6	6	0	0	9	8	1	1			0.748672	0.776546	5.10058e+07	6.12625e+07	0	0	1.06942e+08	5.58578e+07	RRM	1
sp|P62861|RS30_HUMAN.G50	3	4	1	0	0	0	2	1	0.541372				0.867083	0.544268	19225506	0	0	0	8162908	2994332	None	1
sp|Q15637|SF01_HUMAN.G154	2	2	0	0	0	0	1	1					0.812034	1	0	0	0	0	2.74984e+06	3.95762e+06	KH	1
sp|Q13243|SRSF5_HUMAN.G40	2	2	0	0	0	0	1	1					0.463092	1	0	0	0	0	1.14925e+07	1.2049e+07	RRM	1
sp|Q13310|PABP4_HUMAN.R290	3	7	2	4	0	0	1	0	0.861625	0.923106			1		2.07556e+08	2.80404e+08	0	0	5796744	0	None	1
sp|Q9BRL6|SRSF8_HUMAN.Y23;sp|Q01130|SRSF2_HUMAN.Y23	2	4	0	0	0	0	2	2					1	1	0	0	0	0	3.84715e+07	3.31482e+07	RRM	1
sp|Q9NZI8|IF2B1_HUMAN.Y5	1	1	0	0	0	0	0	1						1	0	0	0	0	0	1.02697e+07	RRM	1
sp|P42704|LPPRC_HUMAN.K107	1	1	0	1	0	0	0	0		1					0	4.59916e+06	0	0	0	0	None	1
sp|Q04637|IF4G1_HUMAN.C662	2	2	0	0	0	0	1	1					1	1	0	0	0	0	3.09297e+06	2.99147e+06	MIF4G	1
sp|P12956|XRCC6_HUMAN.S77	1	1	0	0	0	0	1	0					1		0	0	0	0	1.27023e+06	0	None	1
sp|Q14103|HNRPD_HUMAN.P214	1	2	0	0	0	0	0	2						1	0	0	0	0	0	7.92041e+06	RRM	1
sp|Q96A72|MGN2_HUMAN.G17;sp|P61326|MGN_HUMAN.G15	2	3	1	2	0	0	0	0	0.684011	0.794405					1.26987e+07	22438576	0	0	0	0	None	1
sp|P43243|MATR3_HUMAN.V468	1	1	0	0	0	0	0	1						1	0	0	0	0	0	4.63397e+06	RRM	1
sp|B3KS81|SRRM5_HUMAN.S536	1	1	0	0	0	0	1	0					1		0	0	0	0	645111	0	None	0
sp|Q8WVV9|HNRLL_HUMAN.H79	1	2	0	0	0	0	2	0					1		0	0	0	0	1.17924e+06	0	RRM	1
sp|Q13243|SRSF5_HUMAN.V119	1	1	0	0	0	0	0	1						1	0	0	0	0	0	644479	RRM	1
sp|P22626|ROA2_HUMAN.R147	4	19	9	6	0	0	2	2	0.880564	0.772518			0.722143	0.824227	4.48374e+08	464411397	0	0	5.01759e+07	6.56621e+07	RRM	1
sp|O43390|HNRPR_HUMAN.P161	1	2	0	0	0	0	0	2						0.625648	0	0	0	0	0	1.37792e+07	None	1
sp|Q96AE4|FUBP1_HUMAN.F114	1	1	1	0	0	0	0	0	1						3092836	0	0	0	0	0	KH	1
sp|Q15365|PCBP1_HUMAN.C293	2	2	0	0	0	0	1	1					1	1	0	0	0	0	4.97007e+06	4.9633e+06	KH	1
sp|Q92879|CELF1_HUMAN.F433;sp|O95319|CELF2_HUMAN.F455	2	2	0	0	0	0	1	1					0.669136	1	0	0	0	0	5.75351e+06	5.93104e+06	RRM	1
sp|P11940|PABP1_HUMAN.Y194	2	4	0	0	0	0	2	2					1	1	0	0	0	0	3.65992e+06	3.40485e+06	RRM	1
sp|Q86V81|THOC4_HUMAN.S94	1	1	0	0	0	0	1	0					1		0	0	0	0	1.00993e+06	0	None	1
sp|Q9ULL5|PRR12_HUMAN.Y1646	2	2	0	0	0	0	1	1					1	0.670236	0	0	0	0	987385	6.31202e+06	None	0
sp|P42704|LPPRC_HUMAN.P677	1	1	0	1	0	0	0	0		1					0	3.8503e+06	0	0	0	0	None	1
sp|Q15269|PWP2_HUMAN.A676	1	1	0	0	0	0	1	0					1		0	0	0	0	7.72253e+06	0	None	1
sp|Q01085|TIAR_HUMAN.K176;sp|P31483|TIA1_HUMAN.K185	1	2	0	2	0	0	0	0		1					0	2.41477e+07	0	0	0	0	None	1
sp|Q00839|HNRPU_HUMAN.H253	4	17	7	8	0	0	1	1	0.886779	0.962304			0.578614	0.819105	1.02994e+08	1.2801e+08	0	0	6.37203e+06	7.26201e+06	None	1
sp|P67809|YBOX1_HUMAN.K81;sp|Q9Y2T7|YBOX2_HUMAN.K116;sp|P16989|YBOX3_HUMAN.K113	1	1	0	0	0	0	1	0					0.494896		0	0	0	0	42016621	0	None	1
sp|P84103|SRSF3_HUMAN.R77	1	2	0	2	0	0	0	0		0.877961					0	2.12468e+07	0	0	0	0	RRM	1
sp|Q13151|ROA0_HUMAN.R139	3	4	1	1	0	0	0	2	0.349616	1				0.831329	19688456	26177844	0	0	0	5.09389e+06	RRM	1
sp|Q15287|RNPS1_HUMAN.Y207	2	3	0	0	0	0	1	2					1	1	0	0	0	0	4.32527e+06	8.663e+06	RRM	1
sp|B7ZW38|HNRC3_HUMAN.K193;sp|P0DMR1|HNRC4_HUMAN.K193;sp|P07910|HNRPC_HUMAN.K206;sp|B2RXH8|HNRC2_HUMAN.K193;sp|O60812|HNRC1_HUMAN.K193	2	2	1	1	0	0	0	0	0.548065	1					1.28165e+07	1.0267e+07	0	0	0	0	Coiled coil	1
sp|Q96E39|RMXL1_HUMAN.D204;sp|P38159|RBMX_HUMAN.D204	1	1	0	0	0	0	1	0					1		0	0	0	0	1.04776e+06	0	None	1
sp|Q01130|SRSF2_HUMAN.G113	1	1	1	0	0	0	0	0	1						2.39288e+06	0	0	0	0	0	None	1
sp|P22626|ROA2_HUMAN.E101	1	1	0	0	0	0	0	1						1	0	0	0	0	0	4.55625e+06	RRM	1
sp|Q9H5Q4|TFB2M_HUMAN.Y209	2	2	0	0	0	0	1	1					1	1	0	0	0	0	925272	1.4011e+06	None	1
sp|Q16629|SRSF7_HUMAN.G23	2	2	1	1	0	0	0	0	1	1					7456364	7.82734e+06	0	0	0	0	RRM	1
sp|P51991|ROA3_HUMAN.S163	2	3	0	0	0	0	2	1					1	0.651076	0	0	0	0	5.69763e+06	2.41268e+06	RRM	1
sp|Q15717|ELAV1_HUMAN.H59	2	2	1	0	0	0	0	1	1					0.670229	3.341e+06	0	0	0	0	9.89596e+06	RRM	1
sp|Q02543|RL18A_HUMAN.P72	1	1	1	0	0	0	0	0	1						4.54922e+06	0	0	0	0	0	None	1
sp|P42766|RL35_HUMAN.L81	2	8	0	0	0	0	4	4					0.922801	0.791516	0	0	0	0	5.80502e+07	6.86491e+07	None	1
sp|Q13242|SRSF9_HUMAN.R15	1	2	0	0	0	0	2	0					0.522785		0	0	0	0	4.61299e+06	0	RRM	1
sp|Q16629|SRSF7_HUMAN.S89	2	2	0	0	0	0	1	1					1	0.65118	0	0	0	0	7603892	7.72096e+06	None	1
sp|P67809|YBOX1_HUMAN.F85;sp|Q9Y2T7|YBOX2_HUMAN.F120;sp|P16989|YBOX3_HUMAN.F117	2	9	0	0	0	0	3	6					0.840585	0.905625	0	0	0	0	2.55556e+08	2.21784e+08	None	1
sp|P62753|RS6_HUMAN.M217	1	1	0	0	0	0	0	1						0.441709	0	0	0	0	0	18868259	None	1
sp|P23588|IF4B_HUMAN.T97	1	1	0	0	0	0	1	0					1		0	0	0	0	5.50644e+06	0	RRM	1
sp|Q71UM5|RS27L_HUMAN.T74;sp|P42677|RS27_HUMAN.T74	2	2	0	0	0	0	1	1					0.465069	0.474061	0	0	0	0	55431974	26964336	None	1
sp|Q92879|CELF1_HUMAN.C61;sp|O95319|CELF2_HUMAN.C85	4	6	1	1	0	0	2	2	1	1			0.981328	0.912655	6.82758e+06	1.31831e+07	0	0	2.18992e+07	1.92269e+07	RRM	1
sp|Q15717|ELAV1_HUMAN.I152	1	1	0	0	0	0	1	0					1		0	0	0	0	4.56607e+06	0	RRM	1
sp|Q96PK6|RBM14_HUMAN.F37	1	1	0	0	0	0	0	1						1	0	0	0	0	0	898605	RRM	1
sp|Q9NQ39|RS10L_HUMAN.A158;sp|P46783|RS10_HUMAN.A147	1	2	0	0	0	0	2	0					0.788725		0	0	0	0	6921137	0	None	1
sp|O75534|CSDE1_HUMAN.G198	1	1	0	0	0	0	1	0					1		0	0	0	0	2.25836e+06	0	None	1
sp|Q32P51|RA1L2_HUMAN.G287;sp|P09651|ROA1_HUMAN.G339	4	7	2	3	0	0	1	1	1	0.858225			1	0.47022	7.05747e+07	1.0727e+08	0	0	1.02614e+06	1.98115e+07	None	1
sp|Q16629|SRSF7_HUMAN.Y14	2	12	0	0	0	0	7	5					0.799103	0.944387	0	0	0	0	4.68954e+07	2.82634e+07	RRM	1
sp|Q9GZT3|SLIRP_HUMAN.P19	1	1	0	1	0	0	0	0		1					0	7.04206e+06	0	0	0	0	RRM	1
sp|P38159|RBMX_HUMAN.R93	2	2	0	0	0	0	1	1					0.492451	0.419613	0	0	0	0	5.19128e+06	4.81232e+06	None	1
sp|P23396|RS3_HUMAN.F125	2	6	0	0	0	0	3	3					0.797889	0.85836	0	0	0	0	1.30937e+07	1.23996e+07	None	1
sp|P22626|ROA2_HUMAN.S189	2	3	0	0	0	0	1	2					1	0.553177	0	0	0	0	3.03563e+06	6.76713e+06	RRM	1
sp|Q15233|NONO_HUMAN.F113	2	2	1	0	0	0	0	1	0.388533					1	4.94156e+06	0	0	0	0	1.25875e+06	RRM	1
sp|P19338|NUCL_HUMAN.L400	1	1	0	0	0	1	0	0				1			0	0	0	1.09811e+06	0	0	RRM	1
sp|P31483|TIA1_HUMAN.L113	1	1	0	0	0	0	0	1						0.417879	0	0	0	0	0	14130023	RRM	1
sp|Q32P51|RA1L2_HUMAN.T138;sp|P09651|ROA1_HUMAN.T138	1	2	0	0	0	0	0	2						1	0	0	0	0	0	1.13558e+06	RRM	1
sp|O75534|CSDE1_HUMAN.F39	1	1	0	0	0	0	1	0					1		0	0	0	0	2.4047e+06	0	None	1
sp|Q14103|HNRPD_HUMAN.L189	1	1	0	0	0	0	0	1						0.525766	0	0	0	0	0	1.34738e+06	RRM	1
sp|O00571|DDX3X_HUMAN.S543	1	1	0	1	0	0	0	0		1					0	5068572	0	0	0	0	Helicase C-terminal	1
sp|Q00577|PURA_HUMAN.G92	2	2	1	1	0	0	0	0	1	1					58044980	3.02581e+07	0	0	0	0	None	1
sp|P16989|YBOX3_HUMAN.F237	2	3	0	0	0	0	1	2					0.90123	1	0	0	0	0	2.34986e+06	6.21881e+06	None	1
sp|P43243|MATR3_HUMAN.V497	2	3	0	0	0	0	2	1					0.630418	0.374149	0	0	0	0	1.28511e+07	1.21312e+07	RRM	1
sp|Q00839|HNRPU_HUMAN.C562	2	2	1	1	0	0	0	0	1	1					55489628	42177818	0	0	0	0	None	1
sp|P46781|RS9_HUMAN.S146	2	3	0	0	0	0	1	2					0.661474	0.533711	0	0	0	0	808940	6.14928e+06	S4 RNA-binding	1
sp|O75533|SF3B1_HUMAN.Y587	2	2	1	0	0	0	0	1	0.543866					0.607814	6.05698e+06	0	0	0	0	1.22454e+06	None	1
sp|P52272|HNRPM_HUMAN.F74	1	1	0	1	0	0	0	0		1					0	6.3516e+06	0	0	0	0	RRM	1
sp|Q9UN86|G3BP2_HUMAN.F334	2	3	0	0	0	0	2	1					0.787832	0.503705	0	0	0	0	5.71876e+06	4.18052e+06	RRM	1
sp|Q86V81|THOC4_HUMAN.K156	1	1	0	0	0	0	0	1						0.700386	0	0	0	0	0	7.07472e+06	RRM	1
[truncated: 1,078 more rows]

## Sheet: UMC_UVC_1
SpecID	ScanNum	UMC	ProteinGroup	PepSeq	Peptide	Mod	RBS	PepScore	LocScore	UMC_QValue	Intensity
index=235265	126857	5161	sp|Q13310|PABP4_HUMAN	AKEFTNVYIKNFGEEVDDESLKELFSQFGKTLSVK	AKEFTNVY.IKNFGEEVDDESLKELFSQFGKTLSVK	8Y	sp|Q13310|PABP4_HUMAN.Y194	39.9469	0.815637	0	6.7164e+06
index=199716	97388	2818	sp|Q13151|ROA0_HUMAN	CFGFVTYSNVEEADAAMAASPHAVDGNTVELK	C.FGFVTYSNVEEADAAMAASPHAVDGNTVELK	1C	sp|Q13151|ROA0_HUMAN.C49	37.757	1	0	10737486
index=231460	123259	2682	sp|Q13310|PABP4_HUMAN	AKEFTNVYIKNFGEEVDDESLKELFSQFGK	AKEFTNVY.IKNFGEEVDDESLKELFSQFGK	8Y	sp|Q13310|PABP4_HUMAN.Y194	36.6326	0.989247	0	1.36885e+07
index=188320	88054	2147	sp|Q13151|ROA0_HUMAN	SRCFGFVTYSNVEEADAAMAASPHAVDGNTVELK	SRC.FGFVTYSNVEEADAAMAASPHAVDGNTVELK	3C	sp|Q13151|ROA0_HUMAN.C49	34.9666	1	0	1.59217e+07
index=181511	81703	2752	sp|Q13151|ROA0_HUMAN	SRCFGFVTYSNVEEADAAMAASPHAVDGNTVELKR	SRC.FGFVTYSNVEEADAAMAASPHAVDGNTVELKR	3C	sp|Q13151|ROA0_HUMAN.C49	34.284	1	0	1.07665e+07
index=217734	112106	295	sp|P61978|HNRPK_HUMAN	GSYGDLGGPIITTQVTIPKDLAGSIIGKGGQR	GSYGDLGGPIITTQVTIPKDLAG.SIIGKGGQR	23G	sp|P61978|HNRPK_HUMAN.G400	33.8794	1	0	65255628
index=221297	114708	406	sp|Q16629|SRSF7_HUMAN	TVWIARNPPGFAFVEFEDPRDAEDAVRGLDGKVICGSR	TVWIARNP.PGFAFVEFEDPRDAEDAVRGLDGKVICGSR	8P	sp|Q16629|SRSF7_HUMAN.P46	33.055	0.719112	0	51202865
index=216144	110846	4416	sp|P07910|HNRPC_HUMAN	SAAEMYGSVTEHPSPSPLLSSSFDLDYDFQR	SAAEM.YGSVTEHPSPSPLLSSSFDLDYDFQR	5M	sp|P07910|HNRPC_HUMAN.M104	33.0004	0.718574	0	7.4668e+06
index=118511	43291	1892	sp|P67809|YBOX1_HUMAN;sp|P16989|YBOX3_HUMAN	NGYGFINRNDTKEDVFVHQTAIKKNNPR	NGYGFINRNDTKEDVFVH.QTAIKKNNPR	18H	sp|P67809|YBOX1_HUMAN.H87;sp|P16989|YBOX3_HUMAN.H119	31.9508	0.654833	0	1.51327e+07
index=207447	103596	19759	sp|Q13310|PABP4_HUMAN	YQGVNLYIKNLDDTIDDEKLRKEFSPFGSITSAK	YQGVN.LYIKNLDDTIDDEKLRKEFSPFGSITSAK	5N	sp|Q13310|PABP4_HUMAN.N295	31.5272	0.882562	0	2425439
index=227111	119599	9425	sp|Q01085|TIAR_HUMAN	DTSNHFHVFVGDLSPEITTEDIKSAFAPFGKISDAR	DTSNHFHVF.VGDLSPEITTEDIKSAFAPFGKISDAR	9F	sp|Q01085|TIAR_HUMAN.F100	31.4949	0.948449	0	4.60671e+06
index=227752	120162	371	sp|P35637|FUS_HUMAN	HDSEQDNSDNNTIFVQGLGENVTIESVADYFK	HDSEQDNSDNNTIFVQ.GLGENVTIESVADYFK	16Q	sp|P35637|FUS_HUMAN.Q290	30.9586	0.541068	0	6.32995e+07
index=210522	106255	90	sp|P84103|SRSF3_HUMAN	SVWVARNPPGFAFVEFEDPRDAADAVR	SVWVARNP.PGFAFVEFEDPRDAADAVR	8P	sp|P84103|SRSF3_HUMAN.P45	30.3615	0.814541	0	149999424
index=235152	126712	7554	sp|Q15365|PCBP1_HUMAN	GYWASLDASTQTTHELTIPNNLIGCIIGR	GYWASLDASTQTTHELTIPNNLIGC.IIGR	25C	sp|Q15365|PCBP1_HUMAN.C293	29.9914	1	0	4.97007e+06
index=204727	101338	22649	sp|Q13151|ROA0_HUMAN	KLFVGGLKGDVAEGDLIEHFSQFGTVEK	K.LFVGGLKGDVAEGDLIEHFSQFGTVEK	1K	sp|Q13151|ROA0_HUMAN.K99	29.6737	0.909727	0	2.05962e+06
index=192040	91085	50	sp|Q96I24|FUBP3_HUMAN	GDWSVGAPGGVQEITYTVPADKCGLVIGK	GDWSVGAPGGVQEITYTVPADKC.GLVIGK	23C	sp|Q96I24|FUBP3_HUMAN.C366	29.6696	1	0	269543944
index=229487	121563	4699	sp|Q01085|TIAR_HUMAN	DTSNHFHVFVGDLSPEITTEDIKSAFAPFGKISDAR	DTSNHFHVF.VGDLSPEITTEDIKSAFAPFGKISDAR	9F	sp|Q01085|TIAR_HUMAN.F100	29.6364	1	0	6.65661e+06
index=81167	25753	7398	sp|P09651|ROA1_HUMAN	SSGPYGGGGQYFAKPRNQGGYGGSSSSSSYGSGR	SSGPYGGGGQYFAKPRNQGGY.GGSSSSSSYGSGR	21Y	sp|P09651|ROA1_HUMAN.Y357	29.5452	0.623826	0	6.49694e+06
index=206735	103000	31382	sp|Q13151|ROA0_HUMAN	KLFVGGLKGDVAEGDLIEHFSQFGTVEK	K.LFVGGLKGDVAEGDLIEHFSQFGTVEK	1K	sp|Q13151|ROA0_HUMAN.K99	29.5436	0.911339	0	1.73496e+06
index=224401	117341	4267	sp|Q01085|TIAR_HUMAN	DTSNHFHVFVGDLSPEITTEDIKSAFAPFGK	DTSNHFHVF.VGDLSPEITTEDIKSAFAPFGK	9F	sp|Q01085|TIAR_HUMAN.F100	29.4976	0.82423	0	7.44737e+06
index=132946	52646	9277	sp|P14866|HNRPL_HUMAN	LNVFKNDQDTWDYTNPNLSGQGDPGSNPNKR	LNVF.KNDQDTWDYTNPNLSGQGDPGSNPNKR	4F	sp|P14866|HNRPL_HUMAN.F276	29.4868	0.833986	0	4.75196e+06
index=148552	62354	6925	sp|P14866|HNRPL_HUMAN	QPAIMPGQSYGLEDGSCSYKDFSESR	QPAIMPGQSYGLEDGSC.SYKDFSESR	17C	sp|P14866|HNRPL_HUMAN.C472	29.4498	1	0	6.35109e+06
index=203811	100582	13838	sp|P07910|HNRPC_HUMAN	SMNSRVFIGNLNTLVVKKSDVEAIFSKYGK	SMNSRVF.IGNLNTLVVKKSDVEAIFSKYGK	7F	sp|P07910|HNRPC_HUMAN.F19	29.4295	0.338045	0	3.25564e+06
index=94335	31294	10856	sp|P67809|YBOX1_HUMAN;sp|P16989|YBOX3_HUMAN	NGYGFINRNDTKEDVFVHQTAIKKNNPR	NGY.GFINRNDTKEDVFVHQTAIKKNNPR	3Y	sp|P67809|YBOX1_HUMAN.Y72;sp|P16989|YBOX3_HUMAN.Y104	29.2865	1	0	4.1896e+06
index=231457	123257	17689	sp|P31483|TIA1_HUMAN	SQDHFHVFVGDLSPEITTEDIKAAFAPFGR	SQDHFHVFV.GDLSPEITTEDIKAAFAPFGR	9V	sp|P31483|TIA1_HUMAN.V110	29.1911	0.534947	0	2.80662e+06
index=209941	105793	4143	sp|P09651|ROA1_HUMAN	GFGFVTYATVEEVDAAMNARPHK	GFGF.VTYATVEEVDAAMNARPHK	4F	sp|P09651|ROA1_HUMAN.F59	29.0232	1	0	8.58189e+06
index=238476	130211	12184	sp|P26368|U2AF2_HUMAN	LFIGGLPNYLNDDQVKELLTSFGPLK	LF.IGGLPNYLNDDQVKELLTSFGPLK	2F	sp|P26368|U2AF2_HUMAN.F262	28.9788	0.518823	0	3.73466e+06
index=210167	105970	2319	sp|Q13310|PABP4_HUMAN	YQGVNLYIKNLDDTIDDEKLRKEFSPFGSITSAK	YQGVNLY.IKNLDDTIDDEKLRKEFSPFGSITSAK	7Y	sp|Q13310|PABP4_HUMAN.Y297	28.9626	0.480237	0	1.89647e+07
index=238627	130382	10895	sp|P33240|CSTF2_HUMAN	SVFVGNIPYEATEEQLKDIFSEVGPVVSFR	SVF.VGNIPYEATEEQLKDIFSEVGPVVSFR	3F	sp|P33240|CSTF2_HUMAN.F19	28.8761	1	0	4.14457e+06
index=238459	130192	7261	sp|P23588|IF4B_HUMAN	SPPYTAFLGNLPYDVTEESIKEFFR	SPPYT.AFLGNLPYDVTEESIKEFFR	5T	sp|P23588|IF4B_HUMAN.T97	28.5317	1	0	5.50644e+06
index=211993	107462	6738	sp|Q12926|ELAV2_HUMAN;sp|P26378|ELAV4_HUMAN	DKITGQSLGYGFVNYIDPKDAEKAINTLNGLRLQTK	DKITGQSLGYGF.VNYIDPKDAEKAINTLNGLRLQTK	12F	sp|Q12926|ELAV2_HUMAN.F84;sp|P26378|ELAV4_HUMAN.F91	28.4698	0.794773	0	6.12624e+06
index=238072	129751	3958	sp|Q86V81|THOC4_HUMAN	LLVSNLDFGVSDADIQELFAEFGTLKK	LLVSNL.DFGVSDADIQELFAEFGTLKK	6L	sp|Q86V81|THOC4_HUMAN.L113	28.3028	0.456877	0	1.07992e+07
index=192015	91072	4664	sp|Q13151|ROA0_HUMAN	CFGFVTYSNVEEADAAMAASPHAVDGNTVELKR	C.FGFVTYSNVEEADAAMAASPHAVDGNTVELKR	1C	sp|Q13151|ROA0_HUMAN.C49	27.8861	1	0	9400417
index=214953	109907	2452	sp|P61978|HNRPK_HUMAN	GSYGDLGGPIITTQVTIPKDLAGSIIGKGGQR	GSYGDLGGPIITTQVTIPKDLAG.SIIGKGGQR	23G	sp|P61978|HNRPK_HUMAN.G400	27.51	1	0	1.40852e+07
index=193124	91979	16097	sp|Q9UKM9|RALY_HUMAN	SINSRVFIGNLNTALVKKSDVETIFSKYGR	SINSRVFI.GNLNTALVKKSDVETIFSKYGR	8I	sp|Q9UKM9|RALY_HUMAN.I25	27.4045	0.360053	0	3.02639e+06
index=126303	47535	20477	sp|P84103|SRSF3_HUMAN	DSCPLDCKVYVGNLGNNGNKTELER	DSCPLDCKVY.VGNLGNNGNKTELER	10Y	sp|P84103|SRSF3_HUMAN.Y13	27.3546	1	0	2.3689e+06
index=87631	28435	3031	sp|P67809|YBOX1_HUMAN;sp|P16989|YBOX3_HUMAN	NGYGFINRNDTKEDVFVHQTAIKKNNPR	N.GYGFINRNDTKEDVFVHQTAIKKNNPR	1N	sp|P67809|YBOX1_HUMAN.N70;sp|P16989|YBOX3_HUMAN.N102	27.3391	0.449807	0	1.26604e+07
index=234160	125709	20976	sp|P98179|RBM3_HUMAN	LFVGGLNFNTDEQALEDHFSSFGPISEVVVVKDRETQR	LFVGGLNFNTDEQALEDHFSSFGPISEVVV.VKDRETQR	30V	sp|P98179|RBM3_HUMAN.V37	27.1726	1	0	2.37539e+06
index=62634	18870	8002	sp|P22626|ROA2_HUMAN	NMGGPYGGGNYGPGGSGGSGGYGGR	NM.GGPYGGGNYGPGGSGGSGGYGGR	2M	sp|P22626|ROA2_HUMAN.M327	27.0883	0.654014	0	4.78219e+06
index=228998	121164	586	sp|P61978|HNRPK_HUMAN	IIPTLEEGLQLPSPTATSQLPLESDAVECLNYQHYK	IIPTLEEGLQLPSPTATSQLPLESDAVEC.LNYQHYK	29C	sp|P61978|HNRPK_HUMAN.C132	27.0757	1	0	47664772
index=237220	128853	30557	sp|Q9UHX1|PUF60_HUMAN	VYVGSIYYELGEDTIRQAFAPFGPIK	VYVGSIYY.ELGEDTIRQAFAPFGPIK	8Y	sp|Q9UHX1|PUF60_HUMAN.Y138	26.7545	1	0	1.64422e+06
index=77108	24150	806	sp|P67809|YBOX1_HUMAN	GAEAANVTGPGGVPVQGSKYAADR	GAEAANVTGPGGVPVQGSK.YAADR	19K	sp|P67809|YBOX1_HUMAN.K137	26.7305	0.683534	0	31685018
index=230468	122362	15946	sp|P31483|TIA1_HUMAN	SQDHFHVFVGDLSPEITTEDIKAAFAPFGR	SQDHFHVF.VGDLSPEITTEDIKAAFAPFGR	8F	sp|P31483|TIA1_HUMAN.F109	26.7011	0.706308	0	2.77982e+06
index=124999	46794	158	sp|Q15717|ELAV1_HUMAN	DKVAGHSLGYGFVNYVTAKDAER	DKVAGHSLGYGFV.NYVTAKDAER	13V	sp|Q15717|ELAV1_HUMAN.V66	26.684	0.295326	0	70605531
index=111694	39791	1547	sp|P07910|HNRPC_HUMAN	IVGCSVHKGFAFVQYVNERNAR	I.VGCSVHKGFAFVQYVNERNAR	1I	sp|P07910|HNRPC_HUMAN.I43	26.6126	0.596412	0	1.86734e+07
index=68438	20913	6421	sp|P22626|ROA2_HUMAN	NMGGPYGGGNYGPGGSGGSGGYGGR	NM.GGPYGGGNYGPGGSGGSGGYGGR	2M	sp|P22626|ROA2_HUMAN.M327	26.5719	0.38689	0	6.6744e+06
index=227065	119566	5342	sp|P61978|HNRPK_HUMAN	GSYGDLGGPIITTQVTIPKDLAGSIIGK	GSYGDLGGPIITTQVTIPKDLAG.SIIGK	23G	sp|P61978|HNRPK_HUMAN.G400	26.433	1	0	7.03563e+06
index=166538	72148	4186	sp|Q86V81|THOC4_HUMAN	QLPDKWQHDLFDSGFGGGAGVETGGK	QLPDK.WQHDLFDSGFGGGAGVETGGK	5K	sp|Q86V81|THOC4_HUMAN.K86	26.3904	0.373782	0	7.57311e+06
index=127910	48421	407	sp|Q15717|ELAV1_HUMAN	VAGHSLGYGFVNYVTAKDAER	VAGHSLGYGF.VNYVTAKDAER	10F	sp|Q15717|ELAV1_HUMAN.F65	26.382	0.54012	0	54052607
index=30971	8436	14158	sp|P51991|ROA3_HUMAN	SSGSPYGGGYGSGGGSGGYGSR	SSGSPYGGGYG.SGGGSGGYGSR	11G	sp|P51991|ROA3_HUMAN.G365	26.3298	0.518267	0	3.25001e+06
index=201306	98641	1379	sp|P11940|PABP1_HUMAN	YQGVNLYVKNLDDGIDDERLRKEFSPFGTITSAK	YQGVNLY.VKNLDDGIDDERLRKEFSPFGTITSAK	7Y	sp|P11940|PABP1_HUMAN.Y297	26.3288	0.95315	0	20418552
index=223398	116481	3487	sp|P09651|ROA1_HUMAN	GFGFVTYATVEEVDAAMNAR	GFGF.VTYATVEEVDAAMNAR	4F	sp|P09651|ROA1_HUMAN.F59	26.2733	0.913198	0	10747309
index=107714	37663	1111	sp|P07910|HNRPC_HUMAN	IVGCSVHKGFAFVQYVNERNAR	I.VGCSVHKGFAFVQYVNERNAR	1I	sp|P07910|HNRPC_HUMAN.I43	26.202	0.575833	0	33581634
index=227113	119600	3429	sp|Q01085|TIAR_HUMAN	DTSNHFHVFVGDLSPEITTEDIKSAFAPFGK	DTSNHFHVF.VGDLSPEITTEDIKSAFAPFGK	9F	sp|Q01085|TIAR_HUMAN.F100	26.0942	0.655885	0	1.06848e+07
index=204990	101524	34122	sp|Q13310|PABP4_HUMAN	ISRYQGVNLYIKNLDDTIDDEKLRKEFSPFGSITSAK	ISRYQGVNLY.IKNLDDTIDDEKLRKEFSPFGSITSAK	10Y	sp|Q13310|PABP4_HUMAN.Y297	26.0926	1	0	1.5154e+06
index=231593	123393	787	sp|P19338|NUCL_HUMAN	TLVLSNLSYSATEETLQEVFEK	TLVLSNLSY.SATEETLQEVFEK	9Y	sp|P19338|NUCL_HUMAN.Y495	26.0487	0.758847	0	33754013
index=118832	43478	5916	sp|P84103|SRSF3_HUMAN	DSCPLDCKVYVGNLGNNGNK	DSCPLDCKVY.VGNLGNNGNK	10Y	sp|P84103|SRSF3_HUMAN.Y13	26.0448	1	0	6.65508e+06
index=124407	46453	4786	sp|P22626|ROA2_HUMAN	GFGDGYNGYGGGPGGGNFGGSPGYGGGR	GFGDGYNGYGGGPGGGNFGGSPGY.GGGR	24Y	sp|P22626|ROA2_HUMAN.Y262	26.0301	0.595348	0	6655174
index=220704	114296	17986	sp|Q01085|TIAR_HUMAN	KDTSNHFHVFVGDLSPEITTEDIKSAFAPFGK	KDTSNHFHVFVGDL.SPEITTEDIKSAFAPFGK	14L	sp|Q01085|TIAR_HUMAN.L104	25.644	1	0	2.61207e+06
index=39706	11221	9553	sp|P51991|ROA3_HUMAN	SSGSPYGGGYGSGGGSGGYGSR	SSGSPYGGGYGSGGGSGGY.GSR	19Y	sp|P51991|ROA3_HUMAN.Y373	25.6402	1	0	4.06527e+06
index=200920	98358	42568	sp|P07910|HNRPC_HUMAN	SMNSRVFIGNLNTLVVKKSDVEAIFSKYGK	SMNSRVF.IGNLNTLVVKKSDVEAIFSKYGK	7F	sp|P07910|HNRPC_HUMAN.F19	25.6326	1	0	1.32023e+06
index=170678	74561	7266	sp|O75534|CSDE1_HUMAN	ATVECVKDQFGFINYEVGDSKK	ATVEC.VKDQFGFINYEVGDSKK	5C	sp|O75534|CSDE1_HUMAN.C680	25.6021	1	0	6.01806e+06
index=159734	68382	2135	sp|Q13247|SRSF6_HUMAN	NGYGFVEFEDSRDADDAVYELNGK	N.GYGFVEFEDSRDADDAVYELNGK	1N	sp|Q13247|SRSF6_HUMAN.N35	25.5622	0.610922	0	1.23185e+07
index=172287	75504	5238	sp|O75534|CSDE1_HUMAN	ATVECVKDQFGFINYEVGDSKK	ATVEC.VKDQFGFINYEVGDSKK	5C	sp|O75534|CSDE1_HUMAN.C680	25.4473	1	0	7.41146e+06
index=120298	44236	19248	sp|P52272|HNRPM_HUMAN	GNFGGSFAGSFGGAGGHAPGVAR	GNF.GGSFAGSFGGAGGHAPGVAR	3F	sp|P52272|HNRPM_HUMAN.F630	25.4168	1	0	2.61656e+06
index=172421	75610	31256	sp|Q7L0Y3|TM10C_HUMAN	VYVIGSFVDKSMQPGTSLAK	VYVIGSFVDKSM.QPGTSLAK	12M	sp|Q7L0Y3|TM10C_HUMAN.M317	25.3439	1	0	1.57287e+06
index=214516	109581	240	sp|Q16629|SRSF7_HUMAN	TVWIARNPPGFAFVEFEDPRDAEDAVR	TVWIARNP.PGFAFVEFEDPRDAEDAVR	8P	sp|Q16629|SRSF7_HUMAN.P46	25.1203	0.704522	0	53574824
index=96301	32248	1952	sp|P67809|YBOX1_HUMAN;sp|P16989|YBOX3_HUMAN	NGYGFINRNDTKEDVFVHQTAIKK	NGYGFINRNDTKEDV.FVHQTAIKK	15V	sp|P67809|YBOX1_HUMAN.V84;sp|P16989|YBOX3_HUMAN.V116	25.0605	0.63748	0	1.31961e+07
index=157348	66999	23615	sp|P26599|PTBP1_HUMAN	ILFNKKENALVQMADGNQAQLAMSHLNGHK	ILFNKKENAL.VQMADGNQAQLAMSHLNGHK	10L	sp|P26599|PTBP1_HUMAN.L378	24.8928	1	0	2.1275e+06
index=172328	75538	8082	sp|Q13310|PABP4_HUMAN	YQGVNLYIKNLDDTIDDEKLRK	YQGVNLY.IKNLDDTIDDEKLRK	7Y	sp|Q13310|PABP4_HUMAN.Y297	24.8665	1	0	5403988
index=215552	110411	3548	sp|P84103|SRSF3_HUMAN	SVWVARNPPGFAFVEFEDPR	SVWVARNP.PGFAFVEFEDPR	8P	sp|P84103|SRSF3_HUMAN.P45	24.684	0.587199	0	8.99658e+06
index=132214	52175	30528	sp|P84103|SRSF3_HUMAN	DSCPLDCKVYVGNLGNNGNKTELER	DSCPLDCKVY.VGNLGNNGNKTELER	10Y	sp|P84103|SRSF3_HUMAN.Y13	24.5719	0.872203	0	1.85993e+06
index=94570	31400	2577	sp|P09651|ROA1_HUMAN	GGNFGGRSSGPYGGGGQYFAKPR	GGNFGGRS.SGPYGGGGQYFAKPR	8S	sp|P09651|ROA1_HUMAN.S337	24.5003	0.486109	0	1.16709e+07
index=241422	134453	13318	sp|Q13151|ROA0_HUMAN	CFGFVTYSNVEEADAAMAASPHAVDGNTVELK	C.FGFVTYSNVEEADAAMAASPHAVDGNTVELK	1C	sp|Q13151|ROA0_HUMAN.C49	24.4535	1	0	3.621e+06
index=197370	95579	13209	sp|Q8WUA2|PPIL4_HUMAN	TGESLCYAFIEFEKEEDCEK	TGESLC.YAFIEFEKEEDCEK	6C	sp|Q8WUA2|PPIL4_HUMAN.C282	24.4401	1	0	3.45454e+06
index=207315	103490	34202	sp|B7ZW38|HNRC3_HUMAN;sp|P0DMR1|HNRC4_HUMAN;sp|P07910|HNRPC_HUMAN;sp|B2RXH8|HNRC2_HUMAN;sp|O60812|HNRC1_HUMAN	VFIGNLNTLVVKKSDVEAIFSKYGK	VFI.GNLNTLVVKKSDVEAIFSKYGK	3I	sp|B7ZW38|HNRC3_HUMAN.I20;sp|P0DMR1|HNRC4_HUMAN.I20;sp|P07910|HNRPC_HUMAN.I20;sp|B2RXH8|HNRC2_HUMAN.I20;sp|O60812|HNRC1_HUMAN.I20	24.4225	1	0	1.51634e+06
index=122959	45678	393	sp|P07910|HNRPC_HUMAN	IVGCSVHKGFAFVQYVNER	I.VGCSVHKGFAFVQYVNER	1I	sp|P07910|HNRPC_HUMAN.I43	24.3969	0.257943	0	65824704
index=146625	61263	7334	sp|P52272|HNRPM_HUMAN	GNFGGSFAGSFGGAGGHAPGVAR	GNFGG.SFAGSFGGAGGHAPGVAR	5G	sp|P52272|HNRPM_HUMAN.G632	24.3809	0.611054	0	6.04644e+06
index=201969	99105	46776	sp|P07910|HNRPC_HUMAN	SMNSRVFIGNLNTLVVKKSDVEAIFSK	SMNSRVFI.GNLNTLVVKKSDVEAIFSK	8I	sp|P07910|HNRPC_HUMAN.I20	24.3778	0.538489	0	1.15768e+06
index=194200	92976	27361	sp|Q15365|PCBP1_HUMAN	CSDAAGYPHATHDLEGPPLDAYSIQGQHTISPLDLAK	C.SDAAGYPHATHDLEGPPLDAYSIQGQHTISPLDLAK	1C	sp|Q15365|PCBP1_HUMAN.C201	24.3625	1	0	1.95828e+06
index=154314	65424	11160	sp|Q9H0Z9|RBM38_HUMAN	DTTFTKIFVGGLPYHTTDASLRK	DTTFTK.IFVGGLPYHTTDASLRK	6K	sp|Q9H0Z9|RBM38_HUMAN.K35	24.1135	0.607878	0	3.74971e+06
index=236083	127664	2271	sp|Q9UHX1|PUF60_HUMAN	VYVGSIYYELGEDTIRQAFAPFGPIK	VYVGSIYY.ELGEDTIRQAFAPFGPIK	8Y	sp|Q9UHX1|PUF60_HUMAN.Y138	24.0964	0.922825	0	1.31903e+07
index=204839	101410	3911	sp|P19338|NUCL_HUMAN	VEGTEPTTAFNLFVGNLNFNKSAPELK	VEGTEPTTAFNLF.VGNLNFNKSAPELK	13F	sp|P19338|NUCL_HUMAN.F310	24.0521	1	0	7.22421e+06
index=195245	93935	56088	sp|P23396|RS3_HUMAN	SMKFVDGLMIHSGDPVNYYVDTAVR	SMK.FVDGLMIHSGDPVNYYVDTAVR	3K	sp|P23396|RS3_HUMAN.K151	24.0511	1	0	923875
index=129679	49576	139	sp|Q15717|ELAV1_HUMAN	DKVAGHSLGYGFVNYVTAK	DKVAGHSLGYGF.VNYVTAK	12F	sp|Q15717|ELAV1_HUMAN.F65	23.857	0.512789	0	136802944
index=105276	36479	2418	sp|P67809|YBOX1_HUMAN;sp|P16989|YBOX3_HUMAN	NGYGFINRNDTKEDVFVHQTAIKK	NGY.GFINRNDTKEDVFVHQTAIKK	3Y	sp|P67809|YBOX1_HUMAN.Y72;sp|P16989|YBOX3_HUMAN.Y104	23.8447	0.525023	0	1.4346e+07
index=122017	45154	2571	sp|P22626|ROA2_HUMAN	GFGDGYNGYGGGPGGGNFGGSPGYGGGR	GFGDGYNG.YGGGPGGGNFGGSPGYGGGR	8G	sp|P22626|ROA2_HUMAN.G246	23.767	0.347888	0	9932030
index=162332	69802	13330	sp|P31943|HNRH1_HUMAN	YVELFLNSTAGASGGAYEHR	Y.VELFLNSTAGASGGAYEHR	1Y	sp|P31943|HNRH1_HUMAN.Y356	23.71	1	0	3.65254e+06
index=241402	134432	18395	sp|P22626|ROA2_HUMAN	DYFEEYGKIDTIEIITDRQSGK	DYFEEYGKIDTIEIITDRQ.SGK	19Q	sp|P22626|ROA2_HUMAN.Q148	23.6925	1	0	2.67396e+06
index=192084	91118	16317	sp|Q04637|IF4G1_HUMAN	LQGINCGPDFTPSFANLGR	LQGINC.GPDFTPSFANLGR	6C	sp|Q04637|IF4G1_HUMAN.C662	23.585	1	0	3.09297e+06
index=200823	98285	24491	sp|P09651|ROA1_HUMAN	SRGFGFVTYATVEEVDAAMNARPHK	SRGFGF.VTYATVEEVDAAMNARPHK	6F	sp|P09651|ROA1_HUMAN.F59	23.4881	0.356285	0	2.05123e+06
index=189565	88992	1212	sp|P07910|HNRPC_HUMAN	AAVAGEDGRMIAGQVLDINLAAEPK	AAVAGED.GRMIAGQVLDINLAAEPK	7D	sp|P07910|HNRPC_HUMAN.D71	23.4191	0.271769	0	26321788
index=104204	35922	9271	sp|P22626|ROA2_HUMAN	GFGDGYNGYGGGPGGGNFGGSPGYGGGR	GFGDGYNGY.GGGPGGGNFGGSPGYGGGR	9Y	sp|P22626|ROA2_HUMAN.Y247	23.4168	0.248504	0	4.45892e+06
index=125486	47042	3665	sp|P07910|HNRPC_HUMAN	YGKIVGCSVHKGFAFVQYVNER	YGKIVG.CSVHKGFAFVQYVNER	6G	sp|P07910|HNRPC_HUMAN.G45	23.4101	0.490714	0	1.0214e+07
index=190967	90265	12081	sp|Q9UKM9|RALY_HUMAN	SINSRVFIGNLNTALVKKSDVETIFSK	SINSRVF.IGNLNTALVKKSDVETIFSK	7F	sp|Q9UKM9|RALY_HUMAN.F24	23.3686	0.652989	0	3.54618e+06
index=193336	92156	45899	sp|Q9UKM9|RALY_HUMAN	SINSRVFIGNLNTALVKKSDVETIFSKYGR	SINSRVFI.GNLNTALVKKSDVETIFSKYGR	8I	sp|Q9UKM9|RALY_HUMAN.I25	23.3655	1	0	1.12954e+06
index=76650	23980	13957	sp|P67809|YBOX1_HUMAN	RPQYSNPPVQGEVMEGADNQGAGEQGR	RPQ.YSNPPVQGEVMEGADNQGAGEQGR	3Q	sp|P67809|YBOX1_HUMAN.Q207	23.3526	0.684452	0	3.34663e+06
index=142243	58949	1281	sp|Q7KZF4|SND1_HUMAN	VNVTVDYIRPASPATETVPAFSER	VNVTVDYIR.PASPATETVPAFSER	9R	sp|Q7KZF4|SND1_HUMAN.R423	23.342	0.567933	0	2.2312e+07
index=183475	84225	39	sp|P14866|HNRPL_HUMAN	YGPQYGHPPPPPPPPEYGPHADSPVLMVYGLDQSK	YGPQYGHPPPPPPPPEYGPHADSPVLMVY.GLDQSK	29Y	sp|P14866|HNRPL_HUMAN.Y387	23.3215	1	0	289530096
index=192472	91435	19293	sp|Q13151|ROA0_HUMAN	CFGFVTYSNVEEADAAMAASPHAVDGNTVELKR	C.FGFVTYSNVEEADAAMAASPHAVDGNTVELKR	1C	sp|Q13151|ROA0_HUMAN.C49	23.2933	1	0	2.59291e+06
index=84339	27019	6913	sp|P67809|YBOX1_HUMAN	RPQYSNPPVQGEVMEGADNQGAGEQGR	RPQYS.NPPVQGEVMEGADNQGAGEQGR	5S	sp|P67809|YBOX1_HUMAN.S209	23.2798	1	0	5.98014e+06
index=120532	44363	1736	sp|P67809|YBOX1_HUMAN;sp|Q9Y2T7|YBOX2_HUMAN;sp|P16989|YBOX3_HUMAN	NGYGFINRNDTKEDVFVHQTAIK	NGY.GFINRNDTKEDVFVHQTAIK	3Y	sp|P67809|YBOX1_HUMAN.Y72;sp|Q9Y2T7|YBOX2_HUMAN.Y107;sp|P16989|YBOX3_HUMAN.Y104	23.2636	0.398494	0	20151676
index=173496	76239	1959	sp|P52272|HNRPM_HUMAN	LGSTVFVANLDYKVGWKK	LGSTVFVANLDY.KVGWKK	12Y	sp|P52272|HNRPM_HUMAN.Y213	23.251	0.755437	0	1.69101e+07
index=58298	17285	1659	sp|Q9UKM9|RALY_HUMAN	VAGCSVHKGYAFVQYSNER	V.AGCSVHKGYAFVQYSNER	1V	sp|Q9UKM9|RALY_HUMAN.V48	23.2381	0.636113	0	1.71689e+07
index=134419	53526	6646	sp|Q92841|DDX17_HUMAN	ELAQQVQQVADDYGKCSR	ELAQQVQQVADDYGKC.SR	16C	sp|Q92841|DDX17_HUMAN.C270	23.2218	1	0	6.16332e+06
index=232088	123826	20569	sp|P82675|RT05_HUMAN	YGFLWPGLNVPLMKNGAVQTIAQR	YGFLWPGLNVPLM.KNGAVQTIAQR	13M	sp|P82675|RT05_HUMAN.M149	23.2168	1	0	2.46111e+06
index=158894	67903	1132	sp|O60506|HNRPQ_HUMAN	YGGPPPDSVYSGQQPSVGTEIFVGKIPR	YGGPPPDSVYSGQQPSVGT.EIFVGKIPR	19T	sp|O60506|HNRPQ_HUMAN.T162	23.2055	0.313028	0	25957418
index=181360	81520	2203	sp|O75534|CSDE1_HUMAN	ATVECVKDQFGFINYEVGDSK	ATVEC.VKDQFGFINYEVGDSK	5C	sp|O75534|CSDE1_HUMAN.C680	23.1838	1	0	1.30259e+07
index=44755	12785	59269	sp|P51991|ROA3_HUMAN	SSGSPYGGGYGSGGGSGGYGSR	SSGSPYGGGYGSG.GGSGGYGSR	13G	sp|P51991|ROA3_HUMAN.G367	23.1707	1	0	917952
index=225018	117843	34341	sp|O00425|IF2B3_HUMAN	LYIGNLSENAAPSDLESIFK	LY.IGNLSENAAPSDLESIFK	2Y	sp|O00425|IF2B3_HUMAN.Y5	23.0953	0.883398	0	1.51866e+06
index=49267	14226	2288	sp|Q9UKM9|RALY_HUMAN	VAGCSVHKGYAFVQYSNER	VAGCSVHKGYAF.VQYSNER	12F	sp|Q9UKM9|RALY_HUMAN.F59	23.0737	0.514726	0	12636238
index=234963	126535	17327	sp|Q15056|IF4H_HUMAN	GFCYVEFDEVDSLKEALTYDGALLGDR	GFCY.VEFDEVDSLKEALTYDGALLGDR	4Y	sp|Q15056|IF4H_HUMAN.Y86	23.055	0.93242	0	2.75823e+06
index=169067	73587	15213	sp|Q9H0Z9|RBM38_HUMAN	DTTFTKIFVGGLPYHTTDASLR	DTTFTKIF.VGGLPYHTTDASLR	8F	sp|Q9H0Z9|RBM38_HUMAN.F37	22.9747	0.433864	0	3.21793e+06
index=84578	27114	2082	sp|P67809|YBOX1_HUMAN;sp|P16989|YBOX3_HUMAN	NGYGFINRNDTKEDVFVHQTAIKKNNPR	NGY.GFINRNDTKEDVFVHQTAIKKNNPR	3Y	sp|P67809|YBOX1_HUMAN.Y72;sp|P16989|YBOX3_HUMAN.Y104	22.9547	0.370946	0	1.6574e+07
index=35076	9779	3280	sp|Q9UKM9|RALY_HUMAN	VAGCSVHKGYAFVQYSNERHAR	V.AGCSVHKGYAFVQYSNERHAR	1V	sp|Q9UKM9|RALY_HUMAN.V48	22.9508	0.822212	0	1.05924e+07
index=153083	64732	1000	sp|O60506|HNRPQ_HUMAN	KYGGPPPDSVYSGQQPSVGTEIFVGKIPR	KYGGPPPDSVYSGQQPSVGTEIF.VGKIPR	23F	sp|O60506|HNRPQ_HUMAN.F165	22.9393	0.327446	0	26323408
index=240996	134050	34680	sp|Q96EY7|PTCD3_HUMAN	LHADVYTFNALIEATVCAINEKFEEK	LHADVYTFNALIEATVC.AINEKFEEK	17C	sp|Q96EY7|PTCD3_HUMAN.C303	22.9318	1	0	1.44344e+06
index=228124	120452	38145	sp|O95900|TRUB2_HUMAN	ELTLTATSVPSFINHPLVCGPAFAHLK	ELTLTATSVPSFINHPLVC.GPAFAHLK	19C	sp|O95900|TRUB2_HUMAN.C82	22.767	1	0	1.33018e+06
index=165428	71556	35840	sp|P31943|HNRH1_HUMAN	YVELFLNSTAGASGGAYEHR	Y.VELFLNSTAGASGGAYEHR	1Y	sp|P31943|HNRH1_HUMAN.Y356	22.7496	1	0	1.43948e+06
index=116714	42323	184	sp|P61353|RL27_HUMAN	NIDDGTSDRPYSHALVAGIDR	NIDDGTSDRPY.SHALVAGIDR	11Y	sp|P61353|RL27_HUMAN.Y38	22.7471	0.8408	0	143443438
index=181030	81143	1246	sp|P98179|RBM3_HUMAN	GFGFITFTNPEHASVAMR	GFGF.ITFTNPEHASVAMR	4F	sp|P98179|RBM3_HUMAN.F51	22.7055	0.86401	0	2.27705e+07
index=165668	71689	31991	sp|Q13247|SRSF6_HUMAN	NGYGFVEFEDSRDADDAVYELNGK	NGYG.FVEFEDSRDADDAVYELNGK	4G	sp|Q13247|SRSF6_HUMAN.G38	22.6819	0.502263	0	1587785
index=211479	107028	17	sp|P84103|SRSF3_HUMAN	SVWVARNPPGFAFVEFEDPR	SVWVARNP.PGFAFVEFEDPR	8P	sp|P84103|SRSF3_HUMAN.P45	22.6757	0.904332	0	679350000
index=217407	111856	28936	sp|P19338|NUCL_HUMAN	NLPYKVTQDELKEVFEDAAEIR	NLPY.KVTQDELKEVFEDAAEIR	4Y	sp|P19338|NUCL_HUMAN.Y402	22.6576	1	0	1.81725e+06
index=231790	123574	11303	sp|O00148|DX39A_HUMAN	CMALAQLLVEQNFPAIAIHR	CM.ALAQLLVEQNFPAIAIHR	2M	sp|O00148|DX39A_HUMAN.M300	22.6308	1	0	3.70621e+06
index=157581	67133	21231	sp|P11940|PABP1_HUMAN	YQGVNLYVKNLDDGIDDERLR	YQGVNLY.VKNLDDGIDDERLR	7Y	sp|P11940|PABP1_HUMAN.Y297	22.5702	1	0	2.16586e+06
index=189734	89174	4731	sp|P22626|ROA2_HUMAN	DYFEEYGKIDTIEIITDRQSGK	DYFEEYGKIDTIEIITDRQ.SGK	19Q	sp|P22626|ROA2_HUMAN.Q148	22.5421	0.843817	0	8.27582e+06
index=132616	52429	3360	sp|Q7KZF4|SND1_HUMAN	KVNVTVDYIRPASPATETVPAFSER	K.VNVTVDYIRPASPATETVPAFSER	1K	sp|Q7KZF4|SND1_HUMAN.K414	22.5287	0.537487	0	1.01178e+07
index=158241	67538	10744	sp|O60506|HNRPQ_HUMAN	GFCFLEYEDHKTAAQAR	GFCFLEYEDH.KTAAQAR	10H	sp|O60506|HNRPQ_HUMAN.H296	22.5017	1	0	4.1266e+06
index=213402	108677	28530	sp|P19338|NUCL_HUMAN	NLPYKVTQDELKEVFEDAAEIR	NLPY.KVTQDELKEVFEDAAEIR	4Y	sp|P19338|NUCL_HUMAN.Y402	22.4101	0.613022	0	1.75247e+06
index=21608	5261	1221	sp|P09651|ROA1_HUMAN	NQGGYGGSSSSSSYGSGR	NQGGYGGSSSSSSY.GSGR	14Y	sp|P09651|ROA1_HUMAN.Y366	22.3516	1	0	25746378
index=16344	3803	3349	sp|P09651|ROA1_HUMAN	NQGGYGGSSSSSSYGSGR	NQGGY.GGSSSSSSYGSGR	5Y	sp|P09651|ROA1_HUMAN.Y357	22.3363	0.446293	0	1.16763e+07
index=215162	110089	10286	sp|P61978|HNRPK_HUMAN	IIPTLEEGLQLPSPTATSQLPLESDAVECLNYQHYK	IIPTLEEGLQLP.SPTATSQLPLESDAVECLNYQHYK	12P	sp|P61978|HNRPK_HUMAN.P115	22.317	0.880865	0	4.62406e+06
index=174113	76596	15140	sp|P62917|RL8_HUMAN	TELFIAAEGIHTGQFVYCGKK	TELFIAAEGIHTGQFVY.CGKK	17Y	sp|P62917|RL8_HUMAN.Y89	22.3161	1	0	3.05772e+06
index=122526	45462	6235	sp|P07910|HNRPC_HUMAN	YGKIVGCSVHKGFAFVQYVNER	YGKIVG.CSVHKGFAFVQYVNER	6G	sp|P07910|HNRPC_HUMAN.G45	22.3152	1	0	5.92937e+06
index=198317	96336	17138	sp|P19338|NUCL_HUMAN	QKVEGTEPTTAFNLFVGNLNFNKSAPELK	QKVEGTEPTTAF.NLFVGNLNFNKSAPELK	12F	sp|P19338|NUCL_HUMAN.F307	22.3089	1	0	2.51782e+06
index=116777	42357	2652	sp|P22626|ROA2_HUMAN	GFGDGYNGYGGGPGGGNFGGSPGYGGGR	GFGDGYNGYGG.GPGGGNFGGSPGYGGGR	11G	sp|P22626|ROA2_HUMAN.G249	22.2692	0.337003	0	9.2365e+06
index=183379	84095	22959	sp|Q07955|SRSF1_HUMAN	EAGDVCYADVYRDGTGVVEFVR	EAGDVCYADVYR.DGTGVVEFVR	12R	sp|Q07955|SRSF1_HUMAN.R154	22.2549	1	0	2.3077e+06
index=102493	35091	34078	sp|P52272|HNRPM_HUMAN	GNFGGSFAGSFGGAGGHAPGVAR	GNFGG.SFAGSFGGAGGHAPGVAR	5G	sp|P52272|HNRPM_HUMAN.G632	22.1746	1	0	1.48354e+06
index=217858	112187	658	sp|P42704|LPPRC_HUMAN	YAGEPVPFIEPPESFEFYAQQLR	YAGEPVPFIEPPESF.EFYAQQLR	15F	sp|P42704|LPPRC_HUMAN.F1379	22.1158	0.862797	0	38513337
index=161709	69471	6060	sp|O43390|HNRPR_HUMAN	KYGGPPPDSVYSGVQPGIGTEVFVGKIPR	KYGGPPPDSVYSGVQPGI.GTEVFVGKIPR	18I	sp|O43390|HNRPR_HUMAN.I163	22.0991	0.368231	0	6.22225e+06
index=185950	86280	50427	sp|Q86V81|THOC4_HUMAN	QLPDKWQHDLFDSGFGGGAGVETGGK	QLPDK.WQHDLFDSGFGGGAGVETGGK	5K	sp|Q86V81|THOC4_HUMAN.K86	22.0615	1	0	1.06248e+06
index=30077	8131	1456	sp|Q9NZB2|F120A_HUMAN	VAAASGHCGAFSGSDSSR	VAAASGHC.GAFSGSDSSR	8C	sp|Q9NZB2|F120A_HUMAN.C919	22.0301	1	0	2.27183e+07
index=86946	28135	4609	sp|P84103|SRSF3_HUMAN	VYVGNLGNNGNKTELER	VY.VGNLGNNGNKTELER	2Y	sp|P84103|SRSF3_HUMAN.Y13	22.0292	1	0	8249257
index=163156	70263	39873	sp|P07910|HNRPC_HUMAN	IVGCSVHKGFAFVQYVNER	IVGCSVH.KGFAFVQYVNER	7H	sp|P07910|HNRPC_HUMAN.H49	22.015	0.416591	0	1.28172e+06
index=133447	52943	20678	sp|Q7KZF4|SND1_HUMAN	VNVTVDYIRPASPATETVPAFSER	V.NVTVDYIRPASPATETVPAFSER	1V	sp|Q7KZF4|SND1_HUMAN.V415	22.0083	0.80487	0	2.28681e+06
index=94499	31368	4514	sp|P84103|SRSF3_HUMAN	VYVGNLGNNGNKTELER	VY.VGNLGNNGNKTELER	2Y	sp|P84103|SRSF3_HUMAN.Y13	22	0.661751	0	7.43445e+06
index=181931	82348	1951	sp|Q96I24|FUBP3_HUMAN	GDWSVGAPGGVQEITYTVPADKCGLVIGK	GDWSVGAPGGVQEITYTVPADKC.GLVIGK	23C	sp|Q96I24|FUBP3_HUMAN.C366	21.9914	1	0	1.53394e+07
index=234540	126133	645	sp|P42704|LPPRC_HUMAN	SNTLPISLQSIRSSLLLGFR	SNTLPISLQSIR.SSLLLGFR	12R	sp|P42704|LPPRC_HUMAN.R541	21.9747	1	0	2.86813e+07
index=214650	109690	39099	sp|Q99729|ROAA_HUMAN	SRGFGFILFKDAASVEKVLDQKEHRLDGR	SRGFGFI.LFKDAASVEKVLDQKEHRLDGR	7I	sp|Q99729|ROAA_HUMAN.I115	21.9706	0.770798	0	1404979
index=152601	64499	8363	sp|O60506|HNRPQ_HUMAN	GFCFLEYEDHKTAAQAR	GFCFLEYEDH.KTAAQAR	10H	sp|O60506|HNRPQ_HUMAN.H296	21.9508	0.765734	0	5.39772e+06
index=206434	102748	25245	sp|Q13148|TADBP_HUMAN	TSDLIVLGLPWKTTEQDLK	TSDLIVLGLPW.KTTEQDLK	11W	sp|Q13148|TADBP_HUMAN.W113	21.9393	1	0	1.87588e+06
index=182030	82503	1335	sp|O75534|CSDE1_HUMAN	ATVECVKDQFGFINYEVGDSK	ATVEC.VKDQFGFINYEVGDSK	5C	sp|O75534|CSDE1_HUMAN.C680	21.9066	1	0	1.92083e+07
index=164174	70844	5109	sp|P11940|PABP1_HUMAN	YQGVNLYVKNLDDGIDDERLR	YQGVNLY.VKNLDDGIDDERLR	7Y	sp|P11940|PABP1_HUMAN.Y297	21.8794	1	0	7.40434e+06
index=237546	129203	730	sp|P42704|LPPRC_HUMAN	SNTLPISLQSIRSSLLLGFR	SNTLPISLQSIRS.SLLLGFR	13S	sp|P42704|LPPRC_HUMAN.S542	21.857	0.553861	0	35231681
index=157395	67025	26736	sp|O43390|HNRPR_HUMAN	GFCFLEYEDHKSAAQAR	GFCFLEYEDH.KSAAQAR	10H	sp|O43390|HNRPR_HUMAN.H299	21.857	1	0	1.95179e+06
index=217509	111934	37599	sp|Q01085|TIAR_HUMAN	KDTSNHFHVFVGDLSPEITTEDIKSAFAPFGK	KDTSNHFHVF.VGDLSPEITTEDIKSAFAPFGK	10F	sp|Q01085|TIAR_HUMAN.F100	21.8416	0.893522	0	1.35841e+06
index=186485	86674	29379	sp|P62917|RL8_HUMAN	TELFIAAEGIHTGQFVYCGK	TELFIAAEGIHTGQFVY.CGK	17Y	sp|P62917|RL8_HUMAN.Y89	21.8386	0.9278	0	1.83391e+06
index=218451	112649	77	sp|Q16629|SRSF7_HUMAN	TVWIARNPPGFAFVEFEDPR	TVWIARNP.PGFAFVEFEDPR	8P	sp|Q16629|SRSF7_HUMAN.P46	21.8356	0.9775	0	1.07314e+08
index=168517	73291	3330	sp|Q8WXF1|PSPC1_HUMAN	CRLFVGNLPTDITEEDFKR	CRLF.VGNLPTDITEEDFKR	4F	sp|Q8WXF1|PSPC1_HUMAN.F85	21.7595	0.553382	0	9.87886e+06
index=186388	86607	15504	sp|P22626|ROA2_HUMAN	GFGFVTFDDHDPVDKIVLQK	G.FGFVTFDDHDPVDKIVLQK	1G	sp|P22626|ROA2_HUMAN.G154	21.752	1	0	3.27046e+06
index=130618	50360	4013	sp|Q13283|G3BP1_HUMAN	HPDSHQLFIGNLPHEVDKSELK	HPDSHQL.FIGNLPHEVDKSELK	7L	sp|Q13283|G3BP1_HUMAN.L342	21.752	0.448206	0	8.50179e+06
index=239315	131216	14794	sp|Q96EY7|PTCD3_HUMAN	LHADVYTFNALIEATVCAINEK	LHADVYTFNALIEATVC.AINEK	17C	sp|Q96EY7|PTCD3_HUMAN.C303	21.7328	1	0	3.01499e+06
index=195978	94478	67615	sp|Q13310|PABP4_HUMAN	EFSPFGSITSAKVMLEDGR	EFSPFGSITSAKVM.LEDGR	14M	sp|Q13310|PABP4_HUMAN.M326	21.7258	1	0	754406
index=156947	66772	27853	sp|Q9H0Z9|RBM38_HUMAN	DTTFTKIFVGGLPYHTTDASLRK	DTTFTK.IFVGGLPYHTTDASLRK	6K	sp|Q9H0Z9|RBM38_HUMAN.K35	21.7033	1	0	1.78487e+06
index=155764	66156	16429	sp|O60506|HNRPQ_HUMAN	YGGPPPDSVYSGQQPSVGTEIFVGKIPR	YGGPPPDSVYSGQQP.SVGTEIFVGKIPR	15P	sp|O60506|HNRPQ_HUMAN.P158	21.6925	0.445544	0	2.86436e+06
index=235621	127261	6755	sp|Q15366|PCBP2_HUMAN	GYWGLDASAQTTSHELTIPNDLIGCIIGR	GYWGLDASAQTTSHELTIPNDLIGC.IIGR	25C	sp|Q15366|PCBP2_HUMAN.C301	21.6799	1	0	6.33954e+06
index=184125	84962	19124	sp|Q15717|ELAV1_HUMAN	TNLIVNYLPQNMTQDELR	TNLIVNY.LPQNMTQDELR	7Y	sp|Q15717|ELAV1_HUMAN.Y26	21.6615	1	0	2.5433e+06
index=174536	76837	25	sp|P23246|SFPQ_HUMAN	CRLFVGNLPADITEDEFKR	CRLF.VGNLPADITEDEFKR	4F	sp|P23246|SFPQ_HUMAN.F300	21.6596	1	0	176249364
index=192640	91585	7706	sp|Q17RY0|CPEB4_HUMAN;sp|Q7Z5Q1|CPEB2_HUMAN;sp|Q8NE35|CPEB3_HUMAN	KVFVGGLPPDIDEDEITASFR	KVF.VGGLPPDIDEDEITASFR	3F	sp|Q17RY0|CPEB4_HUMAN.F475;sp|Q7Z5Q1|CPEB2_HUMAN.F335;sp|Q8NE35|CPEB3_HUMAN.F444	21.6459	1	0	5402834
index=217523	111946	25094	sp|P15880|RS2_HUMAN	ATFDAISKTYSYLTPDLWK	ATFDAISKTYSY.LTPDLWK	12Y	sp|P15880|RS2_HUMAN.Y250	21.6383	1	0	2.07463e+06
index=114837	41382	7321	sp|Q16629|SRSF7_HUMAN	YGGETKVYVGNLGTGAGKGELER	YGGETKVYV.GNLGTGAGKGELER	9V	sp|Q16629|SRSF7_HUMAN.V15	21.6234	0.467711	0	5.17113e+06
index=92745	30592	31958	sp|Q13148|TADBP_HUMAN	FGGNPGGFGNQGGFGNSR	FGGN.PGGFGNQGGFGNSR	4N	sp|Q13148|TADBP_HUMAN.N279	21.5607	0.767907	0	1.73237e+06
index=138815	56982	14055	sp|Q15717|ELAV1_HUMAN	DKVAGHSLGYGFVNYVTAK	DKVA.GHSLGYGFVNYVTAK	4A	sp|Q15717|ELAV1_HUMAN.A57	21.5498	0.502912	0	3.02077e+06
index=177118	78457	15920	sp|Q07955|SRSF1_HUMAN	RGGPPFAFVEFEDPRDAEDAVYGR	RGGPPFAF.VEFEDPRDAEDAVYGR	8F	sp|Q07955|SRSF1_HUMAN.F58	21.5436	1	0	2.84095e+06
index=184601	85326	1283	sp|Q96I24|FUBP3_HUMAN	GRGDWSVGAPGGVQEITYTVPADKCGLVIGK	GRGDWSVGAPGGVQEITYTVPADKC.GLVIGK	25C	sp|Q96I24|FUBP3_HUMAN.C366	21.5361	1	0	2.32101e+07
index=181248	81388	8736	sp|P51991|ROA3_HUMAN	LFIGGLSFETTDDSLREHFEK	L.FIGGLSFETTDDSLREHFEK	1L	sp|P51991|ROA3_HUMAN.L37	21.5243	0.362021	0	5.53226e+06
index=233966	125520	199	sp|P62081|RS7_HUMAN	TLTAVHDAILEDLVFPSEIVGK	T.LTAVHDAILEDLVFPSEIVGK	1T	sp|P62081|RS7_HUMAN.T121	21.4737	0.590065	0	94882688
index=71220	21880	14938	sp|P22626|ROA2_HUMAN	NMGGPYGGGNYGPGGSGGSGGYGGR	NMGGPYG.GGNYGPGGSGGSGGYGGR	7G	sp|P22626|ROA2_HUMAN.G332	21.4622	0.4795	0	3.09415e+06
index=194821	93556	37180	sp|Q9NW64|RBM22_HUMAN	TITTLYVGGLGDTITETDLR	TITTLY.VGGLGDTITETDLR	6Y	sp|Q9NW64|RBM22_HUMAN.Y235	21.382	0.761506	0	1.35301e+06
index=128434	48744	4871	sp|Q9H0Z9|RBM38_HUMAN;sp|Q9BX46|RBM24_HUMAN	IFVGGLPYHTTDASLRK	I.FVGGLPYHTTDASLRK	1I	sp|Q9H0Z9|RBM38_HUMAN.I36;sp|Q9BX46|RBM24_HUMAN.I13	21.3635	0.549318	0	7797124
index=186171	86421	793	sp|P23246|SFPQ_HUMAN	CRLFVGNLPADITEDEFKR	CRLF.VGNLPADITEDEFKR	4F	sp|P23246|SFPQ_HUMAN.F300	21.3439	0.695856	0	2.73964e+07
index=102434	35064	8680	sp|Q32P51|RA1L2_HUMAN;sp|P09651|ROA1_HUMAN	GGNFGGRSSGPYGGGGQYFAK	GGNFGG.RSSGPYGGGGQYFAK	6G	sp|Q32P51|RA1L2_HUMAN.G283;sp|P09651|ROA1_HUMAN.G335	21.342	0.556403	0	4.33918e+06
index=102243	34957	20203	sp|P14866|HNRPL_HUMAN	LNVFKNDQDTWDYTNPNLSGQGDPGSNPNKR	LNVF.KNDQDTWDYTNPNLSGQGDPGSNPNKR	4F	sp|P14866|HNRPL_HUMAN.F276	21.3125	1	0	2.378e+06
index=145011	60422	9230	sp|Q92900|RENT1_HUMAN	FTAQGLPDLNHSQVYAVK	FTAQGLPDLNHSQVY.AVK	15Y	sp|Q92900|RENT1_HUMAN.Y488	21.3116	1	0	4.45482e+06
index=163669	70548	32425	sp|P14866|HNRPL_HUMAN	LNVCVSKQPAIMPGQSYGLEDGSCSYKDFSESR	LNVC.VSKQPAIMPGQSYGLEDGSCSYKDFSESR	4C	sp|P14866|HNRPL_HUMAN.C452	21.2967	1	0	1.61294e+06
index=69186	21161	153	sp|P67809|YBOX1_HUMAN;sp|P16989|YBOX3_HUMAN	NDTKEDVFVHQTAIKK	NDTKEDVFVH.QTAIKK	10H	sp|P67809|YBOX1_HUMAN.H87;sp|P16989|YBOX3_HUMAN.H119	21.2434	1	0	89629494
index=53940	15727	291	sp|P67809|YBOX1_HUMAN;sp|P16989|YBOX3_HUMAN	NDTKEDVFVHQTAIKK	NDTKEDVFVHQ.TAIKK	11Q	sp|P67809|YBOX1_HUMAN.Q88;sp|P16989|YBOX3_HUMAN.Q120	21.2403	0.875868	0	70387284
index=90083	29478	32219	sp|Q13148|TADBP_HUMAN	FGGNPGGFGNQGGFGNSR	FGGN.PGGFGNQGGFGNSR	4N	sp|Q13148|TADBP_HUMAN.N279	21.2182	1	0	1.62347e+06
index=238714	130493	53727	sp|O00411|RPOM_HUMAN	ELSDFPQEFVWEASHYLVR	ELSDFPQEFVW.EASHYLVR	11W	sp|O00411|RPOM_HUMAN.W1026	21.2	1	0	984430
index=128934	49158	7130	sp|P67809|YBOX1_HUMAN;sp|P16989|YBOX3_HUMAN	NGYGFINRNDTKEDVFVHQTAIKK	NGY.GFINRNDTKEDVFVHQTAIKK	3Y	sp|P67809|YBOX1_HUMAN.Y72;sp|P16989|YBOX3_HUMAN.Y104	21.1537	1	0	6378917
index=236336	127916	15940	sp|Q969Z0|FAKD4_HUMAN	AQDITLPHLCSVLLAFAR	AQDITLPHLC.SVLLAFAR	10C	sp|Q969Z0|FAKD4_HUMAN.C370	21.1439	1	0	2.85489e+06
index=94044	31159	59659	sp|Q13148|TADBP_HUMAN	FGGNPGGFGNQGGFGNSR	FGGN.PGGFGNQGGFGNSR	4N	sp|Q13148|TADBP_HUMAN.N279	21.1232	1	0	885375
index=107961	37786	8987	sp|Q16629|SRSF7_HUMAN	VYVGNLGTGAGKGELER	VY.VGNLGTGAGKGELER	2Y	sp|Q16629|SRSF7_HUMAN.Y14	21.1152	0.730192	0	4.40081e+06
index=177648	78921	17354	sp|P52272|HNRPM_HUMAN	LGSTVFVANLDYKVGWKK	LGSTVFVANLDY.KVGWKK	12Y	sp|P52272|HNRPM_HUMAN.Y213	21.1135	0.860124	0	2.77292e+06
index=182634	83284	8312	sp|Q8WXF1|PSPC1_HUMAN	CRLFVGNLPTDITEEDFKR	CRLF.VGNLPTDITEEDFKR	4F	sp|Q8WXF1|PSPC1_HUMAN.F85	21.1113	0.566849	0	5.04429e+06
index=30252	8195	72	sp|P67809|YBOX1_HUMAN;sp|P16989|YBOX3_HUMAN	NDTKEDVFVHQTAIKK	NDTKEDVF.VHQTAIKK	8F	sp|P67809|YBOX1_HUMAN.F85;sp|P16989|YBOX3_HUMAN.F117	21.1073	0.444603	0	443986380
index=189711	89151	10505	sp|P52272|HNRPM_HUMAN	EKVGEVTYVELLMDAEGK	EKVGEVTY.VELLMDAEGK	8Y	sp|P52272|HNRPM_HUMAN.Y100	21.0706	1	0	3.71449e+06
index=233889	125451	12342	sp|P42704|LPPRC_HUMAN	DTTALSFFHMLNGAALR	DTTALSFFH.MLNGAALR	9H	sp|P42704|LPPRC_HUMAN.H791	21.0675	1	0	3.40987e+06
index=232326	124038	13872	sp|P42704|LPPRC_HUMAN	DTTALSFFHMLNGAALR	DTTALSFFH.MLNGAALR	9H	sp|P42704|LPPRC_HUMAN.H791	21.066	0.736962	0	3.39121e+06
index=62616	18863	7333	sp|P57721|PCBP3_HUMAN;sp|Q15366|PCBP2_HUMAN;sp|Q15365|PCBP1_HUMAN	EESGARINISEGNCPER	EESGAR.INISEGNCPER	6R	sp|P57721|PCBP3_HUMAN.R78;sp|Q15366|PCBP2_HUMAN.R46;sp|Q15365|PCBP1_HUMAN.R46	21.064	0.564142	0	6.01157e+06
index=186864	86992	2065	sp|Q15427|SF3B4_HUMAN	VTGQHQGYGFVEFLSEEDADYAIK	VTGQHQGYGFV.EFLSEEDADYAIK	11V	sp|Q15427|SF3B4_HUMAN.V59	20.9914	0.393174	0	1.31188e+07
index=200185	97778	23862	sp|P23588|IF4B_HUMAN	SPPYTAFLGNLPYDVTEESIK	SPPYTAF.LGNLPYDVTEESIK	7F	sp|P23588|IF4B_HUMAN.F99	20.9747	0.687315	0	2.19528e+06
index=74205	23036	124	sp|P09651|ROA1_HUMAN	SSGPYGGGGQYFAKPR	SSGPY.GGGGQYFAKPR	5Y	sp|P09651|ROA1_HUMAN.Y341	20.9666	0.265678	0	99917430
index=176099	77751	21983	sp|Q15717|ELAV1_HUMAN	PSSEVIKDANLYISGLPR	PSSEVIKDANLY.ISGLPR	12Y	sp|Q15717|ELAV1_HUMAN.Y109	20.9626	1	0	2.33844e+06
index=169356	73755	5343	sp|P42696|RBM34_HUMAN	SVFVGNLPYKVEESAIEK	SVFVGNLPY.KVEESAIEK	9Y	sp|P42696|RBM34_HUMAN.Y296	20.9547	0.695094	0	7031183
index=199365	97118	18019	sp|P07910|HNRPC_HUMAN	KSDVEAIFSKYGKIVGCSVHKGFAFVQYVNERNAR	KSDVEAIFSK.YGKIVGCSVHKGFAFVQYVNERNAR	10K	sp|P07910|HNRPC_HUMAN.K39	20.9508	0.701744	0	2.80033e+06
index=58811	17469	233	sp|P09651|ROA1_HUMAN	SSGPYGGGGQYFAKPR	SSGPYGGGGQY.FAKPR	11Y	sp|P09651|ROA1_HUMAN.Y347	20.9431	0.512976	0	7.28142e+07
index=119101	43627	2686	sp|P67809|YBOX1_HUMAN;sp|Q9Y2T7|YBOX2_HUMAN;sp|P16989|YBOX3_HUMAN	NGYGFINRNDTKEDVFVHQTAIK	NGYGF.INRNDTKEDVFVHQTAIK	5F	sp|P67809|YBOX1_HUMAN.F74;sp|Q9Y2T7|YBOX2_HUMAN.F109;sp|P16989|YBOX3_HUMAN.F106	20.9431	0.420049	0	1.36057e+07
index=234477	126062	6090	sp|P42704|LPPRC_HUMAN	DTTALSFFHMLNGAALR	DTTALSFFH.MLNGAALR	9H	sp|P42704|LPPRC_HUMAN.H791	20.9031	1	0	6.15985e+06
index=144868	60334	22204	sp|P09651|ROA1_HUMAN	KRGFAFVTFDDHDSVDKIVIQKYHTVNGHNCEVR	KRGFAFVTFDDHDSVDKI.VIQKYHTVNGHNCEVR	18I	sp|P09651|ROA1_HUMAN.I162	20.8894	0.748179	0	2.15179e+06
index=110824	39343	4405	sp|O75534|CSDE1_HUMAN	EKEAEDGIIAYDDCGVK	EKEAEDGIIAYDDC.GVK	14C	sp|O75534|CSDE1_HUMAN.C464	20.8416	1	0	8.28918e+06
index=238950	130805	9175	sp|P42704|LPPRC_HUMAN	SNTLPISLQSIRSSLLLGFR	SNTLPISLQSIRS.SLLLGFR	13S	sp|P42704|LPPRC_HUMAN.S542	20.8097	1	0	5051943
index=187590	87529	14803	sp|P61247|RS3A_HUMAN	DIEKACQSIYPLHDVFVR	DIEK.ACQSIYPLHDVFVR	4K	sp|P61247|RS3A_HUMAN.K199	20.762	0.858359	0	2.92923e+06
index=193450	92274	45082	sp|Q15717|ELAV1_HUMAN	TNLIVNYLPQNMTQDELR	TNLIVNY.LPQNMTQDELR	7Y	sp|Q15717|ELAV1_HUMAN.Y26	20.7496	1	0	1.20878e+06
index=125771	47202	14538	sp|Q6PKG0|LARP1_HUMAN	TASISSSPSEGTPTVGSYGCTPQSLPK	TASISSSPSEGTPTVGSYGC.TPQSLPK	20C	sp|Q6PKG0|LARP1_HUMAN.C864	20.7305	1	0	3.16186e+06
index=182026	82499	6680	sp|Q13151|ROA0_HUMAN	SRCFGFVTYSNVEEADAAMAASPHAVDGNTVELKR	SRC.FGFVTYSNVEEADAAMAASPHAVDGNTVELKR	3C	sp|Q13151|ROA0_HUMAN.C49	20.7167	1	0	5.33187e+06
index=31850	8715	2017	sp|P09651|ROA1_HUMAN	SSGPYGGGGQYFAKPR	S.SGPYGGGGQYFAKPR	1S	sp|P09651|ROA1_HUMAN.S337	20.699	0.516521	0	1.70096e+07
index=200407	97956	8426	sp|Q15717|ELAV1_HUMAN	DKVAGHSLGYGFVNYVTAKDAERAINTLNGLR	DKVAGHS.LGYGFVNYVTAKDAERAINTLNGLR	7S	sp|Q15717|ELAV1_HUMAN.S60	20.6968	0.765792	0	4.43436e+06
index=213341	108621	7866	sp|Q12926|ELAV2_HUMAN;sp|P26378|ELAV4_HUMAN	DKITGQSLGYGFVNYIDPKDAEKAINTLNGLRLQTK	DKITGQSLGYGF.VNYIDPKDAEKAINTLNGLRLQTK	12F	sp|Q12926|ELAV2_HUMAN.F84;sp|P26378|ELAV4_HUMAN.F91	20.6968	0.528434	0	5.71745e+06
index=72465	22367	44782	sp|P67809|YBOX1_HUMAN	RPQYSNPPVQGEVMEGADNQGAGEQGR	RPQYSNPPVQGEVM.EGADNQGAGEQGR	14M	sp|P67809|YBOX1_HUMAN.M218	20.6696	1	0	1.19559e+06
index=166496	72132	14674	sp|Q92900|RENT1_HUMAN	LLGHEVEDVIIKCQLPK	LLGHEVEDVIIKC.QLPK	13C	sp|Q92900|RENT1_HUMAN.C468	20.6383	1	0	3.14702e+06
index=120254	44217	684	sp|O14979|HNRDL_HUMAN	KVFVGGLSPDTSEEQIK	K.VFVGGLSPDTSEEQIK	1K	sp|O14979|HNRDL_HUMAN.K234	20.618	0.549398	0	60613454
index=182421	83049	32378	sp|Q07955|SRSF1_HUMAN	EAGDVCYADVYRDGTGVVEFVR	EAGDVC.YADVYRDGTGVVEFVR	6C	sp|Q07955|SRSF1_HUMAN.C148	20.5969	1	0	1.70927e+06
index=148135	62132	15604	sp|P26599|PTBP1_HUMAN	VKILFNKKENALVQMADGNQAQLAMSHLNGHKLHGKPIR	VKILFNKKENAL.VQMADGNQAQLAMSHLNGHKLHGKPIR	12L	sp|P26599|PTBP1_HUMAN.L378	20.5901	0.321135	0	2.82788e+06
index=189049	88563	2363	sp|P52272|HNRPM_HUMAN	LGSTVFVANLDYKVGWK	LGSTVFVANLDY.KVGWK	12Y	sp|P52272|HNRPM_HUMAN.Y213	20.5622	0.885491	0	12238324
index=116860	42400	2374	sp|O14979|HNRDL_HUMAN	KVFVGGLSPDTSEEQIK	K.VFVGGLSPDTSEEQIK	1K	sp|O14979|HNRDL_HUMAN.K234	20.556	0.665767	0	14781260
index=206596	102887	2495	sp|Q15717|ELAV1_HUMAN	DKVAGHSLGYGFVNYVTAKDAERAINTLNGLRLQSK	DKVAGHSLGYGF.VNYVTAKDAERAINTLNGLRLQSK	12F	sp|Q15717|ELAV1_HUMAN.F65	20.5452	0.391584	0	1.23027e+07
index=103224	35435	3412	sp|P67809|YBOX1_HUMAN;sp|P16989|YBOX3_HUMAN	NGYGFINRNDTKEDVFVHQTAIKK	NGY.GFINRNDTKEDVFVHQTAIKK	3Y	sp|P67809|YBOX1_HUMAN.Y72;sp|P16989|YBOX3_HUMAN.Y104	20.5436	0.584328	0	1.01532e+07
index=75469	23550	491	sp|P67809|YBOX1_HUMAN;sp|P16989|YBOX3_HUMAN	NDTKEDVFVHQTAIKK	N.DTKEDVFVHQTAIKK	1N	sp|P67809|YBOX1_HUMAN.N78;sp|P16989|YBOX3_HUMAN.N110	20.5287	0.461243	0	6.10529e+07
index=200577	98092	22036	sp|Q96EP5|DAZP1_HUMAN	SYFSQYGEVVDCVIMK	SYFSQYGEVVDCVIM.K	15M	sp|Q96EP5|DAZP1_HUMAN.M42	20.4921	1	0	2.20734e+06
index=235596	127238	25426	sp|Q969Z0|FAKD4_HUMAN	AQDITLPHLCSVLLAFAR	AQDITLPHLC.SVLLAFAR	10C	sp|Q969Z0|FAKD4_HUMAN.C370	20.4828	1	0	1.91697e+06
index=215350	110232	9970	sp|P61978|HNRPK_HUMAN	GSYGDLGGPIITTQVTIPKDLAGSIIGKGGQRIK	GSYGDLGGPIITTQVTIPKDLAGSI.IGKGGQRIK	25I	sp|P61978|HNRPK_HUMAN.I402	20.4486	1	0	4.15038e+06
index=173253	76084	17320	sp|O43390|HNRPR_HUMAN	YGGPPPDSVYSGVQPGIGTEVFVGKIPR	YGGPPPDSVYSGVQPGIGT.EVFVGKIPR	19T	sp|O43390|HNRPR_HUMAN.T165	20.4389	0.500685	0	2.65863e+06
index=188006	87823	8699	sp|P52272|HNRPM_HUMAN	EKVGEVTYVELLMDAEGK	EKVGEVTY.VELLMDAEGK	8Y	sp|P52272|HNRPM_HUMAN.Y100	20.4283	0.435773	0	5.1434e+06
index=199026	96882	5737	sp|Q92804|RBP56_HUMAN	TDADSESDNSDNNTIFVQGLGEGVSTDQVGEFFK	TDADSESDNSDNNTIFVQ.GLGEGVSTDQVGEFFK	18Q	sp|Q92804|RBP56_HUMAN.Q239	20.3904	0.748344	0	6751238
index=78658	24712	10057	sp|P67809|YBOX1_HUMAN;sp|P16989|YBOX3_HUMAN	NGYGFINRNDTKEDVFVHQTAIKKNNPRK	NGYG.FINRNDTKEDVFVHQTAIKKNNPRK	4G	sp|P67809|YBOX1_HUMAN.G73;sp|P16989|YBOX3_HUMAN.G105	20.3778	0.703933	0	4.45645e+06
index=141986	58807	1899	sp|Q13283|G3BP1_HUMAN	HPDSHQLFIGNLPHEVDKSELK	HPDSHQ.LFIGNLPHEVDKSELK	6Q	sp|Q13283|G3BP1_HUMAN.Q341	20.3737	0.31261	0	1.40533e+07
index=137567	56136	1177	sp|Q99729|ROAA_HUMAN	RGFVFITFKEEEPVKK	RGFVF.ITFKEEEPVKK	5F	sp|Q99729|ROAA_HUMAN.F199	20.3458	0.766228	0	26899145
index=152076	64231	3470	sp|P15880|RS2_HUMAN	TRFKAFVAIGDYNGHVGLGVK	T.RFKAFVAIGDYNGHVGLGVK	1T	sp|P15880|RS2_HUMAN.T122	20.3107	0.467547	0	1.14471e+07
index=223789	116804	12484	sp|Q14011|CIRBP_HUMAN	LFVGGLSFDTNEQSLEQVFSK	LFVGGL.SFDTNEQSLEQVFSK	6L	sp|Q14011|CIRBP_HUMAN.L13	20.2967	0.647066	0	3.72091e+06
index=151625	64001	4050	sp|Q32P51|RA1L2_HUMAN;sp|P09651|ROA1_HUMAN	KRGFAFVTFDDHDSVDKIVIQK	KRGFAF.VTFDDHDSVDKIVIQK	6F	sp|Q32P51|RA1L2_HUMAN.F150;sp|P09651|ROA1_HUMAN.F150	20.2941	1	0	8.14477e+06
index=231926	123677	35793	sp|Q01085|TIAR_HUMAN	QTFSPFGQIMEIRVFPEKGYSFVR	QTFSP.FGQIMEIRVFPEKGYSFVR	5P	sp|Q01085|TIAR_HUMAN.P227	20.266	1	0	1.47001e+06
index=195549	94184	1143	sp|P51991|ROA3_HUMAN	KLFIGGLSFETTDDSLR	KL.FIGGLSFETTDDSLR	2L	sp|P51991|ROA3_HUMAN.L37	20.2644	0.563074	0	2.2434e+07
index=184786	85452	113	sp|P23246|SFPQ_HUMAN	LFVGNLPADITEDEFKR	LF.VGNLPADITEDEFKR	2F	sp|P23246|SFPQ_HUMAN.F300	20.2628	0.698298	0	160313940
index=118169	43125	6161	sp|P67809|YBOX1_HUMAN;sp|P16989|YBOX3_HUMAN	NGYGFINRNDTKEDVFVHQTAIKKNNPR	NGYGFINRNDTKEDVFVH.QTAIKKNNPR	18H	sp|P67809|YBOX1_HUMAN.H87;sp|P16989|YBOX3_HUMAN.H119	20.2503	1	0	6.88964e+06
index=179175	79995	3077	sp|Q9NZI8|IF2B1_HUMAN	LYIGNLNESVTPADLEK	L.YIGNLNESVTPADLEK	1L	sp|Q9NZI8|IF2B1_HUMAN.L4	20.2366	0.744959	0	9.54821e+06
index=208757	104734	4419	sp|P52272|HNRPM_HUMAN	AFITNIPFDVKWQSLK	AFITNIPFDVKW.QSLK	12W	sp|P52272|HNRPM_HUMAN.W84	20.2314	0.46742	0	8.27155e+06
index=25746	6755	214	sp|P62633|CNBP_HUMAN	EQCCYNCGKPGHLAR	EQC.CYNCGKPGHLAR	3C	sp|P62633|CNBP_HUMAN.C97	20.2255	1	0	6.65086e+07
index=233461	125087	26236	sp|P82675|RT05_HUMAN	YGFLWPGLNVPLMKNGAVQTIAQR	YGFLWPGLNVPLM.KNGAVQTIAQR	13M	sp|P82675|RT05_HUMAN.M149	20.2125	1	0	1951558
index=164400	70953	3693	sp|Q32P51|RA1L2_HUMAN;sp|P09651|ROA1_HUMAN	RGFAFVTFDDHDSVDKIVIQK	RGFAF.VTFDDHDSVDKIVIQK	5F	sp|Q32P51|RA1L2_HUMAN.F150;sp|P09651|ROA1_HUMAN.F150	20.1925	0.673821	0	9.12449e+06
index=223453	116523	36784	sp|P51114|FXR1_HUMAN	ESIGNVQVLLEYHIAYLK	ESIGNVQVLLEYHIAY.LK	16Y	sp|P51114|FXR1_HUMAN.Y357	20.1824	1	0	1.39342e+06
index=74354	23089	35405	sp|Q13148|TADBP_HUMAN	FGGNPGGFGNQGGFGNSR	FGGN.PGGFGNQGGFGNSR	4N	sp|Q13148|TADBP_HUMAN.N279	20.1818	1	0	1.50514e+06
index=201302	98638	45239	sp|P98179|RBM3_HUMAN	GFGFITFTNPEHASVAMR	GFGFITFTNPEHASVAM.R	17M	sp|P98179|RBM3_HUMAN.M64	20.1772	0.708895	0	1.09166e+06
index=97258	32702	11778	sp|P09651|ROA1_HUMAN	SGSGNFGGGRGGGFGGNDNFGR	SGSGNFGGGRGGGF.GGNDNFGR	14F	sp|P09651|ROA1_HUMAN.F210	20.1746	0.683955	0	3.63556e+06
index=197430	95627	69132	sp|Q96EP5|DAZP1_HUMAN	SYFSQYGEVVDCVIMKDK	SYFSQYGEVVDCVIM.KDK	15M	sp|Q96EP5|DAZP1_HUMAN.M42	20.1739	1	0	753157
index=200321	97889	9749	sp|P07910|HNRPC_HUMAN	KSDVEAIFSKYGKIVGCSVHKGFAFVQYVNER	KSDVEAIFSKYGKIVGCSVHK.GFAFVQYVNER	21K	sp|P07910|HNRPC_HUMAN.K50	20.1618	1	0	4.34245e+06
index=87100	28204	18511	sp|P61978|HNRPK_HUMAN	TDYNASVSVPDSSGPER	TDYNAS.VSVPDSSGPER	6S	sp|P61978|HNRPK_HUMAN.S75	20.1433	0.807431	0	2508717
index=172182	75431	3056	sp|Q92900|RENT1_HUMAN	QLILVGDHCQLGPVVMCK	QLILVGDHCQLGPVVM.CK	16M	sp|Q92900|RENT1_HUMAN.M682	20.1385	1	0	1.1736e+07
index=226131	118721	20442	sp|P11940|PABP1_HUMAN	AKEFTNVYIKNFGEDMDDERLKDLFGKFGPALSVK	AKEFTNVY.IKNFGEDMDDERLKDLFGKFGPALSVK	8Y	sp|P11940|PABP1_HUMAN.Y194	20.1101	1	0	2.40335e+06
index=179379	80122	20285	sp|P98179|RBM3_HUMAN	GFGFITFTNPEHASVAMR	GFG.FITFTNPEHASVAMR	3G	sp|P98179|RBM3_HUMAN.G50	20.1101	0.805579	0	2.34118e+06
index=106643	37165	424	sp|P42704|LPPRC_HUMAN	TVLDQQQTPSRLAVTR	TVLDQQQTPS.RLAVTR	10S	sp|P42704|LPPRC_HUMAN.S1138	20.0878	1	0	56414141
index=84793	27209	21706	sp|P67809|YBOX1_HUMAN	RPQYSNPPVQGEVMEGADNQGAGEQGRPVR	RPQY.SNPPVQGEVMEGADNQGAGEQGRPVR	4Y	sp|P67809|YBOX1_HUMAN.Y208	20.0841	1	0	2.26114e+06
index=129490	49477	26060	sp|P22626|ROA2_HUMAN	GFGFVTFDDHDPVDK	GFGF.VTFDDHDPVDK	4F	sp|P22626|ROA2_HUMAN.F157	20.083	1	0	1.86856e+06
index=144656	60229	1437	sp|P43243|MATR3_HUMAN	VIHLSNLPHSGYSDSAVLK	VIH.LSNLPHSGYSDSAVLK	3H	sp|P43243|MATR3_HUMAN.H499	20.0804	0.51274	0	25380965
index=90793	29804	29707	sp|P61978|HNRPK_HUMAN	TDYNASVSVPDSSGPER	TDYNASVS.VPDSSGPER	8S	sp|P61978|HNRPK_HUMAN.S77	20.0799	1	0	1.66055e+06
index=128024	48486	5107	sp|P67809|YBOX1_HUMAN;sp|P16989|YBOX3_HUMAN	NGYGFINRNDTKEDVFVHQTAIKK	NGYGFINRNDTKEDVFVH.QTAIKK	18H	sp|P67809|YBOX1_HUMAN.H87;sp|P16989|YBOX3_HUMAN.H119	20.0794	1	0	7.71465e+06
index=88136	28652	5707	sp|Q16629|SRSF7_HUMAN	YGGETKVYVGNLGTGAGK	YGGETKVYV.GNLGTGAGK	9V	sp|Q16629|SRSF7_HUMAN.V15	20.0685	0.609416	0	6.30847e+06
index=135929	54846	567	sp|Q13283|G3BP1_HUMAN	HPDSHQLFIGNLPHEVDK	HPDSHQLF.IGNLPHEVDK	8F	sp|Q13283|G3BP1_HUMAN.F343	20.058	0.480464	0	41184740
index=199967	97595	4499	sp|P42704|LPPRC_HUMAN	YAGEPVPFIEPPESFEFYAQQLRK	YAGEPVPFI.EPPESFEFYAQQLRK	9I	sp|P42704|LPPRC_HUMAN.I1373	20.055	0.516057	0	7751777
index=185805	86156	19024	sp|P52272|HNRPM_HUMAN	EKVGEVTYVELLMDAEGK	EKVGEVTY.VELLMDAEGK	8Y	sp|P52272|HNRPM_HUMAN.Y100	20.0429	0.38476	0	2.4872e+06
index=170971	74754	11392	sp|P42696|RBM34_HUMAN	SVFVGNLPYKVEESAIEK	SVFVGNLPY.KVEESAIEK	9Y	sp|P42696|RBM34_HUMAN.Y296	20.0419	1	0	4.1971e+06
index=210982	106625	2244	sp|P42704|LPPRC_HUMAN	DTTALSFFHMLNGAALR	DTTALSFF.HMLNGAALR	8F	sp|P42704|LPPRC_HUMAN.F790	20.0223	0.502856	0	17643719
index=94352	31301	363	sp|P67809|YBOX1_HUMAN;sp|Q9Y2T7|YBOX2_HUMAN;sp|P16989|YBOX3_HUMAN	NDTKEDVFVHQTAIK	NDTKEDVFVH.QTAIK	10H	sp|P67809|YBOX1_HUMAN.H87;sp|Q9Y2T7|YBOX2_HUMAN.H122;sp|P16989|YBOX3_HUMAN.H119	20.0013	1	0	8.09e+07
index=147394	61726	10801	sp|O60506|HNRPQ_HUMAN	KYGGPPPDSVYSGQQPSVGTEIFVGKIPR	KYGGPPPDSVYSGQQPSVG.TEIFVGKIPR	19G	sp|O60506|HNRPQ_HUMAN.G161	19.9508	0.295948	0	4.05299e+06
index=183792	84643	33848	sp|Q32P51|RA1L2_HUMAN;sp|P09651|ROA1_HUMAN	DYFEQYGKIEVIEIMTDRGSGK	DYFEQYGKIEVIEIM.TDRGSGK	15M	sp|Q32P51|RA1L2_HUMAN.M137;sp|P09651|ROA1_HUMAN.M137	19.9318	1	0	1.56758e+06
index=94803	31512	5119	sp|P51991|ROA3_HUMAN	YGKIETIEVMEDRQSGK	YGKIETIEVM.EDRQSGK	10M	sp|P51991|ROA3_HUMAN.M158	19.9172	0.622148	0	7.32684e+06
index=168425	73227	59241	sp|P07910|HNRPC_HUMAN	IVGCSVHKGFAFVQYVNER	IVGCSV.HKGFAFVQYVNER	6V	sp|P07910|HNRPC_HUMAN.V48	19.9136	1	0	870353
index=183083	83749	8973	sp|P62917|RL8_HUMAN	TELFIAAEGIHTGQFVYCGK	TELFIAAEGIHTGQFVY.CGK	17Y	sp|P62917|RL8_HUMAN.Y89	19.9136	1	0	4.72604e+06
index=222573	115770	4443	sp|P23588|IF4B_HUMAN	SPPYTAFLGNLPYDVTEESIK	SPPYTAFLGNLPY.DVTEESIK	13Y	sp|P23588|IF4B_HUMAN.Y105	19.9136	1	0	7.75134e+06
index=82269	26189	51322	sp|P12956|XRCC6_HUMAN	TEGDEEAEEEQEENLEASGDYKYSGR	TEGDEEAEEEQEENLEASGDY.KYSGR	21Y	sp|P12956|XRCC6_HUMAN.Y30	19.8827	1	0	1.0349e+06
index=157970	67363	18335	sp|Q86V81|THOC4_HUMAN	QLPDKWQHDLFDSGFGGGAGVETGGK	QLPDKWQHDLF.DSGFGGGAGVETGGK	11F	sp|Q86V81|THOC4_HUMAN.F92	19.8601	0.78302	0	2.69333e+06
index=132273	52206	71946	sp|P51991|ROA3_HUMAN	IFVGGIKEDTEEYNLR	I.FVGGIKEDTEEYNLR	1I	sp|P51991|ROA3_HUMAN.I128	19.8539	1	0	717369
index=128981	49195	370	sp|Q15717|ELAV1_HUMAN	LIRDKVAGHSLGYGFVNYVTAKDAER	LIRDKVAGHSLGYGF.VNYVTAKDAER	15F	sp|Q15717|ELAV1_HUMAN.F65	19.8539	0.48338	0	61087945
index=143571	59617	24247	sp|O60506|HNRPQ_HUMAN	YGGPPPDSVYSGQQPSVGTEIFVGK	YGGPPPDSVYSGQQPSVGTEIF.VGK	22F	sp|O60506|HNRPQ_HUMAN.F165	19.8386	1	0	2.11696e+06
index=30909	8414	3289	sp|Q9UKM9|RALY_HUMAN	VAGCSVHKGYAFVQYSNERHAR	V.AGCSVHKGYAFVQYSNERHAR	1V	sp|Q9UKM9|RALY_HUMAN.V48	19.8125	0.523133	0	1.16074e+07
index=131686	51782	21920	sp|Q15717|ELAV1_HUMAN	DKVAGHSLGYGFVNYVTAK	DKV.AGHSLGYGFVNYVTAK	3V	sp|Q15717|ELAV1_HUMAN.V56	19.8069	0.536307	0	2.41877e+06
index=225063	117881	48871	sp|Q99729|ROAA_HUMAN	GFGFILFKDAASVEKVLDQKEHR	GFGF.ILFKDAASVEKVLDQKEHR	4F	sp|Q99729|ROAA_HUMAN.F114	19.7905	1	0	1.16429e+06
index=230514	122400	31157	sp|Q9NZB2|F120A_HUMAN	QSHTLPFPPPPALPFYPASAYPR	QS.HTLPFPPPPALPFYPASAYPR	2S	sp|Q9NZB2|F120A_HUMAN.S852	19.7852	0.916555	0	1.75707e+06
index=124987	46783	1209	sp|P51991|ROA3_HUMAN	KIFVGGIKEDTEEYNLR	KI.FVGGIKEDTEEYNLR	2I	sp|P51991|ROA3_HUMAN.I128	19.7852	0.53172	0	24136627
index=201926	99061	15050	sp|P52272|HNRPM_HUMAN	AFITNIPFDVKWQSLKDLVKEK	AFIT.NIPFDVKWQSLKDLVKEK	4T	sp|P52272|HNRPM_HUMAN.T76	19.7825	0.780939	0	3.09371e+06
index=121805	45037	6635	sp|Q99729|ROAA_HUMAN	FGEVVDCTIKMDPNTGR	FGEVVDCTIKM.DPNTGR	11M	sp|Q99729|ROAA_HUMAN.M102	19.7799	1	0	6.03666e+06
index=118443	43257	2884	sp|P51991|ROA3_HUMAN	KIFVGGIKEDTEEYNLR	K.IFVGGIKEDTEEYNLR	1K	sp|P51991|ROA3_HUMAN.K127	19.7696	0.600266	0	1.10217e+07
index=160701	68923	34820	sp|P51991|ROA3_HUMAN	RGFAFVTFDDHDTVDKIVVQK	RGFAF.VTFDDHDTVDKIVVQK	5F	sp|P51991|ROA3_HUMAN.F171	19.757	1	0	1.65422e+06
index=199802	97459	183	sp|P22626|ROA2_HUMAN	KLFIGGLSFETTEESLR	KL.FIGGLSFETTEESLR	2L	sp|P22626|ROA2_HUMAN.L23	19.7471	0.416097	0	152999848
index=199537	97251	26182	sp|P52272|HNRPM_HUMAN	YRAFITNIPFDVKWQSLKDLVKEK	YRAFITNIP.FDVKWQSLKDLVKEK	9P	sp|P52272|HNRPM_HUMAN.P79	19.7447	0.798117	0	1.92403e+06
index=236599	128160	202	sp|P46782|RS5_HUMAN	NIKTIAECLADELINAAK	NIKTI.AECLADELINAAK	5I	sp|P46782|RS5_HUMAN.I169	19.7352	0.625324	0	132554422
index=210980	106624	2511	sp|P61978|HNRPK_HUMAN	IITITGTQDQIQNAQYLLQNSVK	IITITGTQDQIQNAQY.LLQNSVK	16Y	sp|P61978|HNRPK_HUMAN.Y449	19.7305	1	0	1.28317e+07
index=187002	87107	9741	sp|P07910|HNRPC_HUMAN	AAVAGEDGRMIAGQVLDINLAAEPK	AAVAGEDGR.MIAGQVLDINLAAEPK	9R	sp|P07910|HNRPC_HUMAN.R73	19.6635	1	0	4.62874e+06
index=44882	12829	40	sp|P67809|YBOX1_HUMAN;sp|Q9Y2T7|YBOX2_HUMAN;sp|P16989|YBOX3_HUMAN	NDTKEDVFVHQTAIK	NDTKEDVF.VHQTAIK	8F	sp|P67809|YBOX1_HUMAN.F85;sp|Q9Y2T7|YBOX2_HUMAN.F120;sp|P16989|YBOX3_HUMAN.F117	19.6326	0.768423	0	2.44408e+08
index=110853	39358	1984	sp|O14979|HNRDL_HUMAN	KVFVGGLSPDTSEEQIK	KVF.VGGLSPDTSEEQIK	3F	sp|O14979|HNRDL_HUMAN.F236	19.6271	1	0	1.32254e+07
index=41121	11669	2614	sp|P38159|RBMX_HUMAN	AIKVEQATKPSFESGR	AIKVEQATKPSF.ESGR	12F	sp|P38159|RBMX_HUMAN.F89	19.6216	0.619559	0	1.10781e+07
index=184120	84959	1404	sp|Q07955|SRSF1_HUMAN	GGPPFAFVEFEDPRDAEDAVYGR	GGPPFAF.VEFEDPRDAEDAVYGR	7F	sp|Q07955|SRSF1_HUMAN.F58	19.6216	0.828495	0	1.88e+07
index=160731	68934	23556	sp|Q9H0L4|CSTFT_HUMAN;sp|P33240|CSTF2_HUMAN	SVFVGNIPYEATEEQLK	SVF.VGNIPYEATEEQLK	3F	sp|Q9H0L4|CSTFT_HUMAN.F19;sp|P33240|CSTF2_HUMAN.F19	19.618	1	0	2.16313e+06
index=118988	43549	219	sp|O14979|HNRDL_HUMAN	RGFCFITYTDEEPVKK	RGFCF.ITYTDEEPVKK	5F	sp|O14979|HNRDL_HUMAN.F278	19.6144	0.732417	0	115079408
index=189346	88792	576	sp|P22626|ROA2_HUMAN	KLFIGGLSFETTEESLR	KL.FIGGLSFETTEESLR	2L	sp|P22626|ROA2_HUMAN.L23	19.6038	0.463861	0	43845347
index=79946	25243	47597	sp|Q13148|TADBP_HUMAN	FGGNPGGFGNQGGFGNSR	FGGN.PGGFGNQGGFGNSR	4N	sp|Q13148|TADBP_HUMAN.N279	19.6038	1	0	1.12848e+06
index=175438	77371	4944	sp|Q15717|ELAV1_HUMAN	TIKVSYARPSSEVIKDANLYISGLPR	TIKVSYARPSSEVIKDANLY.ISGLPR	20Y	sp|Q15717|ELAV1_HUMAN.Y109	19.5986	1	0	6.98719e+06
index=193251	92076	151	sp|Q9UHX1|PUF60_HUMAN	VYVGSIYYELGEDTIR	VYVGSIYY.ELGEDTIR	8Y	sp|Q9UHX1|PUF60_HUMAN.Y138	19.5817	0.829631	0	64155856
index=197327	95542	2855	sp|Q9UHX1|PUF60_HUMAN	VYVGSIYYELGEDTIR	VYVGSIYY.ELGEDTIR	8Y	sp|Q9UHX1|PUF60_HUMAN.Y138	19.5607	0.832675	0	9.21329e+06
index=146173	61017	9720	sp|P07910|HNRPC_HUMAN	SDVEAIFSKYGKIVGCSVHK	SDVEAIFSKYGK.IVGCSVHK	12K	sp|P07910|HNRPC_HUMAN.K42	19.5452	0.714383	0	5.30053e+06
index=241421	134452	11814	sp|Q32P51|RA1L2_HUMAN;sp|P09651|ROA1_HUMAN	GFAFVTFDDHDSVDK	GFAF.VTFDDHDSVDK	4F	sp|Q32P51|RA1L2_HUMAN.F150;sp|P09651|ROA1_HUMAN.F150	19.5436	1	0	4.08497e+06
index=122087	45195	780	sp|P22626|ROA2_HUMAN	KRGFGFVTFDDHDPVDK	KRGFGF.VTFDDHDPVDK	6F	sp|P22626|ROA2_HUMAN.F157	19.5376	0.350154	0	32017825
index=65662	19879	7290	sp|P67809|YBOX1_HUMAN;sp|P16989|YBOX3_HUMAN	NDTKEDVFVHQTAIKK	NDTKEDVFVH.QTAIKK	10H	sp|P67809|YBOX1_HUMAN.H87;sp|P16989|YBOX3_HUMAN.H119	19.5317	0.722009	0	5.89091e+06
index=140388	57905	2378	sp|P22626|ROA2_HUMAN	GFGFVTFDDHDPVDK	GFGF.VTFDDHDPVDK	4F	sp|P22626|ROA2_HUMAN.F157	19.5045	0.819029	0	1.47109e+07
index=107863	37737	10628	sp|P57721|PCBP3_HUMAN;sp|Q15366|PCBP2_HUMAN;sp|Q15365|PCBP1_HUMAN	ESTGAQVQVAGDMLPNSTER	ESTGAQVQVAGDM.LPNSTER	13M	sp|P57721|PCBP3_HUMAN.M169;sp|Q15366|PCBP2_HUMAN.M137;sp|Q15365|PCBP1_HUMAN.M137	19.5017	1	0	4.10271e+06
index=241263	134337	25666	sp|P31943|HNRH1_HUMAN	YVELFLNSTAGASGGAYEHR	Y.VELFLNSTAGASGGAYEHR	1Y	sp|P31943|HNRH1_HUMAN.Y356	19.4841	1	0	1.92501e+06
index=231248	123070	18995	sp|P42704|LPPRC_HUMAN	ISNQFDWALMRLDLSVR	ISNQFDWAL.MRLDLSVR	9L	sp|P42704|LPPRC_HUMAN.L87	19.4389	1	0	2.46915e+06
index=170692	74569	6029	sp|O43390|HNRPR_HUMAN	YGGPPPDSVYSGVQPGIGTEVFVGKIPR	YGGPPPDSVYSGVQPGI.GTEVFVGKIPR	17I	sp|O43390|HNRPR_HUMAN.I163	19.4342	0.423119	0	6.51384e+06
index=217846	112181	1513	sp|Q96T37|RBM15_HUMAN	TLFLGNLDITVTESDLR	TLF.LGNLDITVTESDLR	3F	sp|Q96T37|RBM15_HUMAN.F377	19.4248	0.707946	0	19221015
index=218629	112771	63063	sp|Q86U06|RBM23_HUMAN;sp|Q14498|RBM39_HUMAN	LYVGSLHFNITEDMLR	LY.VGSLHFNITEDMLR	2Y	sp|Q86U06|RBM23_HUMAN.Y266;sp|Q14498|RBM39_HUMAN.Y253	19.4168	1	0	863689
index=116209	42069	21835	sp|Q15717|ELAV1_HUMAN	DKVAGHSLGYGFVNYVTAK	DKVAGHSLGYGF.VNYVTAK	12F	sp|Q15717|ELAV1_HUMAN.F65	19.4001	1	0	2.13455e+06
index=170398	74353	45601	sp|Q9H0Z9|RBM38_HUMAN	DTTFTKIFVGGLPYHTTDASLR	DTTFTK.IFVGGLPYHTTDASLR	6K	sp|Q9H0Z9|RBM38_HUMAN.K35	19.3936	0.894414	0	1.21956e+06
index=81755	25987	48339	sp|Q13148|TADBP_HUMAN	FGGNPGGFGNQGGFGNSR	FGGN.PGGFGNQGGFGNSR	4N	sp|Q13148|TADBP_HUMAN.N279	19.3809	1	0	1.05034e+06
index=137619	56174	12377	sp|P78527|PRKDC_HUMAN	LQETLSAADRCGAALAGHQLIR	LQETLSAADRC.GAALAGHQLIR	11C	sp|P78527|PRKDC_HUMAN.C25	19.3497	1	0	3.54035e+06
index=165206	71427	31683	sp|Q13151|ROA0_HUMAN	GFGFVYFQNHDAADK	GFGFVY.FQNHDAADK	6Y	sp|Q13151|ROA0_HUMAN.Y145	19.3478	1	0	1.63208e+06
index=137836	56316	20867	sp|P22626|ROA2_HUMAN	RGFGFVTFDDHDPVDK	RG.FGFVTFDDHDPVDK	2G	sp|P22626|ROA2_HUMAN.G154	19.3325	1	0	2.46166e+06
index=129732	49597	1836	sp|Q6XE24|RBMS3_HUMAN;sp|P29558|RBMS1_HUMAN	GYGFVDFDSPAAAQK	G.YGFVDFDSPAAAQK	1G	sp|Q6XE24|RBMS3_HUMAN.G103;sp|P29558|RBMS1_HUMAN.G104	19.327	0.514067	0	18498109
index=223060	116165	24326	sp|O00425|IF2B3_HUMAN	LYIGNLSENAAPSDLESIFK	LY.IGNLSENAAPSDLESIFK	2Y	sp|O00425|IF2B3_HUMAN.Y5	19.3188	1	0	2.08715e+06
index=135242	54045	9863	sp|Q15717|ELAV1_HUMAN	DKVAGHSLGYGFVNYVTAKDAER	DKVAGHSL.GYGFVNYVTAKDAER	8L	sp|Q15717|ELAV1_HUMAN.L61	19.3125	0.397956	0	4.43123e+06
index=185129	85681	12685	sp|P22626|ROA2_HUMAN	KLFIGGLSFETTEESLR	KLF.IGGLSFETTEESLR	3F	sp|P22626|ROA2_HUMAN.F24	19.3045	0.466689	0	3.53262e+06
index=191579	90713	16610	sp|Q08170|SRSF4_HUMAN	NGYGFVEFDDLRDADDAVYELNGK	NGY.GFVEFDDLRDADDAVYELNGK	3Y	sp|Q08170|SRSF4_HUMAN.Y37	19.2993	1	0	2.80047e+06
index=196243	94678	307	sp|Q32P51|RA1L2_HUMAN;sp|P09651|ROA1_HUMAN	KLFIGGLSFETTDESLR	K.LFIGGLSFETTDESLR	1K	sp|Q32P51|RA1L2_HUMAN.K15;sp|P09651|ROA1_HUMAN.K15	19.2916	0.487609	0	106980047
index=196408	94823	43423	sp|P11940|PABP1_HUMAN	AKEFTNVYIKNFGEDMDDERLKDLFGK	AKEFTNVY.IKNFGEDMDDERLKDLFGK	8Y	sp|P11940|PABP1_HUMAN.Y194	19.284	1	0	1256573
index=181695	81952	6440	sp|P42704|LPPRC_HUMAN	GFTLNDAANSRLIITQVR	GFTLNDAANSR.LIITQVR	11R	sp|P42704|LPPRC_HUMAN.R1109	19.2815	0.794618	0	5.5473e+06
index=241580	134531	21915	sp|Q13151|ROA0_HUMAN	SRCFGFVTYSNVEEADAAMAASPHAVDGNTVELKR	SRC.FGFVTYSNVEEADAAMAASPHAVDGNTVELKR	3C	sp|Q13151|ROA0_HUMAN.C49	19.2757	1	0	2.20127e+06
index=136554	55451	26379	sp|P78527|PRKDC_HUMAN	LQETLSAADRCGAALAGHQLIR	LQETLSAADRC.GAALAGHQLIR	11C	sp|P78527|PRKDC_HUMAN.C25	19.2652	1	0	1.96084e+06
index=147485	61772	9112	sp|Q9NW64|RBM22_HUMAN	TITVVQRQQCAFIQFATR	TITVV.QRQQCAFIQFATR	5V	sp|Q9NW64|RBM22_HUMAN.V264	19.2604	0.532278	0	4.56491e+06
index=126001	47346	488	sp|P61353|RL27_HUMAN	NIDDGTSDRPYSHALVAGIDRYPR	NIDDGTSDRP.YSHALVAGIDRYPR	10P	sp|P61353|RL27_HUMAN.P37	19.2581	0.45356	0	78700856
index=179025	79902	29553	sp|Q8TB72|PUM2_HUMAN	DLIGHIVEFSQDQHGSR	DLIGHIVEFSQDQH.GSR	14H	sp|Q8TB72|PUM2_HUMAN.H739	19.2351	1	0	1.754e+06
index=3774	864	15662	sp|P09651|ROA1_HUMAN	NQGGYGGSSSSSSYGSGR	NQGG.YGGSSSSSSYGSGR	4G	sp|P09651|ROA1_HUMAN.G356	19.2328	0.58971	0	2.86668e+06
index=137794	56286	3802	sp|P51991|ROA3_HUMAN	GFAFVTFDDHDTVDK	GFAF.VTFDDHDTVDK	4F	sp|P51991|ROA3_HUMAN.F171	19.2314	0.83154	0	9340149
index=114571	41255	7805	sp|O60506|HNRPQ_HUMAN	VKKLKDYAFIHFDERDGAVK	V.KKLKDYAFIHFDERDGAVK	1V	sp|O60506|HNRPQ_HUMAN.V367	19.2161	0.674429	0	5.41002e+06
index=73890	22908	6108	sp|O43390|HNRPR_HUMAN	STAYEDYYYHPPPR	STAYEDYY.YHPPPR	8Y	sp|O43390|HNRPR_HUMAN.Y435	19.2132	0.342871	0	6.61572e+06
index=177176	78503	15316	sp|Q15233|NONO_HUMAN	LFVGNLPPDITEEEMR	L.FVGNLPPDITEEEMR	1L	sp|Q15233|NONO_HUMAN.L76	19.2069	0.757064	0	2.84799e+06
index=113968	40927	3457	sp|Q99729|ROAA_HUMAN	FGEVVDCTIKMDPNTGR	FGEVVDCTIKM.DPNTGR	11M	sp|Q99729|ROAA_HUMAN.M102	19.1952	1	0	9.25084e+06
index=140482	57957	6823	sp|Q01085|TIAR_HUMAN	MITEHTSNDPYCFVEFYEHR	MITEHTSNDP.YCFVEFYEHR	10P	sp|Q01085|TIAR_HUMAN.P49	19.1945	0.550988	0	6.50733e+06
index=187244	87278	8207	sp|Q96EP5|DAZP1_HUMAN	LFVGGLDWSTTQETLR	LFVGGLDW.STTQETLR	8W	sp|Q96EP5|DAZP1_HUMAN.W19	19.1838	0.871149	0	5.29764e+06
index=153438	64930	9943	sp|P22626|ROA2_HUMAN	GFGFVTFDDHDPVDK	GFGF.VTFDDHDPVDK	4F	sp|P22626|ROA2_HUMAN.F157	19.1778	0.742711	0	4.34569e+06
index=122119	45212	27346	sp|P14866|HNRPL_HUMAN	QPAIMPGQSYGLEDGSCSYK	QPAIM.PGQSYGLEDGSCSYK	5M	sp|P14866|HNRPL_HUMAN.M460	19.1759	0.717384	0	1.77054e+06
index=185821	86174	5655	sp|P51991|ROA3_HUMAN	KLFIGGLSFETTDDSLR	KLF.IGGLSFETTDDSLR	3F	sp|P51991|ROA3_HUMAN.F38	19.1662	0.558195	0	7948926
index=88931	28997	2890	sp|P61978|HNRPK_HUMAN	TDYNASVSVPDSSGPER	TDYNASVS.VPDSSGPER	8S	sp|P61978|HNRPK_HUMAN.S77	19.1469	0.509646	0	1.16569e+07
index=187938	87780	3446	sp|P14866|HNRPL_HUMAN	YGPQYGHPPPPPPPPEYGPHADSPVLMVYGLDQSK	YGPQYGHPPPPPPPPEYGPHADSPVLMVY.GLDQSK	29Y	sp|P14866|HNRPL_HUMAN.Y387	19.1421	1	0	10431048
index=140141	57768	764	sp|P51991|ROA3_HUMAN	GFAFVTFDDHDTVDK	GFA.FVTFDDHDTVDK	3A	sp|P51991|ROA3_HUMAN.A170	19.1343	0.62654	0	3.15345e+07
index=142627	59166	128	sp|P22626|ROA2_HUMAN	GFGFVTFDDHDPVDK	GFGF.VTFDDHDPVDK	4F	sp|P22626|ROA2_HUMAN.F157	19.1203	0.567345	0	372740184
index=219449	113410	3741	sp|Q99729|ROAA_HUMAN	EYFGEFGEIEAIELPMDPKLNK	EYFGEFGEIEAIELPM.DPKLNK	16M	sp|Q99729|ROAA_HUMAN.M187	19.1141	0.945281	0	1.01864e+07
index=114467	41202	649	sp|Q32P51|RA1L2_HUMAN;sp|P09651|ROA1_HUMAN	KRGFAFVTFDDHDSVDK	KRGFAF.VTFDDHDSVDK	6F	sp|Q32P51|RA1L2_HUMAN.F150;sp|P09651|ROA1_HUMAN.F150	19.1135	0.824822	0	46764290
index=142633	59170	16378	sp|Q92900|RENT1_HUMAN	FTAQGLPDLNHSQVYAVK	FTAQGLPDLNHSQVY.AVK	15Y	sp|Q92900|RENT1_HUMAN.Y488	19.1124	1	0	2.98157e+06
index=197267	95505	7379	sp|P52272|HNRPM_HUMAN	VGEVTYVELLMDAEGK	VGEVTY.VELLMDAEGK	6Y	sp|P52272|HNRPM_HUMAN.Y100	19.0691	0.940266	0	5.26511e+06
index=132407	52287	28230	sp|Q96PK6|RBM14_HUMAN	IFVGNVSAACTSQELR	IFVGNVSAACTSQ.ELR	13Q	sp|Q96PK6|RBM14_HUMAN.Q93	19.0665	1	0	1.7622e+06
index=237669	129348	8774	sp|Q7L2E3|DHX30_HUMAN	IVLATNIAETSITINDIVHVVDSGLHK	IVLAT.NIAETSITINDIVHVVDSGLHK	5T	sp|Q7L2E3|DHX30_HUMAN.T731	19.0526	1	0	4.61504e+06
index=168844	73465	963	sp|Q32P51|RA1L2_HUMAN;sp|P09651|ROA1_HUMAN	KLFIGGLSFETTDESLR	K.LFIGGLSFETTDESLR	1K	sp|Q32P51|RA1L2_HUMAN.K15;sp|P09651|ROA1_HUMAN.K15	19.0521	0.378016	0	23652972
index=207685	103779	18596	sp|Q96T37|RBM15_HUMAN	TLFLGNLDITVTESDLR	TLF.LGNLDITVTESDLR	3F	sp|Q96T37|RBM15_HUMAN.F377	19.0516	1	0	2.61177e+06
index=176649	78068	2434	sp|P22626|ROA2_HUMAN	KLFIGGLSFETTEESLR	K.LFIGGLSFETTEESLR	1K	sp|P22626|ROA2_HUMAN.K22	19.0255	0.475814	0	1.15235e+07
index=125645	47128	1657	sp|O14979|HNRDL_HUMAN	VFVGGLSPDTSEEQIK	V.FVGGLSPDTSEEQIK	1V	sp|O14979|HNRDL_HUMAN.V235	19.025	1	0	1.46602e+07
index=158488	67681	4853	sp|P19338|NUCL_HUMAN	KFGYVDFESAEDLEK	KFGY.VDFESAEDLEK	4Y	sp|P19338|NUCL_HUMAN.Y351	19.0232	0.65761	0	8.49438e+06
index=171796	75195	44528	sp|P19338|NUCL_HUMAN	SQPSKTLFVKGLSEDTTEETLKESFDGSVR	SQPS.KTLFVKGLSEDTTEETLKESFDGSVR	4S	sp|P19338|NUCL_HUMAN.S571	19.0114	1	0	1.20677e+06
index=156397	66480	18982	sp|Q9UN86|G3BP2_HUMAN	YPDSHQLFVGNLPHDIDENELK	YPDSHQLF.VGNLPHDIDENELK	8F	sp|Q9UN86|G3BP2_HUMAN.F334	19.0004	1	0	2.71901e+06
index=182038	82513	27405	sp|P23246|SFPQ_HUMAN	LFVGNLPADITEDEFKR	LF.VGNLPADITEDEFKR	2F	sp|P23246|SFPQ_HUMAN.F300	18.9957	1	0	1.97959e+06
index=172510	75662	847	sp|P22626|ROA2_HUMAN	KLFIGGLSFETTEESLR	KL.FIGGLSFETTEESLR	2L	sp|P22626|ROA2_HUMAN.L23	18.9957	0.307798	0	30476284
index=178121	79331	21047	sp|O60506|HNRPQ_HUMAN	YGGPPPDSVYSGQQPSVGTEIFVGKIPR	YGGPPPDSVYSGQQPSVGTEIFVGK.IPR	25K	sp|O60506|HNRPQ_HUMAN.K168	18.9914	1	0	2.19361e+06
index=119242	43699	297	sp|P07910|HNRPC_HUMAN	IVGCSVHKGFAFVQYVNER	I.VGCSVHKGFAFVQYVNER	1I	sp|P07910|HNRPC_HUMAN.I43	18.9914	0.335646	0	4.4959e+07
index=140349	57884	18837	sp|Q07955|SRSF1_HUMAN	GPAGNNDCRIYVGNLPPDIR	GPAGNNDCRIYV.GNLPPDIR	12V	sp|Q07955|SRSF1_HUMAN.V20	18.9872	0.73212	0	2592433
index=181936	82356	2642	sp|Q13151|ROA0_HUMAN	SRCFGFVTYSNVEEADAAMAASPHAVDGNTVELKR	SRC.FGFVTYSNVEEADAAMAASPHAVDGNTVELKR	3C	sp|Q13151|ROA0_HUMAN.C49	18.9788	1	0	11313367
index=211956	107434	13307	sp|Q99729|ROAA_HUMAN	SRGFGFILFKDAASVEKVLDQKEHR	SRGFGFILF.KDAASVEKVLDQKEHR	9F	sp|Q99729|ROAA_HUMAN.F117	18.9666	0.411481	0	3.65811e+06
index=128757	49036	249	sp|O14979|HNRDL_HUMAN	GFCFITYTDEEPVKK	G.FCFITYTDEEPVKK	1G	sp|O14979|HNRDL_HUMAN.G275	18.9626	0.753063	0	7.71565e+07
index=136569	55461	16548	sp|P78527|PRKDC_HUMAN	LQETLSAADRCGAALAGHQLIR	LQETLSAADRC.GAALAGHQLIR	11C	sp|P78527|PRKDC_HUMAN.C25	18.9586	1	0	3.04409e+06
index=190031	89495	1390	sp|P52272|HNRPM_HUMAN	AFITNIPFDVKWQSLK	AFITNIP.FDVKWQSLK	7P	sp|P52272|HNRPM_HUMAN.P79	18.9586	0.447468	0	21428634
index=187639	87564	3784	sp|P07910|HNRPC_HUMAN	MIAGQVLDINLAAEPK	M.IAGQVLDINLAAEPK	1M	sp|P07910|HNRPC_HUMAN.M74	18.9547	0.824316	0	9.14881e+06
index=182249	82816	13366	sp|Q9UHX1|PUF60_HUMAN	VYVGSIYYELGEDTIR	VYVGSIY.YELGEDTIR	7Y	sp|Q9UHX1|PUF60_HUMAN.Y137	18.9431	0.756356	0	3.50781e+06
index=121559	44910	1971	sp|Q13283|G3BP1_HUMAN	HPDSHQLFIGNLPHEVDK	HPDSHQL.FIGNLPHEVDK	7L	sp|Q13283|G3BP1_HUMAN.L342	18.9208	0.545336	0	1.57551e+07
index=137943	56398	8648	sp|Q92945|FUBP2_HUMAN	MILIQDGSQNTNVDKPLR	MILIQDGS.QNTNVDKPLR	8S	sp|Q92945|FUBP2_HUMAN.S274	18.8996	0.450973	0	4.71452e+06
index=183887	84757	401	sp|P23246|SFPQ_HUMAN	CRLFVGNLPADITEDEFK	CRLF.VGNLPADITEDEFK	4F	sp|P23246|SFPQ_HUMAN.F300	18.8962	0.604245	0	57457006
index=133744	53126	12336	sp|P51991|ROA3_HUMAN	GFAFVTFDDHDTVDK	GFAF.VTFDDHDTVDK	4F	sp|P51991|ROA3_HUMAN.F171	18.8928	1	0	3.59223e+06
index=126474	47636	15346	sp|Q14444|CAPR1_HUMAN	GGYDGYRPSFSNTPNSGYTQSQFSAPR	GGYDGYRPSFSNTP.NSGYTQSQFSAPR	14P	sp|Q14444|CAPR1_HUMAN.P647	18.8697	1	0	3.17716e+06
index=235374	126973	5768	sp|P98179|RBM3_HUMAN	LFVGGLNFNTDEQALEDHFSSFGPISEVVVVK	LFVGGLN.FNTDEQALEDHFSSFGPISEVVVVK	7N	sp|P98179|RBM3_HUMAN.N14	18.8697	0.661552	0	6.99719e+06
index=150967	63640	5502	sp|P07910|HNRPC_HUMAN	SDVEAIFSKYGKIVGCSVHK	SDVEAIFSKYGK.IVGCSVHK	12K	sp|P07910|HNRPC_HUMAN.K42	18.8601	0.760007	0	6.97388e+06
index=222789	115958	465	sp|P84103|SRSF3_HUMAN	SVWVARNPPGFAFVEFEDPRDAADAVRELDGRTLCGCR	SVWVARNP.PGFAFVEFEDPRDAADAVRELDGRTLCGCR	8P	sp|P84103|SRSF3_HUMAN.P45	18.857	0.854395	0	65142861
index=204629	101247	412	sp|P19338|NUCL_HUMAN	VEGTEPTTAFNLFVGNLNFNK	VEGTEPTTAFNLF.VGNLNFNK	13F	sp|P19338|NUCL_HUMAN.F310	18.8239	0.569915	0	3.41514e+07
index=139322	57280	2602	sp|P43243|MATR3_HUMAN	VIHLSNLPHSGYSDSAVLK	V.IHLSNLPHSGYSDSAVLK	1V	sp|P43243|MATR3_HUMAN.V497	18.8182	0.613112	0	1.16095e+07
index=181348	81506	26	sp|Q01085|TIAR_HUMAN	DTSNHFHVFVGDLSPEITTEDIK	DTSNHFHVF.VGDLSPEITTEDIK	9F	sp|Q01085|TIAR_HUMAN.F100	18.8097	0.530005	0	498045560
index=155402	65975	1510	sp|O75534|CSDE1_HUMAN	LFFHCSQYNGNLQDLK	LFFHC.SQYNGNLQDLK	5C	sp|O75534|CSDE1_HUMAN.C53	18.7986	1	0	1.83482e+07
index=157941	67343	70129	sp|Q8WXA9|SREK1_HUMAN	FAFVEFADQNSVPR	FAF.VEFADQNSVPR	3F	sp|Q8WXA9|SREK1_HUMAN.F110	18.7825	0.880819	0	715990
index=32673	9009	1101	sp|P67809|YBOX1_HUMAN;sp|Q9Y2T7|YBOX2_HUMAN;sp|P16989|YBOX3_HUMAN	NDTKEDVFVHQTAIK	NDT.KEDVFVHQTAIK	3T	sp|P67809|YBOX1_HUMAN.T80;sp|Q9Y2T7|YBOX2_HUMAN.T115;sp|P16989|YBOX3_HUMAN.T112	18.7747	0.408897	0	29144659
index=167942	72951	48446	sp|Q13247|SRSF6_HUMAN	NGYGFVEFEDSRDADDAVYELNGKELCGER	NGY.GFVEFEDSRDADDAVYELNGKELCGER	3Y	sp|Q13247|SRSF6_HUMAN.Y37	18.7696	1	0	1.1909e+06
index=150253	63271	4966	sp|P11940|PABP1_HUMAN	YQGVNLYVKNLDDGIDDERLRK	YQGVNLY.VKNLDDGIDDERLRK	7Y	sp|P11940|PABP1_HUMAN.Y297	18.762	0.848247	0	7.01934e+06
index=133182	52795	13927	sp|P22626|ROA2_HUMAN	RGFGFVTFDDHDPVDK	RG.FGFVTFDDHDPVDK	2G	sp|P22626|ROA2_HUMAN.G154	18.752	0.507732	0	3.11742e+06
index=151665	64021	14647	sp|O43390|HNRPR_HUMAN	GFCFLEYEDHKSAAQAR	GFCFLEYEDH.KSAAQAR	10H	sp|O43390|HNRPR_HUMAN.H299	18.752	0.581264	0	3.30902e+06
index=195703	94290	3498	sp|P52272|HNRPM_HUMAN	VGEVTYVELLMDAEGK	VGEVTY.VELLMDAEGK	6Y	sp|P52272|HNRPM_HUMAN.Y100	18.7447	1	0	9541025
index=24293	6295	1243	sp|P67809|YBOX1_HUMAN;sp|P16989|YBOX3_HUMAN	NDTKEDVFVHQTAIKK	NDT.KEDVFVHQTAIKK	3T	sp|P67809|YBOX1_HUMAN.T80;sp|P16989|YBOX3_HUMAN.T112	18.7352	0.506596	0	1.75608e+07
index=88145	28656	10303	sp|Q92879|CELF1_HUMAN	AMHQAQTMEGCSSPMVVK	AMHQAQTMEGC.SSPMVVK	11C	sp|Q92879|CELF1_HUMAN.C177	18.7305	1	0	4.15273e+06
index=188548	88197	3138	sp|Q9H361|PABP3_HUMAN;sp|Q4VXU2|PAP1L_HUMAN;sp|P11940|PABP1_HUMAN;sp|Q13310|PABP4_HUMAN	GFGFVCFSSPEEATK	GFGFVC.FSSPEEATK	6C	sp|Q9H361|PABP3_HUMAN.C339;sp|Q4VXU2|PAP1L_HUMAN.C339;sp|P11940|PABP1_HUMAN.C339;sp|Q13310|PABP4_HUMAN.C339	18.7282	1	0	1.04536e+07
index=227695	120102	96374	sp|Q99729|ROAA_HUMAN	GFGFILFKDAASVEKVLDQKEHRLDGR	GFGF.ILFKDAASVEKVLDQKEHRLDGR	4F	sp|Q99729|ROAA_HUMAN.F114	18.7011	1	0	485075
index=157658	67178	19214	sp|P52272|HNRPM_HUMAN	LGSTVFVANLDYKVGWKK	LGSTVF.VANLDYKVGWKK	6F	sp|P52272|HNRPM_HUMAN.F207	18.6968	0.719327	0	2.53876e+06
index=84112	26923	11335	sp|P61978|HNRPK_HUMAN	TDYNASVSVPDSSGPER	TDYNAS.VSVPDSSGPER	6S	sp|P61978|HNRPK_HUMAN.S75	18.6946	1	0	4.09368e+06
index=238209	129896	7302	sp|P43243|MATR3_HUMAN	YQLLQLVEPFGVISNHLILNK	Y.QLLQLVEPFGVISNHLILNK	1Y	sp|P43243|MATR3_HUMAN.Y413	18.6904	0.60754	0	5.59398e+06
index=164665	71120	37030	sp|Q07955|SRSF1_HUMAN	DGTGVVEFVRKEDMTYAVR	DGTGVVEFVR.KEDMTYAVR	10R	sp|Q07955|SRSF1_HUMAN.R164	18.684	1	0	1.38674e+06
index=120916	44553	6272	sp|O75534|CSDE1_HUMAN	EAEDGIIAYDDCGVK	EAEDGIIAYDDC.GVK	12C	sp|O75534|CSDE1_HUMAN.C464	18.6819	1	0	5.78765e+06
index=124577	46534	25503	sp|P14866|HNRPL_HUMAN	ASLNGADIYSGCCTLK	ASLNGADIYSGC.CTLK	12C	sp|P14866|HNRPL_HUMAN.C260	18.6716	1	0	1.98495e+06
index=152624	64510	4940	sp|Q07955|SRSF1_HUMAN	VVVSGLPPSGSWQDLK	VVVSGLPPSGSW.QDLK	12W	sp|Q07955|SRSF1_HUMAN.W134	18.6716	0.805192	0	7.41238e+06
index=189577	89004	1489	sp|Q8NDT2|RB15B_HUMAN	NLFIGNLDHSVSEVELR	N.LFIGNLDHSVSEVELR	1N	sp|Q8NDT2|RB15B_HUMAN.N338	18.6108	0.904728	0	12977257
index=181497	81687	1696	sp|Q8WXF1|PSPC1_HUMAN	LFVGNLPTDITEEDFKR	LF.VGNLPTDITEEDFKR	2F	sp|Q8WXF1|PSPC1_HUMAN.F85	18.6091	1	0	1.49413e+07
index=99391	33689	3111	sp|P67809|YBOX1_HUMAN;sp|P16989|YBOX3_HUMAN	NGYGFINRNDTKEDVFVHQTAIKK	NGY.GFINRNDTKEDVFVHQTAIKK	3Y	sp|P67809|YBOX1_HUMAN.Y72;sp|P16989|YBOX3_HUMAN.Y104	18.6073	0.705469	0	12602339
index=198444	96433	9759	sp|P07910|HNRPC_HUMAN	KSDVEAIFSKYGKIVGCSVHKGFAFVQYVNER	KSDVEAIFSK.YGKIVGCSVHKGFAFVQYVNER	10K	sp|P07910|HNRPC_HUMAN.K39	18.5834	1	0	4.75433e+06
index=199082	96926	6183	sp|Q96EP5|DAZP1_HUMAN	SYFSQYGEVVDCVIMKDK	SYFSQYGEVVDCVIM.KDK	15M	sp|Q96EP5|DAZP1_HUMAN.M42	18.5391	1	0	6.73602e+06
index=204029	100765	22825	sp|P52272|HNRPM_HUMAN	VGEVTYVELLMDAEGK	VGEVTY.VELLMDAEGK	6Y	sp|P52272|HNRPM_HUMAN.Y100	18.5376	1	0	2.24865e+06
index=112615	40249	16322	sp|P11940|PABP1_HUMAN	GYGFVHFETQEAAER	GYGF.VHFETQEAAER	4F	sp|P11940|PABP1_HUMAN.F142	18.5346	1	0	2.7956e+06
index=171134	74848	16036	sp|P62241|RS8_HUMAN	LDVGNFSWGSECCTR	LDVGNFSWGSEC.CTR	12C	sp|P62241|RS8_HUMAN.C71	18.4962	1	0	3059409
index=207350	103512	51961	sp|Q13310|PABP4_HUMAN	ISRYQGVNLYIKNLDDTIDDEKLRKEFSPFGSITSAK	ISRYQGVNLY.IKNLDDTIDDEKLRKEFSPFGSITSAK	10Y	sp|Q13310|PABP4_HUMAN.Y297	18.4868	1	0	1.0872e+06
index=203040	99945	48717	sp|P15880|RS2_HUMAN	TYSYLTPDLWKETVFTK	TYSY.LTPDLWKETVFTK	4Y	sp|P15880|RS2_HUMAN.Y250	18.4855	1	0	1.06324e+06
index=203966	100708	1569	sp|P22626|ROA2_HUMAN	LFIGGLSFETTEESLR	L.FIGGLSFETTEESLR	1L	sp|P22626|ROA2_HUMAN.L23	18.4815	0.824441	0	18628257
index=196811	95147	15020	sp|O43390|HNRPR_HUMAN	VTEGLVDVILYHQPDDK	VTEGLVDVILY.HQPDDK	11Y	sp|O43390|HNRPR_HUMAN.Y279	18.475	1	0	3.06343e+06
index=153517	64967	2466	sp|Q99729|ROAA_HUMAN	GFVFITFKEEEPVKK	GFVF.ITFKEEEPVKK	4F	sp|Q99729|ROAA_HUMAN.F199	18.4672	0.626481	0	13650536
index=241265	134340	7027	sp|P35637|FUS_HUMAN	HDSEQDNSDNNTIFVQGLGENVTIESVADYFK	HDSEQDNSDNNTIFVQGL.GENVTIESVADYFK	18L	sp|P35637|FUS_HUMAN.L292	18.451	1	0	5.07558e+06
index=113534	40702	4639	sp|Q96EP5|DAZP1_HUMAN	SNKIFVGGIPHNCGETELR	SNK.IFVGGIPHNCGETELR	3K	sp|Q96EP5|DAZP1_HUMAN.K114	18.4461	0.771732	0	7388755
index=233725	125304	9761	sp|P42704|LPPRC_HUMAN	YAGEPVPFIEPPESFEFYAQQLR	YAG.EPVPFIEPPESFEFYAQQLR	3G	sp|P42704|LPPRC_HUMAN.G1367	18.4389	0.66213	0	4.30732e+06
index=170182	74231	40530	sp|P62241|RS8_HUMAN	LDVGNFSWGSECCTR	LDVGNFSWGSEC.CTR	12C	sp|P62241|RS8_HUMAN.C71	18.4342	0.763527	0	1.27752e+06
index=180295	80666	14846	sp|P51991|ROA3_HUMAN	LFIGGLSFETTDDSLREHFEK	LF.IGGLSFETTDDSLREHFEK	2F	sp|P51991|ROA3_HUMAN.F38	18.4306	0.5716	0	3.10012e+06
index=194118	92898	5920	sp|P52272|HNRPM_HUMAN	VGEVTYVELLMDAEGK	VGEVTY.VELLMDAEGK	6Y	sp|P52272|HNRPM_HUMAN.Y100	18.4225	0.854541	0	6.64511e+06
index=125875	47269	4533	sp|Q15434|RBMS2_HUMAN	GYGFVDFDSPSAAQK	GYG.FVDFDSPSAAQK	3G	sp|Q15434|RBMS2_HUMAN.G100	18.4123	0.716582	0	8.0281e+06
index=224094	117089	20777	sp|P14866|HNRPL_HUMAN	QALVEFEDVLGACNAVNYAADNQIYIAGHPAFVNYSTSQK	QALVEFEDVLGACNAVNYAADNQIY.IAGHPAFVNYSTSQK	25Y	sp|P14866|HNRPL_HUMAN.Y163	18.4023	1	0	2.22473e+06
index=175558	77448	49250	sp|Q9BUJ2|HNRL1_HUMAN	WDVLIQQATQCLNR	W.DVLIQQATQCLNR	1W	sp|Q9BUJ2|HNRL1_HUMAN.W477	18.3969	1	0	1.1178e+06
index=39527	11160	20826	sp|P62633|CNBP_HUMAN	DCDLQEDACYNCGR	DCDLQEDACY.NCGR	10Y	sp|P62633|CNBP_HUMAN.Y75	18.3799	1	0	2488119
index=162916	70114	20666	sp|O76021|RL1D1_HUMAN	EINDCIGGTVLNISK	EINDC.IGGTVLNISK	5C	sp|O76021|RL1D1_HUMAN.C197	18.3706	1	0	2.49342e+06
index=178841	79803	3922	sp|P51991|ROA3_HUMAN	LFIGGLSFETTDDSLR	L.FIGGLSFETTDDSLR	1L	sp|P51991|ROA3_HUMAN.L37	18.3696	1	0	8696924
index=193147	91996	58585	sp|Q13151|ROA0_HUMAN	CFGFVTYSNVEEADAAMAASPHAVDGNTVELKR	C.FGFVTYSNVEEADAAMAASPHAVDGNTVELKR	1C	sp|Q13151|ROA0_HUMAN.C49	18.3675	1	0	960664
index=102521	35103	2617	sp|O14979|HNRDL_HUMAN	GKEPPKKVFVGGLSPDTSEEQIK	GKEPPKKVF.VGGLSPDTSEEQIK	9F	sp|O14979|HNRDL_HUMAN.F236	18.3556	0.514077	0	1.54597e+07
index=134697	53674	2103	sp|Q32P51|RA1L2_HUMAN;sp|P09651|ROA1_HUMAN	GFAFVTFDDHDSVDK	GFAF.VTFDDHDSVDK	4F	sp|Q32P51|RA1L2_HUMAN.F150;sp|P09651|ROA1_HUMAN.F150	18.3344	0.791702	0	1.4735e+07
index=226608	119143	1087	sp|P26599|PTBP1_HUMAN	NFQNIFPPSATLHLSNIPPSVSEEDLK	NFQNIFPPSATLHL.SNIPPSVSEEDLK	14L	sp|P26599|PTBP1_HUMAN.L458	18.3215	0.816352	0	35773549
index=184868	85507	3968	sp|P61247|RS3A_HUMAN	DIEKACQSIYPLHDVFVR	DIEK.ACQSIYPLHDVFVR	4K	sp|P61247|RS3A_HUMAN.K199	18.3089	0.47258	0	7.54224e+06
index=192566	91504	917	sp|P26368|U2AF2_HUMAN	LFIGGLPNYLNDDQVK	L.FIGGLPNYLNDDQVK	1L	sp|P26368|U2AF2_HUMAN.L261	18.3054	0.880326	0	2.81396e+07
index=80699	25559	1409	sp|P67809|YBOX1_HUMAN	RPQYSNPPVQGEVMEGADNQGAGEQGRPVR	RPQY.SNPPVQGEVMEGADNQGAGEQGRPVR	4Y	sp|P67809|YBOX1_HUMAN.Y208	18.3045	0.384289	0	27002140
index=65716	19910	3671	sp|Q32P51|RA1L2_HUMAN;sp|P09651|ROA1_HUMAN	SSGPYGGGGQYFAK	SSGPY.GGGGQYFAK	5Y	sp|Q32P51|RA1L2_HUMAN.Y289;sp|P09651|ROA1_HUMAN.Y341	18.2984	1	0	9445827
index=224142	117136	9461	sp|P23588|IF4B_HUMAN	SPPYTAFLGNLPYDVTEESIK	SPPYTAFLGNLPY.DVTEESIK	13Y	sp|P23588|IF4B_HUMAN.Y105	18.2984	1	0	3.87527e+06
index=118090	43070	1909	sp|P67809|YBOX1_HUMAN;sp|P16989|YBOX3_HUMAN	NGYGFINRNDTKEDVFVHQTAIKKNNPRKYLR	NGYGFINRNDTKEDVFVHQTAIKKNNPRKY.LR	30Y	sp|P67809|YBOX1_HUMAN.Y99;sp|P16989|YBOX3_HUMAN.Y131	18.295	0.613843	0	1.79234e+07
index=208123	104179	7897	sp|P52272|HNRPM_HUMAN	YRAFITNIPFDVKWQSLKDLVK	YRAFITNIP.FDVKWQSLKDLVK	9P	sp|P52272|HNRPM_HUMAN.P79	18.2899	0.312956	0	4.77974e+06
index=143139	59399	64427	sp|Q9NZB2|F120A_HUMAN	LEIAGTVVGHWAGSR	LEIAGTVVGHW.AGSR	11W	sp|Q9NZB2|F120A_HUMAN.W957	18.284	1	0	808045
index=199728	97393	7898	sp|P51991|ROA3_HUMAN	LFIGGLSFETTDDSLR	L.FIGGLSFETTDDSLR	1L	sp|P51991|ROA3_HUMAN.L37	18.2541	1	0	5.03435e+06
index=141115	58333	1381	sp|O60506|HNRPQ_HUMAN	YGGPPPDSVYSGQQPSVGTEIFVGK	YGGPPPDSVYSGQQPSVGTEIF.VGK	22F	sp|O60506|HNRPQ_HUMAN.F165	18.2534	0.803722	0	14215207
index=118217	43148	3285	sp|Q14103|HNRPD_HUMAN	KIFVGGLSPDTPEEK	K.IFVGGLSPDTPEEK	1K	sp|Q14103|HNRPD_HUMAN.K183	18.2487	0.578368	0	1.24713e+07
index=108885	38297	4810	sp|Q14103|HNRPD_HUMAN	KIFVGGLSPDTPEEK	K.IFVGGLSPDTPEEK	1K	sp|Q14103|HNRPD_HUMAN.K183	18.2434	0.686743	0	8.36921e+06
index=119524	43848	23869	sp|Q13243|SRSF5_HUMAN	SGCRVFIGRLNPAAR	SGCRVFIGR.LNPAAR	9R	sp|Q13243|SRSF5_HUMAN.R10	18.2168	1	0	2.12374e+06
index=170425	74373	12800	sp|P19338|NUCL_HUMAN	FGYVDFESAEDLEK	FGY.VDFESAEDLEK	3Y	sp|P19338|NUCL_HUMAN.Y351	18.2154	1	0	3.8272e+06
index=160535	68829	35477	sp|P19338|NUCL_HUMAN	FGYVDFESAEDLEK	FGY.VDFESAEDLEK	3Y	sp|P19338|NUCL_HUMAN.Y351	18.2055	1	0	1.45974e+06
index=87491	28365	2942	sp|O43390|HNRPR_HUMAN	STAYEDYYYHPPPR	STAY.EDYYYHPPPR	4Y	sp|O43390|HNRPR_HUMAN.Y431	18.1838	0.615115	0	1.12951e+07
index=225355	118126	36377	sp|P42704|LPPRC_HUMAN	NLDFQKTVQLTSSELESTLETLK	NLDFQKTV.QLTSSELESTLETLK	8V	sp|P42704|LPPRC_HUMAN.V657	18.1831	1	0	1.4699e+06
index=98564	33329	3083	sp|P22626|ROA2_HUMAN	GGGGNFGPGPGSNFR	G.GGGNFGPGPGSNFR	1G	sp|P22626|ROA2_HUMAN.G214	18.1805	0.889245	0	1.12725e+07
index=197695	95832	971	sp|P19338|NUCL_HUMAN	QKVEGTEPTTAFNLFVGNLNFNK	QKVEGTEPTTAF.NLFVGNLNFNK	12F	sp|P19338|NUCL_HUMAN.F307	18.1605	0.479479	0	28774242
index=171383	74972	29224	sp|P62633|CNBP_HUMAN	GFQFVSSSLPDICYR	GFQ.FVSSSLPDICYR	3Q	sp|P62633|CNBP_HUMAN.Q44	18.1593	0.724071	0	1.85872e+06
index=139443	57357	173	sp|P19338|NUCL_HUMAN	GFGFVDFNSEEDAK	G.FGFVDFNSEEDAK	1G	sp|P19338|NUCL_HUMAN.G611	18.1451	0.62752	0	94291612
index=175126	77171	755	sp|P07910|HNRPC_HUMAN	SMNSRVFIGNLNTLVVK	SMNSRVF.IGNLNTLVVK	7F	sp|P07910|HNRPC_HUMAN.F19	18.1427	1	0	4.31172e+07
index=145666	60767	38792	sp|Q00839|HNRPU_HUMAN	NFILDQTNVSAAAQR	NFILDQTNVS.AAAQR	10S	sp|Q00839|HNRPU_HUMAN.S585	18.1427	1	0	1.30932e+06
index=69193	21165	3161	sp|P98179|RBM3_HUMAN	YYDSRPGGYGYGYGR	Y.YDSRPGGYGYGYGR	1Y	sp|P98179|RBM3_HUMAN.Y117	18.1314	0.283987	0	8.98287e+06
index=134500	53562	1353	sp|Q9GZT3|SLIRP_HUMAN	RCILPFDKETGFHR	R.CILPFDKETGFHR	1R	sp|Q9GZT3|SLIRP_HUMAN.R47	18.129	1	0	2.21515e+07
index=197957	96046	3133	sp|P84103|SRSF3_HUMAN;sp|Q16629|SRSF7_HUMAN	NPPGFAFVEFEDPR	NP.PGFAFVEFEDPR	2P	sp|P84103|SRSF3_HUMAN.P45;sp|Q16629|SRSF7_HUMAN.P46	18.1261	0.63376	0	1.24109e+07
index=199670	97354	1881	sp|Q32P51|RA1L2_HUMAN;sp|P09651|ROA1_HUMAN	LFIGGLSFETTDESLR	L.FIGGLSFETTDESLR	1L	sp|Q32P51|RA1L2_HUMAN.L16;sp|P09651|ROA1_HUMAN.L16	18.1192	0.451748	0	15932465
index=226167	118754	38382	sp|P42704|LPPRC_HUMAN	NLDFQKTVQLTSSELESTLETLK	NLDFQKTV.QLTSSELESTLETLK	8V	sp|P42704|LPPRC_HUMAN.V657	18.1129	0.904702	0	1.35152e+06
index=207099	103323	35423	sp|Q07955|SRSF1_HUMAN	GGPPFAFVEFEDPRDAEDAVYGR	GGP.PFAFVEFEDPRDAEDAVYGR	3P	sp|Q07955|SRSF1_HUMAN.P54	18.1073	1	0	1.55697e+06
index=204915	101462	30311	sp|Q96T37|RBM15_HUMAN	TLFLGNLDITVTESDLR	TLF.LGNLDITVTESDLR	3F	sp|Q96T37|RBM15_HUMAN.F377	18.1068	1	0	1.68046e+06
index=186741	86889	5250	sp|Q9H361|PABP3_HUMAN;sp|Q4VXU2|PAP1L_HUMAN;sp|P11940|PABP1_HUMAN;sp|Q13310|PABP4_HUMAN	GFGFVCFSSPEEATK	GFGFVC.FSSPEEATK	6C	sp|Q9H361|PABP3_HUMAN.C339;sp|Q4VXU2|PAP1L_HUMAN.C339;sp|P11940|PABP1_HUMAN.C339;sp|Q13310|PABP4_HUMAN.C339	18.1051	1	0	7.43721e+06
index=161583	69405	19739	sp|P52272|HNRPM_HUMAN	LGSTVFVANLDYKVGWKK	LGSTV.FVANLDYKVGWKK	5V	sp|P52272|HNRPM_HUMAN.V206	18.0991	0.547434	0	2.68359e+06
index=132915	52619	5935	sp|O75534|CSDE1_HUMAN	DQFGFINYEVGDSKK	DQ.FGFINYEVGDSKK	2Q	sp|O75534|CSDE1_HUMAN.Q684	18.083	1	0	6.63933e+06
index=161694	69466	3261	sp|Q15233|NONO_HUMAN	SRLFVGNLPPDITEEEMR	SRLF.VGNLPPDITEEEMR	4F	sp|Q15233|NONO_HUMAN.F77	18.0814	0.722783	0	1.08343e+07
index=143629	59650	761	sp|Q9H0Z9|RBM38_HUMAN;sp|Q9BX46|RBM24_HUMAN	IFVGGLPYHTTDASLR	I.FVGGLPYHTTDASLR	1I	sp|Q9H0Z9|RBM38_HUMAN.I36;sp|Q9BX46|RBM24_HUMAN.I13	18.0794	1	0	2.61907e+07
index=131111	51123	13380	sp|Q1KMD3|HNRL2_HUMAN	NFILDQCNVYNSGQR	NFILDQCNVY.NSGQR	10Y	sp|Q1KMD3|HNRL2_HUMAN.Y541	18.0721	1	0	3.39669e+06
index=165641	71673	48606	sp|O76021|RL1D1_HUMAN	EINDCIGGTVLNISK	EINDC.IGGTVLNISK	5C	sp|O76021|RL1D1_HUMAN.C197	18.0675	1	0	1.07479e+06
index=159234	68095	57313	sp|O00425|IF2B3_HUMAN	TGYAFVDCPDESWALK	TGYA.FVDCPDESWALK	4A	sp|O00425|IF2B3_HUMAN.A40	18.065	1	0	978205
index=131400	51497	13386	sp|P22626|ROA2_HUMAN	RGFGFVTFDDHDPVDK	RG.FGFVTFDDHDPVDK	2G	sp|P22626|ROA2_HUMAN.G154	18.055	1	0	3.47501e+06
index=145561	60719	11176	sp|Q9BTD8|RBM42_HUMAN	GYGFVSFKDPSDYVR	GYGF.VSFKDPSDYVR	4F	sp|Q9BTD8|RBM42_HUMAN.F426	18.0467	1	0	4060357
index=181179	81302	1718	sp|P07910|HNRPC_HUMAN	SMNSRVFIGNLNTLVVK	SMNSRVF.IGNLNTLVVK	7F	sp|P07910|HNRPC_HUMAN.F19	18.0278	0.80871	0	2.26969e+07
index=221886	115208	67	sp|P84103|SRSF3_HUMAN	SVWVARNPPGFAFVEFEDPRDAADAVRELDGR	SVWVARNP.PGFAFVEFEDPRDAADAVRELDGR	8P	sp|P84103|SRSF3_HUMAN.P45	18.0255	0.969557	0	223193558
index=178968	79872	504	sp|P31483|TIA1_HUMAN	SQDHFHVFVGDLSPEITTEDIK	SQDHFHVF.VGDLSPEITTEDIK	8F	sp|P31483|TIA1_HUMAN.F109	18.015	0.560198	0	81424874
index=194169	92941	3910	sp|P62633|CNBP_HUMAN	GFQFVSSSLPDICYR	GFQFVSSSLPDICY.R	14Y	sp|P62633|CNBP_HUMAN.Y55	18.0101	1	0	7939818
index=224095	117090	15320	sp|Q92879|CELF1_HUMAN	VFIDKQTNLSKCFGFVSYDNPVSAQAAIQSMNGFQIGMKR	VFIDKQTNLSKC.FGFVSYDNPVSAQAAIQSMNGFQIGMKR	12C	sp|Q92879|CELF1_HUMAN.C443	18.0057	1	0	3.14683e+06
index=176021	77711	21156	sp|P62633|CNBP_HUMAN	GFQFVSSSLPDICYR	GFQ.FVSSSLPDICYR	3Q	sp|P62633|CNBP_HUMAN.Q44	18.0039	0.820484	0	2.21292e+06
index=83786	26792	13540	sp|P67809|YBOX1_HUMAN	GAEAANVTGPGGVPVQGSKYAADR	GAEAANVTGPGGVPVQGSK.YAADR	19K	sp|P67809|YBOX1_HUMAN.K137	17.9788	1	0	3.3992e+06
index=195576	94201	34593	sp|Q9UN86|G3BP2_HUMAN	LPNFGFVVFDDSEPVQR	LPN.FGFVVFDDSEPVQR	3N	sp|Q9UN86|G3BP2_HUMAN.N373	17.9626	0.607781	0	1.57151e+06
index=170812	74651	1138	sp|P23396|RS3_HUMAN	FGFPEGSVELYAEK	FGFPEGSVELY.AEK	11Y	sp|P23396|RS3_HUMAN.Y87	17.9431	1	0	23907020
index=176165	77793	2432	sp|P23396|RS3_HUMAN	FGFPEGSVELYAEK	FGFPEGSVELY.AEK	11Y	sp|P23396|RS3_HUMAN.Y87	17.9355	1	0	1.39498e+07
index=207738	103816	30915	sp|P52272|HNRPM_HUMAN	VGEVTYVELLMDAEGK	VGEVTYVELLM.DAEGK	11M	sp|P52272|HNRPM_HUMAN.M105	17.9318	1	0	1.68803e+06
index=156691	66639	38357	sp|Q86V81|THOC4_HUMAN	QLPDKWQHDLFDSGFGGGAGVETGGK	QLP.DKWQHDLFDSGFGGGAGVETGGK	3P	sp|Q86V81|THOC4_HUMAN.P84	17.9136	0.263324	0	1.33032e+06
index=136202	55164	1170	sp|O75534|CSDE1_HUMAN	LFFHCSQYNGNLQDLK	L.FFHCSQYNGNLQDLK	1L	sp|O75534|CSDE1_HUMAN.L49	17.9031	1	0	2.55934e+07
index=207403	103560	18367	sp|P42704|LPPRC_HUMAN	YAGEPVPFIEPPESFEFYAQQLRK	YAGEPVPFIEPPESF.EFYAQQLRK	15F	sp|P42704|LPPRC_HUMAN.F1379	17.8962	1	0	2.84825e+06
index=181856	82218	14452	sp|P51991|ROA3_HUMAN	LFIGGLSFETTDDSLR	L.FIGGLSFETTDDSLR	1L	sp|P51991|ROA3_HUMAN.L37	17.8861	1	0	3.78421e+06
index=208478	104480	5409	sp|P22626|ROA2_HUMAN	LFIGGLSFETTEESLR	L.FIGGLSFETTEESLR	1L	sp|P22626|ROA2_HUMAN.L23	17.8861	0.745736	0	7.8357e+06
index=207324	103495	27841	sp|Q13148|TADBP_HUMAN	TSDLIVLGLPWKTTEQDLK	TSDLIVLGLPW.KTTEQDLK	11W	sp|Q13148|TADBP_HUMAN.W113	17.8601	1	0	1.97553e+06
index=205650	102096	119	sp|P46782|RS5_HUMAN	TIAECLADELINAAK	T.IAECLADELINAAK	1T	sp|P46782|RS5_HUMAN.T168	17.857	0.983906	0	134426708
index=113288	40589	6169	sp|P67809|YBOX1_HUMAN;sp|P16989|YBOX3_HUMAN	NGYGFINRNDTKEDVFVHQTAIKKNNPRKYLR	NGYGFINRNDTKEDVFVHQTAIKKNNPRKY.LR	30Y	sp|P67809|YBOX1_HUMAN.Y99;sp|P16989|YBOX3_HUMAN.Y131	17.8508	0.831422	0	5.79499e+06
index=189478	88896	39396	sp|Q13283|G3BP1_HUMAN	LPNFGFVVFDDSEPVQK	LPNF.GFVVFDDSEPVQK	4F	sp|Q13283|G3BP1_HUMAN.F380	17.8477	1	0	1.31989e+06
index=156184	66368	8424	sp|Q96E39|RMXL1_HUMAN;sp|O75526|RMXL2_HUMAN;sp|Q8N7X1|RMXL3_HUMAN;sp|P38159|RBMX_HUMAN	GFAFVTFESPADAK	G.FAFVTFESPADAK	1G	sp|Q96E39|RMXL1_HUMAN.G50;sp|O75526|RMXL2_HUMAN.G50;sp|Q8N7X1|RMXL3_HUMAN.G50;sp|P38159|RBMX_HUMAN.G50	17.8386	0.530736	0	4733262
index=149453	62842	3956	sp|Q32P51|RA1L2_HUMAN;sp|P09651|ROA1_HUMAN	SHFEQWGTLTDCVVMRDPNTKR	SHFEQWGTLTDCVVMRD.PNTKR	17D	sp|Q32P51|RA1L2_HUMAN.D48;sp|P09651|ROA1_HUMAN.D48	17.8182	0.793896	0	8884437
index=62711	18900	2945	sp|P67809|YBOX1_HUMAN	GAEAANVTGPGGVPVQGSKYAADRNHYR	GAEAANVTGPGGVPVQGSKY.AADRNHYR	20Y	sp|P67809|YBOX1_HUMAN.Y138	17.7959	0.609985	0	10777589
index=230689	122541	5376	sp|O95758|PTBP3_HUMAN	KIPCDVTEAEIISLGLPFGK	KIPC.DVTEAEIISLGLPFGK	4C	sp|O95758|PTBP3_HUMAN.C68	17.7932	1	0	8.25701e+06
index=126849	47855	13181	sp|P31943|HNRH1_HUMAN;sp|P55795|HNRH2_HUMAN	DLNYCFSGMSDHR	DLNYC.FSGMSDHR	5C	sp|P31943|HNRH1_HUMAN.C267;sp|P55795|HNRH2_HUMAN.C267	17.7878	1	0	3.38363e+06
index=205665	102106	34284	sp|P07910|HNRPC_HUMAN	SDVEAIFSKYGKIVGCSVHKGFAFVQYVNER	SDV.EAIFSKYGKIVGCSVHKGFAFVQYVNER	3V	sp|P07910|HNRPC_HUMAN.V33	17.7878	1	0	1.50501e+06
index=197785	95905	14267	sp|P62888|RL30_HUMAN	VCTLAIIDPGDSDIIR	VC.TLAIIDPGDSDIIR	2C	sp|P62888|RL30_HUMAN.C92	17.7825	1	0	3.1203e+06
index=211792	107284	4558	sp|P46782|RS5_HUMAN	TIAECLADELINAAK	T.IAECLADELINAAK	1T	sp|P46782|RS5_HUMAN.T168	17.7825	1	0	8.13329e+06
index=176689	78100	3546	sp|Q15056|IF4H_HUMAN	GFCYVEFDEVDSLK	GFCY.VEFDEVDSLK	4Y	sp|Q15056|IF4H_HUMAN.Y86	17.7773	1	0	1.26098e+07
index=144493	60137	14971	sp|Q9UHX1|PUF60_HUMAN	VYVGSIYYELGEDTIR	VYVGSIYY.ELGEDTIR	8Y	sp|Q9UHX1|PUF60_HUMAN.Y138	17.7747	1	0	3.16952e+06
index=239521	131499	102430	sp|Q9H0L4|CSTFT_HUMAN	SVFVGNIPYEATEEQLKDIFSEVGSVVSFR	SVF.VGNIPYEATEEQLKDIFSEVGSVVSFR	3F	sp|Q9H0L4|CSTFT_HUMAN.F19	17.7747	1	0	424094
index=164317	70909	63473	sp|Q96DH6|MSI2H_HUMAN	GFGFVTFENEDVVEK	GFGF.VTFENEDVVEK	4F	sp|Q96DH6|MSI2H_HUMAN.F155	17.7696	1	0	867512
index=189898	89357	16286	sp|Q9UHX1|PUF60_HUMAN	VYVGSIYYELGEDTIR	VYVGSIY.YELGEDTIR	7Y	sp|Q9UHX1|PUF60_HUMAN.Y137	17.767	0.901091	0	2706597
index=196863	95181	1974	sp|P19338|NUCL_HUMAN	VEGTEPTTAFNLFVGNLNFNK	VEGTEPTTAFNLF.VGNLNFNK	13F	sp|P19338|NUCL_HUMAN.F310	17.7645	0.502349	0	1.63292e+07
index=192293	91288	722	sp|P19338|NUCL_HUMAN	GYAFIEFASFEDAK	G.YAFIEFASFEDAK	1G	sp|P19338|NUCL_HUMAN.G524	17.752	0.611502	0	39275524
index=175492	77402	592	sp|Q14011|CIRBP_HUMAN	GFGFVTFENIDDAK	G.FGFVTFENIDDAK	1G	sp|Q14011|CIRBP_HUMAN.G48	17.7496	0.625882	0	26592574
index=100118	34000	2785	sp|Q15427|SF3B4_HUMAN	NQDATVYVGGLDEK	NQDATVY.VGGLDEK	7Y	sp|Q15427|SF3B4_HUMAN.Y16	17.7423	1	0	1.27627e+07
index=91286	30007	6303	sp|O00425|IF2B3_HUMAN	KIQEILTQVKQHQQQK	KIQEILTQVKQH.QQQK	12H	sp|O00425|IF2B3_HUMAN.H563	17.7399	0.52071	0	5.84422e+06
index=182475	83117	5180	sp|Q15056|IF4H_HUMAN	GFCYVEFDEVDSLK	GFCY.VEFDEVDSLK	4Y	sp|Q15056|IF4H_HUMAN.Y86	17.7305	1	0	8.56704e+06
index=175751	77565	1107	sp|P23246|SFPQ_HUMAN	CRLFVGNLPADITEDEFKR	CRLF.VGNLPADITEDEFKR	4F	sp|P23246|SFPQ_HUMAN.F300	17.7144	0.449729	0	2.44179e+07
index=119168	43666	13660	sp|Q13151|ROA0_HUMAN	RGFGFVYFQNHDAADK	RGFG.FVYFQNHDAADK	4G	sp|Q13151|ROA0_HUMAN.G142	17.71	0.665465	0	3.4568e+06
index=191104	90372	1676	sp|P62633|CNBP_HUMAN	GFQFVSSSLPDICYR	GFQFVSSSLPDICY.R	14Y	sp|P62633|CNBP_HUMAN.Y55	17.6861	1	0	1.89632e+07
index=117829	42916	7399	sp|P22626|ROA2_HUMAN	KRGFGFVTFDDHDPVDK	KRGFGF.VTFDDHDPVDK	6F	sp|P22626|ROA2_HUMAN.F157	17.684	0.413857	0	6.29551e+06
index=233873	125435	62993	sp|O95758|PTBP3_HUMAN	IPCDVTEAEIISLGLPFGK	IPC.DVTEAEIISLGLPFGK	3C	sp|O95758|PTBP3_HUMAN.C68	17.6757	1	0	823729
index=28027	7474	738	sp|P22626|ROA2_HUMAN	KALSRQEMQEVQSSR	KALSR.QEMQEVQSSR	5R	sp|P22626|ROA2_HUMAN.R190	17.6716	0.246265	0	42532479
index=120320	44253	5801	sp|O75526|RMXL2_HUMAN;sp|P38159|RBMX_HUMAN	IVEVLLMKDRETNK	IVEVLLM.KDRETNK	7M	sp|O75526|RMXL2_HUMAN.M40;sp|P38159|RBMX_HUMAN.M40	17.6696	1	0	6106958
index=79146	24910	270	sp|P67809|YBOX1_HUMAN;sp|Q9Y2T7|YBOX2_HUMAN;sp|P16989|YBOX3_HUMAN	NDTKEDVFVHQTAIK	NDTKEDVFVHQ.TAIK	11Q	sp|P67809|YBOX1_HUMAN.Q88;sp|Q9Y2T7|YBOX2_HUMAN.Q123;sp|P16989|YBOX3_HUMAN.Q120	17.6596	0.972402	0	98237302
index=139145	57183	67427	sp|Q1KMD3|HNRL2_HUMAN	NFILDQCNVYNSGQR	NFILDQCNVY.NSGQR	10Y	sp|Q1KMD3|HNRL2_HUMAN.Y541	17.6556	1	0	784740
index=83514	26677	1347	sp|P51991|ROA3_HUMAN	IETIEVMEDRQSGK	IETIEVME.DRQSGK	8E	sp|P51991|ROA3_HUMAN.E159	17.644	0.608197	0	20591634
index=200283	97856	3414	sp|P19338|NUCL_HUMAN	VEGTEPTTAFNLFVGNLNFNK	VEGTEPTTAFNLF.VGNLNFNK	13F	sp|P19338|NUCL_HUMAN.F310	17.644	0.891972	0	1.00407e+07
index=129924	49684	5405	sp|Q32P51|RA1L2_HUMAN;sp|P09651|ROA1_HUMAN	GFAFVTFDDHDSVDK	GFAF.VTFDDHDSVDK	4F	sp|Q32P51|RA1L2_HUMAN.F150;sp|P09651|ROA1_HUMAN.F150	17.6421	0.53883	0	6.46908e+06
index=57452	16963	11172	sp|Q9NQ39|RS10L_HUMAN;sp|P46783|RS10_HUMAN	KAEAGAGSATEFQFR	K.AEAGAGSATEFQFR	1K	sp|Q9NQ39|RS10L_HUMAN.K150;sp|P46783|RS10_HUMAN.K139	17.6383	0.594448	0	4.14042e+06
index=189866	89318	7287	sp|Q13283|G3BP1_HUMAN	INSGGKLPNFGFVVFDDSEPVQK	INSGGKLPNFGF.VVFDDSEPVQK	12F	sp|Q13283|G3BP1_HUMAN.F382	17.6364	0.686508	0	5.06849e+06
index=226607	119140	42003	sp|O95900|TRUB2_HUMAN	ELTLTATSVPSFINHPLVCGPAFAHLK	ELTLTATSVPSFINHPLVC.GPAFAHLK	19C	sp|O95900|TRUB2_HUMAN.C82	17.6308	1	0	1.33825e+06
index=181631	81856	7338	sp|P22626|ROA2_HUMAN	LFIGGLSFETTEESLR	L.FIGGLSFETTEESLR	1L	sp|P22626|ROA2_HUMAN.L23	17.6198	1	0	5.91794e+06
index=188667	88274	6104	sp|P26368|U2AF2_HUMAN	LFIGGLPNYLNDDQVK	L.FIGGLPNYLNDDQVK	1L	sp|P26368|U2AF2_HUMAN.L261	17.6144	1	0	5.87371e+06
index=96977	32592	12192	sp|O43390|HNRPR_HUMAN	VKKLKDYAFVHFEDRGAAVK	V.KKLKDYAFVHFEDRGAAVK	1V	sp|O43390|HNRPR_HUMAN.V370	17.6073	1	0	3.51534e+06
index=112977	40436	4774	sp|P52272|HNRPM_HUMAN	FNECGHVLYADIK	FNECGHVLY.ADIK	9Y	sp|P52272|HNRPM_HUMAN.Y681	17.5784	0.962308	0	7.16315e+06
index=121879	45074	2613	sp|O14979|HNRDL_HUMAN	GFCFITYTDEEPVKK	GFCF.ITYTDEEPVKK	4F	sp|O14979|HNRDL_HUMAN.F278	17.5735	0.585622	0	11798941
index=56355	16575	15019	sp|Q9UGR2|Z3H7B_HUMAN;sp|Q8IWR0|Z3H7A_HUMAN	CQYVGNCSFAHSPEER	CQY.VGNCSFAHSPEER	3Y	sp|Q9UGR2|Z3H7B_HUMAN.Y771;sp|Q8IWR0|Z3H7A_HUMAN.Y786	17.5719	0.835649	0	3.11551e+06
index=128221	48578	15388	sp|P31943|HNRH1_HUMAN;sp|P55795|HNRH2_HUMAN	DLNYCFSGMSDHR	DLNYC.FSGMSDHR	5C	sp|P31943|HNRH1_HUMAN.C267;sp|P55795|HNRH2_HUMAN.C267	17.5719	1	0	2.86521e+06
index=116749	42340	1482	sp|P51991|ROA3_HUMAN	KRGFAFVTFDDHDTVDK	KRGFAFV.TFDDHDTVDK	7V	sp|P51991|ROA3_HUMAN.V172	17.5702	0.531606	0	16565144
index=87827	28513	8334	sp|O00425|IF2B3_HUMAN	IQEILTQVKQHQQQK	IQEILTQVKQ.HQQQK	10Q	sp|O00425|IF2B3_HUMAN.Q562	17.5686	1	0	4783440
index=88630	28856	14019	sp|Q5JNZ5|RS26L_HUMAN;sp|P62854|RS26_HUMAN	LHYCVSCAIHSKVVR	LHYCVSCAIHS.KVVR	11S	sp|Q5JNZ5|RS26L_HUMAN.S81;sp|P62854|RS26_HUMAN.S81	17.556	1	0	3.28043e+06
index=117155	42554	4434	sp|Q8NC51|PAIRB_HUMAN	PGHLQEGFGCVVTNR	PGHLQEGFGC.VVTNR	10C	sp|Q8NC51|PAIRB_HUMAN.C11	17.5544	1	0	9.59633e+06
index=241971	134748	9193	sp|P84103|SRSF3_HUMAN	SVWVARNPPGFAFVEFEDPR	SVWVARNP.PGFAFVEFEDPR	8P	sp|P84103|SRSF3_HUMAN.P45	17.5498	1	0	4.2619e+06
index=63790	19244	27649	sp|Q9NQ39|RS10L_HUMAN;sp|P46783|RS10_HUMAN	AEAGAGSATEFQFR	A.EAGAGSATEFQFR	1A	sp|Q9NQ39|RS10L_HUMAN.A151;sp|P46783|RS10_HUMAN.A140	17.5406	1	0	1.86613e+06
index=88444	28774	23652	sp|P67809|YBOX1_HUMAN	RPQYSNPPVQGEVMEGADNQGAGEQGRPVR	RPQ.YSNPPVQGEVMEGADNQGAGEQGRPVR	3Q	sp|P67809|YBOX1_HUMAN.Q207	17.5406	0.805235	0	2.05408e+06
index=153872	65166	7511	sp|Q15717|ELAV1_HUMAN	NVALLSQLYHSPAR	NVALLSQLY.HSPAR	9Y	sp|Q15717|ELAV1_HUMAN.Y200	17.5406	1	0	5.20627e+06
index=236863	128447	918	sp|P42704|LPPRC_HUMAN	VIEPQYFGLAYLFR	VIEPQY.FGLAYLFR	6Y	sp|P42704|LPPRC_HUMAN.Y1215	17.5331	0.638899	0	30028176
index=185563	85995	47818	sp|Q07955|SRSF1_HUMAN	EAGDVCYADVYRDGTGVVEFVR	EAGDVCYADVYR.DGTGVVEFVR	12R	sp|Q07955|SRSF1_HUMAN.R154	17.5331	1	0	1.16762e+06
index=182660	83312	16560	sp|Q15427|SF3B4_HUMAN	VTGQHQGYGFVEFLSEEDADYAIK	VTGQHQGYGFV.EFLSEEDADYAIK	11V	sp|Q15427|SF3B4_HUMAN.V59	17.5186	1	0	2.92908e+06
index=98546	33322	24560	sp|Q92945|FUBP2_HUMAN	AINQQTGAFVEISR	A.INQQTGAFVEISR	1A	sp|Q92945|FUBP2_HUMAN.A449	17.5157	1	0	1.87381e+06
index=81332	25824	11710	sp|Q15428|SF3A2_HUMAN	LCLTLHNNEGSYLAHTQGK	LCL.TLHNNEGSYLAHTQGK	3L	sp|Q15428|SF3A2_HUMAN.L60	17.4763	1	0	3.9914e+06
index=195936	94447	38966	sp|P22626|ROA2_HUMAN	LFIGGLSFETTEESLR	L.FIGGLSFETTEESLR	1L	sp|P22626|ROA2_HUMAN.L23	17.4724	0.623676	0	1.44902e+06
index=174071	76579	45286	sp|Q92900|RENT1_HUMAN	QLILVGDHCQLGPVVMCK	QLILVGDHCQLGPVVM.CK	16M	sp|Q92900|RENT1_HUMAN.M682	17.4622	1	0	1.20971e+06
index=140931	58229	46725	sp|P22626|ROA2_HUMAN	RGFGFVTFDDHDPVDK	RG.FGFVTFDDHDPVDK	2G	sp|P22626|ROA2_HUMAN.G154	17.4622	1	0	1.18676e+06
index=100830	34301	588	sp|P67809|YBOX1_HUMAN;sp|Q9Y2T7|YBOX2_HUMAN;sp|P16989|YBOX3_HUMAN	NDTKEDVFVHQTAIK	NDTK.EDVFVHQTAIK	4K	sp|P67809|YBOX1_HUMAN.K81;sp|Q9Y2T7|YBOX2_HUMAN.K116;sp|P16989|YBOX3_HUMAN.K113	17.4584	0.494896	0	42016621
index=195960	94468	1445	sp|Q96I24|FUBP3_HUMAN	GDWSVGAPGGVQEITYTVPADKCGLVIGK	GDWSVGAPGGVQEITYTVPADKC.GLVIGK	23C	sp|Q96I24|FUBP3_HUMAN.C366	17.4572	1	0	20279944
index=153604	65023	974	sp|Q9H361|PABP3_HUMAN;sp|Q4VXU2|PAP1L_HUMAN;sp|P11940|PABP1_HUMAN;sp|Q13310|PABP4_HUMAN	GFGFVCFSSPEEATK	GFGF.VCFSSPEEATK	4F	sp|Q9H361|PABP3_HUMAN.F337;sp|Q4VXU2|PAP1L_HUMAN.F337;sp|P11940|PABP1_HUMAN.F337;sp|Q13310|PABP4_HUMAN.F337	17.4306	0.688429	0	29862103
index=70701	21694	17066	sp|Q9NQ39|RS10L_HUMAN;sp|P46783|RS10_HUMAN	AEAGAGSATEFQFR	A.EAGAGSATEFQFR	1A	sp|Q9NQ39|RS10L_HUMAN.A151;sp|P46783|RS10_HUMAN.A140	17.4295	0.329583	0	2.7653e+06
index=204259	100943	5625	sp|Q15717|ELAV1_HUMAN	DKVAGHSLGYGFVNYVTAKDAERAINTLNGLRLQSK	DKVAGHSLGYGF.VNYVTAKDAERAINTLNGLRLQSK	12F	sp|Q15717|ELAV1_HUMAN.F65	17.4078	1	0	6.54142e+06
index=103563	35597	1218	sp|O43390|HNRPR_HUMAN	KLKDYAFVHFEDR	K.LKDYAFVHFEDR	1K	sp|O43390|HNRPR_HUMAN.K372	17.4034	0.645372	0	2.08578e+07
index=193016	91898	4814	sp|P19338|NUCL_HUMAN	VEGTEPTTAFNLFVGNLNFNK	VEGTE.PTTAFNLFVGNLNFNK	5E	sp|P19338|NUCL_HUMAN.E302	17.4034	0.33411	0	7.92963e+06
index=61371	18414	1036	sp|P22626|ROA2_HUMAN	LTDCVVMRDPASK	LTDCVVM.RDPASK	7M	sp|P22626|ROA2_HUMAN.M53	17.3904	0.765025	0	32340542
index=179250	80047	2461	sp|A0AV96|RBM47_HUMAN	LLGVCCSVDNCRLFIGGIPK	LLGVCCSVDNCR.LFIGGIPK	12R	sp|A0AV96|RBM47_HUMAN.R152	17.3893	0.865502	0	1.42205e+07
index=175942	77666	905	sp|Q13151|ROA0_HUMAN	LFIGGLNVQTSESGLR	L.FIGGLNVQTSESGLR	1L	sp|Q13151|ROA0_HUMAN.L9	17.3696	0.805903	0	2.88297e+07
index=214159	109313	25706	sp|Q2NL82|TSR1_HUMAN	LLLLDTQQEAGMLLR	LLLLDTQQEAGM.LLR	12M	sp|Q2NL82|TSR1_HUMAN.M231	17.3625	0.702889	0	2.02251e+06
index=126926	47902	20256	sp|P26599|PTBP1_HUMAN	GQPIYIQFSNHKELK	GQPIY.IQFSNHKELK	5Y	sp|P26599|PTBP1_HUMAN.Y127	17.3625	0.818345	0	2438108
index=219319	113302	3532	sp|Q16629|SRSF7_HUMAN	TVWIARNPPGFAFVEFEDPRDAEDAVRGLDGK	TVWIARNP.PGFAFVEFEDPRDAEDAVRGLDGK	8P	sp|Q16629|SRSF7_HUMAN.P46	17.3585	1	0	1.03884e+07
index=189195	88676	152	sp|P22626|ROA2_HUMAN	LFIGGLSFETTEESLR	L.FIGGLSFETTEESLR	1L	sp|P22626|ROA2_HUMAN.L23	17.3497	0.366841	0	122375974
index=157534	67103	32484	sp|Q32P51|RA1L2_HUMAN;sp|P09651|ROA1_HUMAN	SHFEQWGTLTDCVVMRDPNTK	SHFEQWGTLTDCVVM.RDPNTK	15M	sp|Q32P51|RA1L2_HUMAN.M46;sp|P09651|ROA1_HUMAN.M46	17.3439	0.732935	0	1.57044e+06
index=235981	127574	662	sp|P42704|LPPRC_HUMAN	VIEPQYFGLAYLFR	VIEPQY.FGLAYLFR	6Y	sp|P42704|LPPRC_HUMAN.Y1215	17.342	1	0	4.07326e+07
index=153785	65120	49698	sp|P62249|RS16_HUMAN	PSKGPLQSVQVFGR	P.SKGPLQSVQVFGR	1P	sp|P62249|RS16_HUMAN.P2	17.3382	1	0	1.12222e+06
index=178386	79506	34193	sp|Q08211|DHX9_HUMAN	SCGYSVRFESILPR	S.CGYSVRFESILPR	1S	sp|Q08211|DHX9_HUMAN.S468	17.3372	1	0	1.47269e+06
index=149441	62836	25514	sp|Q96G21|IMP4_HUMAN	LGTLEQEATADVEWR	LGTLEQEATADVEW.R	14W	sp|Q96G21|IMP4_HUMAN.W273	17.3354	1	0	2.08553e+06
index=150941	63625	35332	sp|Q9H361|PABP3_HUMAN;sp|Q4VXU2|PAP1L_HUMAN;sp|P11940|PABP1_HUMAN;sp|Q13310|PABP4_HUMAN	GFGFVCFSSPEEATK	GFGF.VCFSSPEEATK	4F	sp|Q9H361|PABP3_HUMAN.F337;sp|Q4VXU2|PAP1L_HUMAN.F337;sp|P11940|PABP1_HUMAN.F337;sp|Q13310|PABP4_HUMAN.F337	17.3344	0.915173	0	1.55771e+06
index=149187	62699	17165	sp|Q9GZT3|SLIRP_HUMAN	GLGWVQFSSEEGLR	GLGW.VQFSSEEGLR	4W	sp|Q9GZT3|SLIRP_HUMAN.W64	17.3215	1	0	2.77071e+06
index=230297	122209	61133	sp|P52272|HNRPM_HUMAN	ACQIFVRNLPFDFTWK	ACQIFVRNL.PFDFTWK	9L	sp|P52272|HNRPM_HUMAN.L660	17.308	1	0	856966
index=183889	84758	768	sp|Q32P51|RA1L2_HUMAN;sp|P09651|ROA1_HUMAN	LFIGGLSFETTDESLR	L.FIGGLSFETTDESLR	1L	sp|Q32P51|RA1L2_HUMAN.L16;sp|P09651|ROA1_HUMAN.L16	17.3072	0.51405	0	29411271
index=149282	62757	17661	sp|Q99729|ROAA_HUMAN	GFVFITFKEEEPVKK	GFVF.ITFKEEEPVKK	4F	sp|Q99729|ROAA_HUMAN.F199	17.289	0.652805	0	2.7157e+06
index=124922	46751	352	sp|Q14103|HNRPD_HUMAN	IFVGGLSPDTPEEK	I.FVGGLSPDTPEEK	1I	sp|Q14103|HNRPD_HUMAN.I184	17.2708	0.601842	0	92077280
index=215175	110095	47551	sp|P84103|SRSF3_HUMAN	SVWVARNPPGFAFVEFEDPRDAADAVR	SVWVAR.NPPGFAFVEFEDPRDAADAVR	6R	sp|P84103|SRSF3_HUMAN.R43	17.248	1	0	1.1283e+06
index=165126	71382	5394	sp|O60506|HNRPQ_HUMAN	VTEGLTDVILYHQPDDK	VTEGLTDVILY.HQPDDK	11Y	sp|O60506|HNRPQ_HUMAN.Y276	17.2284	1	0	6.63635e+06
index=135394	54238	525	sp|P22626|ROA2_HUMAN	RGFGFVTFDDHDPVDK	RG.FGFVTFDDHDPVDK	2G	sp|P22626|ROA2_HUMAN.G154	17.2277	0.616056	0	3.8484e+07
index=152442	64424	5611	sp|Q9H361|PABP3_HUMAN;sp|P11940|PABP1_HUMAN	IVATKPLYVALAQR	IVATKPLY.VALAQR	8Y	sp|Q9H361|PABP3_HUMAN.Y364;sp|P11940|PABP1_HUMAN.Y364	17.2104	0.961396	0	7.98388e+06
index=133739	53124	1015	sp|O60506|HNRPQ_HUMAN	KYGGPPPDSVYSGQQPSVGTEIFVGK	KYGGPPPDSVYSGQQPSVGTEIF.VGK	23F	sp|O60506|HNRPQ_HUMAN.F165	17.209	0.526691	0	31765767
index=131188	51236	8421	sp|Q32P51|RA1L2_HUMAN;sp|P09651|ROA1_HUMAN	IEVIEIMTDRGSGK	IEVIEIM.TDRGSGK	7M	sp|Q32P51|RA1L2_HUMAN.M137;sp|P09651|ROA1_HUMAN.M137	17.2013	1	0	4247999
index=154396	65468	55976	sp|Q9NXG2|THUM1_HUMAN	ELAGIVCTLNSENK	ELAGIVC.TLNSENK	7C	sp|Q9NXG2|THUM1_HUMAN.C222	17.1979	1	0	955252
index=130586	50319	232	sp|Q32P51|RA1L2_HUMAN;sp|P09651|ROA1_HUMAN	IEVIEIMTDRGSGK	IEVIEIM.TDRGSGK	7M	sp|Q32P51|RA1L2_HUMAN.M137;sp|P09651|ROA1_HUMAN.M137	17.1931	0.892279	0	71111262
index=141645	58617	135	sp|Q15365|PCBP1_HUMAN	LVVPATQCGSLIGK	LVVPATQC.GSLIGK	8C	sp|Q15365|PCBP1_HUMAN.C109	17.1878	1	0	1.59557e+08
index=93508	30921	17136	sp|P46777|RL5_HUMAN	HIMGQNVADYMR	HIMGQNVADY.MR	10Y	sp|P46777|RL5_HUMAN.Y207	17.1871	1	0	2.82287e+06
index=110913	39380	12721	sp|P46777|RL5_HUMAN	HIMGQNVADYMR	HIMGQNVADY.MR	10Y	sp|P46777|RL5_HUMAN.Y207	17.1811	1	0	3.87589e+06
index=165098	71369	34481	sp|Q13310|PABP4_HUMAN	YQGVNLYIKNLDDTIDDEKLRK	YQGVNLY.IKNLDDTIDDEKLRK	7Y	sp|Q13310|PABP4_HUMAN.Y297	17.1811	0.556263	0	1.56263e+06
index=82834	26421	30910	sp|Q92945|FUBP2_HUMAN	AINQQTGAFVEISR	A.INQQTGAFVEISR	1A	sp|Q92945|FUBP2_HUMAN.A449	17.1805	0.648405	0	1.61388e+06
index=140591	58028	28298	sp|P26196|DDX6_HUMAN	ISQLGYSCFYIHAK	ISQLGYSCFY.IHAK	10Y	sp|P26196|DDX6_HUMAN.Y363	17.1694	1	0	1.98355e+06
index=52221	15165	1496	sp|P22626|ROA2_HUMAN	GGGGNFGPGPGSNFR	G.GGGNFGPGPGSNFR	1G	sp|P22626|ROA2_HUMAN.G214	17.1612	0.626611	0	1.73237e+07
index=154941	65726	32886	sp|Q9UNP9|PPIE_HUMAN	VLYVGGLAEEVDDK	VLY.VGGLAEEVDDK	3Y	sp|Q9UNP9|PPIE_HUMAN.Y9	17.1537	1	0	1.72129e+06
index=15132	3501	3536	sp|P09651|ROA1_HUMAN	YHTVNGHNCEVR	Y.HTVNGHNCEVR	1Y	sp|P09651|ROA1_HUMAN.Y167	17.1475	0.837718	0	8.9268e+06
index=137633	56184	2339	sp|Q14103|HNRPD_HUMAN	GFCFITFKEEEPVKK	GFCF.ITFKEEEPVKK	4F	sp|Q14103|HNRPD_HUMAN.F227	17.1469	0.592955	0	1.90596e+07
index=202628	99646	36461	sp|Q15366|PCBP2_HUMAN	INISEGNCPERIITLAGPTNAIFK	INISEGN.CPERIITLAGPTNAIFK	7N	sp|Q15366|PCBP2_HUMAN.N53	17.1415	1	0	1.56617e+06
index=75181	23437	23962	sp|P51114|FXR1_HUMAN	RGPNYTSGYGTNSELSNPSETESER	RG.PNYTSGYGTNSELSNPSETESER	2G	sp|P51114|FXR1_HUMAN.G392	17.1355	1	0	2.11923e+06
index=202551	99578	73058	sp|O14979|HNRDL_HUMAN	SRGFGFVLFKDAASVDKVLELKEHKLDGK	SRGFGFVL.FKDAASVDKVLELKEHKLDGK	8L	sp|O14979|HNRDL_HUMAN.L195	17.1255	0.658124	0	707801
index=174911	77057	108	sp|P61978|HNRPK_HUMAN	LLIHQSLAGGIIGVK	LLIHQSLAG.GIIGVK	9G	sp|P61978|HNRPK_HUMAN.G157	17.1209	0.981637	0	120665162
index=124785	46656	408	sp|Q96PK6|RBM14_HUMAN	IFVGNVSAACTSQELR	IFVGN.VSAACTSQELR	5N	sp|Q96PK6|RBM14_HUMAN.N85	17.118	0.441588	0	73371379
index=199533	97248	30653	sp|Q05048|CSTF1_HUMAN	TLYDHVDEVTCLAFHPTEQILASGSR	TLY.DHVDEVTCLAFHPTEQILASGSR	3Y	sp|Q05048|CSTF1_HUMAN.Y170	17.1051	0.750794	0	1.75261e+06
index=158071	67429	28712	sp|O60506|HNRPQ_HUMAN	VTEGLTDVILYHQPDDK	VTEGLTDVILY.HQPDDK	11Y	sp|O60506|HNRPQ_HUMAN.Y276	17.0867	1	0	1.75552e+06
index=126611	47719	1775	sp|Q32P51|RA1L2_HUMAN;sp|P09651|ROA1_HUMAN	RGFAFVTFDDHDSVDK	RGFAF.VTFDDHDSVDK	5F	sp|Q32P51|RA1L2_HUMAN.F150;sp|P09651|ROA1_HUMAN.F150	17.082	0.479404	0	1.49801e+07
index=166640	72206	25559	sp|Q13242|SRSF9_HUMAN	VLVSGLPPSGSWQDLK	VLVSGLPPSGSW.QDLK	12W	sp|Q13242|SRSF9_HUMAN.W124	17.0814	0.794386	0	1.977e+06
index=161575	69399	30982	sp|Q9UNP9|PPIE_HUMAN	VLYVGGLAEEVDDK	VLY.VGGLAEEVDDK	3Y	sp|Q9UNP9|PPIE_HUMAN.Y9	17.067	1	0	1.75925e+06
index=234756	126317	10351	sp|Q15056|IF4H_HUMAN	ELPTEPPYTAYVGNLPFNTVQGDIDAIFK	ELPTEPPYTAYVGNLPFN.TVQGDIDAIFK	18N	sp|Q15056|IF4H_HUMAN.N52	17.0625	1	0	4.50476e+06
index=39492	11148	21225	sp|Q96EP5|DAZP1_HUMAN	SQAPGQPGASQWGSR	SQAPGQPGASQW.GSR	12W	sp|Q96EP5|DAZP1_HUMAN.W206	17.061	1	0	2.60051e+06
index=142516	59103	14888	sp|Q9H361|PABP3_HUMAN;sp|P11940|PABP1_HUMAN	IVATKPLYVALAQR	IVATKPLY.VALAQR	8Y	sp|Q9H361|PABP3_HUMAN.Y364;sp|P11940|PABP1_HUMAN.Y364	17.054	0.941315	0	3.1063e+06
index=122142	45226	774	sp|O60506|HNRPQ_HUMAN	KLKDYAFIHFDER	K.LKDYAFIHFDER	1K	sp|O60506|HNRPQ_HUMAN.K369	17.0511	0.809824	0	2.84714e+07
index=148150	62138	15359	sp|P19338|NUCL_HUMAN	GFGFVDFNSEEDAK	GFG.FVDFNSEEDAK	3G	sp|P19338|NUCL_HUMAN.G613	17.0506	1	0	2.96129e+06
index=169156	73640	47514	sp|O60506|HNRPQ_HUMAN	KYGGPPPDSVYSGQQPSVGTEIFVGKIPR	KYGGPPPDSVYSGQQPSVGTEIFVGK.IPR	26K	sp|O60506|HNRPQ_HUMAN.K168	17.0311	0.680874	0	1.16608e+06
index=127044	47972	13071	sp|Q9GZT3|SLIRP_HUMAN	RCILPFDKETGFHR	RC.ILPFDKETGFHR	2C	sp|Q9GZT3|SLIRP_HUMAN.C48	17.0287	1	0	3.52373e+06
index=61580	18490	6347	sp|P67809|YBOX1_HUMAN;sp|Q9Y2T7|YBOX2_HUMAN;sp|P16989|YBOX3_HUMAN	NDTKEDVFVHQTAIK	NDTKEDVF.VHQTAIK	8F	sp|P67809|YBOX1_HUMAN.F85;sp|Q9Y2T7|YBOX2_HUMAN.F120;sp|P16989|YBOX3_HUMAN.F117	17.0278	0.75333	0	6.61266e+06
index=81786	25998	5310	sp|P51991|ROA3_HUMAN	IETIEVMEDRQSGK	IETIEVM.EDRQSGK	7M	sp|P51991|ROA3_HUMAN.M158	17.0269	0.608157	0	7.3046e+06
index=129170	49302	4801	sp|O75534|CSDE1_HUMAN	LFFHCSQYNGNLQDLK	LFF.HCSQYNGNLQDLK	3F	sp|O75534|CSDE1_HUMAN.F51	17.0106	0.503134	0	7.66712e+06
index=154254	65389	21687	sp|Q14103|HNRPD_HUMAN	GFCFITFKEEEPVK	GFCF.ITFKEEEPVK	4F	sp|Q14103|HNRPD_HUMAN.F227	17.0079	1	0	2.3514e+06
index=162252	69753	3062	sp|Q9NR56|MBNL1_HUMAN	FAHPADSTMIDTNDNTVTVCMDYIK	FAHPADSTMIDTNDNTVTVCM.DYIK	21M	sp|Q9NR56|MBNL1_HUMAN.M222	17.0057	1	0	1.19501e+07
index=207636	103747	5917	sp|Q15269|PWP2_HUMAN	WDNLIYYALGGHK	WDNLIY.YALGGHK	6Y	sp|Q15269|PWP2_HUMAN.Y181	17.0017	1	0	6.42379e+06
index=27595	7316	6742	sp|Q8NC51|PAIRB_HUMAN	SSFSHYSGLKHEDKR	SSF.SHYSGLKHEDKR	3F	sp|Q8NC51|PAIRB_HUMAN.F204	16.9957	0.582369	0	5.50891e+06
index=135952	54876	20	sp|P57721|PCBP3_HUMAN;sp|Q15366|PCBP2_HUMAN	LVVPASQCGSLIGK	LVVPASQC.GSLIGK	8C	sp|P57721|PCBP3_HUMAN.C141;sp|Q15366|PCBP2_HUMAN.C109	16.9957	1	0	402848552
index=112821	40350	14011	sp|P67809|YBOX1_HUMAN;sp|P16989|YBOX3_HUMAN	NGYGFINRNDTKEDVFVHQTAIKKNNPR	NGYGFINRNDTKEDVFVHQ.TAIKKNNPR	19Q	sp|P67809|YBOX1_HUMAN.Q88;sp|P16989|YBOX3_HUMAN.Q120	16.9586	1	0	3111229
index=183265	83957	64878	sp|Q13310|PABP4_HUMAN	YQGVNLYIKNLDDTIDDEKLR	YQGV.NLYIKNLDDTIDDEKLR	4V	sp|Q13310|PABP4_HUMAN.V294	16.9586	1	0	786645
index=195924	94438	9735	sp|Q32P51|RA1L2_HUMAN;sp|P09651|ROA1_HUMAN	LFIGGLSFETTDESLR	LFIGG.LSFETTDESLR	5G	sp|Q32P51|RA1L2_HUMAN.G20;sp|P09651|ROA1_HUMAN.G20	16.9508	0.40248	0	4.49997e+06
index=123928	46206	5327	sp|P67809|YBOX1_HUMAN;sp|P16989|YBOX3_HUMAN	NGYGFINRNDTKEDVFVHQTAIKKNNPRKYLR	NGYGFINRNDTKEDVFVH.QTAIKKNNPRKYLR	18H	sp|P67809|YBOX1_HUMAN.H87;sp|P16989|YBOX3_HUMAN.H119	16.9469	1	0	6663102
index=206686	102958	5925	sp|Q7KZF4|SND1_HUMAN	GARNLPGLVQEGEPFSEEATLFTK	GAR.NLPGLVQEGEPFSEEATLFTK	3R	sp|Q7KZF4|SND1_HUMAN.R565	16.9318	1	0	6.68632e+06
index=135748	54651	8746	sp|Q00839|HNRPU_HUMAN	GYFEYIEENKYSR	GYFEYIEENKY.SR	11Y	sp|Q00839|HNRPU_HUMAN.Y266	16.9318	1	0	5.06636e+06
index=142607	59151	5706	sp|Q15717|ELAV1_HUMAN	VAGHSLGYGFVNYVTAK	VAGHSLGYGF.VNYVTAK	10F	sp|Q15717|ELAV1_HUMAN.F65	16.9281	0.502901	0	5.76825e+06
index=182942	83604	11981	sp|P51991|ROA3_HUMAN	LFIGGLSFETTDDSLREHFEK	L.FIGGLSFETTDDSLREHFEK	1L	sp|P51991|ROA3_HUMAN.L37	16.9066	0.238816	0	3.928e+06
index=183836	84700	44603	sp|Q07955|SRSF1_HUMAN	EAGDVCYADVYRDGTGVVEFVR	EAGDVCYADVYR.DGTGVVEFVR	12R	sp|Q07955|SRSF1_HUMAN.R154	16.9031	1	0	1.24247e+06
index=172759	75812	101018	sp|P42696|RBM34_HUMAN	SVFVGNLPYKVEESAIEK	SVFVGNLPY.KVEESAIEK	9Y	sp|P42696|RBM34_HUMAN.Y296	16.8996	1	0	444824
index=227964	120331	68139	sp|P09651|ROA1_HUMAN	GFGFVTYATVEEVDAAMNAR	GFGF.VTYATVEEVDAAMNAR	4F	sp|P09651|ROA1_HUMAN.F59	16.8894	1	0	775680
index=109671	38724	7887	sp|Q15427|SF3B4_HUMAN	NQDATVYVGGLDEK	NQDATVY.VGGLDEK	7Y	sp|Q15427|SF3B4_HUMAN.Y16	16.8827	1	0	4.95937e+06
index=65984	20008	40737	sp|Q9NQ39|RS10L_HUMAN;sp|P46783|RS10_HUMAN	AEAGAGSATEFQFR	A.EAGAGSATEFQFR	1A	sp|Q9NQ39|RS10L_HUMAN.A151;sp|P46783|RS10_HUMAN.A140	16.8827	1	0	1.34373e+06
index=201080	98493	25987	sp|P23246|SFPQ_HUMAN	CRLFVGNLPADITEDEFK	CRLF.VGNLPADITEDEFK	4F	sp|P23246|SFPQ_HUMAN.F300	16.8794	0.636847	0	1.9075e+06
index=165752	71737	4769	sp|Q32P51|RA1L2_HUMAN;sp|P09651|ROA1_HUMAN	IEVIEIMTDRGSGK	IEVIEIMTDR.GSGK	10R	sp|Q32P51|RA1L2_HUMAN.R140;sp|P09651|ROA1_HUMAN.R140	16.8665	0.813007	0	7.17585e+06
index=93590	30953	24738	sp|P62995|TRA2B_HUMAN	RPHTPTPGIYMGRPTYGSSR	RPHTPTPGIYMGRP.TYGSSR	14P	sp|P62995|TRA2B_HUMAN.P211	16.857	1	0	2.06717e+06
index=173000	75948	22133	sp|Q9UN86|G3BP2_HUMAN	IIRYPDSHQLFVGNLPHDIDENELK	IIRYPDSHQ.LFVGNLPHDIDENELK	9Q	sp|Q9UN86|G3BP2_HUMAN.Q332	16.857	0.728427	0	2.51616e+06
index=214629	109663	12773	sp|P19338|NUCL_HUMAN	TLVLSNLSYSATEETLQEVFEK	TLVLSNLSY.SATEETLQEVFEK	9Y	sp|P19338|NUCL_HUMAN.Y495	16.8477	0.379602	0	3.50121e+06
index=130340	49992	7730	sp|P31943|HNRH1_HUMAN	GLPWSCSADEVQR	GLPWSC.SADEVQR	6C	sp|P31943|HNRH1_HUMAN.C22	16.8416	1	0	5.63761e+06
index=131035	51008	15405	sp|P31943|HNRH1_HUMAN	GLPWSCSADEVQR	GLPWSC.SADEVQR	6C	sp|P31943|HNRH1_HUMAN.C22	16.8416	1	0	3.04647e+06
index=110513	39187	1684	sp|P31943|HNRH1_HUMAN	GLPWSCSADEVQR	GLPW.SCSADEVQR	4W	sp|P31943|HNRH1_HUMAN.W20	16.8416	1	0	1.36319e+07
index=115242	41579	22940	sp|P31943|HNRH1_HUMAN	GLPWSCSADEVQR	GLPW.SCSADEVQR	4W	sp|P31943|HNRH1_HUMAN.W20	16.8416	1	0	2.21305e+06
index=71367	21930	21502	sp|P31943|HNRH1_HUMAN	GLPWSCSADEVQR	GLPW.SCSADEVQR	4W	sp|P31943|HNRH1_HUMAN.W20	16.8416	1	0	2.43069e+06
index=106170	36934	34641	sp|P31943|HNRH1_HUMAN	GLPWSCSADEVQR	GLPW.SCSADEVQR	4W	sp|P31943|HNRH1_HUMAN.W20	16.8416	1	0	1.47473e+06
index=108602	38147	2579	sp|P31943|HNRH1_HUMAN	GLPWSCSADEVQR	GLPW.SCSADEVQR	4W	sp|P31943|HNRH1_HUMAN.W20	16.8416	1	0	1.32925e+07
index=217219	111702	33579	sp|Q9NZI8|IF2B1_HUMAN	LLVPTQYVGAIIGK	LLVPTQYVGA.IIGK	10A	sp|Q9NZI8|IF2B1_HUMAN.A209	16.8069	0.716099	0	1.49984e+06
index=175257	77251	42570	sp|Q99729|ROAA_HUMAN	SRGFGFILFKDAASVEK	SRGFGF.ILFKDAASVEK	6F	sp|Q99729|ROAA_HUMAN.F114	16.8069	0.556144	0	1.31607e+06
index=183376	84091	10879	sp|Q01085|TIAR_HUMAN	DTSNHFHVFVGDLSPEITTEDIK	DTSNHFHVFV.GDLSPEITTEDIK	10V	sp|Q01085|TIAR_HUMAN.V101	16.8069	0.523924	0	3.95153e+06
index=177603	78881	1049	sp|Q01085|TIAR_HUMAN	DTSNHFHVFVGDLSPEITTEDIK	DTSNHFHVF.VGDLSPEITTEDIK	9F	sp|Q01085|TIAR_HUMAN.F100	16.8069	0.841782	0	2.33443e+07
index=194971	93683	7828	sp|Q7L2E3|DHX30_HUMAN	ENYLEENLLYAPSLR	ENYLEENLLY.APSLR	10Y	sp|Q7L2E3|DHX30_HUMAN.Y968	16.8041	1	0	5.23391e+06
index=126377	47581	2544	sp|Q14103|HNRPD_HUMAN	RGFCFITFKEEEPVKK	RGFCF.ITFKEEEPVKK	5F	sp|Q14103|HNRPD_HUMAN.F227	16.7905	0.514839	0	1.23804e+07
index=15404	3570	341	sp|P22626|ROA2_HUMAN	EESGKPGAHVTVKK	EESGKPGAH.VTVKK	9H	sp|P22626|ROA2_HUMAN.H108	16.7696	0.496021	0	64881796
index=228346	120628	30633	sp|Q9H0D6|XRN2_HUMAN	YAWQGVALLPFVDER	YAW.QGVALLPFVDER	3W	sp|Q9H0D6|XRN2_HUMAN.W644	16.762	1	0	1.67372e+06
index=160813	68990	140	sp|P52272|HNRPM_HUMAN	LGSTVFVANLDYK	LGSTVFVANLDY.K	12Y	sp|P52272|HNRPM_HUMAN.Y213	16.757	1	0	1.1903e+08
index=157335	66993	45702	sp|Q9UKV8|AGO2_HUMAN	IDIYHYELDIKPEKCPR	IDIYHYELDIKPEKC.PR	15C	sp|Q9UKV8|AGO2_HUMAN.C66	16.752	1	0	1.1525e+06
index=181875	82257	12626	sp|Q32P51|RA1L2_HUMAN;sp|P09651|ROA1_HUMAN	KLFIGGLSFETTDESLR	KL.FIGGLSFETTDESLR	2L	sp|Q32P51|RA1L2_HUMAN.L16;sp|P09651|ROA1_HUMAN.L16	16.752	0.632142	0	3.37142e+06
index=209074	105016	7509	sp|Q15717|ELAV1_HUMAN	VAGHSLGYGFVNYVTAKDAERAINTLNGLRLQSK	VAGHSLGYGF.VNYVTAKDAERAINTLNGLRLQSK	10F	sp|Q15717|ELAV1_HUMAN.F65	16.7496	0.596249	0	5.43095e+06
index=143500	59578	42436	sp|P11940|PABP1_HUMAN	YQGVNLYVKNLDDGIDDERLRK	YQGVNLY.VKNLDDGIDDERLRK	7Y	sp|P11940|PABP1_HUMAN.Y297	16.7471	1	0	1.22916e+06
index=132010	52031	30111	sp|Q9H361|PABP3_HUMAN;sp|P11940|PABP1_HUMAN	IVATKPLYVALAQR	IVATKPLY.VALAQR	8Y	sp|Q9H361|PABP3_HUMAN.Y364;sp|P11940|PABP1_HUMAN.Y364	16.7399	0.667603	0	1.63607e+06
index=137879	56350	596	sp|P22626|ROA2_HUMAN	IDTIEIITDRQSGK	IDTIEIITDR.QSGK	10R	sp|P22626|ROA2_HUMAN.R147	16.7375	0.835494	0	23969008
index=93836	31064	6384	sp|Q01130|SRSF2_HUMAN	VDNLTYRTSPDTLR	VDNLTYR.TSPDTLR	7R	sp|Q01130|SRSF2_HUMAN.R24	16.7352	0.722505	0	5.60012e+06
index=41092	11660	40182	sp|P62633|CNBP_HUMAN	DCDLQEDACYNCGR	DCDLQEDACY.NCGR	10Y	sp|P62633|CNBP_HUMAN.Y75	16.7282	1	0	1.28802e+06
index=135513	54399	879	sp|P22626|ROA2_HUMAN	IDTIEIITDRQSGK	IDTIEIITDR.QSGK	10R	sp|P22626|ROA2_HUMAN.R147	16.7212	0.608793	0	2.62068e+07
index=110582	39218	1549	sp|O14979|HNRDL_HUMAN	RGFCFITYTDEEPVKK	RGFCF.ITYTDEEPVKK	5F	sp|O14979|HNRDL_HUMAN.F278	16.7077	0.862336	0	2.08856e+07
index=204653	101268	29838	sp|P84103|SRSF3_HUMAN;sp|Q16629|SRSF7_HUMAN	NPPGFAFVEFEDPR	NPPG.FAFVEFEDPR	4G	sp|P84103|SRSF3_HUMAN.G47;sp|Q16629|SRSF7_HUMAN.G48	16.7033	0.580451	0	1.79521e+06
index=166617	72196	1017	sp|P52272|HNRPM_HUMAN	LGSTVFVANLDYK	LGSTVFVANLDY.K	12Y	sp|P52272|HNRPM_HUMAN.Y213	16.7033	1	0	2.79932e+07
index=75710	23638	33877	sp|Q07955|SRSF1_HUMAN	EAGDVCYADVYR	EAGDVCY.ADVYR	7Y	sp|Q07955|SRSF1_HUMAN.Y149	16.6925	1	0	1.4776e+06
index=211339	106917	2692	sp|P52272|HNRPM_HUMAN	AFITNIPFDVKWQSLKDLVK	AFITNIPFD.VKWQSLKDLVK	9D	sp|P52272|HNRPM_HUMAN.D81	16.6925	0.736599	0	1.02254e+07
index=144503	60141	166	sp|P52272|HNRPM_HUMAN	LGSTVFVANLDYK	L.GSTVFVANLDYK	1L	sp|P52272|HNRPM_HUMAN.L202	16.6882	0.391609	0	1.31127e+08
index=49499	14297	1800	sp|P22626|ROA2_HUMAN	LTDCVVMRDPASKR	LTDCVVM.RDPASKR	7M	sp|P22626|ROA2_HUMAN.M53	16.6819	0.3968	0	17257675
index=220181	113907	48600	sp|Q00341|VIGLN_HUMAN	ANSFTVSSVAAPSWLHRFIIGK	ANSFTVSSVAAPSWLHR.FIIGK	17R	sp|Q00341|VIGLN_HUMAN.R377	16.6799	1	0	1.05629e+06
index=50964	14745	319	sp|P61978|HNRPK_HUMAN	LFQECCPHSTDR	LFQEC.CPHSTDR	5C	sp|P61978|HNRPK_HUMAN.C184	16.6778	1	0	73190177
index=117182	42563	16891	sp|P61978|HNRPK_HUMAN	HESGASIKIDEPLEGSEDR	HESGASIK.IDEPLEGSEDR	8K	sp|P61978|HNRPK_HUMAN.K422	16.6778	1	0	2.76379e+06
index=77411	24270	14219	sp|Q07955|SRSF1_HUMAN	EAGDVCYADVYR	EAGDVCY.ADVYR	7Y	sp|Q07955|SRSF1_HUMAN.Y149	16.6737	1	0	3.11997e+06
index=89360	29171	7959	sp|Q07955|SRSF1_HUMAN	EAGDVCYADVYR	EAGDVCY.ADVYR	7Y	sp|Q07955|SRSF1_HUMAN.Y149	16.6696	1	0	5.38159e+06
index=112546	40215	13278	sp|P51991|ROA3_HUMAN	KRGFAFVTFDDHDTVDK	KRGFAFV.TFDDHDTVDK	7V	sp|P51991|ROA3_HUMAN.V172	16.6615	0.460958	0	3.61215e+06
index=47331	13582	4231	sp|P51991|ROA3_HUMAN	EDSVKPGAHLTVK	EDSVKPGAH.LTVK	9H	sp|P51991|ROA3_HUMAN.H122	16.6615	0.790467	0	9.26295e+06
index=102761	35215	585	sp|Q07955|SRSF1_HUMAN	EAGDVCYADVYR	EAGDVC.YADVYR	6C	sp|Q07955|SRSF1_HUMAN.C148	16.6596	1	0	46038604
index=98425	33255	529	sp|Q07955|SRSF1_HUMAN	EAGDVCYADVYR	EAGDVC.YADVYR	6C	sp|Q07955|SRSF1_HUMAN.C148	16.6576	1	0	5.25972e+07
index=198754	96663	39703	sp|Q32P51|RA1L2_HUMAN;sp|P09651|ROA1_HUMAN	LFIGGLSFETTDESLR	L.FIGGLSFETTDESLR	1L	sp|Q32P51|RA1L2_HUMAN.L16;sp|P09651|ROA1_HUMAN.L16	16.6536	1	0	1.38452e+06
index=126556	47685	20426	sp|P22626|ROA2_HUMAN	KRGFGFVTFDDHDPVDK	KRGFGFV.TFDDHDPVDK	7V	sp|P22626|ROA2_HUMAN.V158	16.6517	0.503763	0	2.24361e+06
index=238331	130025	1820	sp|Q15056|IF4H_HUMAN	ELPTEPPYTAYVGNLPFNTVQGDIDAIFK	ELPTEPPYTAYVGNL.PFNTVQGDIDAIFK	15L	sp|Q15056|IF4H_HUMAN.L49	16.6517	0.857602	0	1.78506e+07
index=129293	49359	12550	sp|P61247|RS3A_HUMAN	WQTMIEAHVDVK	W.QTMIEAHVDVK	1W	sp|P61247|RS3A_HUMAN.W117	16.644	1	0	3.4137e+06
index=195518	94158	65084	sp|Q9UKM9|RALY_HUMAN	AASAIYSGYIFDYDYYR	AASAIY.SGYIFDYDYYR	6Y	sp|Q9UKM9|RALY_HUMAN.Y109	16.6402	1	0	828401
index=79127	24901	5172	sp|O43148|MCES_HUMAN	MQALEPYPANESSK	M.QALEPYPANESSK	1M	sp|O43148|MCES_HUMAN.M415	16.6253	1	0	7.09965e+06
index=118576	43333	2933	sp|P52272|HNRPM_HUMAN	DKFNECGHVLYADIK	DKFNECGHVLY.ADIK	11Y	sp|P52272|HNRPM_HUMAN.Y681	16.6253	0.902077	0	1.07143e+07
index=155910	66231	1477	sp|O43390|HNRPR_HUMAN	YGGPPPDSVYSGVQPGIGTEVFVGK	YGGPPPDSVYSGVQPGIGTEVF.VGK	22F	sp|O43390|HNRPR_HUMAN.F168	16.6216	0.654536	0	23888495
index=22884	5758	1450	sp|P22626|ROA2_HUMAN	YHTINGHNAEVR	Y.HTINGHNAEVR	1Y	sp|P22626|ROA2_HUMAN.Y174	16.618	1	0	2.03169e+07
index=144687	60243	955	sp|O43390|HNRPR_HUMAN	KYGGPPPDSVYSGVQPGIGTEVFVGK	KYGGPPPDSVYSGVQPGIGTEVF.VGK	23F	sp|O43390|HNRPR_HUMAN.F168	16.6126	0.455834	0	34402603
index=241149	134234	8466	sp|P22626|ROA2_HUMAN	LFIGGLSFETTEESLR	L.FIGGLSFETTEESLR	1L	sp|P22626|ROA2_HUMAN.L23	16.6108	0.454085	0	5.08877e+06
index=58610	17404	28563	sp|Q9NQ39|RS10L_HUMAN;sp|P46783|RS10_HUMAN	AEAGAGSATEFQFR	A.EAGAGSATEFQFR	1A	sp|Q9NQ39|RS10L_HUMAN.A151;sp|P46783|RS10_HUMAN.A140	16.6038	1	0	1.93134e+06
index=71180	21864	5007	sp|Q07955|SRSF1_HUMAN	EAGDVCYADVYR	EAGDVCY.ADVYR	7Y	sp|Q07955|SRSF1_HUMAN.Y149	16.6021	1	0	7.91327e+06
index=110140	38985	1789	sp|P52272|HNRPM_HUMAN	DKFNECGHVLYADIK	DKFNECGHVLY.ADIK	11Y	sp|P52272|HNRPM_HUMAN.Y681	16.6021	0.931383	0	1.55702e+07
index=236435	128006	5456	sp|Q7L2E3|DHX30_HUMAN	GGALLFCTVGILLRK	GGALLFCTVGILLR.K	14R	sp|Q7L2E3|DHX30_HUMAN.R542	16.5901	1	0	6.23285e+06
index=115689	41803	16373	sp|P43243|MATR3_HUMAN	VVHIMDFQRGKNLR	VVHIMDFQR.GKNLR	9R	sp|P43243|MATR3_HUMAN.R407	16.5817	0.565413	0	3.08183e+06
index=189723	89163	18364	sp|Q96EP5|DAZP1_HUMAN	LFVGGLDWSTTQETLR	LF.VGGLDWSTTQETLR	2F	sp|Q96EP5|DAZP1_HUMAN.F13	16.5784	1	0	2637747
index=113303	40595	276	sp|P57721|PCBP3_HUMAN;sp|Q15366|PCBP2_HUMAN	LVVPASQCGSLIGK	LVVPASQC.GSLIGK	8C	sp|P57721|PCBP3_HUMAN.C141;sp|Q15366|PCBP2_HUMAN.C109	16.5751	1	0	73181916
index=187592	87531	29470	sp|Q13283|G3BP1_HUMAN	LPNFGFVVFDDSEPVQK	LPNF.GFVVFDDSEPVQK	4F	sp|Q13283|G3BP1_HUMAN.F380	16.5544	0.875071	0	1.80143e+06
index=134298	53457	7076	sp|P52272|HNRPM_HUMAN	LGSTVFVANLDYK	LGSTVF.VANLDYK	6F	sp|P52272|HNRPM_HUMAN.F207	16.5513	1	0	6.22048e+06
index=130314	49954	12007	sp|Q00839|HNRPU_HUMAN	GYFEYIEENKYSR	GYFEYIEENKY.SR	11Y	sp|Q00839|HNRPU_HUMAN.Y266	16.5421	1	0	3.92684e+06
index=128946	49164	5999	sp|Q15717|ELAV1_HUMAN	LIRDKVAGHSLGYGFVNYVTAKDAER	LIRDKVAGHSLGY.GFVNYVTAKDAER	13Y	sp|Q15717|ELAV1_HUMAN.Y63	16.5376	1	0	6.14104e+06
index=206566	102858	37894	sp|Q7L2E3|DHX30_HUMAN	DSGPLSDPITGKPYVPLLEAEEVR	DSGPLSDPITG.KPYVPLLEAEEVR	11G	sp|Q7L2E3|DHX30_HUMAN.G399	16.5287	0.521525	0	1.42031e+06
index=24149	6254	421	sp|P22626|ROA2_HUMAN	YHTINGHNAEVR	Y.HTINGHNAEVR	1Y	sp|P22626|ROA2_HUMAN.Y174	16.5287	0.890157	0	39549875
index=131258	51326	19730	sp|P61247|RS3A_HUMAN	WQTMIEAHVDVK	W.QTMIEAHVDVK	1W	sp|P61247|RS3A_HUMAN.W117	16.5229	1	0	2.39487e+06
index=183421	84148	8846	sp|P19338|NUCL_HUMAN	GYAFIEFASFEDAK	GYA.FIEFASFEDAK	3A	sp|P19338|NUCL_HUMAN.A526	16.5171	1	0	4.9782e+06
index=92955	30668	33584	sp|P61978|HNRPK_HUMAN	TDYNASVSVPDSSGPER	TDYNAS.VSVPDSSGPER	6S	sp|P61978|HNRPK_HUMAN.S75	16.5143	1	0	1.62031e+06
index=154659	65584	69690	sp|P26599|PTBP1_HUMAN	LSLDGQNIYNACCTLR	LSLDGQNIYNAC.CTLR	12C	sp|P26599|PTBP1_HUMAN.C250	16.51	1	0	772079
index=142084	58852	4301	sp|O75534|CSDE1_HUMAN	DQFGFINYEVGDSK	DQFGF.INYEVGDSK	5F	sp|O75534|CSDE1_HUMAN.F687	16.51	0.500532	0	7.83667e+06
index=241266	134341	23740	sp|P19338|NUCL_HUMAN	GYAFIEFASFEDAK	GYA.FIEFASFEDAK	3A	sp|P19338|NUCL_HUMAN.A526	16.4989	0.785535	0	2.09655e+06
index=183432	84167	14927	sp|P22626|ROA2_HUMAN	KLFIGGLSFETTEESLR	K.LFIGGLSFETTEESLR	1K	sp|P22626|ROA2_HUMAN.K22	16.4962	1	0	3.07155e+06
index=122924	45659	538	sp|P57721|PCBP3_HUMAN;sp|Q15366|PCBP2_HUMAN	LVVPASQCGSLIGK	LVVPASQC.GSLIGK	8C	sp|P57721|PCBP3_HUMAN.C141;sp|Q15366|PCBP2_HUMAN.C109	16.4962	1	0	49394871
index=203204	100085	17445	sp|Q9NRW3|ABC3C_HUMAN	AMYPGTFYFQFK	AMY.PGTFYFQFK	3Y	sp|Q9NRW3|ABC3C_HUMAN.Y13	16.4855	1	0	2.56029e+06
index=154727	65614	23309	sp|O43390|HNRPR_HUMAN;sp|O60506|HNRPQ_HUMAN	SAFLCGVMKTYR	SAFLC.GVMKTYR	5C	sp|O43390|HNRPR_HUMAN.C99;sp|O60506|HNRPQ_HUMAN.C96	16.4763	1	0	2.09524e+06
index=160090	68577	482	sp|Q96E39|RMXL1_HUMAN;sp|O75526|RMXL2_HUMAN;sp|Q8N7X1|RMXL3_HUMAN;sp|P38159|RBMX_HUMAN	GFAFVTFESPADAK	GFAF.VTFESPADAK	4F	sp|Q96E39|RMXL1_HUMAN.F53;sp|O75526|RMXL2_HUMAN.F53;sp|Q8N7X1|RMXL3_HUMAN.F53;sp|P38159|RBMX_HUMAN.F53	16.4634	0.586477	0	4.00922e+07
index=178717	79727	5010	sp|Q15233|NONO_HUMAN	SRLFVGNLPPDITEEEMR	SRLF.VGNLPPDITEEEMR	4F	sp|Q15233|NONO_HUMAN.F77	16.4584	0.600403	0	7.58968e+06
index=56001	16440	2390	sp|Q13242|SRSF9_HUMAN	EAGDVCYADVQK	EAGDVC.YADVQK	6C	sp|Q13242|SRSF9_HUMAN.C138	16.451	1	0	13591156
index=161928	69586	6886	sp|Q15717|ELAV1_HUMAN	NVALLSQLYHSPAR	NVALLSQLY.HSPAR	9Y	sp|Q15717|ELAV1_HUMAN.Y200	16.4498	1	0	6.19205e+06
index=104052	35846	22459	sp|Q07955|SRSF1_HUMAN	EAGDVCYADVYR	EAGDVC.YADVYR	6C	sp|Q07955|SRSF1_HUMAN.C148	16.4486	1	0	2.16342e+06
index=133326	52868	28497	sp|P31943|HNRH1_HUMAN	GAYGGGYGGYDDYNGYNDGYGFGSDR	GAYG.GGYGGYDDYNGYNDGYGFGSDR	4G	sp|P31943|HNRH1_HUMAN.G237	16.4473	0.376067	0	1.84642e+06
index=132104	52099	37	sp|Q15717|ELAV1_HUMAN	VAGHSLGYGFVNYVTAK	VAGHSLGYGF.VNYVTAK	10F	sp|Q15717|ELAV1_HUMAN.F65	16.4401	1	0	1.24418e+08
index=114602	41268	194	sp|O43390|HNRPR_HUMAN	LKDYAFVHFEDR	L.KDYAFVHFEDR	1L	sp|O43390|HNRPR_HUMAN.L373	16.4401	0.87466	0	162701832
index=106002	36857	16985	sp|O14979|HNRDL_HUMAN	RGFCFITYTDEEPVKK	RGFCF.ITYTDEEPVKK	5F	sp|O14979|HNRDL_HUMAN.F278	16.4365	0.791032	0	3.0468e+06
index=203755	100533	83289	sp|Q8IYB8|SUV3_HUMAN	QPFVCSSLLQFAR	QPFVC.SSLLQFAR	5C	sp|Q8IYB8|SUV3_HUMAN.C587	16.4306	1	0	593210
index=103920	35777	10574	sp|Q32P51|RA1L2_HUMAN;sp|P09651|ROA1_HUMAN	KRGFAFVTFDDHDSVDK	KRGFAF.VTFDDHDSVDK	6F	sp|Q32P51|RA1L2_HUMAN.F150;sp|P09651|ROA1_HUMAN.F150	16.4248	0.727369	0	3.88971e+06
index=135868	54777	9450	sp|O14979|HNRDL_HUMAN	GFCFITYTDEEPVK	GFCF.ITYTDEEPVK	4F	sp|O14979|HNRDL_HUMAN.F278	16.4237	1	0	4.92094e+06
index=78354	24600	36	sp|Q5JNZ5|RS26L_HUMAN;sp|P62854|RS26_HUMAN	LHYCVSCAIHSK	LHYCVSCAIH.SK	10H	sp|Q5JNZ5|RS26L_HUMAN.H80;sp|P62854|RS26_HUMAN.H80	16.4225	0.520574	0	246238884
index=181364	81523	7097	sp|Q15717|ELAV1_HUMAN	VSYARPSSEVIKDANLYISGLPR	VSYARPSSEVIKDANLY.ISGLPR	17Y	sp|Q15717|ELAV1_HUMAN.Y109	16.4202	1	0	6.43317e+06
index=108797	38245	20461	sp|O43390|HNRPR_HUMAN	LKDYAFVHFEDR	L.KDYAFVHFEDR	1L	sp|O43390|HNRPR_HUMAN.L373	16.4145	0.534979	0	2.33381e+06
index=161743	69489	222	sp|B7ZW38|HNRC3_HUMAN;sp|P0DMR1|HNRC4_HUMAN;sp|P07910|HNRPC_HUMAN;sp|B2RXH8|HNRC2_HUMAN;sp|O60812|HNRC1_HUMAN	VFIGNLNTLVVKK	V.FIGNLNTLVVKK	1V	sp|B7ZW38|HNRC3_HUMAN.V18;sp|P0DMR1|HNRC4_HUMAN.V18;sp|P07910|HNRPC_HUMAN.V18;sp|B2RXH8|HNRC2_HUMAN.V18;sp|O60812|HNRC1_HUMAN.V18	16.4145	1	0	8.01437e+07
index=68595	20966	6808	sp|P62633|CNBP_HUMAN	CYSCGEFGHIQK	CY.SCGEFGHIQK	2Y	sp|P62633|CNBP_HUMAN.Y120	16.4134	1	0	6.31829e+06
index=59785	17818	4168	sp|P62633|CNBP_HUMAN	CYSCGEFGHIQK	CY.SCGEFGHIQK	2Y	sp|P62633|CNBP_HUMAN.Y120	16.4134	1	0	7.43256e+06
index=73069	22587	12104	sp|P67809|YBOX1_HUMAN	RPQYSNPPVQGEVMEGADNQGAGEQGRPVR	RPQYSNPPVQGEVM.EGADNQGAGEQGRPVR	14M	sp|P67809|YBOX1_HUMAN.M218	16.4089	1	0	3.76732e+06
index=33608	9323	17727	sp|Q13242|SRSF9_HUMAN	EAGDVCYADVQK	EAGDVCY.ADVQK	7Y	sp|Q13242|SRSF9_HUMAN.Y139	16.4067	1	0	2.81528e+06
index=207907	103967	21209	sp|Q32P51|RA1L2_HUMAN;sp|P09651|ROA1_HUMAN	LFIGGLSFETTDESLR	LFIGG.LSFETTDESLR	5G	sp|Q32P51|RA1L2_HUMAN.G20;sp|P09651|ROA1_HUMAN.G20	16.4023	0.552967	0	2.28305e+06
index=228730	120954	51784	sp|Q13148|TADBP_HUMAN	EFFSQYGDVMDVFIPKPFR	EFFSQYGDVM.DVFIPKPFR	10M	sp|Q13148|TADBP_HUMAN.M218	16.3969	1	0	1.05896e+06
index=152322	64365	13555	sp|P57723|PCBP4_HUMAN	LVIPASQCGSLIGK	LVIPASQC.GSLIGK	8C	sp|P57723|PCBP4_HUMAN.C113	16.3947	1	0	3.26113e+06
index=121456	44859	20085	sp|Q15434|RBMS2_HUMAN	GYGFVDFDSPSAAQK	GYGF.VDFDSPSAAQK	4F	sp|Q15434|RBMS2_HUMAN.F101	16.3925	1	0	2.35019e+06
index=107366	37489	70092	sp|Q32P51|RA1L2_HUMAN;sp|P09651|ROA1_HUMAN	KRGFAFVTFDDHDSVDK	KRGFAFV.TFDDHDSVDK	7V	sp|Q32P51|RA1L2_HUMAN.V151;sp|P09651|ROA1_HUMAN.V151	16.3862	1	0	761394
index=122026	45159	3075	sp|P61247|RS3A_HUMAN	KWQTMIEAHVDVK	KW.QTMIEAHVDVK	2W	sp|P61247|RS3A_HUMAN.W117	16.3737	1	0	9843238
index=220826	114369	6358	sp|P35637|FUS_HUMAN	HDSEQDNSDNNTIFVQGLGENVTIESVADYFK	HDSEQDNSDNNTIFVQGL.GENVTIESVADYFK	18L	sp|P35637|FUS_HUMAN.L292	16.3716	0.715554	0	6.49659e+06
index=134080	53330	14627	sp|Q1KMD3|HNRL2_HUMAN	NFILDQCNVYNSGQR	NFILDQCNVY.NSGQR	10Y	sp|Q1KMD3|HNRL2_HUMAN.Y541	16.3565	1	0	3.06616e+06
index=122886	45639	33274	sp|Q7KZF4|SND1_HUMAN	HFVDSHHQKPVNAIIEHVRDGSVVR	HFVDSHHQKPVNAIIEHV.RDGSVVR	18V	sp|Q7KZF4|SND1_HUMAN.V202	16.3556	1	0	1.65554e+06
index=121260	44749	11546	sp|P52272|HNRPM_HUMAN	FNECGHVLYADIK	FNECGHVLY.ADIK	9Y	sp|P52272|HNRPM_HUMAN.Y681	16.3429	1	0	4.2608e+06
index=204117	100818	2238	sp|P05455|LA_HUMAN	ICHQIEYYFGDFNLPR	ICHQIEY.YFGDFNLPR	7Y	sp|P05455|LA_HUMAN.Y23	16.3391	1	0	1.17073e+07
index=68540	20947	1232	sp|P84103|SRSF3_HUMAN	VYVGNLGNNGNK	VY.VGNLGNNGNK	2Y	sp|P84103|SRSF3_HUMAN.Y13	16.3325	0.697642	0	2.25074e+07
index=198015	96092	20115	sp|P11940|PABP1_HUMAN	ITRYQGVNLYVKNLDDGIDDERLRKEFSPFGTITSAK	ITRYQGVNLY.VKNLDDGIDDERLRKEFSPFGTITSAK	10Y	sp|P11940|PABP1_HUMAN.Y297	16.317	0.931536	0	2.36824e+06
index=151503	63935	4939	sp|O75534|CSDE1_HUMAN	LLTSYGFIQCSER	LLTSY.GFIQCSER	5Y	sp|O75534|CSDE1_HUMAN.Y37	16.3019	0.864259	0	7.45586e+06
index=187508	87461	45759	sp|P62854|RS26_HUMAN	DISEASVFDAYVLPK	DISEASVFDAY.VLPK	11Y	sp|P62854|RS26_HUMAN.Y62	16.301	0.678367	0	1.12307e+06
index=127479	48199	553	sp|O75534|CSDE1_HUMAN	LLTSYGFIQCSER	L.LTSYGFIQCSER	1L	sp|O75534|CSDE1_HUMAN.L33	16.2993	0.526383	0	46320347
index=135650	54544	26365	sp|Q14498|RBM39_HUMAN	GYGFITFSDSECAK	GYGF.ITFSDSECAK	4F	sp|Q14498|RBM39_HUMAN.F295	16.2916	1	0	1.99749e+06
index=121548	44906	7471	sp|Q96EP5|DAZP1_HUMAN	IFVGGIPHNCGETELR	I.FVGGIPHNCGETELR	1I	sp|Q96EP5|DAZP1_HUMAN.I115	16.289	1	0	5776846
index=138951	57067	5228	sp|Q13595|TRA2A_HUMAN	YGPLSGVNVVYDQR	YGPLSGVNVVY.DQR	11Y	sp|Q13595|TRA2A_HUMAN.Y152	16.2815	1	0	6766637
index=158964	67942	1500	sp|Q08170|SRSF4_HUMAN	NGYGFVEFDDLR	N.GYGFVEFDDLR	1N	sp|Q08170|SRSF4_HUMAN.N35	16.2807	0.748086	0	1.7026e+07
index=107226	37438	20299	sp|Q96EP5|DAZP1_HUMAN	SNKIFVGGIPHNCGETELR	SNK.IFVGGIPHNCGETELR	3K	sp|Q96EP5|DAZP1_HUMAN.K114	16.2733	0.623633	0	2.67934e+06
index=241945	134732	17832	sp|O43390|HNRPR_HUMAN	LKDYAFVHFEDR	L.KDYAFVHFEDR	1L	sp|O43390|HNRPR_HUMAN.L373	16.2652	0.829148	0	2.58592e+06
index=141671	58631	12973	sp|Q13310|PABP4_HUMAN	IVGSKPLYVALAQR	IVGSKPLY.VALAQR	8Y	sp|Q13310|PABP4_HUMAN.Y364	16.2612	0.911408	0	3.66142e+06
index=167722	72832	66361	sp|O60506|HNRPQ_HUMAN	LFVGSIPKSKTKEQILEEFSK	LFVG.SIPKSKTKEQILEEFSK	4G	sp|O60506|HNRPQ_HUMAN.G248	16.2503	0.594782	0	764285
index=89051	29046	4706	sp|P67809|YBOX1_HUMAN;sp|Q9Y2T7|YBOX2_HUMAN;sp|P16989|YBOX3_HUMAN	NDTKEDVFVHQTAIK	NDTKEDVFV.HQTAIK	9V	sp|P67809|YBOX1_HUMAN.V86;sp|Q9Y2T7|YBOX2_HUMAN.V121;sp|P16989|YBOX3_HUMAN.V118	16.2358	0.508948	0	7.51166e+06
index=201979	99111	2480	sp|Q15717|ELAV1_HUMAN	SLFSSIGEVESAKLIRDKVAGHSLGYGFVNYVTAKDAER	SLFSS.IGEVESAKLIRDKVAGHSLGYGFVNYVTAKDAER	5S	sp|Q15717|ELAV1_HUMAN.S42	16.2343	0.319235	0	14186916
index=213536	108793	25515	sp|P61978|HNRPK_HUMAN	GSYGDLGGPIITTQVTIPKDLAGSIIGKGGQRIKQIR	GSYGDLGGPIITTQVTIPKDLAG.SIIGKGGQRIKQIR	23G	sp|P61978|HNRPK_HUMAN.G400	16.2306	1	0	2.03023e+06
index=175340	77301	61297	sp|O75534|CSDE1_HUMAN	RATVECVKDQFGFINYEVGDSK	RATVEC.VKDQFGFINYEVGDSK	6C	sp|O75534|CSDE1_HUMAN.C680	16.2197	1	0	882950
index=200368	97926	27607	sp|Q7L2E3|DHX30_HUMAN	ENYLEENLLYAPSLR	ENYLEENLLY.APSLR	10Y	sp|Q7L2E3|DHX30_HUMAN.Y968	16.2069	1	0	1.74049e+06
index=114981	41449	3781	sp|Q9H6T0|ESRP2_HUMAN	ARGLPWQSSDQDVAR	ARG.LPWQSSDQDVAR	3G	sp|Q9H6T0|ESRP2_HUMAN.G263	16.2055	0.361099	0	9.01383e+06
index=171893	75251	3551	sp|Q15717|ELAV1_HUMAN	VSYARPSSEVIKDANLYISGLPR	VSYARPSSEVIKDANLY.ISGLPR	17Y	sp|Q15717|ELAV1_HUMAN.Y109	16.2055	1	0	8.45456e+06
index=139136	57177	20860	sp|Q14103|HNRPD_HUMAN	IFVGGLSPDTPEEK	IFVG.GLSPDTPEEK	4G	sp|Q14103|HNRPD_HUMAN.G187	16.2027	0.698379	0	2.36393e+06
index=152505	64451	10699	sp|Q7KZF4|SND1_HUMAN	SEAVVEYVFSGSR	SEAVVEY.VFSGSR	7Y	sp|Q7KZF4|SND1_HUMAN.Y533	16.2027	1	0	4.44459e+06
index=53064	15429	1986	sp|Q13242|SRSF9_HUMAN	EAGDVCYADVQK	EAGDVC.YADVQK	6C	sp|Q13242|SRSF9_HUMAN.C138	16.202	1	0	16291991
index=210985	106627	9887	sp|Q00577|PURA_HUMAN	QTVNRGPGLGSTQGQTIALPAQGLIEFR	QTVNRG.PGLGSTQGQTIALPAQGLIEFR	6G	sp|Q00577|PURA_HUMAN.G177	16.1925	0.213285	0	4.39753e+06
index=140449	57940	7811	sp|O75534|CSDE1_HUMAN	LLTSYGFIQCSER	LLTSY.GFIQCSER	5Y	sp|O75534|CSDE1_HUMAN.Y37	16.1904	1	0	6.07683e+06
index=130445	50133	335	sp|P31943|HNRH1_HUMAN	VRGLPWSCSADEVQR	VRG.LPWSCSADEVQR	3G	sp|P31943|HNRH1_HUMAN.G17	16.1838	1	0	98688926
index=151917	64147	12345	sp|P52272|HNRPM_HUMAN	LGSTVFVANLDYK	L.GSTVFVANLDYK	1L	sp|P52272|HNRPM_HUMAN.L202	16.1838	1	0	3260489
index=58704	17434	836	sp|P84103|SRSF3_HUMAN	VYVGNLGNNGNK	V.YVGNLGNNGNK	1V	sp|P84103|SRSF3_HUMAN.V12	16.1811	0.812379	0	3.13115e+07
index=201035	98449	41044	sp|Q9NZI8|IF2B1_HUMAN	ITISSLQDLTLYNPER	ITISSLQDLTLY.NPER	12Y	sp|Q9NZI8|IF2B1_HUMAN.Y321	16.1772	1	0	1.3018e+06
index=145523	60695	46507	sp|Q13247|SRSF6_HUMAN	NGYGFVEFEDSR	NGY.GFVEFEDSR	3Y	sp|Q13247|SRSF6_HUMAN.Y37	16.1765	1	0	1.11996e+06
index=141920	58772	20855	sp|O75534|CSDE1_HUMAN	LLTSYGFIQCSER	LLTSY.GFIQCSER	5Y	sp|O75534|CSDE1_HUMAN.Y37	16.1612	1	0	2.42657e+06
index=127327	48124	20743	sp|Q13310|PABP4_HUMAN	IVGSKPLYVALAQR	IVGSKPLY.VALAQR	8Y	sp|Q13310|PABP4_HUMAN.Y364	16.1599	1	0	2.34206e+06
index=183449	84183	23655	sp|Q6ZRY4|RBPS2_HUMAN	TLFVSGLPVDIKPR	TLF.VSGLPVDIKPR	3F	sp|Q6ZRY4|RBPS2_HUMAN.F34	16.153	1	0	2.06872e+06
index=151866	64126	42693	sp|Q96E39|RMXL1_HUMAN;sp|O75526|RMXL2_HUMAN;sp|Q8N7X1|RMXL3_HUMAN;sp|P38159|RBMX_HUMAN	GFAFVTFESPADAK	GFAF.VTFESPADAK	4F	sp|Q96E39|RMXL1_HUMAN.F53;sp|O75526|RMXL2_HUMAN.F53;sp|Q8N7X1|RMXL3_HUMAN.F53;sp|P38159|RBMX_HUMAN.F53	16.1475	0.6755	0	1.23159e+06
index=129603	49528	2795	sp|P51991|ROA3_HUMAN	RGFAFVTFDDHDTVDK	RGFAF.VTFDDHDTVDK	5F	sp|P51991|ROA3_HUMAN.F171	16.1296	0.867282	0	1.32625e+07
index=112012	39950	29395	sp|A0AV96|RBM47_HUMAN	LLGVCCSVDNCR	LLGVC.CSVDNCR	5C	sp|A0AV96|RBM47_HUMAN.C145	16.1186	1	0	1.84005e+06
index=219194	113202	81161	sp|P22626|ROA2_HUMAN	GFGFVTFSSMAEVDAAMAAR	GFGF.VTFSSMAEVDAAMAAR	4F	sp|P22626|ROA2_HUMAN.F66	16.1118	0.859954	0	612769
index=42379	12042	1278	sp|P50914|RL14_HUMAN	VAYVSFGPHAGK	VAYVSF.GPHAGK	6F	sp|P50914|RL14_HUMAN.F17	16.1096	0.691833	0	2.2412e+07
index=239520	131495	67897	sp|Q7KZF4|SND1_HUMAN	ETCLITFLLAGIECPR	ETCLITFLLAGIEC.PR	14C	sp|Q7KZF4|SND1_HUMAN.C560	16.1057	1	0	728410
index=191851	90930	28554	sp|Q16629|SRSF7_HUMAN	YGGETKVYVGNLGTGAGKGELERAFSYYGPLR	YGGETKVY.VGNLGTGAGKGELERAFSYYGPLR	8Y	sp|Q16629|SRSF7_HUMAN.Y14	16.1035	0.537263	0	1810415
index=118690	43392	71346	sp|O60506|HNRPQ_HUMAN	LKDYAFIHFDER	LKDYAF.IHFDER	6F	sp|O60506|HNRPQ_HUMAN.F375	16.1018	0.644107	0	737264
index=173112	76006	2164	sp|Q9GZT3|SLIRP_HUMAN	GLGWVQFSSEEGLR	GLGW.VQFSSEEGLR	4W	sp|Q9GZT3|SLIRP_HUMAN.W64	16.0975	1	0	1.3283e+07
index=138030	56445	54913	sp|Q86V81|THOC4_HUMAN	WQHDLFDSGFGGGAGVETGGK	WQHDLFDSGF.GGGAGVETGGK	10F	sp|Q86V81|THOC4_HUMAN.F96	16.0969	1	0	984979
index=158122	67465	40797	sp|Q7KZF4|SND1_HUMAN	SEAVVEYVFSGSR	SEAVVEY.VFSGSR	7Y	sp|Q7KZF4|SND1_HUMAN.Y533	16.0947	1	0	1.2873e+06
index=151023	63677	15026	sp|Q7KZF4|SND1_HUMAN	SEAVVEYVFSGSR	SEAVVEY.VFSGSR	7Y	sp|Q7KZF4|SND1_HUMAN.Y533	16.0888	1	0	3.02463e+06
index=169431	73798	10379	sp|P23246|SFPQ_HUMAN	CRLFVGNLPADITEDEFKR	CRLF.VGNLPADITEDEFKR	4F	sp|P23246|SFPQ_HUMAN.F300	16.0862	0.860287	0	4.06058e+06
index=128468	48768	118	sp|O60506|HNRPQ_HUMAN	LKDYAFIHFDER	L.KDYAFIHFDER	1L	sp|O60506|HNRPQ_HUMAN.L370	16.0851	0.606813	0	159185436
index=98437	33260	30375	sp|O43390|HNRPR_HUMAN	STAYEDYYYHPPPR	STAYEDYYYH.PPPR	10H	sp|O43390|HNRPR_HUMAN.H437	16.0762	0.92023	0	1.7624e+06
index=132293	52215	21769	sp|O60506|HNRPQ_HUMAN	LKDYAFIHFDER	L.KDYAFIHFDER	1L	sp|O60506|HNRPQ_HUMAN.L370	16.0675	0.764193	0	2.33886e+06
index=192866	91764	63264	sp|Q15717|ELAV1_HUMAN	TNLIVNYLPQNMTQDELR	TNLIVNY.LPQNMTQDELR	7Y	sp|Q15717|ELAV1_HUMAN.Y26	16.0585	1	0	802077
index=202542	99570	12985	sp|Q92804|RBP56_HUMAN	TDADSESDNSDNNTIFVQGLGEGVSTDQVGEFFK	TDADSESDNSDNNTIFVQ.GLGEGVSTDQVGEFFK	18Q	sp|Q92804|RBP56_HUMAN.Q239	16.058	1	0	3.62324e+06
index=103608	35616	633	sp|O43390|HNRPR_HUMAN	LKDYAFVHFEDR	L.KDYAFVHFEDR	1L	sp|O43390|HNRPR_HUMAN.L373	16.0521	0.392844	0	48125944
index=92109	30354	227	sp|P26599|PTBP1_HUMAN	ITLSKHQNVQLPR	ITL.SKHQNVQLPR	3L	sp|P26599|PTBP1_HUMAN.L408	16.0424	0.391265	0	8.20563e+07
index=128532	48822	22730	sp|Q9H361|PABP3_HUMAN;sp|P11940|PABP1_HUMAN	IVATKPLYVALAQRKEER	IVATKPLYVALAQR.KEER	14R	sp|Q9H361|PABP3_HUMAN.R370;sp|P11940|PABP1_HUMAN.R370	16.0353	0.743969	0	2.18232e+06
index=159944	68493	51354	sp|P11940|PABP1_HUMAN	ITRYQGVNLYVKNLDDGIDDERLR	ITRYQGVNLY.VKNLDDGIDDERLR	10Y	sp|P11940|PABP1_HUMAN.Y297	16.0283	1	0	1.06611e+06
index=188989	88517	29720	sp|P62854|RS26_HUMAN	DISEASVFDAYVLPK	DISEASVFDAY.VLPK	11Y	sp|P62854|RS26_HUMAN.Y62	16.0241	0.856794	0	1.88411e+06
index=232179	123895	2066	sp|P62263|RS14_HUMAN	EEQVISLGPQVAEGENVFGVCHIFASFNDTFVHVTDLSGK	EEQVISLGPQ.VAEGENVFGVCHIFASFNDTFVHVTDLSGK	10Q	sp|P62263|RS14_HUMAN.Q20	16.0159	1	0	1.38094e+07
index=157332	66992	42431	sp|Q9H361|PABP3_HUMAN;sp|Q4VXU2|PAP1L_HUMAN;sp|P11940|PABP1_HUMAN;sp|Q13310|PABP4_HUMAN	GFGFVCFSSPEEATK	GFGF.VCFSSPEEATK	4F	sp|Q9H361|PABP3_HUMAN.F337;sp|Q4VXU2|PAP1L_HUMAN.F337;sp|P11940|PABP1_HUMAN.F337;sp|Q13310|PABP4_HUMAN.F337	16.0083	1	0	1.24716e+06
index=135478	54347	6188	sp|O60506|HNRPQ_HUMAN	LKDYAFIHFDER	L.KDYAFIHFDER	1L	sp|O60506|HNRPQ_HUMAN.L370	16.0031	0.680198	0	6.26841e+06
index=234934	126506	54545	sp|Q8WXA9|SREK1_HUMAN	TVYVGNLNSQTTTADQLLEFFK	TVY.VGNLNSQTTTADQLLEFFK	3Y	sp|Q8WXA9|SREK1_HUMAN.Y69	16	1	0	976527
index=179700	80312	49555	sp|Q7KZF4|SND1_HUMAN	SEAVVEYVFSGSRLK	SEAVVEYVFSGSR.LK	13R	sp|Q7KZF4|SND1_HUMAN.R539	15.9957	1	0	1076282
index=149602	62940	1507	sp|P22626|ROA2_HUMAN	GGNFGFGDSRGGGGNFGPGPGSNFR	GGNFGFGDSRGGGGN.FGPGPGSNFR	15N	sp|P22626|ROA2_HUMAN.N218	15.9914	0.449325	0	1.72354e+07
index=198399	96408	11671	sp|Q9NRW3|ABC3C_HUMAN	AMYPGTFYFQFK	AMY.PGTFYFQFK	3Y	sp|Q9NRW3|ABC3C_HUMAN.Y13	15.9872	1	0	3.7492e+06
index=160241	68668	43190	sp|Q96DH6|MSI2H_HUMAN	KIFVGGLSANTVVEDVK	KIF.VGGLSANTVVEDVK	3F	sp|Q96DH6|MSI2H_HUMAN.F113	15.9872	1	0	1.15767e+06
index=214319	109440	61366	sp|P13010|XRCC5_HUMAN	ETVYCLNDDDETEVLKEDIIQGFR	ETVYC.LNDDDETEVLKEDIIQGFR	5C	sp|P13010|XRCC5_HUMAN.C296	15.9788	1	0	847957
index=70588	21656	7522	sp|P38159|RBMX_HUMAN	SLDGKAIKVEQATKPSFESGR	SLDGKAIKVEQ.ATKPSFESGR	11Q	sp|P38159|RBMX_HUMAN.Q83	15.9747	0.410113	0	5.80695e+06
index=242174	134897	6564	sp|O60506|HNRPQ_HUMAN	LKDYAFIHFDER	L.KDYAFIHFDER	1L	sp|O60506|HNRPQ_HUMAN.L370	15.9706	1	0	6.08532e+06
index=85377	27458	5216	sp|P22626|ROA2_HUMAN	GGGGNFGPGPGSNFRGGSDGYGSGR	GGGGNFGPGPGSNFR.GGSDGYGSGR	15R	sp|P22626|ROA2_HUMAN.R228	15.9626	0.647729	0	7.12289e+06
index=188041	87849	1297	sp|Q32P51|RA1L2_HUMAN;sp|P09651|ROA1_HUMAN	KLFIGGLSFETTDESLR	KL.FIGGLSFETTDESLR	2L	sp|Q32P51|RA1L2_HUMAN.L16;sp|P09651|ROA1_HUMAN.L16	15.9626	0.367923	0	2.00994e+07
index=60965	18261	493	sp|P67809|YBOX1_HUMAN;sp|P16989|YBOX3_HUMAN	EDVFVHQTAIKK	EDVFVHQ.TAIKK	7Q	sp|P67809|YBOX1_HUMAN.Q88;sp|P16989|YBOX3_HUMAN.Q120	15.9586	1	0	43913040
index=185544	85977	55200	sp|Q8IYB8|SUV3_HUMAN	IIFYSLIKPSINEK	IIFYSLIKP.SINEK	9P	sp|Q8IYB8|SUV3_HUMAN.P446	15.9586	1	0	970818
index=221328	114736	66104	sp|O00422|SAP18_HUMAN	FQIGDYLDIAITPPNRAPPPSGR	FQIGDYLDIAITPPNRAPPPS.GR	21S	sp|O00422|SAP18_HUMAN.S147	15.9547	1	0	774602
index=76638	23973	502	sp|P67809|YBOX1_HUMAN;sp|P16989|YBOX3_HUMAN	EDVFVHQTAIKK	EDVFVH.QTAIKK	6H	sp|P67809|YBOX1_HUMAN.H87;sp|P16989|YBOX3_HUMAN.H119	15.9547	0.971032	0	45038869
index=167357	72620	48357	sp|Q13151|ROA0_HUMAN	LFIGGLNVQTSESGLR	L.FIGGLNVQTSESGLR	1L	sp|Q13151|ROA0_HUMAN.L9	15.9508	1	0	1.12707e+06
index=191237	90461	45356	sp|Q32P51|RA1L2_HUMAN;sp|P09651|ROA1_HUMAN	LFIGGLSFETTDESLR	L.FIGGLSFETTDESLR	1L	sp|Q32P51|RA1L2_HUMAN.L16;sp|P09651|ROA1_HUMAN.L16	15.9508	1	0	1.16494e+06
index=25046	6526	919	sp|P15880|RS2_HUMAN	IGKPHTVPCKVTGR	IGKPHTVPC.KVTGR	9C	sp|P15880|RS2_HUMAN.C182	15.9508	1	0	2.98201e+07
index=130850	50715	772	sp|Q96E39|RMXL1_HUMAN;sp|P38159|RBMX_HUMAN	LFIGGLNTETNEK	L.FIGGLNTETNEK	1L	sp|Q96E39|RMXL1_HUMAN.L10;sp|P38159|RBMX_HUMAN.L10	15.9469	1	0	3.40189e+07
index=238946	130802	16265	sp|Q15637|SF01_HUMAN	VMIPQDEYPEINFVGLLIGPR	VMIPQDEYPEINFVG.LLIGPR	15G	sp|Q15637|SF01_HUMAN.G154	15.9431	0.812034	0	2.74984e+06
index=96726	32471	5173	sp|P67809|YBOX1_HUMAN;sp|P16989|YBOX3_HUMAN	NGYGFINRNDTKEDVFVHQTAIKKNNPRKYLR	NGYGFINRNDTKEDV.FVHQTAIKKNNPRKYLR	15V	sp|P67809|YBOX1_HUMAN.V84;sp|P16989|YBOX3_HUMAN.V116	15.9318	1	0	6.67657e+06
index=53722	15652	2591	sp|P26599|PTBP1_HUMAN;sp|O95758|PTBP3_HUMAN	LTSLNVKYNNDK	LTSLNVKY.NNDK	8Y	sp|P26599|PTBP1_HUMAN.Y267;sp|O95758|PTBP3_HUMAN.Y265	15.9281	0.882905	0	9.98692e+06
index=154124	65313	4628	sp|Q9UKM9|RALY_HUMAN	LQASNVTNKNDPKSINSRVFIGNLNTALVK	LQAS.NVTNKNDPKSINSRVFIGNLNTALVK	4S	sp|Q9UKM9|RALY_HUMAN.S8	15.9208	0.787486	0	7796103
index=82038	26100	38907	sp|Q9NUD5|ZCHC3_HUMAN	ICFQGDEGACPTR	ICFQGDEGAC.PTR	10C	sp|Q9NUD5|ZCHC3_HUMAN.C178	15.9208	1	0	1.52572e+06
index=241619	134555	16299	sp|B7ZW38|HNRC3_HUMAN;sp|P0DMR1|HNRC4_HUMAN;sp|P07910|HNRPC_HUMAN;sp|B2RXH8|HNRC2_HUMAN;sp|O60812|HNRC1_HUMAN	VFIGNLNTLVVKK	V.FIGNLNTLVVKK	1V	sp|B7ZW38|HNRC3_HUMAN.V18;sp|P0DMR1|HNRC4_HUMAN.V18;sp|P07910|HNRPC_HUMAN.V18;sp|B2RXH8|HNRC2_HUMAN.V18;sp|O60812|HNRC1_HUMAN.V18	15.9208	1	0	3.0435e+06
index=150869	63584	62557	sp|Q9NZI8|IF2B1_HUMAN;sp|O00425|IF2B3_HUMAN	ILAHNNFVGRLIGK	ILAHNNFVGRLI.GK	12I	sp|Q9NZI8|IF2B1_HUMAN.I292;sp|O00425|IF2B3_HUMAN.I292	15.9172	1	0	854795
index=184166	84996	13632	sp|Q01085|TIAR_HUMAN	DTSNHFHVFVGDLSPEITTEDIK	DTSNHFHVF.VGDLSPEITTEDIK	9F	sp|Q01085|TIAR_HUMAN.F100	15.9136	0.648197	0	3.7513e+06
index=147238	61623	29161	sp|O60506|HNRPQ_HUMAN	YGGPPPDSVYSGQQPSVGTEIFVGK	YGGPPPDSVYSGQQPSVGTEIF.VGK	22F	sp|O60506|HNRPQ_HUMAN.F165	15.9136	1	0	1.72958e+06
index=174188	76640	33031	sp|P51991|ROA3_HUMAN	KLFIGGLSFETTDDSLREHFEK	KLFIGGLSF.ETTDDSLREHFEK	9F	sp|P51991|ROA3_HUMAN.F44	15.9066	1	0	1.58399e+06
index=78860	24786	2470	sp|P67809|YBOX1_HUMAN;sp|P16989|YBOX3_HUMAN	EDVFVHQTAIKK	E.DVFVHQTAIKK	1E	sp|P67809|YBOX1_HUMAN.E82;sp|P16989|YBOX3_HUMAN.E114	15.9031	0.578039	0	1.42279e+07
index=164494	71013	27778	sp|Q7KZF4|SND1_HUMAN	SEAVVEYVFSGSR	SEAVVEY.VFSGSR	7Y	sp|Q7KZF4|SND1_HUMAN.Y533	15.8996	1	0	1.81074e+06
index=92969	30675	22785	sp|Q7Z2W4|ZCCHV_HUMAN	YSHEVLSEENFK	Y.SHEVLSEENFK	1Y	sp|Q7Z2W4|ZCCHV_HUMAN.Y108	15.8996	1	0	2.13655e+06
index=114364	41152	7392	sp|O14979|HNRDL_HUMAN	EPPKKVFVGGLSPDTSEEQIK	EPPKKVFV.GGLSPDTSEEQIK	8V	sp|O14979|HNRDL_HUMAN.V237	15.8928	0.541169	0	5.27302e+06
index=118539	43306	7928	sp|O75526|RMXL2_HUMAN;sp|P38159|RBMX_HUMAN	IVEVLLMKDRETNK	IVEVLLM.KDRETNK	7M	sp|O75526|RMXL2_HUMAN.M40;sp|P38159|RBMX_HUMAN.M40	15.8827	1	0	4.65554e+06
index=57814	17097	5357	sp|P26599|PTBP1_HUMAN;sp|O95758|PTBP3_HUMAN	LTSLNVKYNNDK	LTSLNVKY.NNDK	8Y	sp|P26599|PTBP1_HUMAN.Y267;sp|O95758|PTBP3_HUMAN.Y265	15.8794	1	0	6.93452e+06
index=161707	69470	1461	sp|Q5JNZ5|RS26L_HUMAN;sp|P62854|RS26_HUMAN	KFVIRNIVEAAAVR	KFVIR.NIVEAAAVR	5R	sp|Q5JNZ5|RS26L_HUMAN.R42;sp|P62854|RS26_HUMAN.R42	15.8761	0.615118	0	1.9738e+07
index=78712	24733	37825	sp|O95758|PTBP3_HUMAN	ATLSKHQAVQLPR	ATLSKH.QAVQLPR	6H	sp|O95758|PTBP3_HUMAN.H432	15.8477	1	0	1.50387e+06
index=237878	129571	49600	sp|Q15717|ELAV1_HUMAN	GDIGRTNLIVNYLPQNMTQDELRSLFSSIGEVESAKLIR	GDIGRTNLIVNY.LPQNMTQDELRSLFSSIGEVESAKLIR	12Y	sp|Q15717|ELAV1_HUMAN.Y26	15.8447	1	0	1.1388e+06
index=173474	76226	2675	sp|P31483|TIA1_HUMAN	SQDHFHVFVGDLSPEITTEDIK	SQDHFHVF.VGDLSPEITTEDIK	8F	sp|P31483|TIA1_HUMAN.F109	15.8416	0.491646	0	10623951
index=130936	50857	7264	sp|Q00839|HNRPU_HUMAN	GYFEYIEENKYSR	G.YFEYIEENKYSR	1G	sp|Q00839|HNRPU_HUMAN.G256	15.8386	0.370169	0	5.3939e+06
index=149089	62644	37298	sp|P51991|ROA3_HUMAN	IFVGGIKEDTEEYNLR	IFVG.GIKEDTEEYNLR	4G	sp|P51991|ROA3_HUMAN.G131	15.8386	1	0	1.52142e+06
index=142167	58900	3490	sp|Q14258|TRI25_HUMAN	GISTKPVYIPEVELNHK	GISTKPVY.IPEVELNHK	8Y	sp|Q14258|TRI25_HUMAN.Y323	15.8356	0.759139	0	1.15518e+07
index=134046	53310	38246	sp|Q13283|G3BP1_HUMAN	HPDSHQLFIGNLPHEVDKSELK	HPDSHQLF.IGNLPHEVDKSELK	8F	sp|Q13283|G3BP1_HUMAN.F343	15.8239	0.399943	0	1.35121e+06
index=139960	57677	58985	sp|P31483|TIA1_HUMAN	MIMDTAGNDPYCFVEFHEHR	MIMDT.AGNDPYCFVEFHEHR	5T	sp|P31483|TIA1_HUMAN.T42	15.8153	1	0	891154
index=171750	75179	481	sp|B7ZW38|HNRC3_HUMAN;sp|P0DMR1|HNRC4_HUMAN;sp|P07910|HNRPC_HUMAN;sp|B2RXH8|HNRC2_HUMAN;sp|O60812|HNRC1_HUMAN	VFIGNLNTLVVKK	VFIGN.LNTLVVKK	5N	sp|B7ZW38|HNRC3_HUMAN.N22;sp|P0DMR1|HNRC4_HUMAN.N22;sp|P07910|HNRPC_HUMAN.N22;sp|B2RXH8|HNRC2_HUMAN.N22;sp|O60812|HNRC1_HUMAN.N22	15.8153	0.757927	0	38765747
index=163374	70385	24924	sp|Q7KZF4|SND1_HUMAN	SEAVVEYVFSGSR	SEAVVEYV.FSGSR	8V	sp|Q7KZF4|SND1_HUMAN.V534	15.8125	1	0	1.96473e+06
index=138596	56838	22582	sp|O75534|CSDE1_HUMAN	ATVECVKDQFGFINYEVGDSK	ATVE.CVKDQFGFINYEVGDSK	4E	sp|O75534|CSDE1_HUMAN.E679	15.8097	1	0	2.19526e+06
index=177364	78670	1940	sp|P67809|YBOX1_HUMAN;sp|Q9Y2T7|YBOX2_HUMAN;sp|P16989|YBOX3_HUMAN	WFNVRNGYGFINR	WFNVR.NGYGFINR	5R	sp|P67809|YBOX1_HUMAN.R69;sp|Q9Y2T7|YBOX2_HUMAN.R104;sp|P16989|YBOX3_HUMAN.R101	15.7959	0.859052	0	1.49563e+07
index=160633	68886	5833	sp|Q32P51|RA1L2_HUMAN;sp|P09651|ROA1_HUMAN	LFIGGLSFETTDESLR	LFI.GGLSFETTDESLR	3I	sp|Q32P51|RA1L2_HUMAN.I18;sp|P09651|ROA1_HUMAN.I18	15.7959	0.4612	0	6.55976e+06
index=49085	14162	3107	sp|P22626|ROA2_HUMAN	GGGGNFGPGPGSNFRGGSDGYGSGR	GGGG.NFGPGPGSNFRGGSDGYGSGR	4G	sp|P22626|ROA2_HUMAN.G217	15.7747	0.901655	0	10976383
index=64893	19615	101	sp|Q5JNZ5|RS26L_HUMAN;sp|P62854|RS26_HUMAN	LHYCVSCAIHSK	LHY.CVSCAIHSK	3Y	sp|Q5JNZ5|RS26L_HUMAN.Y73;sp|P62854|RS26_HUMAN.Y73	15.7721	0.857652	0	163465540
index=231395	123192	293	sp|P62081|RS7_HUMAN	SRTLTAVHDAILEDLVFPSEIVGK	S.RTLTAVHDAILEDLVFPSEIVGK	1S	sp|P62081|RS7_HUMAN.S119	15.767	0.895773	0	59410738
index=136898	55695	46235	sp|Q15717|ELAV1_HUMAN	VAGHSLGYGFVNYVTAKDAER	VAGHSLGYGF.VNYVTAKDAER	10F	sp|Q15717|ELAV1_HUMAN.F65	15.7595	0.656417	0	1.2092e+06
index=152072	64228	11421	sp|Q9NZI8|IF2B1_HUMAN;sp|O00425|IF2B3_HUMAN	ILAHNNFVGRLIGK	ILAHNNFVGRL.IGK	11L	sp|Q9NZI8|IF2B1_HUMAN.L291;sp|O00425|IF2B3_HUMAN.L291	15.7328	0.537416	0	3.6533e+06
index=146711	61325	8311	sp|O60506|HNRPQ_HUMAN	LKDYAFIHFDER	LKDY.AFIHFDER	4Y	sp|O60506|HNRPQ_HUMAN.Y373	15.7328	0.822879	0	5.27299e+06
index=187646	87568	48964	sp|P52272|HNRPM_HUMAN	YRAFITNIPFDVKWQSLK	YRAFITNIP.FDVKWQSLK	9P	sp|P52272|HNRPM_HUMAN.P79	15.7328	0.748166	0	1.05681e+06
index=132516	52356	11762	sp|Q96E39|RMXL1_HUMAN;sp|P38159|RBMX_HUMAN	LFIGGLNTETNEK	L.FIGGLNTETNEK	1L	sp|Q96E39|RMXL1_HUMAN.L10;sp|P38159|RBMX_HUMAN.L10	15.7328	0.629403	0	3.61464e+06
index=102042	34854	45998	sp|Q92945|FUBP2_HUMAN	IQQDSGCKVQISPDSGGLPER	IQQDSGC.KVQISPDSGGLPER	7C	sp|Q92945|FUBP2_HUMAN.C176	15.7235	1	0	1.27114e+06
index=33085	9147	425	sp|P67809|YBOX1_HUMAN;sp|P16989|YBOX3_HUMAN	EDVFVHQTAIKK	EDVF.VHQTAIKK	4F	sp|P67809|YBOX1_HUMAN.F85;sp|P16989|YBOX3_HUMAN.F117	15.7167	0.43114	0	33775288
index=210166	105969	5365	sp|P61978|HNRPK_HUMAN	IIPTLEEGLQLPSPTATSQLPLESDAVECLNYQHYK	IIPTLEEGLQL.PSPTATSQLPLESDAVECLNYQHYK	11L	sp|P61978|HNRPK_HUMAN.L114	15.7167	0.897639	0	6.44734e+06
index=150141	63215	38029	sp|Q7L2E3|DHX30_HUMAN	TKVSCLETVWVSR	TKVSC.LETVWVSR	5C	sp|Q7L2E3|DHX30_HUMAN.C765	15.7122	1	0	1.42709e+06
index=139592	57457	302	sp|Q32P51|RA1L2_HUMAN;sp|P09651|ROA1_HUMAN	GFAFVTFDDHDSVDK	GFAF.VTFDDHDSVDK	4F	sp|Q32P51|RA1L2_HUMAN.F150;sp|P09651|ROA1_HUMAN.F150	15.7033	0.564943	0	81535775
index=135935	54852	9484	sp|O60506|HNRPQ_HUMAN	KYGGPPPDSVYSGQQPSVGTEIFVGK	KYGGPPPDSVYSGQQPSVGTEIF.VGK	23F	sp|O60506|HNRPQ_HUMAN.F165	15.699	1	0	4.39844e+06
index=118993	43552	14306	sp|P61978|HNRPK_HUMAN	HESGASIKIDEPLEGSEDR	HESG.ASIKIDEPLEGSEDR	4G	sp|P61978|HNRPK_HUMAN.G418	15.6904	1	0	3.18734e+06
index=134622	53636	20738	sp|Q32P51|RA1L2_HUMAN;sp|P09651|ROA1_HUMAN	RGFAFVTFDDHDSVDK	RGF.AFVTFDDHDSVDK	3F	sp|Q32P51|RA1L2_HUMAN.F148;sp|P09651|ROA1_HUMAN.F148	15.6861	1	0	2.38892e+06
index=200786	98259	33957	sp|P05455|LA_HUMAN	ICHQIEYYFGDFNLPR	ICHQIEY.YFGDFNLPR	7Y	sp|P05455|LA_HUMAN.Y23	15.684	1	0	1.51228e+06
index=131618	51721	15073	sp|Q32P51|RA1L2_HUMAN;sp|P09651|ROA1_HUMAN	GFAFVTFDDHDSVDK	GFAF.VTFDDHDSVDK	4F	sp|Q32P51|RA1L2_HUMAN.F150;sp|P09651|ROA1_HUMAN.F150	15.6819	0.807799	0	3072954
index=25714	6745	1346	sp|Q99729|ROAA_HUMAN	EVYQQQQYGSGGR	EVY.QQQQYGSGGR	3Y	sp|Q99729|ROAA_HUMAN.Y235	15.6799	1	0	2.24053e+07
index=171403	74986	8090	sp|Q32P51|RA1L2_HUMAN;sp|P09651|ROA1_HUMAN	LFIGGLSFETTDESLR	L.FIGGLSFETTDESLR	1L	sp|Q32P51|RA1L2_HUMAN.L16;sp|P09651|ROA1_HUMAN.L16	15.6799	0.446916	0	4.75358e+06
index=130437	50119	18643	sp|Q00839|HNRPU_HUMAN	GYFEYIEENKYSR	GYFEYIEENKY.SR	11Y	sp|Q00839|HNRPU_HUMAN.Y266	15.6635	1	0	2661565
index=127117	48012	26871	sp|Q32P51|RA1L2_HUMAN;sp|P09651|ROA1_HUMAN	GFAFVTFDDHDSVDK	GFAF.VTFDDHDSVDK	4F	sp|Q32P51|RA1L2_HUMAN.F150;sp|P09651|ROA1_HUMAN.F150	15.6596	1	0	1.92348e+06
index=148633	62391	33597	sp|Q00839|HNRPU_HUMAN	SSGPTSLFAVTVAPPGAR	SSGP.TSLFAVTVAPPGAR	4P	sp|Q00839|HNRPU_HUMAN.P190	15.6556	0.690839	0	1.62413e+06
index=86580	27987	1397	sp|Q16629|SRSF7_HUMAN	VYVGNLGTGAGK	VY.VGNLGTGAGK	2Y	sp|Q16629|SRSF7_HUMAN.Y14	15.6536	1	0	2.23469e+07
index=80852	25619	1933	sp|Q16629|SRSF7_HUMAN	VYVGNLGTGAGK	VY.VGNLGTGAGK	2Y	sp|Q16629|SRSF7_HUMAN.Y14	15.6536	0.748575	0	14608887
index=225102	117917	44404	sp|Q9NZB2|F120A_HUMAN	QSHTLPFPPPPALPFYPASAYPR	QSHTLPFPPPPALPFYPASAY.PR	21Y	sp|Q9NZB2|F120A_HUMAN.Y871	15.644	0.712509	0	1.15565e+06
index=137523	56110	57010	sp|Q9H5Q4|TFB2M_HUMAN	LAYDLYSCTSIYK	LAY.DLYSCTSIYK	3Y	sp|Q9H5Q4|TFB2M_HUMAN.Y209	15.6271	1	0	925272
index=142299	58985	29801	sp|P57721|PCBP3_HUMAN;sp|Q15366|PCBP2_HUMAN	LVVPASQCGSLIGK	LVVPASQC.GSLIGK	8C	sp|P57721|PCBP3_HUMAN.C141;sp|Q15366|PCBP2_HUMAN.C109	15.6253	1	0	1.8429e+06
index=193920	92709	57334	sp|P19338|NUCL_HUMAN	GYAFIEFASFEDAK	GYAF.IEFASFEDAK	4F	sp|P19338|NUCL_HUMAN.F527	15.6198	1	0	962265
index=132573	52397	4234	sp|P51991|ROA3_HUMAN	WGTLTDCVVMRDPQTK	WGTLTDCVVM.RDPQTK	10M	sp|P51991|ROA3_HUMAN.M67	15.5969	1	0	8468778
index=155097	65800	69698	sp|O14979|HNRDL_HUMAN	RGFCFITYTDEEPVKK	R.GFCFITYTDEEPVKK	1R	sp|O14979|HNRDL_HUMAN.R274	15.5969	0.626213	0	758689
index=77940	24448	10474	sp|Q13838|DX39B_HUMAN	NCPHIVVGTPGR	NC.PHIVVGTPGR	2C	sp|Q13838|DX39B_HUMAN.C165	15.5918	1	0	3.86154e+06
index=114045	40967	4316	sp|Q8NC51|PAIRB_HUMAN	PGHLQEGFGCVVTNR	PGHLQEGFGC.VVTNR	10C	sp|Q8NC51|PAIRB_HUMAN.C11	15.5918	1	0	9.04885e+06
index=42315	12021	8609	sp|P22626|ROA2_HUMAN	GGGGNFGPGPGSNFRGGSDGYGSGR	GGGG.NFGPGPGSNFRGGSDGYGSGR	4G	sp|P22626|ROA2_HUMAN.G217	15.5867	1	0	4.94618e+06
index=165590	71646	6130	sp|Q01085|TIAR_HUMAN	KDTSNHFHVFVGDLSPEITTEDIK	KDTSNHFHVF.VGDLSPEITTEDIK	10F	sp|Q01085|TIAR_HUMAN.F100	15.5867	0.633009	0	5.9538e+06
index=205541	101992	57098	sp|Q7L2E3|DHX30_HUMAN	DSGPLSDPITGKPYVPLLEAEEVR	DSGPLSDPITGK.PYVPLLEAEEVR	12K	sp|Q7L2E3|DHX30_HUMAN.K400	15.585	1	0	989668
index=189599	89023	34116	sp|Q32P51|RA1L2_HUMAN;sp|P09651|ROA1_HUMAN	LFIGGLSFETTDESLR	LFIGGLS.FETTDESLR	7S	sp|Q32P51|RA1L2_HUMAN.S22;sp|P09651|ROA1_HUMAN.S22	15.5719	0.640792	0	1.52438e+06
index=174883	77034	60062	sp|Q9NZB2|F120A_HUMAN	LEIAGTVVGHWAGSR	LEIAGTVVGH.WAGSR	10H	sp|Q9NZB2|F120A_HUMAN.H956	15.5719	1	0	878971
index=197161	95412	6153	sp|Q93062|RBPMS_HUMAN	TLFVSGLPLDIKPR	T.LFVSGLPLDIKPR	1T	sp|Q93062|RBPMS_HUMAN.T25	15.5702	0.50786	0	7.18025e+06
index=161270	69247	6885	sp|P22626|ROA2_HUMAN	LFIGGLSFETTEESLR	LFI.GGLSFETTEESLR	3I	sp|P22626|ROA2_HUMAN.I25	15.5702	0.615899	0	5.94978e+06
index=66458	20176	5138	sp|P67809|YBOX1_HUMAN;sp|Q9Y2T7|YBOX2_HUMAN;sp|P16989|YBOX3_HUMAN	NDTKEDVFVHQTAIK	ND.TKEDVFVHQTAIK	2D	sp|P67809|YBOX1_HUMAN.D79;sp|Q9Y2T7|YBOX2_HUMAN.D114;sp|P16989|YBOX3_HUMAN.D111	15.5686	1	0	7.45167e+06
index=156063	66313	39743	sp|O60506|HNRPQ_HUMAN	VTEGLTDVILYHQPDDK	VTEGLTDVILY.HQPDDK	11Y	sp|O60506|HNRPQ_HUMAN.Y276	15.5638	1	0	1.30224e+06
index=238602	130348	49181	sp|P35637|FUS_HUMAN	HDSEQDNSDNNTIFVQGLGENVTIESVADYFKQIGIIK	HDSEQDNSDNNTIF.VQGLGENVTIESVADYFKQIGIIK	14F	sp|P35637|FUS_HUMAN.F288	15.5591	1	0	1.07063e+06
index=170474	74412	39836	sp|Q7L2E3|DHX30_HUMAN	CQSGFAYHLFPR	C.QSGFAYHLFPR	1C	sp|Q7L2E3|DHX30_HUMAN.C786	15.5528	1	0	1.2958e+06
index=215946	110716	76745	sp|Q32P51|RA1L2_HUMAN;sp|P09651|ROA1_HUMAN	LFIGGLSFETTDESLR	L.FIGGLSFETTDESLR	1L	sp|Q32P51|RA1L2_HUMAN.L16;sp|P09651|ROA1_HUMAN.L16	15.5287	1	0	654385
index=122037	45165	8194	sp|Q32P51|RA1L2_HUMAN;sp|P09651|ROA1_HUMAN	RGFAFVTFDDHDSVDK	RGFAFV.TFDDHDSVDK	6V	sp|Q32P51|RA1L2_HUMAN.V151;sp|P09651|ROA1_HUMAN.V151	15.5229	0.681007	0	5.29069e+06
index=179015	79895	528	sp|Q5JNZ5|RS26L_HUMAN;sp|P62854|RS26_HUMAN	FVIRNIVEAAAVR	FVIR.NIVEAAAVR	4R	sp|Q5JNZ5|RS26L_HUMAN.R42;sp|P62854|RS26_HUMAN.R42	15.5229	0.933718	0	53292725
index=184229	85052	49152	sp|P61978|HNRPK_HUMAN	IILDLISESPIKGR	IILDLISESP.IKGR	10P	sp|P61978|HNRPK_HUMAN.P217	15.5186	0.676635	0	1.07776e+06
index=200954	98392	29358	sp|Q32P51|RA1L2_HUMAN;sp|P09651|ROA1_HUMAN	KLFIGGLSFETTDESLR	KL.FIGGLSFETTDESLR	2L	sp|Q32P51|RA1L2_HUMAN.L16;sp|P09651|ROA1_HUMAN.L16	15.5157	0.608688	0	1.71995e+06
index=169945	74089	47922	sp|Q86V81|THOC4_HUMAN	QLPDKWQHDLFDSGFGGGAGVETGGK	QLP.DKWQHDLFDSGFGGGAGVETGGK	3P	sp|Q86V81|THOC4_HUMAN.P84	15.5157	0.738614	0	1.20646e+06
index=119142	43650	16129	sp|Q13283|G3BP1_HUMAN	HPDSHQLFIGNLPHEVDK	HPDSHQLF.IGNLPHEVDK	8F	sp|Q13283|G3BP1_HUMAN.F343	15.5114	0.806624	0	2.89274e+06
index=137113	55842	1338	sp|Q32P51|RA1L2_HUMAN;sp|P09651|ROA1_HUMAN	GFAFVTFDDHDSVDK	GFAF.VTFDDHDSVDK	4F	sp|Q32P51|RA1L2_HUMAN.F150;sp|P09651|ROA1_HUMAN.F150	15.5072	0.660388	0	2.30443e+07
index=115681	41800	2717	sp|O60506|HNRPQ_HUMAN	KLKDYAFIHFDER	KLKD.YAFIHFDER	4D	sp|O60506|HNRPQ_HUMAN.D372	15.5045	0.338342	0	1.35128e+07
index=109134	38424	6470	sp|Q32P51|RA1L2_HUMAN;sp|P09651|ROA1_HUMAN	KRGFAFVTFDDHDSVDK	KRGFAF.VTFDDHDSVDK	6F	sp|Q32P51|RA1L2_HUMAN.F150;sp|P09651|ROA1_HUMAN.F150	15.5017	0.466203	0	5.79516e+06
index=197487	95667	26628	sp|Q15427|SF3B4_HUMAN	NLDVGANIFIGNLDPEIDEK	NLDVGANIF.IGNLDPEIDEK	9F	sp|Q15427|SF3B4_HUMAN.F103	15.5003	0.407247	0	1.89926e+06
index=180355	80702	11465	sp|Q15717|ELAV1_HUMAN	NVALLSQLYHSPAR	NVALLSQLYH.SPAR	10H	sp|Q15717|ELAV1_HUMAN.H201	15.4949	1	0	4.19472e+06
index=212874	108253	4762	sp|P42704|LPPRC_HUMAN	YAGEPVPFIEPPESFEFYAQQLR	YAGEPVPFIEP.PESFEFYAQQLR	11P	sp|P42704|LPPRC_HUMAN.P1375	15.4895	0.534884	0	7321207
index=208307	104348	12552	sp|Q8TBF4|ZCRB1_HUMAN	STVYVSNLPFSLTNNDLYR	STVYV.SNLPFSLTNNDLYR	5V	sp|Q8TBF4|ZCRB1_HUMAN.V14	15.4868	0.774798	0	3.73627e+06
index=146105	60983	8459	sp|P55769|NH2L1_HUMAN	LLDLVQQSCNYK	LLDLVQQSC.NYK	9C	sp|P55769|NH2L1_HUMAN.C30	15.4855	1	0	4.60065e+06
index=213741	108968	60976	sp|Q16629|SRSF7_HUMAN	TVWIARNPPGFAFVEFEDPRDAEDAVR	TVWIAR.NPPGFAFVEFEDPRDAEDAVR	6R	sp|Q16629|SRSF7_HUMAN.R44	15.4724	1	0	858503
index=178402	79513	39028	sp|P07910|HNRPC_HUMAN	SMNSRVFIGNLNTLVVK	SMNSRVF.IGNLNTLVVK	7F	sp|P07910|HNRPC_HUMAN.F19	15.4597	0.637503	0	1.44769e+06
index=154712	65608	9036	sp|O60506|HNRPQ_HUMAN	KYGGPPPDSVYSGQQPSVGTEIFVGKIPR	KYGGPPPDSVYSGQQP.SVGTEIFVGKIPR	16P	sp|O60506|HNRPQ_HUMAN.P158	15.4597	1	0	4.50079e+06
index=101344	34538	4967	sp|P26599|PTBP1_HUMAN	ITLSKHQNVQLPR	ITLSKH.QNVQLPR	6H	sp|P26599|PTBP1_HUMAN.H411	15.4559	0.674629	0	7.40739e+06
index=199483	97208	35002	sp|O43390|HNRPR_HUMAN	VWGNVVTVEWADPVEEPDPEVMAK	VWGNVVTVEWAD.PVEEPDPEVMAK	12D	sp|O43390|HNRPR_HUMAN.D327	15.451	1	0	1.69474e+06
index=168522	73293	39777	sp|B7ZW38|HNRC3_HUMAN;sp|P0DMR1|HNRC4_HUMAN;sp|P07910|HNRPC_HUMAN;sp|B2RXH8|HNRC2_HUMAN;sp|O60812|HNRC1_HUMAN	VFIGNLNTLVVKK	V.FIGNLNTLVVKK	1V	sp|B7ZW38|HNRC3_HUMAN.V18;sp|P0DMR1|HNRC4_HUMAN.V18;sp|P07910|HNRPC_HUMAN.V18;sp|B2RXH8|HNRC2_HUMAN.V18;sp|O60812|HNRC1_HUMAN.V18	15.4498	1	0	1.31474e+06
index=130638	50389	5648	sp|P57721|PCBP3_HUMAN;sp|Q15366|PCBP2_HUMAN	LVVPASQCGSLIGK	LVVPASQCG.SLIGK	9G	sp|P57721|PCBP3_HUMAN.G142;sp|Q15366|PCBP2_HUMAN.G110	15.4461	1	0	7.90899e+06
index=135299	54117	2456	sp|Q6ZN04|MEX3B_HUMAN	TPVRGEEPVFVVTGR	TPVR.GEEPVFVVTGR	4R	sp|Q6ZN04|MEX3B_HUMAN.R105	15.4437	0.55979	0	13772437
index=156785	66696	22064	sp|O43390|HNRPR_HUMAN;sp|O60506|HNRPQ_HUMAN	SAFLCGVMKTYR	SAFLC.GVMKTYR	5C	sp|O43390|HNRPR_HUMAN.C99;sp|O60506|HNRPQ_HUMAN.C96	15.433	1	0	2.31292e+06
index=148478	62314	21892	sp|P51991|ROA3_HUMAN	KRGFAFVTFDDHDTVDKIVVQK	KRGFAFV.TFDDHDTVDKIVVQK	7V	sp|P51991|ROA3_HUMAN.V172	15.433	0.717874	0	2.26446e+06
index=180329	80692	25433	sp|P23396|RS3_HUMAN	TEIIILATRTQNVLGEK	TEIIILATR.TQNVLGEK	9R	sp|P23396|RS3_HUMAN.R54	15.4306	0.809524	0	1.96693e+06
index=178313	79452	11638	sp|Q8WXF1|PSPC1_HUMAN	LFVGNLPTDITEEDFKR	L.FVGNLPTDITEEDFKR	1L	sp|Q8WXF1|PSPC1_HUMAN.L84	15.4214	0.6593	0	3803337
index=155083	65792	3969	sp|Q9NZI8|IF2B1_HUMAN;sp|O00425|IF2B3_HUMAN	ILAHNNFVGRLIGK	ILAHNNFVGR.LIGK	10R	sp|Q9NZI8|IF2B1_HUMAN.R290;sp|O00425|IF2B3_HUMAN.R290	15.4214	0.337703	0	7989235
index=93439	30880	26229	sp|P51991|ROA3_HUMAN	YGKIETIEVMEDRQSGK	YGKIETIEVME.DRQSGK	11E	sp|P51991|ROA3_HUMAN.E159	15.4191	1	0	1.88812e+06
index=141117	58334	19354	sp|O00442|RTCA_HUMAN	DLYVNIQPVQEPK	DLY.VNIQPVQEPK	3Y	sp|O00442|RTCA_HUMAN.Y226	15.4191	1	0	2439340
index=111476	39678	9882	sp|P67809|YBOX1_HUMAN;sp|P16989|YBOX3_HUMAN	NGYGFINRNDTKEDVFVHQTAIKKNNPRK	NGYGFINRNDTKEDVF.VHQTAIKKNNPRK	16F	sp|P67809|YBOX1_HUMAN.F85;sp|P16989|YBOX3_HUMAN.F117	15.4034	0.543755	0	4.08203e+06
index=232616	124298	58217	sp|Q13148|TADBP_HUMAN	AFAFVTFADDQIAQSLCGEDLIIK	AFAFVTFADDQ.IAQSLCGEDLIIK	11Q	sp|Q13148|TADBP_HUMAN.Q238	15.4012	1	0	926041
index=139576	57443	21064	sp|O60506|HNRPQ_HUMAN	LKDYAFIHFDER	LKDY.AFIHFDER	4Y	sp|O60506|HNRPQ_HUMAN.Y373	15.3862	0.713082	0	2.34926e+06
index=122173	45242	14614	sp|O00411|RPOM_HUMAN	VCVVSVEKPTLPSK	VC.VVSVEKPTLPSK	2C	sp|O00411|RPOM_HUMAN.C413	15.384	1	0	3.16467e+06
index=34814	9691	3405	sp|P38159|RBMX_HUMAN	AIKVEQATKPSFESGR	AIKVE.QATKPSFESGR	5E	sp|P38159|RBMX_HUMAN.E82	15.3686	0.343821	0	11623926
index=164496	71014	15759	sp|O43390|HNRPR_HUMAN	KYGGPPPDSVYSGVQPGIGTEVFVGKIPR	KYGGPPPDSVYSGVQPGIGTEVF.VGKIPR	23F	sp|O43390|HNRPR_HUMAN.F168	15.3605	1	0	3.06865e+06
index=124285	46388	98026	sp|Q32P51|RA1L2_HUMAN;sp|P09651|ROA1_HUMAN	GFAFVTFDDHDSVDK	GFAF.VTFDDHDSVDK	4F	sp|Q32P51|RA1L2_HUMAN.F150;sp|P09651|ROA1_HUMAN.F150	15.3439	1	0	450633
index=159609	68307	6647	sp|Q12926|ELAV2_HUMAN;sp|P26378|ELAV4_HUMAN	DKITGQSLGYGFVNYIDPK	DKITGQSLGYGF.VNYIDPK	12F	sp|Q12926|ELAV2_HUMAN.F84;sp|P26378|ELAV4_HUMAN.F91	15.342	0.698738	0	7.12158e+06
index=108605	38149	1075	sp|A0AV96|RBM47_HUMAN	IRDYAFVHFTSR	IR.DYAFVHFTSR	2R	sp|A0AV96|RBM47_HUMAN.R281	15.341	0.42702	0	2.39638e+07
index=69354	21218	28879	sp|Q9UGR2|Z3H7B_HUMAN;sp|Q8IWR0|Z3H7A_HUMAN	CQYVGNCSFAHSPEER	CQY.VGNCSFAHSPEER	3Y	sp|Q9UGR2|Z3H7B_HUMAN.Y771;sp|Q8IWR0|Z3H7A_HUMAN.Y786	15.3363	0.847782	0	1883088
index=221907	115227	64888	sp|O00422|SAP18_HUMAN	FQIGDYLDIAITPPNRAPPPSGR	FQIGDYLDIAITPPNRAP.PPSGR	18P	sp|O00422|SAP18_HUMAN.P144	15.3279	1	0	782670
index=154087	65289	21824	sp|Q7KZF4|SND1_HUMAN	SEAVVEYVFSGSR	SEAVVEY.VFSGSR	7Y	sp|Q7KZF4|SND1_HUMAN.Y533	15.3098	1	0	2.20391e+06
index=202642	99653	12833	sp|P84103|SRSF3_HUMAN;sp|Q16629|SRSF7_HUMAN	NPPGFAFVEFEDPR	NPP.GFAFVEFEDPR	3P	sp|P84103|SRSF3_HUMAN.P46;sp|Q16629|SRSF7_HUMAN.P47	15.3036	1	0	3.28803e+06
index=43717	12458	1430	sp|P83731|RL24_HUMAN	CESAFLSKRNPR	CESAFLSKR.NPR	9R	sp|P83731|RL24_HUMAN.R44	15.301	0.662586	0	2.15009e+07
index=126807	47826	12096	sp|P22626|ROA2_HUMAN	RGFGFVTFDDHDPVDK	RG.FGFVTFDDHDPVDK	2G	sp|P22626|ROA2_HUMAN.G154	15.2958	0.68707	0	3.80968e+06
index=21875	5339	4942	sp|Q15717|ELAV1_HUMAN	FGGPVHHQAQR	F.GGPVHHQAQR	1F	sp|Q15717|ELAV1_HUMAN.F207	15.295	1	0	7.04972e+06
index=203622	100423	73933	sp|P62826|RAN_HUMAN	SNYNFEKPFLWLAR	SNYNFEKPFLW.LAR	11W	sp|P62826|RAN_HUMAN.W163	15.295	1	0	667673
index=125379	46986	43972	sp|O14979|HNRDL_HUMAN	GFCFITYTDEEPVKK	GFCF.ITYTDEEPVKK	4F	sp|O14979|HNRDL_HUMAN.F278	15.2924	1	0	1.20136e+06
index=204480	101136	56339	sp|P62854|RS26_HUMAN	DISEASVFDAYVLPK	DISE.ASVFDAYVLPK	4E	sp|P62854|RS26_HUMAN.E55	15.2924	0.505317	0	924448
index=185775	86140	18605	sp|Q9NZI8|IF2B1_HUMAN	TVNELQNLTAAEVVVPRDQTPDENDQVIVK	TVNELQNLTAAEVVVP.RDQTPDENDQVIVK	16P	sp|Q9NZI8|IF2B1_HUMAN.P524	15.2857	0.663997	0	2489592
index=236198	127779	24987	sp|Q12849|GRSF1_HUMAN	GLPFQANAQDIINFFAPLKPVR	GLP.FQANAQDIINFFAPLKPVR	3P	sp|Q12849|GRSF1_HUMAN.P409	15.2815	0.399628	0	2.0601e+06
index=69239	21181	4724	sp|P26599|PTBP1_HUMAN;sp|O95758|PTBP3_HUMAN	LTSLNVKYNNDK	LTSLNVKY.NNDK	8Y	sp|P26599|PTBP1_HUMAN.Y267;sp|O95758|PTBP3_HUMAN.Y265	15.2708	1	0	8.32277e+06
index=142845	59267	18922	sp|Q00839|HNRPU_HUMAN	YNILGTNTIMDK	YNILGTNTIM.DK	10M	sp|Q00839|HNRPU_HUMAN.M534	15.2684	1	0	2.53556e+06
index=139987	57699	16288	sp|O00442|RTCA_HUMAN	DLYVNIQPVQEPK	DLY.VNIQPVQEPK	3Y	sp|O00442|RTCA_HUMAN.Y226	15.2684	1	0	2.77955e+06
index=224657	117540	52081	sp|Q96QR8|PURB_HUMAN	FFFDVGCNKYGVFLR	FFFDVGC.NKYGVFLR	7C	sp|Q96QR8|PURB_HUMAN.C238	15.2612	1	0	998883
index=232696	124371	40740	sp|P62854|RS26_HUMAN	NIVEAAAVRDISEASVFDAYVLPK	NIVEAAAVR.DISEASVFDAYVLPK	9R	sp|P62854|RS26_HUMAN.R51	15.2565	1	0	1.36421e+06
index=118367	43218	13606	sp|P43243|MATR3_HUMAN	MKSQAFIEMETR	MK.SQAFIEMETR	2K	sp|P43243|MATR3_HUMAN.K532	15.2557	0.789445	0	3.30813e+06
index=214969	109917	47499	sp|P84103|SRSF3_HUMAN	SVWVARNPPGFAFVEFEDPRDAADAVR	SVWVAR.NPPGFAFVEFEDPRDAADAVR	6R	sp|P84103|SRSF3_HUMAN.R43	15.2557	1	0	1070482
index=220073	113831	18438	sp|Q99729|ROAA_HUMAN	EYFGEFGEIEAIELPMDPK	EYFGEFGEIEAIELPM.DPK	16M	sp|Q99729|ROAA_HUMAN.M187	15.2541	1	0	2.40949e+06
index=219493	113441	13215	sp|P26599|PTBP1_HUMAN	IITFTKNNQFQALLQYADPVSAQHAK	IIT.FTKNNQFQALLQYADPVSAQHAK	3T	sp|P26599|PTBP1_HUMAN.T215	15.2472	0.718458	0	3.48982e+06
index=140412	57922	16294	sp|P07910|HNRPC_HUMAN	GFAFVQYVNER	G.FAFVQYVNER	1G	sp|P07910|HNRPC_HUMAN.G51	15.2441	0.737116	0	2.61036e+06
index=177212	78534	4396	sp|Q9UHX1|PUF60_HUMAN	VYVGSIYYELGEDTIR	VYVGSIYY.ELGEDTIR	8Y	sp|Q9UHX1|PUF60_HUMAN.Y138	15.2418	0.906699	0	7.90248e+06
index=154949	65729	53964	sp|P09651|ROA1_HUMAN	RGFAFVTFDDHDSVDKIVIQKYHTVNGHNCEVR	RGFAFVTFDDHDSVDKI.VIQKYHTVNGHNCEVR	17I	sp|P09651|ROA1_HUMAN.I162	15.2366	1	0	992418
index=115743	41831	748	sp|Q01085|TIAR_HUMAN	SKGYGFVSFYNK	S.KGYGFVSFYNK	1S	sp|Q01085|TIAR_HUMAN.S137	15.2277	0.51727	0	3.9794e+07
index=152687	64546	2724	sp|P31483|TIA1_HUMAN	SKGYGFVSFFNK	SK.GYGFVSFFNK	2K	sp|P31483|TIA1_HUMAN.K147	15.2218	0.517721	0	1.31856e+07
index=92349	30442	25735	sp|Q01130|SRSF2_HUMAN	VDNLTYRTSPDTLR	VDNLTYR.TSPDTLR	7R	sp|Q01130|SRSF2_HUMAN.R24	15.2125	0.863557	0	2.08024e+06
index=119542	43855	34778	sp|Q96I24|FUBP3_HUMAN	MGGGSIEVSVPR	M.GGGSIEVSVPR	1M	sp|Q96I24|FUBP3_HUMAN.M251	15.2111	1	0	1.57421e+06
index=134766	53708	38764	sp|Q9H361|PABP3_HUMAN;sp|P11940|PABP1_HUMAN	IVATKPLYVALAQR	IVATKPLYV.ALAQR	9V	sp|Q9H361|PABP3_HUMAN.V365;sp|P11940|PABP1_HUMAN.V365	15.2111	1	0	1.37506e+06
index=114946	41429	30215	sp|Q96I24|FUBP3_HUMAN	MGGGSIEVSVPR	M.GGGSIEVSVPR	1M	sp|Q96I24|FUBP3_HUMAN.M251	15.209	1	0	1.8032e+06
index=208088	104141	203	sp|P42704|LPPRC_HUMAN	YAGEPVPFIEPPESFEFYAQQLR	YAGEPVPFIEPPE.SFEFYAQQLR	13E	sp|P42704|LPPRC_HUMAN.E1377	15.2027	0.280022	0	114044872
index=113660	40769	22875	sp|Q96I24|FUBP3_HUMAN	MGGGSIEVSVPR	M.GGGSIEVSVPR	1M	sp|Q96I24|FUBP3_HUMAN.M251	15.2	1	0	2.19382e+06
index=114673	41307	35209	sp|O60506|HNRPQ_HUMAN	LKDYAFIHFDER	LKDY.AFIHFDER	4Y	sp|O60506|HNRPQ_HUMAN.Y373	15.1979	0.553132	0	1.44841e+06
index=131826	51896	61335	sp|O75534|CSDE1_HUMAN	DQFGFINYEVGDSKK	DQF.GFINYEVGDSKK	3F	sp|O75534|CSDE1_HUMAN.F685	15.1925	1	0	871264
index=169588	73878	10352	sp|O43390|HNRPR_HUMAN;sp|O60506|HNRPQ_HUMAN	GFCFLEYEDHK	GFCFLEYEDH.K	10H	sp|O43390|HNRPR_HUMAN.H299;sp|O60506|HNRPQ_HUMAN.H296	15.1871	0.933301	0	4.62081e+06
index=117952	42982	38207	sp|P52272|HNRPM_HUMAN	GCGVVKFESPEVAER	GC.GVVKFESPEVAER	2C	sp|P52272|HNRPM_HUMAN.C694	15.1864	1	0	1.44326e+06
index=124994	46789	70639	sp|O75534|CSDE1_HUMAN	LLTSYGFIQCSER	L.LTSYGFIQCSER	1L	sp|O75534|CSDE1_HUMAN.L33	15.1844	1	0	725558
index=116771	42353	29697	sp|P07910|HNRPC_HUMAN	IVGCSVHKGFAFVQYVNER	IVGCSVHKGFAF.VQYVNER	12F	sp|P07910|HNRPC_HUMAN.F54	15.1844	0.779941	0	1.71263e+06
index=240409	133176	115998	sp|B7ZW38|HNRC3_HUMAN;sp|P0DMR1|HNRC4_HUMAN;sp|P07910|HNRPC_HUMAN;sp|B2RXH8|HNRC2_HUMAN;sp|O60812|HNRC1_HUMAN	VFIGNLNTLVVK	V.FIGNLNTLVVK	1V	sp|B7ZW38|HNRC3_HUMAN.V18;sp|P0DMR1|HNRC4_HUMAN.V18;sp|P07910|HNRPC_HUMAN.V18;sp|B2RXH8|HNRC2_HUMAN.V18;sp|O60812|HNRC1_HUMAN.V18	15.1759	1	0	293633
index=179184	80004	3	sp|B7ZW38|HNRC3_HUMAN;sp|P0DMR1|HNRC4_HUMAN;sp|P07910|HNRPC_HUMAN;sp|B2RXH8|HNRC2_HUMAN;sp|O60812|HNRC1_HUMAN	VFIGNLNTLVVK	V.FIGNLNTLVVK	1V	sp|B7ZW38|HNRC3_HUMAN.V18;sp|P0DMR1|HNRC4_HUMAN.V18;sp|P07910|HNRPC_HUMAN.V18;sp|B2RXH8|HNRC2_HUMAN.V18;sp|O60812|HNRC1_HUMAN.V18	15.1759	0.839716	0	3524551744
index=242491	135241	83	sp|B7ZW38|HNRC3_HUMAN;sp|P0DMR1|HNRC4_HUMAN;sp|P07910|HNRPC_HUMAN;sp|B2RXH8|HNRC2_HUMAN;sp|O60812|HNRC1_HUMAN	VFIGNLNTLVVK	V.FIGNLNTLVVK	1V	sp|B7ZW38|HNRC3_HUMAN.V18;sp|P0DMR1|HNRC4_HUMAN.V18;sp|P07910|HNRPC_HUMAN.V18;sp|B2RXH8|HNRC2_HUMAN.V18;sp|O60812|HNRC1_HUMAN.V18	15.1752	0.938385	0	218676438
index=221936	115252	7	sp|B7ZW38|HNRC3_HUMAN;sp|P0DMR1|HNRC4_HUMAN;sp|P07910|HNRPC_HUMAN;sp|B2RXH8|HNRC2_HUMAN;sp|O60812|HNRC1_HUMAN	VFIGNLNTLVVK	V.FIGNLNTLVVK	1V	sp|B7ZW38|HNRC3_HUMAN.V18;sp|P0DMR1|HNRC4_HUMAN.V18;sp|P07910|HNRPC_HUMAN.V18;sp|B2RXH8|HNRC2_HUMAN.V18;sp|O60812|HNRC1_HUMAN.V18	15.1752	0.895522	0	1080979422
index=196826	95155	49447	sp|Q16629|SRSF7_HUMAN	NPPGFAFVEFEDPRDAEDAVR	NP.PGFAFVEFEDPRDAEDAVR	2P	sp|Q16629|SRSF7_HUMAN.P46	15.1752	0.845725	0	1.11114e+06
index=127724	48327	2001	sp|O75534|CSDE1_HUMAN	EAFGFIERGDVVK	EAFGF.IERGDVVK	5F	sp|O75534|CSDE1_HUMAN.F199	15.1694	0.423179	0	1.39491e+07
index=234076	125608	52443	sp|Q8WXF1|PSPC1_HUMAN	NLSPVVSNELLEQAFSQFGPVEK	NLSPVVSNELLEQAFSQFGP.VEK	20P	sp|Q8WXF1|PSPC1_HUMAN.P181	15.1681	1	0	1.03951e+06
index=240322	132659	34277	sp|B7ZW38|HNRC3_HUMAN;sp|P0DMR1|HNRC4_HUMAN;sp|P07910|HNRPC_HUMAN;sp|B2RXH8|HNRC2_HUMAN;sp|O60812|HNRC1_HUMAN	VFIGNLNTLVVK	V.FIGNLNTLVVK	1V	sp|B7ZW38|HNRC3_HUMAN.V18;sp|P0DMR1|HNRC4_HUMAN.V18;sp|P07910|HNRPC_HUMAN.V18;sp|B2RXH8|HNRC2_HUMAN.V18;sp|O60812|HNRC1_HUMAN.V18	15.1656	1	0	1.54993e+06
index=134182	53389	41185	sp|Q96EP5|DAZP1_HUMAN	IFVGGIPHNCGETELR	IFVG.GIPHNCGETELR	4G	sp|Q96EP5|DAZP1_HUMAN.G118	15.1593	1	0	1.40113e+06
index=188317	88053	541	sp|B7ZW38|HNRC3_HUMAN;sp|P0DMR1|HNRC4_HUMAN;sp|P07910|HNRPC_HUMAN;sp|B2RXH8|HNRC2_HUMAN;sp|O60812|HNRC1_HUMAN	VFIGNLNTLVVK	V.FIGNLNTLVVK	1V	sp|B7ZW38|HNRC3_HUMAN.V18;sp|P0DMR1|HNRC4_HUMAN.V18;sp|P07910|HNRPC_HUMAN.V18;sp|B2RXH8|HNRC2_HUMAN.V18;sp|O60812|HNRC1_HUMAN.V18	15.1593	1	0	63692414
index=148188	62166	16816	sp|P52272|HNRPM_HUMAN	LGSTVFVANLDYK	LGSTVF.VANLDYK	6F	sp|P52272|HNRPM_HUMAN.F207	15.1593	0.422008	0	3.00597e+06
index=224909	117744	49200	sp|P62854|RS26_HUMAN	NIVEAAAVRDISEASVFDAYVLPK	NIVEAAAVRDISE.ASVFDAYVLPK	13E	sp|P62854|RS26_HUMAN.E55	15.1574	1	0	1.2032e+06
index=194091	92876	14190	sp|Q13283|G3BP1_HUMAN	LPNFGFVVFDDSEPVQK	LPNF.GFVVFDDSEPVQK	4F	sp|Q13283|G3BP1_HUMAN.F380	15.1568	0.570758	0	3.08208e+06
index=80001	25265	31740	sp|P22626|ROA2_HUMAN	SGNFGGSRNMGGPYGGGNYGPGGSGGSGGYGGR	SGNFGGSRNMGGPYGGGN.YGPGGSGGSGGYGGR	18N	sp|P22626|ROA2_HUMAN.N335	15.153	1	0	1.64368e+06
index=208285	104328	16766	sp|P62995|TRA2B_HUMAN	ANPDPNCCLGVFGLSLYTTER	ANPDPNCCLGVFGLSLY.TTER	17Y	sp|P62995|TRA2B_HUMAN.Y128	15.1451	1	0	2.73887e+06
index=148322	62229	49	sp|B7ZW38|HNRC3_HUMAN;sp|P0DMR1|HNRC4_HUMAN;sp|P07910|HNRPC_HUMAN;sp|B2RXH8|HNRC2_HUMAN;sp|O60812|HNRC1_HUMAN	VFIGNLNTLVVK	V.FIGNLNTLVVK	1V	sp|B7ZW38|HNRC3_HUMAN.V18;sp|P0DMR1|HNRC4_HUMAN.V18;sp|P07910|HNRPC_HUMAN.V18;sp|B2RXH8|HNRC2_HUMAN.V18;sp|O60812|HNRC1_HUMAN.V18	15.1361	0.531379	0	591605952
index=105089	36366	2956	sp|P14866|HNRPL_HUMAN	NPNGPYPYTLK	NPNGP.YPYTLK	5P	sp|P14866|HNRPL_HUMAN.P573	15.1232	0.470464	0	1.12097e+07
index=96511	32355	27536	sp|P14866|HNRPL_HUMAN	NPNGPYPYTLK	NPNGP.YPYTLK	5P	sp|P14866|HNRPL_HUMAN.P573	15.1198	1	0	1.93311e+06
index=106926	37297	20960	sp|P51991|ROA3_HUMAN	KRGFAFVTFDDHDTVDK	KRGFAFV.TFDDHDTVDK	7V	sp|P51991|ROA3_HUMAN.V172	15.1186	0.758632	0	2.39948e+06
index=120050	44123	19207	sp|Q14103|HNRPD_HUMAN	RGFCFITFKEEEPVKK	RGFCF.ITFKEEEPVKK	5F	sp|Q14103|HNRPD_HUMAN.F227	15.118	0.534184	0	2629993
index=98391	33237	930	sp|P14866|HNRPL_HUMAN	NPNGPYPYTLK	NPNGPYPY.TLK	8Y	sp|P14866|HNRPL_HUMAN.Y576	15.1175	0.533005	0	3.45162e+07
index=197670	95808	17361	sp|Q15717|ELAV1_HUMAN	LIRDKVAGHSLGYGFVNYVTAKDAERAINTLNGLR	LIRDKVAGHSLGYGF.VNYVTAKDAERAINTLNGLR	15F	sp|Q15717|ELAV1_HUMAN.F65	15.109	0.538707	0	2.6605e+06
index=111628	39757	17636	sp|P61978|HNRPK_HUMAN	HESGASIKIDEPLEGSEDR	HESG.ASIKIDEPLEGSEDR	4G	sp|P61978|HNRPK_HUMAN.G418	15.1073	1	0	2.72722e+06
index=104893	36270	46372	sp|Q9Y6G3|RM42_HUMAN	MFFTTKHRWYPHGR	M.FFTTKHRWYPHGR	1M	sp|Q9Y6G3|RM42_HUMAN.M115	15.0964	0.511688	0	1.11294e+06
index=83603	26713	3248	sp|P14866|HNRPL_HUMAN	NPNGPYPYTLK	NPNGPY.PYTLK	6Y	sp|P14866|HNRPL_HUMAN.Y574	15.0964	0.429128	0	1.146e+07
index=202114	99236	42636	sp|P84103|SRSF3_HUMAN	NPPGFAFVEFEDPRDAADAVR	NPPGFAFVEF.EDPRDAADAVR	10F	sp|P84103|SRSF3_HUMAN.F53	15.0926	0.769948	0	1.2051e+06
index=111860	39869	31487	sp|Q9UGR2|Z3H7B_HUMAN	TSFVGSYYLCK	T.SFVGSYYLCK	1T	sp|Q9UGR2|Z3H7B_HUMAN.T476	15.0926	1	0	1.59518e+06
index=110218	39033	47652	sp|P14866|HNRPL_HUMAN	NPNGPYPYTLK	NPNGPYPY.TLK	8Y	sp|P14866|HNRPL_HUMAN.Y576	15.0915	1	0	1.17417e+06
index=113994	40939	31642	sp|Q9UGR2|Z3H7B_HUMAN	TSFVGSYYLCK	T.SFVGSYYLCK	1T	sp|Q9UGR2|Z3H7B_HUMAN.T476	15.0899	1	0	1.59954e+06
index=114832	41380	15273	sp|P07910|HNRPC_HUMAN	YGKIVGCSVHKGFAFVQYVNERNAR	YGKIVGCSVHKGFA.FVQYVNERNAR	14A	sp|P07910|HNRPC_HUMAN.A53	15.0783	1	0	3.02948e+06
index=126850	47857	858	sp|P35637|FUS_HUMAN	TGQPMINLYTDR	TGQPM.INLYTDR	5M	sp|P35637|FUS_HUMAN.M321	15.0742	0.805324	0	34572549
index=148767	62457	8283	sp|P62861|RS30_HUMAN	FVNVVPTFGKK	FVNVVPTFG.KK	9G	sp|P62861|RS30_HUMAN.G50	15.067	0.734166	0	5.45902e+06
index=35964	10043	532	sp|Q32P51|RA1L2_HUMAN;sp|P09651|ROA1_HUMAN	EDSQRPGAHLTVK	EDSQRPGAH.LTVK	9H	sp|Q32P51|RA1L2_HUMAN.H101;sp|P09651|ROA1_HUMAN.H101	15.0531	0.712696	0	55998496
index=110197	39020	3529	sp|Q9NUL7|DDX28_HUMAN	RPELNQPARLTLGR	RPELNQPAR.LTLGR	9R	sp|Q9NUL7|DDX28_HUMAN.R81	15.0516	1	0	9.95255e+06
index=113723	40801	16313	sp|P43243|MATR3_HUMAN	MKSQAFIEMETR	MK.SQAFIEMETR	2K	sp|P43243|MATR3_HUMAN.K532	15.0516	0.696339	0	2.98112e+06
index=89852	29379	39684	sp|Q96I24|FUBP3_HUMAN	SSGCFPNMAAK	SSGC.FPNMAAK	4C	sp|Q96I24|FUBP3_HUMAN.C460	15.0496	1	0	1.38076e+06
index=114920	41420	13198	sp|P67809|YBOX1_HUMAN;sp|Q9Y2T7|YBOX2_HUMAN;sp|P16989|YBOX3_HUMAN	NGYGFINRNDTKEDVFVHQTAIK	NGY.GFINRNDTKEDVFVHQTAIK	3Y	sp|P67809|YBOX1_HUMAN.Y72;sp|Q9Y2T7|YBOX2_HUMAN.Y107;sp|P16989|YBOX3_HUMAN.Y104	15.0395	0.834828	0	3.66122e+06
index=159556	68280	29059	sp|Q7Z478|DHX29_HUMAN	YHESSQMSSLVETFVSK	YHESSQM.SSLVETFVSK	7M	sp|Q7Z478|DHX29_HUMAN.M962	15.0391	1	0	1.71278e+06
index=141922	58774	34841	sp|P51991|ROA3_HUMAN	WGTLTDCVVMR	WGTLTDCVVM.R	10M	sp|P51991|ROA3_HUMAN.M67	15.0362	1	0	1.563e+06
index=183398	84118	11307	sp|P23396|RS3_HUMAN	TEIIILATRTQNVLGEK	TEIIILATR.TQNVLGEK	9R	sp|P23396|RS3_HUMAN.R54	15.0301	1	0	4.02962e+06
index=112971	40434	923	sp|P07910|HNRPC_HUMAN	GFAFVQYVNER	GFAF.VQYVNER	4F	sp|P07910|HNRPC_HUMAN.F54	15.0297	1	0	3.21094e+07
index=204499	101149	51109	sp|Q13283|G3BP1_HUMAN	LPNFGFVVFDDSEPVQK	LPNFGF.VVFDDSEPVQK	6F	sp|Q13283|G3BP1_HUMAN.F382	15.0292	1	0	1.01132e+06
index=104118	35881	520	sp|P62861|RS30_HUMAN	FVNVVPTFGKK	FVNVVPTF.GKK	8F	sp|P62861|RS30_HUMAN.F49	15.015	0.515899	0	3.8353e+07
index=56891	16767	27332	sp|Q9UKM9|RALY_HUMAN	GYAFVQYSNER	GYAF.VQYSNER	4F	sp|Q9UKM9|RALY_HUMAN.F59	15.0128	1	0	1.86795e+06
index=117762	42878	17541	sp|O60506|HNRPQ_HUMAN	VKKLKDYAFIHFDER	V.KKLKDYAFIHFDER	1V	sp|O60506|HNRPQ_HUMAN.V367	15.0017	1	0	2.75894e+06
index=214567	109612	2425	sp|P26599|PTBP1_HUMAN	NFQNIFPPSATLHLSNIPPSVSEEDLK	NFQNIFPPSATLHL.SNIPPSVSEEDLK	14L	sp|P26599|PTBP1_HUMAN.L458	15.0009	1	0	1.25084e+07
index=209082	105020	14192	sp|Q15717|ELAV1_HUMAN	VAGHSLGYGFVNYVTAKDAERAINTLNGLRLQSK	VAGHSLGYGF.VNYVTAKDAERAINTLNGLRLQSK	10F	sp|Q15717|ELAV1_HUMAN.F65	15	1	0	3.3755e+06
index=185315	85802	72243	sp|P07910|HNRPC_HUMAN	SMNSRVFIGNLNTLVVK	SMNSRVF.IGNLNTLVVK	7F	sp|P07910|HNRPC_HUMAN.F19	14.9706	1	0	713878
index=133116	52748	19030	sp|P52272|HNRPM_HUMAN	LGSTVFVANLDYK	LGSTVF.VANLDYK	6F	sp|P52272|HNRPM_HUMAN.F207	14.9666	0.602784	0	2770254
index=128124	48528	4	sp|P07910|HNRPC_HUMAN	GFAFVQYVNER	GFAF.VQYVNER	4F	sp|P07910|HNRPC_HUMAN.F54	14.9547	0.559922	0	530960712
index=175064	77133	1642	sp|Q9GZT3|SLIRP_HUMAN	GLGWVQFSSEEGLR	GLGW.VQFSSEEGLR	4W	sp|Q9GZT3|SLIRP_HUMAN.W64	14.9508	0.857193	0	2.36076e+07
index=117780	42886	4972	sp|P07910|HNRPC_HUMAN	GFAFVQYVNER	GFAF.VQYVNER	4F	sp|P07910|HNRPC_HUMAN.F54	14.9508	0.873933	0	8.16191e+06
index=107402	37505	34818	sp|P07910|HNRPC_HUMAN	GFAFVQYVNER	GFAF.VQYVNER	4F	sp|P07910|HNRPC_HUMAN.F54	14.9508	1	0	1.57493e+06
index=50426	14587	828	sp|Q9NR56|MBNL1_HUMAN;sp|Q5VZF2|MBNL2_HUMAN	CKYFHPPAHLQAK	CKY.FHPPAHLQAK	3Y	sp|Q9NR56|MBNL1_HUMAN.Y236;sp|Q5VZF2|MBNL2_HUMAN.Y233	14.9431	0.450515	0	3.00239e+07
index=191602	90734	1950	sp|P19338|NUCL_HUMAN	KQKVEGTEPTTAFNLFVGNLNFNK	KQKVEGTEPTTAFNL.FVGNLNFNK	15L	sp|P19338|NUCL_HUMAN.L309	14.9393	0.501868	0	1.5127e+07
index=193037	91911	5591	sp|Q8WXF1|PSPC1_HUMAN	CRLFVGNLPTDITEEDFK	CR.LFVGNLPTDITEEDFK	2R	sp|Q8WXF1|PSPC1_HUMAN.R83	14.9393	0.486566	0	6.67218e+06
index=168923	73511	21716	sp|Q32P51|RA1L2_HUMAN;sp|P09651|ROA1_HUMAN	IEVIEIMTDRGSGK	IEVIEIMTDR.GSGK	10R	sp|Q32P51|RA1L2_HUMAN.R140;sp|P09651|ROA1_HUMAN.R140	14.9318	1	0	2.28235e+06
index=126916	47896	1557	sp|P26599|PTBP1_HUMAN	GQPIYIQFSNHK	GQPIY.IQFSNHK	5Y	sp|P26599|PTBP1_HUMAN.Y127	14.9172	1	0	1.70717e+07
index=206600	102893	20620	sp|Q15717|ELAV1_HUMAN	VAGHSLGYGFVNYVTAKDAERAINTLNGLRLQSK	VAGHSLGYGF.VNYVTAKDAERAINTLNGLRLQSK	10F	sp|Q15717|ELAV1_HUMAN.F65	14.9172	1	0	2.37671e+06
index=94596	31413	71002	sp|O00267|SPT5H_HUMAN	FAVALDSEQNNIHVK	FA.VALDSEQNNIHVK	2A	sp|O00267|SPT5H_HUMAN.A584	14.9172	0.509385	0	753255
index=241356	134396	28188	sp|P52272|HNRPM_HUMAN	EKVGEVTYVELLMDAEGK	EKVGEVTY.VELLMDAEGK	8Y	sp|P52272|HNRPM_HUMAN.Y100	14.9172	1	0	1.7811e+06
index=182989	83648	48040	sp|P61978|HNRPK_HUMAN	IILDLISESPIKGR	IILDLISESP.IKGR	10P	sp|P61978|HNRPK_HUMAN.P217	14.9136	1	0	1.10315e+06
index=111392	39641	32319	sp|P07910|HNRPC_HUMAN	GFAFVQYVNER	GFAF.VQYVNER	4F	sp|P07910|HNRPC_HUMAN.F54	14.9101	1	0	1.58949e+06
index=150624	63468	17502	sp|Q9GZT3|SLIRP_HUMAN	GLGWVQFSSEEGLR	GLGW.VQFSSEEGLR	4W	sp|Q9GZT3|SLIRP_HUMAN.W64	14.8996	1	0	2.68089e+06
index=190338	89789	3154	sp|Q9BUJ2|HNRL1_HUMAN	NYAGRWDVLIQQATQCLNR	NYAGRW.DVLIQQATQCLNR	6W	sp|Q9BUJ2|HNRL1_HUMAN.W477	14.8962	0.855191	0	1.13288e+07
index=68091	20783	786	sp|Q01130|SRSF2_HUMAN	VGDVYIPRDRYTKESR	VGDVYIPRDR.YTKESR	10R	sp|Q01130|SRSF2_HUMAN.R49	14.8928	0.528417	0	37198110
index=120803	44492	262	sp|P07910|HNRPC_HUMAN	GFAFVQYVNER	GFAF.VQYVNER	4F	sp|P07910|HNRPC_HUMAN.F54	14.8861	0.561293	0	99616728
index=160104	68592	20905	sp|Q9NR56|MBNL1_HUMAN	FAHPADSTMIDTNDNTVTVCMDYIK	FAHPADSTMIDTNDNTVTVCM.DYIK	21M	sp|Q9NR56|MBNL1_HUMAN.M222	14.8861	1	0	2.38614e+06
index=128019	48483	3486	sp|P08865|RSSA_HUMAN	YVDIAIPCNNK	Y.VDIAIPCNNK	1Y	sp|P08865|RSSA_HUMAN.Y156	14.8827	1	0	9.23476e+06
index=150400	63346	14682	sp|P61978|HNRPK_HUMAN	LLIHQSLAGGIIGVK	LLIHQSLAGGII.GVK	12I	sp|P61978|HNRPK_HUMAN.I160	14.8794	1	0	3.32858e+06
index=199131	96951	67584	sp|P19338|NUCL_HUMAN	GYAFIEFASFEDAK	GYAF.IEFASFEDAK	4F	sp|P19338|NUCL_HUMAN.F527	14.8794	1	0	751817
index=193166	92010	10786	sp|P19338|NUCL_HUMAN	QKVEGTEPTTAFNLFVGNLNFNK	QKVEGTEPTTAF.NLFVGNLNFNK	12F	sp|P19338|NUCL_HUMAN.F307	14.8697	0.702399	0	4.24953e+06
index=29834	8054	2377	sp|P22626|ROA2_HUMAN	ALSRQEMQEVQSSR	ALSRQEM.QEVQSSR	7M	sp|P22626|ROA2_HUMAN.M193	14.8665	0.761498	0	1.41934e+07
index=135994	54919	35070	sp|Q15717|ELAV1_HUMAN	LIRDKVAGHSLGYGFVNYVTAKDAER	LIRDKVAGHSLGYGF.VNYVTAKDAER	15F	sp|Q15717|ELAV1_HUMAN.F65	14.8665	1	0	1.50744e+06
index=180660	80878	2437	sp|P19338|NUCL_HUMAN	SKGYAFIEFASFEDAK	SKGYAF.IEFASFEDAK	6F	sp|P19338|NUCL_HUMAN.F527	14.8665	1	0	1.29125e+07
index=202036	99169	18426	sp|Q8WUA2|PPIL4_HUMAN	TGESLCYAFIEFEK	TGESLC.YAFIEFEK	6C	sp|Q8WUA2|PPIL4_HUMAN.C282	14.8665	1	0	2.41945e+06
index=133083	52728	39613	sp|Q86V81|THOC4_HUMAN	WQHDLFDSGFGGGAGVETGGK	WQHDLFDSGF.GGGAGVETGGK	10F	sp|Q86V81|THOC4_HUMAN.F96	14.8477	1	0	1.37792e+06
index=199536	97250	5440	sp|Q9UN86|G3BP2_HUMAN	LPNFGFVVFDDSEPVQR	LPNF.GFVVFDDSEPVQR	4F	sp|Q9UN86|G3BP2_HUMAN.F374	14.8477	0.523685	0	5.87399e+06
index=198153	96199	1495	sp|Q13283|G3BP1_HUMAN	LPNFGFVVFDDSEPVQK	LPNFGFV.VFDDSEPVQK	7V	sp|Q13283|G3BP1_HUMAN.V383	14.8447	0.398199	0	25553049
index=154020	65254	23664	sp|Q7L2E3|DHX30_HUMAN	VSCLETVWVSR	VSC.LETVWVSR	3C	sp|Q7L2E3|DHX30_HUMAN.C765	14.8416	1	0	2.05455e+06
index=121235	44738	10323	sp|Q15287|RNPS1_HUMAN	GYAYVEFENPDEAEK	GYAY.VEFENPDEAEK	4Y	sp|Q15287|RNPS1_HUMAN.Y207	14.8356	1	0	4.32527e+06
index=164040	70764	18830	sp|O15042|SR140_HUMAN	NCGFVAFMNR	NC.GFVAFMNR	2C	sp|O15042|SR140_HUMAN.C320	14.821	1	0	2.48613e+06
index=201546	98789	54585	sp|Q16629|SRSF7_HUMAN	NPPGFAFVEFEDPRDAEDAVR	NPP.GFAFVEFEDPRDAEDAVR	3P	sp|Q16629|SRSF7_HUMAN.P47	14.8182	0.799115	0	970216
index=120994	44594	30989	sp|Q15366|PCBP2_HUMAN	LVVPASQCGSLIGKGGCK	LVVPASQC.GSLIGKGGCK	8C	sp|Q15366|PCBP2_HUMAN.C109	14.8153	1	0	1.63407e+06
index=177741	79011	15262	sp|P42704|LPPRC_HUMAN	ISNQFDWALMR	ISNQFDW.ALMR	7W	sp|P42704|LPPRC_HUMAN.W85	14.8069	0.574095	0	2.90515e+06
index=74298	23070	92	sp|Q9UKM9|RALY_HUMAN	GYAFVQYSNER	GYAF.VQYSNER	4F	sp|Q9UKM9|RALY_HUMAN.F59	14.8069	0.772192	0	343373264
index=121847	45055	39498	sp|Q13247|SRSF6_HUMAN	NGYGFVEFEDSR	NGYGF.VEFEDSR	5F	sp|Q13247|SRSF6_HUMAN.F39	14.8041	0.68354	0	1.31251e+06
index=85161	27364	20592	sp|P62995|TRA2B_HUMAN	RPHTPTPGIYMGRPTYGSSR	RPHTPTPGIYMGRP.TYGSSR	14P	sp|P62995|TRA2B_HUMAN.P211	14.8013	0.72577	0	2.35361e+06
index=206306	102640	69126	sp|Q9P015|RM15_HUMAN	LGFEGGQTPFYIRIPK	LGFEGGQTPFYIRI.PK	14I	sp|Q9P015|RM15_HUMAN.I78	14.7852	1	0	761372
index=88743	28908	402	sp|P19338|NUCL_HUMAN	NLPYKVTQDELK	NLPY.KVTQDELK	4Y	sp|P19338|NUCL_HUMAN.Y402	14.7852	1	0	93888572
index=184891	85526	35	sp|P15880|RS2_HUMAN	TYSYLTPDLWK	TYSY.LTPDLWK	4Y	sp|P15880|RS2_HUMAN.Y250	14.7825	0.870174	0	56933544
index=83599	26710	40863	sp|Q9UKM9|RALY_HUMAN	GYAFVQYSNER	G.YAFVQYSNER	1G	sp|Q9UKM9|RALY_HUMAN.G56	14.7825	1	0	1.29181e+06
index=199695	97373	66675	sp|P19338|NUCL_HUMAN	QKVEGTEPTTAFNLFVGNLNFNK	QKVEGTEPTTAFN.LFVGNLNFNK	13N	sp|P19338|NUCL_HUMAN.N308	14.7799	0.929583	0	783733
index=195943	94453	44525	sp|Q9HCE1|MOV10_HUMAN	EAGQCFESFLVVR	EAGQC.FESFLVVR	5C	sp|Q9HCE1|MOV10_HUMAN.C16	14.7773	1	0	1.19795e+06
index=230353	122258	50607	sp|P42704|LPPRC_HUMAN	ISNQFDWALMRLDLSVR	ISNQFDWALM.RLDLSVR	10M	sp|P42704|LPPRC_HUMAN.M88	14.757	1	0	1.09539e+06
index=178995	79884	26781	sp|Q969Z0|FAKD4_HUMAN	DVLLDVAYAYGK	DVLLDVAY.AYGK	8Y	sp|Q969Z0|FAKD4_HUMAN.Y300	14.7399	1	0	1.91347e+06
index=104237	35939	5359	sp|P19338|NUCL_HUMAN	NLPYKVTQDELK	NLPY.KVTQDELK	4Y	sp|P19338|NUCL_HUMAN.Y402	14.7375	1	0	7.65374e+06
index=200934	98374	55974	sp|Q9NX07|TSAP1_HUMAN	LTGIPAGYCFVEFADLATAEK	LTGIPAGYCF.VEFADLATAEK	10F	sp|Q9NX07|TSAP1_HUMAN.F49	14.7282	1	0	955636
index=191477	90647	40777	sp|Q13283|G3BP1_HUMAN	LPNFGFVVFDDSEPVQK	LPNF.GFVVFDDSEPVQK	4F	sp|Q13283|G3BP1_HUMAN.F380	14.7235	1	0	1.27143e+06
index=102511	35100	651	sp|P67809|YBOX1_HUMAN;sp|Q9Y2T7|YBOX2_HUMAN;sp|P16989|YBOX3_HUMAN	EDVFVHQTAIK	EDVFVH.QTAIK	6H	sp|P67809|YBOX1_HUMAN.H87;sp|Q9Y2T7|YBOX2_HUMAN.H122;sp|P16989|YBOX3_HUMAN.H119	14.719	1	0	51528834
index=194735	93462	49119	sp|Q9HCE1|MOV10_HUMAN	EAGQCFESFLVVR	EAGQC.FESFLVVR	5C	sp|Q9HCE1|MOV10_HUMAN.C16	14.719	1	0	1.08263e+06
index=129543	49503	26483	sp|Q00839|HNRPU_HUMAN	GYFEYIEENKYSRAK	GYFEYIEENKYSR.AK	13R	sp|Q00839|HNRPU_HUMAN.R268	14.7167	0.774493	0	1.87272e+06
index=136220	55179	804	sp|P07910|HNRPC_HUMAN	GFAFVQYVNER	GFAF.VQYVNER	4F	sp|P07910|HNRPC_HUMAN.F54	14.7167	1	0	3.00711e+07
index=166021	71877	1706	sp|P15880|RS2_HUMAN	TYSYLTPDLWK	TYSY.LTPDLWK	4Y	sp|P15880|RS2_HUMAN.Y250	14.7167	0.847804	0	17361733
index=158260	67548	21932	sp|B7ZW38|HNRC3_HUMAN;sp|P0DMR1|HNRC4_HUMAN;sp|P07910|HNRPC_HUMAN;sp|B2RXH8|HNRC2_HUMAN;sp|O60812|HNRC1_HUMAN	VFIGNLNTLVVK	V.FIGNLNTLVVK	1V	sp|B7ZW38|HNRC3_HUMAN.V18;sp|P0DMR1|HNRC4_HUMAN.V18;sp|P07910|HNRPC_HUMAN.V18;sp|B2RXH8|HNRC2_HUMAN.V18;sp|O60812|HNRC1_HUMAN.V18	14.7144	1	0	2213148
index=118411	43239	9514	sp|O43390|HNRPR_HUMAN;sp|O60506|HNRPQ_HUMAN	GFCFLEYEDHK	G.FCFLEYEDHK	1G	sp|O43390|HNRPR_HUMAN.G290;sp|O60506|HNRPQ_HUMAN.G287	14.71	0.804263	0	4.85062e+06
index=174622	76897	10219	sp|P42704|LPPRC_HUMAN	ISNQFDWALMR	ISNQFDW.ALMR	7W	sp|P42704|LPPRC_HUMAN.W85	14.7055	0.542102	0	4.24622e+06
index=238690	130462	103102	sp|P22626|ROA2_HUMAN	LFIGGLSFETTEESLR	LFI.GGLSFETTEESLR	3I	sp|P22626|ROA2_HUMAN.I25	14.699	0.549632	0	427760
index=219489	113439	44207	sp|P19338|NUCL_HUMAN	TLVLSNLSYSATEETLQEVFEK	TLVLSNLSYSATE.ETLQEVFEK	13E	sp|P19338|NUCL_HUMAN.E499	14.6968	0.572715	0	1.17476e+06
index=167655	72793	12175	sp|P51991|ROA3_HUMAN	KLFIGGLSFETTDDSLREHFEK	KLFIGGLSF.ETTDDSLREHFEK	9F	sp|P51991|ROA3_HUMAN.F44	14.6882	0.420551	0	3674348
index=44060	12570	6764	sp|Q9H307|PININ_HUMAN	LTGRDPNDVRPIQAR	LTGR.DPNDVRPIQAR	4R	sp|Q9H307|PININ_HUMAN.R32	14.6778	1	0	6125795
index=184841	85492	13624	sp|P49458|SRP09_HUMAN	VTDDLVCLVYK	VTDDLVC.LVYK	7C	sp|P49458|SRP09_HUMAN.C48	14.6716	1	0	3334086
index=166872	72349	58379	sp|P42704|LPPRC_HUMAN	KISNQFDWALMR	KISNQFDWALM.R	11M	sp|P42704|LPPRC_HUMAN.M88	14.6716	1	0	918444
index=176453	77948	12265	sp|Q15717|ELAV1_HUMAN	NVALLSQLYHSPAR	NVALLSQLY.HSPAR	9Y	sp|Q15717|ELAV1_HUMAN.Y200	14.6716	0.65483	0	3.73246e+06
index=128489	48783	8633	sp|Q9UGR2|Z3H7B_HUMAN	TSFVGSYYLCK	TSFVGSYY.LCK	8Y	sp|Q9UGR2|Z3H7B_HUMAN.Y483	14.6696	1	0	4.68759e+06
index=64791	19577	1782	sp|Q9NR56|MBNL1_HUMAN;sp|Q5VZF2|MBNL2_HUMAN	YFHPPAHLQAK	YF.HPPAHLQAK	2F	sp|Q9NR56|MBNL1_HUMAN.F237;sp|Q5VZF2|MBNL2_HUMAN.F234	14.6696	0.680552	0	1.92725e+07
index=205706	102142	48142	sp|P07910|HNRPC_HUMAN	SDVEAIFSKYGKIVGCSVHKGFAFVQYVNERNAR	SDVEAIF.SKYGKIVGCSVHKGFAFVQYVNERNAR	7F	sp|P07910|HNRPC_HUMAN.F37	14.6676	0.630283	0	1.11651e+06
index=67356	20513	66	sp|Q15233|NONO_HUMAN	FACHSASLTVR	FAC.HSASLTVR	3C	sp|Q15233|NONO_HUMAN.C145	14.6576	1	0	86286042
index=181699	81959	9787	sp|P49458|SRP09_HUMAN	VTDDLVCLVYK	VTDDLVC.LVYK	7C	sp|P49458|SRP09_HUMAN.C48	14.6576	1	0	4.93966e+06
index=151165	63757	42214	sp|Q12926|ELAV2_HUMAN;sp|P26378|ELAV4_HUMAN	DKITGQSLGYGFVNYIDPKDAEK	DKITGQSLGYGF.VNYIDPKDAEK	12F	sp|Q12926|ELAV2_HUMAN.F84;sp|P26378|ELAV4_HUMAN.F91	14.6517	1	0	1.2249e+06
index=153415	64915	31219	sp|Q7KZF4|SND1_HUMAN	CVDWSIAVYTR	CVDW.SIAVYTR	4W	sp|Q7KZF4|SND1_HUMAN.W299	14.6498	1	0	1.59891e+06
index=154950	65730	43012	sp|Q7KZF4|SND1_HUMAN	CVDWSIAVYTR	CVDW.SIAVYTR	4W	sp|Q7KZF4|SND1_HUMAN.W299	14.6459	1	0	1.308e+06
index=132920	52628	42391	sp|P60842|IF4A1_HUMAN	LQMEAPHIIVGTPGR	LQMEA.PHIIVGTPGR	5A	sp|P60842|IF4A1_HUMAN.A151	14.6402	1	0	1.21225e+06
index=174049	76562	11910	sp|Q01085|TIAR_HUMAN	DTSNHFHVFVGDLSPEITTEDIK	DTSNHFHVF.VGDLSPEITTEDIK	9F	sp|Q01085|TIAR_HUMAN.F100	14.6383	0.437059	0	3916451
index=129295	49361	39024	sp|Q13247|SRSF6_HUMAN	NGYGFVEFEDSR	NG.YGFVEFEDSR	2G	sp|Q13247|SRSF6_HUMAN.G36	14.6383	1	0	1.40636e+06
index=193028	91904	12084	sp|P15880|RS2_HUMAN	TYSYLTPDLWK	TYSY.LTPDLWK	4Y	sp|P15880|RS2_HUMAN.Y250	14.6326	1	0	3.37799e+06
index=100083	33976	63564	sp|Q92615|LAR4B_HUMAN	EPSVPASCAVSATYER	EPSVPASC.AVSATYER	8C	sp|Q92615|LAR4B_HUMAN.C590	14.6108	1	0	863523
index=195875	94406	34902	sp|P15880|RS2_HUMAN	TYSYLTPDLWK	TYSY.LTPDLWK	4Y	sp|P15880|RS2_HUMAN.Y250	14.6055	0.954806	0	1.4659e+06
index=71240	21888	24444	sp|Q7KZF4|SND1_HUMAN	PASPATETVPAFSER	PASPATETVPAF.SER	12F	sp|Q7KZF4|SND1_HUMAN.F435	14.5986	1	0	2.01026e+06
index=147059	61512	11818	sp|Q9NQ94|A1CF_HUMAN;sp|Q8TBY0|RBM46_HUMAN;sp|A0AV96|RBM47_HUMAN	GFAFVEYESHR	GFAFVEYESH.R	10H	sp|Q9NQ94|A1CF_HUMAN.H189;sp|Q8TBY0|RBM46_HUMAN.H194;sp|A0AV96|RBM47_HUMAN.H204	14.5952	1	0	3.67026e+06
index=104504	36069	11489	sp|Q8IWR0|Z3H7A_HUMAN	TNYEGPYYICK	TNY.EGPYYICK	3Y	sp|Q8IWR0|Z3H7A_HUMAN.Y499	14.5918	1	0	3.59327e+06
index=197974	96057	24165	sp|O75533|SF3B1_HUMAN	SVNDQPSGNLPFLKPDDIQYFDK	SVNDQPSGNLPFL.KPDDIQYFDK	13L	sp|O75533|SF3B1_HUMAN.L467	14.5918	0.639985	0	2.02129e+06
index=138737	56939	38429	sp|O00442|RTCA_HUMAN	DLYVNIQPVQEPK	DLY.VNIQPVQEPK	3Y	sp|O00442|RTCA_HUMAN.Y226	14.5719	1	0	1.35652e+06
index=78779	24751	14155	sp|P23246|SFPQ_HUMAN	YGEPGEVFINK	YGEPGEVF.INK	8F	sp|P23246|SFPQ_HUMAN.F327	14.5702	1	0	3.33025e+06
index=152466	64434	73748	sp|Q15717|ELAV1_HUMAN	NVALLSQLYHSPAR	NVALLSQLY.HSPAR	9Y	sp|Q15717|ELAV1_HUMAN.Y200	14.5702	0.549058	0	714751
index=93120	30739	1908	sp|Q8IWR0|Z3H7A_HUMAN	TNYEGPYYICK	TNY.EGPYYICK	3Y	sp|Q8IWR0|Z3H7A_HUMAN.Y499	14.5622	0.674723	0	16309788
index=95186	31718	7485	sp|Q15233|NONO_HUMAN	GIVEFSGKPAAR	GIVEFS.GKPAAR	6S	sp|Q15233|NONO_HUMAN.S196	14.5528	0.512251	0	5.03686e+06
index=114277	41096	39177	sp|P61978|HNRPK_HUMAN	HESGASIKIDEPLEGSEDR	HESG.ASIKIDEPLEGSEDR	4G	sp|P61978|HNRPK_HUMAN.G418	14.5513	1	0	1.43199e+06
index=158117	67461	1363	sp|Q92879|CELF1_HUMAN;sp|O95319|CELF2_HUMAN	GCCFVTFYTR	GC.CFVTFYTR	2C	sp|Q92879|CELF1_HUMAN.C61;sp|O95319|CELF2_HUMAN.C85	14.5421	0.962656	0	2.1072e+07
index=119803	43996	17230	sp|Q15366|PCBP2_HUMAN	LEEDISSSMTNSTAASRPPVTLR	LEEDISSSM.TNSTAASRPPVTLR	9M	sp|Q15366|PCBP2_HUMAN.M87	14.5376	1	0	2.77622e+06
index=192722	91652	36893	sp|Q15717|ELAV1_HUMAN	GDIGRTNLIVNYLPQNMTQDELR	GDIGRTNLIVNY.LPQNMTQDELR	12Y	sp|Q15717|ELAV1_HUMAN.Y26	14.5331	0.69183	0	1.513e+06
index=241427	134455	23107	sp|P15880|RS2_HUMAN	TYSYLTPDLWK	TYSY.LTPDLWK	4Y	sp|P15880|RS2_HUMAN.Y250	14.5317	1	0	2.21323e+06
index=51456	14902	12303	sp|P67809|YBOX1_HUMAN;sp|P16989|YBOX3_HUMAN	EDVFVHQTAIKK	EDV.FVHQTAIKK	3V	sp|P67809|YBOX1_HUMAN.V84;sp|P16989|YBOX3_HUMAN.V116	14.5229	0.753053	0	3.37629e+06
index=92416	30467	815	sp|P36578|RL4_HUMAN	KLDELYGTWRK	KLDELYGTW.RK	9W	sp|P36578|RL4_HUMAN.W267	14.5171	0.936277	0	40393533
index=241220	134304	3147	sp|P07910|HNRPC_HUMAN	GFAFVQYVNER	GFAF.VQYVNER	4F	sp|P07910|HNRPC_HUMAN.F54	14.5157	0.679506	0	10930004
index=103166	35403	5219	sp|P61978|HNRPK_HUMAN	DLAGSIIGKGGQR	DLAG.SIIGKGGQR	4G	sp|P61978|HNRPK_HUMAN.G400	14.5129	1	0	6687952
index=208265	104304	85986	sp|P51991|ROA3_HUMAN	LFIGGLSFETTDDSLR	L.FIGGLSFETTDDSLR	1L	sp|P51991|ROA3_HUMAN.L37	14.5129	1	0	580728
index=214655	109692	69401	sp|O00425|IF2B3_HUMAN	ITISPLQELTLYNPER	ITISPLQELTLY.NPER	12Y	sp|O00425|IF2B3_HUMAN.Y321	14.5058	1	0	748641
index=155499	66024	55564	sp|Q08170|SRSF4_HUMAN	NGYGFVEFDDLR	NGYG.FVEFDDLR	4G	sp|Q08170|SRSF4_HUMAN.G38	14.5031	0.511613	0	925395
index=91507	30099	26652	sp|P67809|YBOX1_HUMAN;sp|P16989|YBOX3_HUMAN	NGYGFINRNDTKEDVFVHQTAIKKNNPR	NGYGFINRNDTKEDV.FVHQTAIKKNNPR	15V	sp|P67809|YBOX1_HUMAN.V84;sp|P16989|YBOX3_HUMAN.V116	14.4976	1	0	1.85915e+06
index=177752	79023	27970	sp|Q15056|IF4H_HUMAN	GFCYVEFDEVDSLK	GFCY.VEFDEVDSLK	4Y	sp|Q15056|IF4H_HUMAN.Y86	14.4868	1	0	1.73733e+06
index=125067	46828	15585	sp|O14979|HNRDL_HUMAN	RGFCFITYTDEEPVKK	RGFCF.ITYTDEEPVKK	5F	sp|O14979|HNRDL_HUMAN.F278	14.4724	1	0	3.08228e+06
index=128848	49102	8857	sp|P35637|FUS_HUMAN	TGQPMINLYTDR	TGQPM.INLYTDR	5M	sp|P35637|FUS_HUMAN.M321	14.4698	0.770296	0	4.54219e+06
index=137574	56140	25470	sp|Q14103|HNRPD_HUMAN	IFVGGLSPDTPEEK	IFVG.GLSPDTPEEK	4G	sp|Q14103|HNRPD_HUMAN.G187	14.4698	1	0	1.8849e+06
index=194812	93546	34930	sp|Q5T6F2|UBAP2_HUMAN	AINILLEGNSDTTSWETVGCK	AINILLEGNSDTTSWETVGC.K	20C	sp|Q5T6F2|UBAP2_HUMAN.C104	14.4685	1	0	1.45232e+06
index=203071	99974	82221	sp|P82663|RT25_HUMAN	FVFFNIPQIQYK	FVF.FNIPQIQYK	3F	sp|P82663|RT25_HUMAN.F49	14.4622	1	0	605044
index=114135	41016	15698	sp|Q6PKG0|LARP1_HUMAN	TASISSSPSEGTPTVGSYGCTPQSLPK	TASISSSPSEGTPTVGSYGC.TPQSLPK	20C	sp|Q6PKG0|LARP1_HUMAN.C864	14.4622	1	0	2.84652e+06
index=81698	25969	2757	sp|P07910|HNRPC_HUMAN	DYYDRMYSYPAR	DYYDRM.YSYPAR	6M	sp|P07910|HNRPC_HUMAN.M136	14.4584	0.680918	0	1.17143e+07
index=179371	80119	56323	sp|P23396|RS3_HUMAN	FGFPEGSVELYAEK	FGFPEGSVELY.AEK	11Y	sp|P23396|RS3_HUMAN.Y87	14.4522	1	0	949155
index=171263	74917	12406	sp|Q9GZT3|SLIRP_HUMAN	GLGWVQFSSEEGLR	GLGW.VQFSSEEGLR	4W	sp|Q9GZT3|SLIRP_HUMAN.W64	14.4522	1	0	3.6418e+06
index=184671	85375	87225	sp|P07910|HNRPC_HUMAN	SMNSRVFIGNLNTLVVK	SMN.SRVFIGNLNTLVVK	3N	sp|P07910|HNRPC_HUMAN.N15	14.4486	1	0	522110
index=91840	30244	3786	sp|Q9UKM9|RALY_HUMAN	GYAFVQYSNER	GYAF.VQYSNER	4F	sp|Q9UKM9|RALY_HUMAN.F59	14.4413	0.79405	0	9.68848e+06
index=144341	60053	216	sp|P07910|HNRPC_HUMAN	GFAFVQYVNER	GFAF.VQYVNER	4F	sp|P07910|HNRPC_HUMAN.F54	14.4389	0.478083	0	104075522
index=163726	70579	14530	sp|Q5TC82|RC3H1_HUMAN;sp|Q9HBD1|RC3H2_HUMAN	TSIGHVVQLLYR	TSIGHVVQLLY.R	11Y	sp|Q5TC82|RC3H1_HUMAN.Y250;sp|Q9HBD1|RC3H2_HUMAN.Y247	14.4377	1	0	3.37532e+06
index=105502	36585	2457	sp|P23246|SFPQ_HUMAN	GIVEFASKPAAR	GIVEFAS.KPAAR	7S	sp|P23246|SFPQ_HUMAN.S420	14.4377	0.964555	0	14547841
index=173408	76183	22257	sp|P84103|SRSF3_HUMAN	NPPGFAFVEFEDPRDAADAVR	NPP.GFAFVEFEDPRDAADAVR	3P	sp|P84103|SRSF3_HUMAN.P46	14.4225	1	0	2187139
index=117509	42742	3132	sp|P62861|RS30_HUMAN	FVNVVPTFGKK	FVNVVPT.FGKK	7T	sp|P62861|RS30_HUMAN.T48	14.4191	0.683271	0	11089134
index=118915	43517	33623	sp|P36578|RL4_HUMAN	KLDELYGTWRK	KLDELYGTWR.K	10R	sp|P36578|RL4_HUMAN.R268	14.4179	1	0	1.50579e+06
index=210736	106437	49365	sp|Q12874|SF3A3_HUMAN	NLPLGWDGKPIPYWLYK	NLPLG.WDGKPIPYWLYK	5G	sp|Q12874|SF3A3_HUMAN.G386	14.4134	1	0	1.08336e+06
index=53677	15633	111	sp|P67809|YBOX1_HUMAN;sp|Q9Y2T7|YBOX2_HUMAN;sp|P16989|YBOX3_HUMAN	EDVFVHQTAIK	EDV.FVHQTAIK	3V	sp|P67809|YBOX1_HUMAN.V84;sp|Q9Y2T7|YBOX2_HUMAN.V119;sp|P16989|YBOX3_HUMAN.V116	14.4123	0.621517	0	9.97742e+07
index=116244	42081	53580	sp|P52272|HNRPM_HUMAN	GCGVVKFESPEVAER	GC.GVVKFESPEVAER	2C	sp|P52272|HNRPM_HUMAN.C694	14.4101	1	0	945129
index=107938	37775	3045	sp|P15880|RS2_HUMAN	GCTATLGNFAK	GC.TATLGNFAK	2C	sp|P15880|RS2_HUMAN.C229	14.4078	1	0	9.44657e+06
index=161428	69324	42524	sp|O43390|HNRPR_HUMAN	YGGPPPDSVYSGVQPGIGTEVFVGK	YGGPPPDSVYSGVQPGIGTEVF.VGK	22F	sp|O43390|HNRPR_HUMAN.F168	14.3979	1	0	1.31279e+06
index=236216	127803	7458	sp|P23246|SFPQ_HUMAN	NLSPYVSNELLEEAFSQFGPIER	NLSPYVSNELLEEAFSQFGP.IER	20P	sp|P23246|SFPQ_HUMAN.P396	14.3904	1	0	5.08564e+06
index=55763	16362	13414	sp|O00148|DX39A_HUMAN	NCPHVVVGTPGR	NC.PHVVVGTPGR	2C	sp|O00148|DX39A_HUMAN.C164	14.382	1	0	3.93892e+06
index=178587	79634	58670	sp|Q15717|ELAV1_HUMAN	NVALLSQLYHSPAR	NVALLSQLYH.SPAR	10H	sp|Q15717|ELAV1_HUMAN.H201	14.3726	1	0	878253
index=172521	75670	58802	sp|O43390|HNRPR_HUMAN;sp|O60506|HNRPQ_HUMAN	GFCFLEYEDHK	GFCFLEYEDH.K	10H	sp|O43390|HNRPR_HUMAN.H299;sp|O60506|HNRPQ_HUMAN.H296	14.3696	1	0	908783
index=191847	90928	26566	sp|P19338|NUCL_HUMAN	KQKVEGTEPTTAFNLFVGNLNFNKSAPELK	KQKVEGTEPTTAFNLF.VGNLNFNKSAPELK	16F	sp|P19338|NUCL_HUMAN.F310	14.3675	1	0	1.99928e+06
index=72949	22548	19886	sp|O95758|PTBP3_HUMAN	SQPVYIQYSNHR	SQPVY.IQYSNHR	5Y	sp|O95758|PTBP3_HUMAN.Y127	14.3655	1	0	2.50618e+06
index=163305	70349	3013	sp|P15880|RS2_HUMAN	TYSYLTPDLWK	TYS.YLTPDLWK	3S	sp|P15880|RS2_HUMAN.S249	14.3655	0.833963	0	9.75472e+06
index=137517	56108	36641	sp|Q96E39|RMXL1_HUMAN;sp|O75526|RMXL2_HUMAN;sp|Q8N7X1|RMXL3_HUMAN;sp|P38159|RBMX_HUMAN	GFAFVTFESPADAK	GFAF.VTFESPADAK	4F	sp|Q96E39|RMXL1_HUMAN.F53;sp|O75526|RMXL2_HUMAN.F53;sp|Q8N7X1|RMXL3_HUMAN.F53;sp|P38159|RBMX_HUMAN.F53	14.3536	1	0	1.38247e+06
index=23337	5976	1498	sp|P22626|ROA2_HUMAN	KALSRQEMQEVQSSR	KALSRQEM.QEVQSSR	8M	sp|P22626|ROA2_HUMAN.M193	14.3516	1	0	28807789
index=144607	60202	40696	sp|Q32P51|RA1L2_HUMAN;sp|P09651|ROA1_HUMAN	SHFEQWGTLTDCVVMRDPNTKR	SHFEQWGTLTDCVVMRD.PNTKR	17D	sp|Q32P51|RA1L2_HUMAN.D48;sp|P09651|ROA1_HUMAN.D48	14.3507	1	0	1.4216e+06
index=70704	21695	5006	sp|P26599|PTBP1_HUMAN	HQNVQLPREGQEDQGLTK	HQNVQLPREGQ.EDQGLTK	11Q	sp|P26599|PTBP1_HUMAN.Q421	14.3497	0.790771	0	6.86732e+06
index=165693	71706	21500	sp|Q14103|HNRPD_HUMAN	SRGFGFVLFKESESVDKVMDQKEHKLNGK	SRGFGFVL.FKESESVDKVMDQKEHKLNGK	8L	sp|Q14103|HNRPD_HUMAN.L144	14.3335	0.596315	0	2.3052e+06
index=150220	63251	50863	sp|Q9NQ94|A1CF_HUMAN;sp|Q8TBY0|RBM46_HUMAN;sp|A0AV96|RBM47_HUMAN	GFAFVEYESHR	GFAFVEYES.HR	9S	sp|Q9NQ94|A1CF_HUMAN.S188;sp|Q8TBY0|RBM46_HUMAN.S193;sp|A0AV96|RBM47_HUMAN.S203	14.3325	0.521628	0	1.07572e+06
index=209445	105362	13676	sp|P46782|RS5_HUMAN	TIAECLADELINAAK	TIA.ECLADELINAAK	3A	sp|P46782|RS5_HUMAN.A170	14.3316	1	0	3310542
index=175704	77536	31372	sp|Q92879|CELF1_HUMAN	MNGTLDHPDQPDLDAIKMFVGQVPR	MNGTLDH.PDQPDLDAIKMFVGQVPR	7H	sp|Q92879|CELF1_HUMAN.H7	14.3251	1	0	1.71843e+06
index=120285	44230	43041	sp|Q14103|HNRPD_HUMAN	IFVGGLSPDTPEEK	IF.VGGLSPDTPEEK	2F	sp|Q14103|HNRPD_HUMAN.F185	14.3197	1	0	1.24189e+06
index=83767	26782	39605	sp|Q9NZB2|F120A_HUMAN	NQAAIQGRPPYAASAEEVAK	NQAAIQGRPP.YAASAEEVAK	10P	sp|Q9NZB2|F120A_HUMAN.P1019	14.3179	1	0	1.38365e+06
index=136294	55235	24519	sp|Q9H361|PABP3_HUMAN;sp|P11940|PABP1_HUMAN;sp|Q13310|PABP4_HUMAN	SKGFGFVCFSSPEEATK	SKGFGFV.CFSSPEEATK	7V	sp|Q9H361|PABP3_HUMAN.V338;sp|P11940|PABP1_HUMAN.V338;sp|Q13310|PABP4_HUMAN.V338	14.3179	1	0	2.00666e+06
index=126302	47534	58729	sp|Q7KZF4|SND1_HUMAN	CVDWSIAVYTR	CVDW.SIAVYTR	4W	sp|Q7KZF4|SND1_HUMAN.W299	14.317	1	0	944005
index=110031	38931	4027	sp|O43390|HNRPR_HUMAN;sp|O60506|HNRPQ_HUMAN	TGYTLDVTTGQR	TGYTLDVT.TGQR	8T	sp|O43390|HNRPR_HUMAN.T141;sp|O60506|HNRPQ_HUMAN.T138	14.3116	1	0	9086441
index=160064	68561	20920	sp|P62917|RL8_HUMAN	RTELFIAAEGIHTGQFVYCGKK	RTELFIAAEGIHTGQFVY.CGKK	18Y	sp|P62917|RL8_HUMAN.Y89	14.3098	1	0	2.56447e+06
index=1652	396	1079	sp|Q08211|DHX9_HUMAN	YTQVGPDHNR	YTQVGP.DHNR	6P	sp|Q08211|DHX9_HUMAN.P205	14.308	0.558649	0	22782332
index=229033	121189	43956	sp|P09651|ROA1_HUMAN	GFGFVTYATVEEVDAAMNAR	GFGF.VTYATVEEVDAAMNAR	4F	sp|P09651|ROA1_HUMAN.F59	14.3054	1	0	1.24814e+06
index=154614	65561	37240	sp|P07910|HNRPC_HUMAN	GFAFVQYVNER	G.FAFVQYVNER	1G	sp|P07910|HNRPC_HUMAN.G51	14.3045	0.732446	0	1.4889e+06
index=191360	90562	6976	sp|P26368|U2AF2_HUMAN	LFIGGLPNYLNDDQVK	L.FIGGLPNYLNDDQVK	1L	sp|P26368|U2AF2_HUMAN.L261	14.3002	1	0	5.5446e+06
index=168049	73015	13245	sp|Q32P51|RA1L2_HUMAN;sp|P09651|ROA1_HUMAN	LFIGGLSFETTDESLR	LFI.GGLSFETTDESLR	3I	sp|Q32P51|RA1L2_HUMAN.I18;sp|P09651|ROA1_HUMAN.I18	14.2993	0.30115	0	3.40303e+06
index=93983	31128	6515	sp|Q7Z417|NUFP2_HUMAN	GCENLNIVQDK	GC.ENLNIVQDK	2C	sp|Q7Z417|NUFP2_HUMAN.C234	14.2976	1	0	6534055
index=204893	101448	23159	sp|P26599|PTBP1_HUMAN	NFQNIFPPSATLHLSNIPPSVSEEDLK	NFQNIF.PPSATLHLSNIPPSVSEEDLK	6F	sp|P26599|PTBP1_HUMAN.F450	14.2882	0.597542	0	2.11301e+06
index=196332	94753	16839	sp|P62847|RS24_HUMAN	TTPDVIFVFGFR	TTPDVIFVF.GFR	9F	sp|P62847|RS24_HUMAN.F58	14.2865	0.866305	0	2763769
index=138487	56753	1005	sp|Q9H361|PABP3_HUMAN;sp|P11940|PABP1_HUMAN;sp|Q13310|PABP4_HUMAN	SKGFGFVCFSSPEEATK	SKGFGF.VCFSSPEEATK	6F	sp|Q9H361|PABP3_HUMAN.F337;sp|P11940|PABP1_HUMAN.F337;sp|Q13310|PABP4_HUMAN.F337	14.2848	0.928751	0	2.76228e+07
index=142303	58988	18541	sp|Q15717|ELAV1_HUMAN	DKVAGHSLGYGFVNYVTAK	DKVAGHSL.GYGFVNYVTAK	8L	sp|Q15717|ELAV1_HUMAN.L61	14.2832	0.755716	0	2.70642e+06
index=134085	53333	48692	sp|O75526|RMXL2_HUMAN;sp|P38159|RBMX_HUMAN	IVEVLLMKDRETNK	IVEVLLMKDR.ETNK	10R	sp|O75526|RMXL2_HUMAN.R43;sp|P38159|RBMX_HUMAN.R43	14.2823	1	0	1.15085e+06
index=178494	79578	100042	sp|P42704|LPPRC_HUMAN	ISNQFDWALMR	ISNQFDWALM.R	10M	sp|P42704|LPPRC_HUMAN.M88	14.2782	1	0	436713
index=235869	127467	19529	sp|P82675|RT05_HUMAN	YGFLWPGLNVPLMK	YGFLWPGLNVPLM.K	13M	sp|P82675|RT05_HUMAN.M149	14.2774	1	0	2.39786e+06
index=87728	28475	382	sp|P67809|YBOX1_HUMAN;sp|Q9Y2T7|YBOX2_HUMAN;sp|P16989|YBOX3_HUMAN	EDVFVHQTAIK	EDVFVHQ.TAIK	7Q	sp|P67809|YBOX1_HUMAN.Q88;sp|Q9Y2T7|YBOX2_HUMAN.Q123;sp|P16989|YBOX3_HUMAN.Q120	14.2749	0.967915	0	106818390
index=40546	11485	114	sp|P67809|YBOX1_HUMAN;sp|P16989|YBOX3_HUMAN	EDVFVHQTAIKK	ED.VFVHQTAIKK	2D	sp|P67809|YBOX1_HUMAN.D83;sp|P16989|YBOX3_HUMAN.D115	14.2644	0.487244	0	1.04289e+08
index=201461	98727	64739	sp|Q9NZB2|F120A_HUMAN	QSHTLPFPPPPALPFYPASAYPR	QS.HTLPFPPPPALPFYPASAYPR	2S	sp|Q9NZB2|F120A_HUMAN.S852	14.2628	0.352534	0	846631
index=65706	19901	134	sp|P67809|YBOX1_HUMAN;sp|Q9Y2T7|YBOX2_HUMAN;sp|P16989|YBOX3_HUMAN	EDVFVHQTAIK	EDV.FVHQTAIK	3V	sp|P67809|YBOX1_HUMAN.V84;sp|Q9Y2T7|YBOX2_HUMAN.V119;sp|P16989|YBOX3_HUMAN.V116	14.2628	0.72047	0	147143352
index=39797	11254	6445	sp|Q14157|UBP2L_HUMAN	GNWEQPQNQNQTQHKQRPQATAEQIR	GNWEQPQNQNQT.QHKQRPQATAEQIR	12T	sp|Q14157|UBP2L_HUMAN.T23	14.2604	0.645641	0	6345229
index=145139	60484	37553	sp|P15880|RS2_HUMAN	TYSYLTPDLWK	TYSYLTPDLW.K	10W	sp|P15880|RS2_HUMAN.W256	14.2604	1	0	1.41821e+06
index=230041	122001	2597	sp|P31943|HNRH1_HUMAN	GLPYRATENDIYNFFSPLNPVR	GLPYRATE.NDIYNFFSPLNPVR	8E	sp|P31943|HNRH1_HUMAN.E302	14.2472	0.450037	0	1.18643e+07
index=182008	82483	13205	sp|Q12849|GRSF1_HUMAN	YIELFLNSCPK	Y.IELFLNSCPK	1Y	sp|Q12849|GRSF1_HUMAN.Y468	14.2449	1	0	3.38631e+06
index=128254	48602	15931	sp|P60842|IF4A1_HUMAN	LQMEAPHIIVGTPGR	LQME.APHIIVGTPGR	4E	sp|P60842|IF4A1_HUMAN.E150	14.2262	1	0	3.12558e+06
index=112146	40018	8046	sp|P67809|YBOX1_HUMAN;sp|Q9Y2T7|YBOX2_HUMAN;sp|P16989|YBOX3_HUMAN	NGYGFINRNDTKEDVFVHQTAIK	NGYGFINRNDTKEDV.FVHQTAIK	15V	sp|P67809|YBOX1_HUMAN.V84;sp|Q9Y2T7|YBOX2_HUMAN.V119;sp|P16989|YBOX3_HUMAN.V116	14.2226	0.665948	0	5.49801e+06
index=194536	93278	4407	sp|Q14103|HNRPD_HUMAN	EYFGGFGEVESIELPMDNKTNK	EYFGGFGEVESIELPM.DNKTNK	16M	sp|Q14103|HNRPD_HUMAN.M215	14.2175	0.55722	0	1.01737e+07
index=80206	25361	1628	sp|Q9GZT3|SLIRP_HUMAN	EHFAQFGHVR	EHFAQFGH.VR	8H	sp|Q9GZT3|SLIRP_HUMAN.H44	14.2132	0.562668	0	23649753
index=110311	39082	23575	sp|P52272|HNRPM_HUMAN	GNFGGSFAGSFGGAGGHAPGVAR	GNFG.GSFAGSFGGAGGHAPGVAR	4G	sp|P52272|HNRPM_HUMAN.G631	14.2034	0.589783	0	2.34908e+06
index=218120	112410	70892	sp|Q9NZB2|F120A_HUMAN	QSHTLPFPPPPALPFYPASAYPR	QSHTLPFPPPPALPFY.PASAYPR	16Y	sp|Q9NZB2|F120A_HUMAN.Y866	14.1993	1	0	739465
index=49504	14298	2705	sp|Q9UKM9|RALY_HUMAN	GYAFVQYSNER	GY.AFVQYSNER	2Y	sp|Q9UKM9|RALY_HUMAN.Y57	14.1938	1	0	11979072
index=192998	91873	92506	sp|P07910|HNRPC_HUMAN	MIAGQVLDINLAAEPK	MIAGQ.VLDINLAAEPK	5Q	sp|P07910|HNRPC_HUMAN.Q78	14.1925	1	0	521854
index=107562	37586	17281	sp|O43390|HNRPR_HUMAN	LKDYAFVHFEDRGAAVK	L.KDYAFVHFEDRGAAVK	1L	sp|O43390|HNRPR_HUMAN.L373	14.1858	0.609579	0	2.9482e+06
index=170210	74246	22923	sp|Q15717|ELAV1_HUMAN	VSYARPSSEVIKDANLYISGLPR	VSYARPSSEVIKDANLY.ISGLPR	17Y	sp|Q15717|ELAV1_HUMAN.Y109	14.1851	1	0	2.29644e+06
index=136063	54995	20647	sp|Q15717|ELAV1_HUMAN	LIRDKVAGHSLGYGFVNYVTAKDAER	LIRDKVAGHSLGYGF.VNYVTAKDAER	15F	sp|Q15717|ELAV1_HUMAN.F65	14.1838	1	0	2.17971e+06
index=201719	98915	57989	sp|P15880|RS2_HUMAN	TYSYLTPDLWKETVFTK	TYS.YLTPDLWKETVFTK	3S	sp|P15880|RS2_HUMAN.S249	14.1805	1	0	892668
index=164310	70906	63102	sp|O14979|HNRDL_HUMAN	MFIGGLSWDTSKK	MFIGGLSW.DTSKK	8W	sp|O14979|HNRDL_HUMAN.W157	14.1798	1	0	868805
index=164554	71052	2035	sp|Q9GZT3|SLIRP_HUMAN	GLGWVQFSSEEGLR	GLGW.VQFSSEEGLR	4W	sp|Q9GZT3|SLIRP_HUMAN.W64	14.1726	1	0	15567943
index=55039	16101	506	sp|P57721|PCBP3_HUMAN;sp|Q15366|PCBP2_HUMAN;sp|Q15365|PCBP1_HUMAN	INISEGNCPER	INISEGNC.PER	8C	sp|P57721|PCBP3_HUMAN.C86;sp|Q15366|PCBP2_HUMAN.C54;sp|Q15365|PCBP1_HUMAN.C54	14.1707	1	0	24075010
index=141952	58791	10971	sp|P19338|NUCL_HUMAN	GFGFVDFNSEEDAK	GFGF.VDFNSEEDAK	4F	sp|P19338|NUCL_HUMAN.F614	14.1662	1	0	3.69391e+06
index=84903	27258	4607	sp|P16989|YBOX3_HUMAN	DGVPEGAQLQGPVHRNPTYRPR	DGVPEGAQLQGPVH.RNPTYRPR	14H	sp|P16989|YBOX3_HUMAN.H282	14.1643	0.76754	0	8.19088e+06
index=122744	45570	56516	sp|Q32P51|RA1L2_HUMAN;sp|P09651|ROA1_HUMAN	GFAFVTFDDHDSVDK	GFAF.VTFDDHDSVDK	4F	sp|Q32P51|RA1L2_HUMAN.F150;sp|P09651|ROA1_HUMAN.F150	14.1637	1	0	938714
index=98776	33433	13169	sp|P67809|YBOX1_HUMAN;sp|Q9Y2T7|YBOX2_HUMAN;sp|P16989|YBOX3_HUMAN	EDVFVHQTAIK	EDVFVHQ.TAIK	7Q	sp|P67809|YBOX1_HUMAN.Q88;sp|Q9Y2T7|YBOX2_HUMAN.Q123;sp|P16989|YBOX3_HUMAN.Q120	14.1451	0.441025	0	3.69229e+06
index=204215	100910	54823	sp|Q9UN86|G3BP2_HUMAN	LPNFGFVVFDDSEPVQR	LPNF.GFVVFDDSEPVQR	4F	sp|Q9UN86|G3BP2_HUMAN.F374	14.1421	0.573828	0	967872
index=106810	37256	1154	sp|P67809|YBOX1_HUMAN;sp|Q9Y2T7|YBOX2_HUMAN;sp|P16989|YBOX3_HUMAN	EDVFVHQTAIK	EDV.FVHQTAIK	3V	sp|P67809|YBOX1_HUMAN.V84;sp|Q9Y2T7|YBOX2_HUMAN.V119;sp|P16989|YBOX3_HUMAN.V116	14.1385	1	0	21892429
index=183914	84785	14164	sp|P22626|ROA2_HUMAN	KLFIGGLSFETTEESLR	KLF.IGGLSFETTEESLR	3F	sp|P22626|ROA2_HUMAN.F24	14.1296	1	0	3.27841e+06
index=171892	75250	19043	sp|Q16629|SRSF7_HUMAN	NPPGFAFVEFEDPRDAEDAVR	NPP.GFAFVEFEDPRDAEDAVR	3P	sp|Q16629|SRSF7_HUMAN.P47	14.1118	1	0	2.61455e+06
index=170291	74286	40139	sp|P19338|NUCL_HUMAN	GYAFIEFASFEDAK	GYAF.IEFASFEDAK	4F	sp|P19338|NUCL_HUMAN.F527	14.1113	1	0	1.3641e+06
index=186594	86759	40097	sp|Q13283|G3BP1_HUMAN	INSGGKLPNFGFVVFDDSEPVQK	INSGGKLPNFGF.VVFDDSEPVQK	12F	sp|Q13283|G3BP1_HUMAN.F382	14.1035	0.845228	0	1.3596e+06
index=160051	68557	9385	sp|O75494|SRS10_HUMAN;sp|Q8WXF0|SRS12_HUMAN	GFAYVQFEDVR	GFAY.VQFEDVR	4Y	sp|O75494|SRS10_HUMAN.Y55;sp|Q8WXF0|SRS12_HUMAN.Y55	14.1029	1	0	4.25914e+06
index=145186	60509	15145	sp|Q96E39|RMXL1_HUMAN;sp|O75526|RMXL2_HUMAN;sp|Q8N7X1|RMXL3_HUMAN;sp|P38159|RBMX_HUMAN	SRGFAFVTFESPADAK	SRGFAF.VTFESPADAK	6F	sp|Q96E39|RMXL1_HUMAN.F53;sp|O75526|RMXL2_HUMAN.F53;sp|Q8N7X1|RMXL3_HUMAN.F53;sp|P38159|RBMX_HUMAN.F53	14.0835	0.706606	0	3.18315e+06
index=134041	53308	4612	sp|Q9NW64|RBM22_HUMAN	QQCAFIQFATR	QQ.CAFIQFATR	2Q	sp|Q9NW64|RBM22_HUMAN.Q268	14.0825	0.636768	0	7.44079e+06
index=158156	67489	70181	sp|Q9GZT3|SLIRP_HUMAN	GLGWVQFSSEEGLR	GLGW.VQFSSEEGLR	4W	sp|Q9GZT3|SLIRP_HUMAN.W64	14.0794	1	0	726560
index=141509	58541	45226	sp|Q32P51|RA1L2_HUMAN;sp|P09651|ROA1_HUMAN	GFAFVTFDDHDSVDK	GFA.FVTFDDHDSVDK	3A	sp|Q32P51|RA1L2_HUMAN.A149;sp|P09651|ROA1_HUMAN.A149	14.0778	1	0	1.14568e+06
index=158060	67421	105081	sp|Q92879|CELF1_HUMAN;sp|O95319|CELF2_HUMAN	GCCFVTFYTR	G.CCFVTFYTR	1G	sp|Q92879|CELF1_HUMAN.G60;sp|O95319|CELF2_HUMAN.G84	14.0757	1	0	404717
index=144149	59950	1222	sp|O14979|HNRDL_HUMAN	GFCFITYTDEEPVK	GFCF.ITYTDEEPVK	4F	sp|O14979|HNRDL_HUMAN.F278	14.066	0.685351	0	22519300
index=119365	43759	13857	sp|O60506|HNRPQ_HUMAN	GYAFVTFCTK	GYAF.VTFCTK	4F	sp|O60506|HNRPQ_HUMAN.F207	14.062	1	0	3.47221e+06
index=192471	91434	4694	sp|P07910|HNRPC_HUMAN	AAVAGEDGRMIAGQVLDINLAAEPK	AAVAGEDG.RMIAGQVLDINLAAEPK	8G	sp|P07910|HNRPC_HUMAN.G72	14.058	0.427781	0	6.79661e+06
index=48482	13960	7037	sp|Q92879|CELF1_HUMAN;sp|O95319|CELF2_HUMAN	VFIDKQTNLSK	VF.IDKQTNLSK	2F	sp|Q92879|CELF1_HUMAN.F433;sp|O95319|CELF2_HUMAN.F455	14.0565	0.669136	0	5.75351e+06
index=132560	52390	3086	sp|Q96P11|NSUN5_HUMAN	QLYALVCETQR	QLYALVC.ETQR	7C	sp|Q96P11|NSUN5_HUMAN.C41	14.0516	1	0	1.08877e+07
index=42669	12125	893	sp|P22626|ROA2_HUMAN	ALSRQEMQEVQSSR	ALSR.QEMQEVQSSR	4R	sp|P22626|ROA2_HUMAN.R190	14.0496	0.563635	0	37488158
index=234367	125953	9228	sp|Q08211|DHX9_HUMAN	ETPFELIEALLK	E.TPFELIEALLK	1E	sp|Q08211|DHX9_HUMAN.E631	14.0458	0.795701	0	4.55309e+06
index=241244	134322	68304	sp|Q13247|SRSF6_HUMAN	NGYGFVEFEDSR	NGY.GFVEFEDSR	3Y	sp|Q13247|SRSF6_HUMAN.Y37	14.0448	1	0	735641
index=107998	37809	2954	sp|P36578|RL4_HUMAN	KLDELYGTWRK	KLDELYGTW.RK	9W	sp|P36578|RL4_HUMAN.W267	14.0395	1	0	1.23474e+07
index=122446	45413	23237	sp|Q9NW64|RBM22_HUMAN	QQCAFIQFATR	QQ.CAFIQFATR	2Q	sp|Q9NW64|RBM22_HUMAN.Q268	14.0395	1	0	2.33818e+06
index=130347	50001	1847	sp|P35637|FUS_HUMAN	TGQPMINLYTDR	TGQPM.INLYTDR	5M	sp|P35637|FUS_HUMAN.M321	14.0381	1	0	1.32841e+07
index=109149	38431	58508	sp|Q14562|DHX8_HUMAN	FEDCTSPETVIK	FEDC.TSPETVIK	4C	sp|Q14562|DHX8_HUMAN.C651	14.0348	1	0	909544
index=111412	39649	5101	sp|P22626|ROA2_HUMAN	KRGFGFVTFDDHDPVDK	KRGFGF.VTFDDHDPVDK	6F	sp|P22626|ROA2_HUMAN.F157	14.0348	1	0	6.7388e+06
index=228533	120780	60136	sp|P19338|NUCL_HUMAN	TLVLSNLSYSATEETLQEVFEK	TLVLSNLSY.SATEETLQEVFEK	9Y	sp|P19338|NUCL_HUMAN.Y495	14.0348	1	0	820285
index=99811	33874	73324	sp|Q9BQ52|RNZ2_HUMAN	CLQEGAEISSPAVER	C.LQEGAEISSPAVER	1C	sp|Q9BQ52|RNZ2_HUMAN.C609	14.0255	1	0	703343
index=133009	52683	475	sp|Q13242|SRSF9_HUMAN	IYVGNLPTDVR	IY.VGNLPTDVR	2Y	sp|Q13242|SRSF9_HUMAN.Y17	14.0155	1	0	44023857
index=65915	19987	57	sp|Q14671|PUM1_HUMAN;sp|Q8TB72|PUM2_HUMAN	DQYANYVVQK	DQYANY.VVQK	6Y	sp|Q14671|PUM1_HUMAN.Y1123;sp|Q8TB72|PUM2_HUMAN.Y1003	14.0026	0.894736	0	2094115280
index=193641	92449	31378	sp|P19338|NUCL_HUMAN	SKGYAFIEFASFEDAK	SKGYAF.IEFASFEDAK	6F	sp|P19338|NUCL_HUMAN.F527	14.0017	0.718597	0	1.63061e+06
index=210473	106218	38057	sp|P62847|RS24_HUMAN	TTPDVIFVFGFR	TTPDVIFVFGF.R	11F	sp|P62847|RS24_HUMAN.F60	14	1	0	1.31528e+06
index=141467	58523	14943	sp|O60506|HNRPQ_HUMAN	DYAFIHFDER	DYA.FIHFDER	3A	sp|O60506|HNRPQ_HUMAN.A374	13.9957	1	0	3.07739e+06
index=132944	52645	189	sp|O60506|HNRPQ_HUMAN	DYAFIHFDER	D.YAFIHFDER	1D	sp|O60506|HNRPQ_HUMAN.D372	13.9914	0.465947	0	84310165
index=236996	128612	58361	sp|Q12849|GRSF1_HUMAN	GLPFQANAQDIINFFAPLKPVR	GLPF.QANAQDIINFFAPLKPVR	4F	sp|Q12849|GRSF1_HUMAN.F410	13.9872	0.588511	0	957720
index=209828	105713	21596	sp|Q32P51|RA1L2_HUMAN;sp|P09651|ROA1_HUMAN	LFIGGLSFETTDESLR	LFIGGL.SFETTDESLR	6L	sp|Q32P51|RA1L2_HUMAN.L21;sp|P09651|ROA1_HUMAN.L21	13.983	0.792911	0	2.15426e+06
index=171284	74927	14308	sp|P22626|ROA2_HUMAN	RGFGFVTFDDHDPVDK	RGFGF.VTFDDHDPVDK	5F	sp|P22626|ROA2_HUMAN.F157	13.9788	0.680399	0	3.23507e+06
index=24572	6385	3494	sp|P46782|RS5_HUMAN	EDSTRIGRAGTVR	EDSTRIG.RAGTVR	7G	sp|P46782|RS5_HUMAN.G129	13.9666	1	0	1.00673e+07
index=124268	46380	24582	sp|P51991|ROA3_HUMAN	RGFAFVTFDDHDTVDK	RGFAFV.TFDDHDTVDK	6V	sp|P51991|ROA3_HUMAN.V172	13.9547	0.785843	0	2.0675e+06
index=80437	25457	14679	sp|Q9BYD1|RM13_HUMAN	VYSSHTGYPGGFR	VYSS.HTGYPGGFR	4S	sp|Q9BYD1|RM13_HUMAN.S79	13.9508	0.589222	0	3.21712e+06
index=120515	44352	510	sp|Q13247|SRSF6_HUMAN	NGYGFVEFEDSR	NGY.GFVEFEDSR	3Y	sp|Q13247|SRSF6_HUMAN.Y37	13.9469	0.434126	0	75424010
index=239694	131694	8475	sp|Q08211|DHX9_HUMAN	ETPFELIEALLK	ETP.FELIEALLK	3P	sp|Q08211|DHX9_HUMAN.P633	13.9393	0.487387	0	4.42219e+06
index=101180	34470	5950	sp|P16989|YBOX3_HUMAN	GAEAANVTGPDGVPVEGSRYAADR	GAEAANVTGPDGVPVEG.SRYAADR	17G	sp|P16989|YBOX3_HUMAN.G167	13.9393	1	0	7.84158e+06
index=130034	49739	12570	sp|Q96E39|RMXL1_HUMAN;sp|P38159|RBMX_HUMAN	VEADRPGKLFIGGLNTETNEK	VEADRPGKLF.IGGLNTETNEK	10F	sp|Q96E39|RMXL1_HUMAN.F11;sp|P38159|RBMX_HUMAN.F11	13.9355	0.851794	0	3.41903e+06
index=165622	71662	14738	sp|O75534|CSDE1_HUMAN	LFFHCSQYNGNLQDLK	LF.FHCSQYNGNLQDLK	2F	sp|O75534|CSDE1_HUMAN.F50	13.9208	1	0	3.05786e+06
index=213566	108821	17705	sp|P84103|SRSF3_HUMAN	SVWVARNPPGFAFVEFEDPRDAADAVR	SVWVARNP.PGFAFVEFEDPRDAADAVR	8P	sp|P84103|SRSF3_HUMAN.P45	13.9136	1	0	2.83314e+06
index=79472	25048	8751	sp|Q01130|SRSF2_HUMAN	VDNLTYRTSPDTLR	VDNLTYR.TSPDTLR	7R	sp|Q01130|SRSF2_HUMAN.R24	13.9066	0.725238	0	4.9971e+06
index=135373	54210	945	sp|O75534|CSDE1_HUMAN	LFFHCSQYNGNLQDLK	LF.FHCSQYNGNLQDLK	2F	sp|O75534|CSDE1_HUMAN.F50	13.8996	0.564789	0	24900781
index=230549	122432	8637	sp|P62081|RS7_HUMAN	TLTAVHDAILEDLVFPSEIVGK	TLT.AVHDAILEDLVFPSEIVGK	3T	sp|P62081|RS7_HUMAN.T123	13.8962	1	0	4.98928e+06
index=120910	44549	97	sp|Q13243|SRSF5_HUMAN	VFIGRLNPAAR	VFIG.RLNPAAR	4G	sp|Q13243|SRSF5_HUMAN.G9	13.8962	0.585996	0	198748052
index=160621	68881	1701	sp|Q7KZF4|SND1_HUMAN	MVLSGCAIIVR	MVLSGC.AIIVR	6C	sp|Q7KZF4|SND1_HUMAN.C31	13.8928	1	0	1.91087e+07
index=155587	66064	72068	sp|P15880|RS2_HUMAN	TRFKAFVAIGDYNGHVGLGVK	TRFKAFVA.IGDYNGHVGLGVK	8A	sp|P15880|RS2_HUMAN.A129	13.8894	1	0	714948
index=186827	86961	44704	sp|O43390|HNRPR_HUMAN	YGGPPPDSVYSGVQPGIGTEVFVGKIPR	YGGPPPDSVYSGVQPGIGTEVFVGK.IPR	25K	sp|O43390|HNRPR_HUMAN.K171	13.8861	1	0	1.17967e+06
index=181323	81481	43714	sp|P19338|NUCL_HUMAN	SKGYAFIEFASFEDAK	SKGYAF.IEFASFEDAK	6F	sp|P19338|NUCL_HUMAN.F527	13.8827	1	0	1.18394e+06
index=82028	26094	8601	sp|P23246|SFPQ_HUMAN	YGEPGEVFINK	YGEPGEVF.INK	8F	sp|P23246|SFPQ_HUMAN.F327	13.8794	1	0	4.92331e+06
index=156021	66297	1711	sp|Q07955|SRSF1_HUMAN	IYVGNLPPDIR	IY.VGNLPPDIR	2Y	sp|Q07955|SRSF1_HUMAN.Y19	13.8761	0.910256	0	20382597
index=126007	47349	15435	sp|Q00839|HNRPU_HUMAN	LNTLLQRAPQCLGK	LNTLLQR.APQCLGK	7R	sp|Q00839|HNRPU_HUMAN.R558	13.8729	1	0	2.93605e+06
index=135529	54428	17912	sp|Q99729|ROAA_HUMAN	RGFVFITFKEEEPVKK	RGFVF.ITFKEEEPVKK	5F	sp|Q99729|ROAA_HUMAN.F199	13.8697	0.817317	0	2.49671e+06
index=154244	65385	12714	sp|O75494|SRS10_HUMAN	YLRPPNTSLFVR	Y.LRPPNTSLFVR	1Y	sp|O75494|SRS10_HUMAN.Y4	13.8665	0.885873	0	3.54181e+06
index=104219	35928	3327	sp|O43390|HNRPR_HUMAN	DYAFVHFEDR	DYA.FVHFEDR	3A	sp|O43390|HNRPR_HUMAN.A377	13.8633	0.593755	0	9.28135e+06
index=161766	69502	2714	sp|P07910|HNRPC_HUMAN	GFAFVQYVNERNAR	GFAFVQYVN.ERNAR	9N	sp|P07910|HNRPC_HUMAN.N59	13.8601	0.444614	0	1.26932e+07
index=134174	53384	33215	sp|O14979|HNRDL_HUMAN	GFCFITYTDEEPVK	GFCF.ITYTDEEPVK	4F	sp|O14979|HNRDL_HUMAN.F278	13.857	1	0	1.72954e+06
index=52021	15092	7053	sp|Q96QR8|PURB_HUMAN	GGGGGPCGFQPASR	GGGGGPC.GFQPASR	7C	sp|Q96QR8|PURB_HUMAN.C17	13.857	1	0	5.10547e+06
index=101988	34827	75944	sp|Q9HCE1|MOV10_HUMAN	IANLAYVTKTR	IANLAY.VTKTR	6Y	sp|Q9HCE1|MOV10_HUMAN.Y68	13.8477	1	0	671033
index=132206	52169	45946	sp|P84103|SRSF3_HUMAN	DSCPLDCKVYVGNLGNNGNKTELER	DSCPLDCKVY.VGNLGNNGNKTELER	10Y	sp|P84103|SRSF3_HUMAN.Y13	13.8477	1	0	1.26425e+06
index=169733	73976	35901	sp|Q00839|HNRPU_HUMAN	KMCLFAGFQR	KMC.LFAGFQR	3C	sp|Q00839|HNRPU_HUMAN.C594	13.8297	1	0	1.56846e+06
index=189278	88741	26486	sp|P52272|HNRPM_HUMAN	AFITNIPFDVK	AFIT.NIPFDVK	4T	sp|P52272|HNRPM_HUMAN.T76	13.8239	1	0	2.01232e+06
index=148907	62535	26321	sp|P62861|RS30_HUMAN	FVNVVPTFGK	FVNVVPT.FGK	7T	sp|P62861|RS30_HUMAN.T48	13.8182	1	0	1.85028e+06
index=144416	60094	21200	sp|P62861|RS30_HUMAN	FVNVVPTFGK	F.VNVVPTFGK	1F	sp|P62861|RS30_HUMAN.F42	13.8182	0.797538	0	2.28206e+06
index=129637	49550	24542	sp|Q9H361|PABP3_HUMAN;sp|P11940|PABP1_HUMAN	SKGFGFVSFER	S.KGFGFVSFER	1S	sp|Q9H361|PABP3_HUMAN.S230;sp|P11940|PABP1_HUMAN.S230	13.8097	0.528308	0	2.01402e+06
index=65709	19905	25768	sp|O43148|MCES_HUMAN	RMQALEPYPANESSK	RM.QALEPYPANESSK	2M	sp|O43148|MCES_HUMAN.M415	13.8097	1	0	2.1054e+06
index=184745	85424	19210	sp|Q15717|ELAV1_HUMAN	GDIGRTNLIVNYLPQNMTQDELR	GDIGRTNLIVNY.LPQNMTQDELR	12Y	sp|Q15717|ELAV1_HUMAN.Y26	13.8097	0.866629	0	2.70414e+06
index=130862	50733	2488	sp|Q92879|CELF1_HUMAN;sp|O95319|CELF2_HUMAN	GCCFVTFYTR	G.CCFVTFYTR	1G	sp|Q92879|CELF1_HUMAN.G60;sp|O95319|CELF2_HUMAN.G84	13.8069	1	0	1.40924e+07
index=88587	28840	11549	sp|Q8IY67|RAVR1_HUMAN	GYGFAEYMKK	GYGFAEYM.KK	8M	sp|Q8IY67|RAVR1_HUMAN.M181	13.8013	0.877176	0	3.98775e+06
index=155236	65878	34876	sp|O60506|HNRPQ_HUMAN	DYAFIHFDER	DY.AFIHFDER	2Y	sp|O60506|HNRPQ_HUMAN.Y373	13.8013	1	0	1.50514e+06
index=114459	41198	34706	sp|Q13247|SRSF6_HUMAN	NGYGFVEFEDSR	NGY.GFVEFEDSR	3Y	sp|Q13247|SRSF6_HUMAN.Y37	13.8013	0.778184	0	1.57356e+06
index=129235	49332	862	sp|O60506|HNRPQ_HUMAN	GYAFVTFCTK	GYAF.VTFCTK	4F	sp|O60506|HNRPQ_HUMAN.F207	13.8013	1	0	46654050
index=214477	109550	84492	sp|P22626|ROA2_HUMAN	LFIGGLSFETTEESLR	L.FIGGLSFETTEESLR	1L	sp|P22626|ROA2_HUMAN.L23	13.7986	1	0	558644
index=126507	47652	27578	sp|P62249|RS16_HUMAN	GPLQSVQVFGR	GPLQSVQVF.GR	9F	sp|P62249|RS16_HUMAN.F13	13.7986	1	0	1.8525e+06
index=124544	46519	1354	sp|P62861|RS30_HUMAN	FVNVVPTFGK	FVNVVP.TFGK	6P	sp|P62861|RS30_HUMAN.P47	13.7986	0.492906	0	25441094
index=147800	61942	70663	sp|Q9H0Z9|RBM38_HUMAN;sp|Q9BX46|RBM24_HUMAN	IFVGGLPYHTTDASLR	I.FVGGLPYHTTDASLR	1I	sp|Q9H0Z9|RBM38_HUMAN.I36;sp|Q9BX46|RBM24_HUMAN.I13	13.7825	1	0	680676
index=169926	74081	18509	sp|Q99729|ROAA_HUMAN	GFVFITFKEEEPVK	GFVF.ITFKEEEPVK	4F	sp|Q99729|ROAA_HUMAN.F199	13.7773	1	0	2546564
index=137404	56035	33061	sp|Q32P51|RA1L2_HUMAN;sp|P09651|ROA1_HUMAN	IEVIEIMTDRGSGK	IEVIEIM.TDRGSGK	7M	sp|Q32P51|RA1L2_HUMAN.M137;sp|P09651|ROA1_HUMAN.M137	13.7773	0.843478	0	1.60087e+06
index=123552	45997	13657	sp|P07910|HNRPC_HUMAN	VPPPPPIARAVVPSKR	VPPPPPIARAVV.PSKR	12V	sp|P07910|HNRPC_HUMAN.V154	13.7721	0.5368	0	3.38249e+06
index=126789	47812	781	sp|P62861|RS30_HUMAN	FVNVVPTFGK	FVNVVPT.FGK	7T	sp|P62861|RS30_HUMAN.T48	13.767	0.35284	0	2.32937e+07
index=190011	89470	10193	sp|P19338|NUCL_HUMAN	SKGYAFIEFASFEDAK	SKGYAF.IEFASFEDAK	6F	sp|P19338|NUCL_HUMAN.F527	13.767	0.604404	0	4.16883e+06
index=97037	32615	2702	sp|O43390|HNRPR_HUMAN	KLKDYAFVHFEDR	KLK.DYAFVHFEDR	3K	sp|O43390|HNRPR_HUMAN.K374	13.767	0.423882	0	1.17991e+07
index=104049	35845	10889	sp|O14979|HNRDL_HUMAN	RGFCFITYTDEEPVKK	RGFCFI.TYTDEEPVKK	6I	sp|O14979|HNRDL_HUMAN.I279	13.762	0.810846	0	4.42058e+06
index=171125	74841	2788	sp|P19338|NUCL_HUMAN	SKGYAFIEFASFEDAK	SKGYAF.IEFASFEDAK	6F	sp|P19338|NUCL_HUMAN.F527	13.7545	0.44133	0	1.18867e+07
index=203657	100446	52533	sp|P05455|LA_HUMAN	ICHQIEYYFGDFNLPR	ICHQIEY.YFGDFNLPR	7Y	sp|P05455|LA_HUMAN.Y23	13.7496	1	0	1.06147e+06
index=185220	85736	84226	sp|Q93062|RBPMS_HUMAN	TLFVSGLPLDIKPR	TLF.VSGLPLDIKPR	3F	sp|Q93062|RBPMS_HUMAN.F27	13.7423	1	0	588283
index=215061	110006	18474	sp|P46782|RS5_HUMAN	TIAECLADELINAAK	T.IAECLADELINAAK	1T	sp|P46782|RS5_HUMAN.T168	13.7352	0.72143	0	2.40292e+06
index=132314	52231	50554	sp|O43390|HNRPR_HUMAN	LKDYAFVHFEDR	LKDY.AFVHFEDR	4Y	sp|O43390|HNRPR_HUMAN.Y376	13.7328	1	0	1.0413e+06
index=198090	96144	52865	sp|P15880|RS2_HUMAN	TYSYLTPDLWK	TYSY.LTPDLWK	4Y	sp|P15880|RS2_HUMAN.Y250	13.7305	1	0	953812
index=187780	87662	28290	sp|P22626|ROA2_HUMAN	KLFIGGLSFETTEESLR	K.LFIGGLSFETTEESLR	1K	sp|P22626|ROA2_HUMAN.K22	13.7305	1	0	1.85642e+06
index=43748	12469	239	sp|P51991|ROA3_HUMAN	AVSREDSVKPGAHLTVK	AVSR.EDSVKPGAHLTVK	4R	sp|P51991|ROA3_HUMAN.R113	13.7212	0.627797	0	93695798
index=130025	49734	1367	sp|P60866|RS20_HUMAN	LIDLHSPSEIVK	L.IDLHSPSEIVK	1L	sp|P60866|RS20_HUMAN.L88	13.7167	1	0	2.03216e+07
index=211811	107299	38495	sp|Q9HBD1|RC3H2_HUMAN	ISPEQWSSLLYGDLAHK	IS.PEQWSSLLYGDLAHK	2S	sp|Q9HBD1|RC3H2_HUMAN.S296	13.7122	1	0	1.36699e+06
index=146197	61029	29658	sp|Q32P51|RA1L2_HUMAN;sp|P09651|ROA1_HUMAN	KLFIGGLSFETTDESLR	KLF.IGGLSFETTDESLR	3F	sp|Q32P51|RA1L2_HUMAN.F17;sp|P09651|ROA1_HUMAN.F17	13.71	0.348888	0	1.66378e+06
index=203430	100259	53572	sp|Q15717|ELAV1_HUMAN	VAGHSLGYGFVNYVTAKDAERAINTLNGLR	VAGHSLGY.GFVNYVTAKDAERAINTLNGLR	8Y	sp|Q15717|ELAV1_HUMAN.Y63	13.7055	0.579934	0	980641
index=140996	58265	7704	sp|Q00839|HNRPU_HUMAN	SSGPTSLFAVTVAPPGAR	SSGP.TSLFAVTVAPPGAR	4P	sp|Q00839|HNRPU_HUMAN.P190	13.7033	1	0	4.99078e+06
index=85863	27679	48221	sp|Q86V81|THOC4_HUMAN	SGRSLGTADVHFER	S.GRSLGTADVHFER	1S	sp|Q86V81|THOC4_HUMAN.S142	13.6946	1	0	1.20099e+06
index=134184	53391	13077	sp|P67809|YBOX1_HUMAN;sp|P16989|YBOX3_HUMAN	KYLRSVGDGETVEFDVVEGEK	KYLRSVGD.GETVEFDVVEGEK	8D	sp|P67809|YBOX1_HUMAN.D105;sp|P16989|YBOX3_HUMAN.D137	13.6757	0.343794	0	3.74423e+06
index=99648	33815	13609	sp|Q13151|ROA0_HUMAN	KRGFGFVYFQNHDAADK	KRGFG.FVYFQNHDAADK	5G	sp|Q13151|ROA0_HUMAN.G142	13.6737	0.545891	0	3.4472e+06
index=150207	63246	43824	sp|Q12926|ELAV2_HUMAN;sp|P26378|ELAV4_HUMAN	DKITGQSLGYGFVNYIDPKDAEK	DKITGQSLGYGF.VNYIDPKDAEK	12F	sp|Q12926|ELAV2_HUMAN.F84;sp|P26378|ELAV4_HUMAN.F91	13.6737	0.651596	0	1.16923e+06
index=216324	110983	24696	sp|P26599|PTBP1_HUMAN	IITFTKNNQFQALLQYADPVSAQHAK	IIT.FTKNNQFQALLQYADPVSAQHAK	3T	sp|P26599|PTBP1_HUMAN.T215	13.6716	0.536087	0	2004817
index=113689	40785	340	sp|O43390|HNRPR_HUMAN	DYAFVHFEDR	DYA.FVHFEDR	3A	sp|O43390|HNRPR_HUMAN.A377	13.6716	0.641826	0	54947704
index=141319	58446	1502	sp|Q92879|CELF1_HUMAN	GCAFVTFTTR	GC.AFVTFTTR	2C	sp|Q92879|CELF1_HUMAN.C150	13.6716	1	0	20579028
index=139323	57282	332	sp|Q13242|SRSF9_HUMAN	IYVGNLPTDVR	IY.VGNLPTDVR	2Y	sp|Q13242|SRSF9_HUMAN.Y17	13.6635	1	0	104610256
index=204615	101237	10264	sp|Q15717|ELAV1_HUMAN	LIRDKVAGHSLGYGFVNYVTAKDAERAINTLNGLRLQSK	LIRDKVAGHSLGYGF.VNYVTAKDAERAINTLNGLRLQSK	15F	sp|Q15717|ELAV1_HUMAN.F65	13.6615	0.512213	0	4.02499e+06
index=125659	47133	43923	sp|Q00839|HNRPU_HUMAN	GYFEYIEENKYSR	GYFEY.IEENKYSR	5Y	sp|Q00839|HNRPU_HUMAN.Y260	13.6596	1	0	1.18427e+06
index=120234	44210	8129	sp|O00425|IF2B3_HUMAN	VPSFAAGRVIGK	VPSFAAGR.VIGK	8R	sp|O00425|IF2B3_HUMAN.R501	13.6576	0.742056	0	5.25302e+06
index=78179	24540	29973	sp|P22626|ROA2_HUMAN	SGNFGGSRNMGGPYGGGNYGPGGSGGSGGYGGR	SGNFGGSRNMGGPYGGGN.YGPGGSGGSGGYGGR	18N	sp|P22626|ROA2_HUMAN.N335	13.6556	1	0	1.71718e+06
index=156638	66609	106	sp|P52272|HNRPM_HUMAN	AFITNIPFDVK	AFITNIPF.DVK	8F	sp|P52272|HNRPM_HUMAN.F80	13.6383	0.889353	0	197624092
[truncated: 1,534 more rows]

## Sheet: UMC_UVC_2
SpecID	ScanNum	UMC	ProteinGroup	PepSeq	Peptide	Mod	RBS	PepScore	LocScore	UMC_QValue	Intensity
[truncated: 2,841 more rows]

[truncated: 8 more sheets: UMC_4SU_1, UMC_4SU_2, UMC_6SG_1, UMC_6SG_2, UMC_4SU_1_ConventionalSearch, UMC_4SU_2_ConventionalSearch, UMC_6SG_1_ConventionalSearch, UMC_6SG_2_ConventionalSearch]
