# Supplementary material for: Photoactivatable ribonucleosides mark base-specific RNA-binding sites
Source: Nat Commun. 2021 Oct 15;12:6026. doi: 10.1038/s41467-021-26317-5 (PMC8519950; doi:10.1038/s41467-021-26317-5)
Supplement: Supplementary file 7 — Source Data [file 41467_2021_26317_MOESM7_ESM.xlsx]

## Sheet: Fig1b_4SU_opensearch
Modified nominal mass	MSFragger open search (top)				MS2 modification search (bottom)
	4SU_1_MSFragger	4SU_2_MSFragger	4SU_MSFragger_mean	4SU_MSFragger_relative	4SU_MS1base_sum	4SU_MS1base_relative	4SU_MS1nucleoside_sum	4SU_MS1nucleoside_relative
0	291	220	255.5	1.4435	n/a	n/a	n/a	n/a
1	425	309	367	2.07345	72.8908	0.014289	791.532	0.157438
2	105	89	97	0.548023	111.087	0.0217766	199.104	0.0396023
3	13	7	10	0.0564972	179.876	0.0352615	256.156	0.0509501
4	6	7	6.5	0.0367232	190.763	0.0373959	291.871	0.0580539
5	3	1	2	0.0112994	185.115	0.0362886	188.502	0.0374936
6	1	0	0.5	0.00282486	139.68	0.0273819	129.771	0.0258118
7	0	0	0	0	689.232	0.135112	253.622	0.0504462
8	1	1	1	0.00564972	532.292	0.104347	212.801	0.0423268
9	10	4	7	0.039548	516.462	0.101243	131.72	0.0261996
10	0	2	1	0.00564972	344.893	0.0676102	228.828	0.0455145
11	0	0	0	0	288.991	0.0566517	218.286	0.0434177
12	2	3	2.5	0.0141243	163.56	0.0320631	951.295	0.189215
13	2	2	2	0.0112994	107.547	0.0210827	344.832	0.068588
14	14	10	12	0.0677966	125.915	0.0246834	260.134	0.0517414
15	10	3	6.5	0.0367232	76.7317	0.0150419	285.179	0.056723
16	31	17	24	0.135593	117.641	0.0230616	238.331	0.0474047
17	6	8	7	0.039548	138.871	0.0272232	148.997	0.0296359
18	10	14	12	0.0677966	262.017	0.051364	164.9	0.0327992
19	3	1	2	0.0112994	160.73	0.0315083	127.436	0.0253474
20	2	0	1	0.00564972	214.083	0.0419672	426.349	0.0848022
21	0	1	0.5	0.00282486	139.205	0.0272887	445.71	0.088653
22	2	2	2	0.0112994	121.899	0.0238962	423.511	0.0842376
23	3	1	2	0.0112994	606.953	0.118983	566.878	0.112754
24	2	0	1	0.00564972	277.22	0.0543442	387.393	0.0770535
25	2	1	1.5	0.00847458	186.806	0.0366201	240.361	0.0478084
26	2	1	1.5	0.00847458	325.753	0.0638582	486.179	0.0967024
27	2	1	1.5	0.00847458	379.223	0.07434	267.277	0.0531623
28	19	18	18.5	0.10452	135.324	0.026528	157.952	0.0314171
29	5	2	3.5	0.019774	73.2782	0.0143649	152.497	0.030332
30	7	2	4.5	0.0254237	102.885	0.0201689	235.036	0.0467494
31	0	2	1	0.00564972	71.7733	0.0140699	236.901	0.0471203
32	1	4	2.5	0.0141243	478.061	0.0937155	349.103	0.0694376
33	3	2	2.5	0.0141243	166.101	0.0325611	277.822	0.0552597
34	3	1	2	0.0112994	209.137	0.0409976	174.136	0.0346361
35	0	1	0.5	0.00282486	188.273	0.0369076	155.716	0.0309724
36	0	1	0.5	0.00282486	132.259	0.0259271	351.007	0.0698164
37	1	0	0.5	0.00282486	256.119	0.0502077	585.624	0.116482
38	0	0	0	0	157.69	0.0309123	235.726	0.0468867
39	3	0	1.5	0.00847458	92.2954	0.0180929	200.756	0.039931
40	8	7	7.5	0.0423729	74.7648	0.0146563	295.237	0.0587235
41	27	17	22	0.124294	29.7893	0.00583967	142.195	0.028283
42	16	16	16	0.0903955	114.026	0.0223528	270.176	0.0537387
43	6	3	4.5	0.0254237	84.957	0.0166543	230.109	0.0457694
44	3	1	2	0.0112994	92.0881	0.0180523	246.51	0.0490315
45	2	0	1	0.00564972	228.094	0.0447139	177.378	0.0352809
46	0	0	0	0	267.226	0.0523851	113.997	0.0226744
47	0	0	0	0	162.232	0.0318028	120.92	0.0240513
48	0	0	0	0	60.4502	0.0118502	245.631	0.0488568
49	0	0	0	0	110.833	0.0217269	251.362	0.0499966
50	0	0	0	0	136.43	0.0267448	226.724	0.0450961
51	4	2	3	0.0169492	147.98	0.029009	210.086	0.0417868
52	6	7	6.5	0.0367232	303.075	0.0594126	302.528	0.0601738
53	2	3	2.5	0.0141243	289.073	0.0566677	979.066	0.194739
54	0	0	0	0	800.088	0.156843	340.549	0.0677362
55	0	1	0.5	0.00282486	211.71	0.0415021	158.055	0.0314377
56	0	1	0.5	0.00282486	99.4498	0.0194954	186.591	0.0371135
57	92	61	76.5	0.432203	53.2163	0.0104321	125.324	0.0249274
58	70	53	61.5	0.347458	268.857	0.0527047	319.741	0.0635975
59	15	13	14	0.079096	317.482	0.0622369	364.244	0.0724492
60	3	2	2.5	0.0141243	129.937	0.025472	378.623	0.0753092
61	2	1	1.5	0.00847458	132.362	0.0259472	287.588	0.0572021
62	1	0	0.5	0.00282486	163.576	0.0320663	183.148	0.0364287
63	0	0	0	0	102.468	0.020087	98.5806	0.019608
64	4	1	2.5	0.0141243	89.2252	0.017491	522.319	0.103891
65	0	0	0	0	63.1639	0.0123822	522.689	0.103964
66	1	0	0.5	0.00282486	97.1809	0.0190506	474.258	0.0943313
67	0	0	0	0	214.151	0.0419807	476.289	0.0947352
68	1	0	0.5	0.00282486	202.217	0.0396411	281.49	0.0559892
69	0	0	0	0	104.855	0.0205551	112.836	0.0224434
70	0	1	0.5	0.00282486	249.177	0.0488469	246.263	0.0489825
71	6	3	4.5	0.0254237	201.07	0.0394163	228.769	0.0455028
72	3	3	3	0.0169492	87.668	0.0171858	294.045	0.0584864
73	2	3	2.5	0.0141243	116.006	0.0227409	341.505	0.0679263
74	1	3	2	0.0112994	200.961	0.0393949	183.015	0.0364022
75	4	3	3.5	0.019774	271.41	0.0532052	281.224	0.0559362
76	2	3	2.5	0.0141243	480.628	0.0942188	329.58	0.0655543
77	3	2	2.5	0.0141243	920.867	0.18052	1921.71	0.382234
78	0	1	0.5	0.00282486	363.018	0.0711633	1301.32	0.258836
79	1	0	0.5	0.00282486	148.894	0.0291881	750.427	0.149262
80	6	3	4.5	0.0254237	139.343	0.0273157	288.219	0.0573277
81	5	0	2.5	0.0141243	203.725	0.0399367	216.823	0.0431267
82	1	1	1	0.00564972	257.957	0.050568	270.99	0.0539008
83	5	2	3.5	0.019774	286.309	0.0561258	263.226	0.0523565
84	3	2	2.5	0.0141243	348.956	0.0684068	286.644	0.0570143
85	2	3	2.5	0.0141243	277.488	0.0543968	452.131	0.0899303
86	2	0	1	0.00564972	94.3709	0.0184998	229.585	0.045665
87	0	0	0	0	143.014	0.0280354	205.297	0.0408341
88	0	0	0	0	157.48	0.0308713	220.227	0.0438038
89	0	0	0	0	97.3274	0.0190793	192.229	0.0382349
90	0	0	0	0	119.042	0.023336	155.065	0.0308428
91	3	0	1.5	0.00847458	57.644	0.0113001	131.703	0.0261961
92	2	0	1	0.00564972	39.3656	0.00771693	160.843	0.0319922
93	9	6	7.5	0.0423729	104.345	0.0204551	76.992	0.0153139
94	91	61	76	0.429379	5101.19	1	5027.58	1
95	66	38	52	0.293785	2346.76	0.460041	2784.48	0.553841
96	15	11	13	0.0734463	422.678	0.0828586	765.57	0.152274
97	2	1	1.5	0.00847458	113.132	0.0221776	300.693	0.0598087
98	7	3	5	0.0282486	104.782	0.0205407	249.537	0.0496336
99	5	1	3	0.0169492	70.5781	0.0138356	316.684	0.0629894
100	6	1	3.5	0.019774	60.1418	0.0117898	133.763	0.0266059
101	1	0	0.5	0.00282486	42.2832	0.00828888	150.104	0.029856
102	1	1	1	0.00564972	91.0099	0.0178409	297.878	0.0592488
103	1	3	2	0.0112994	352.71	0.0691427	294.411	0.0585592
104	1	1	1	0.00564972	161.361	0.0316319	536.764	0.106764
105	2	1	1.5	0.00847458	334.334	0.0655403	208.523	0.0414758
106	1	0	0.5	0.00282486	185.973	0.0364568	164.942	0.0328075
107	1	1	1	0.00564972	75.3197	0.0147651	210.606	0.0418901
108	5	2	3.5	0.019774	197.983	0.0388112	243.195	0.0483723
109	2	0	1	0.00564972	155.259	0.0304359	337.348	0.0670994
110	2	2	2	0.0112994	92.1298	0.0180605	498.94	0.0992407
111	3	0	1.5	0.00847458	195.415	0.0383078	146.072	0.0290541
112	2	1	1.5	0.00847458	74.2395	0.0145534	160.524	0.0319287
113	3	1	2	0.0112994	32.4093	0.00635327	268.394	0.0533844
114	7	5	6	0.0338983	26.7671	0.00524721	200.115	0.0398035
115	5	1	3	0.0169492	224.481	0.0440056	116.182	0.0231089
116	1	0	0.5	0.00282486	122.464	0.024007	317.958	0.0632427
117	0	1	0.5	0.00282486	66.2722	0.0129915	235.129	0.0467679
118	2	0	1	0.00564972	73.6936	0.0144463	124.957	0.0248543
119	0	0	0	0	52.6504	0.0103212	440.568	0.0876303
120	0	0	0	0	62.91	0.0123324	169.206	0.0336557
121	6	5	5.5	0.0310734	74.8192	0.014667	292.255	0.0581303
122	3	7	5	0.0282486	122.246	0.0239642	348.728	0.0693631
123	3	6	4.5	0.0254237	116.59	0.0228555	76.071	0.0151308
124	3	1	2	0.0112994	169.994	0.0333243	123.227	0.0245103
125	1	2	1.5	0.00847458	134.685	0.0264026	101.097	0.0201086
126	1	1	1	0.00564972	85.9638	0.0168517	49.6576	0.00987705
127	1	0	0.5	0.00282486	139.364	0.0273199	200.851	0.0399499
128	48	36	42	0.237288	76.041	0.0149065	190.019	0.0377953
129	10	15	12.5	0.0706215	117.347	0.0230039	230.403	0.0458279
130	0	2	1	0.00564972	84.0825	0.0164829	553.395	0.110072
131	1	0	0.5	0.00282486	40.2442	0.00788918	263.826	0.0524758
132	2	2	2	0.0112994	112.524	0.0220584	216.904	0.0431429
133	3	3	3	0.0169492	175.347	0.0343736	310.182	0.0616962
134	3	3	3	0.0169492	180.123	0.0353101	139.567	0.0277604
135	1	2	1.5	0.00847458	113.625	0.0222741	73.6261	0.0146445
136	0	0	0	0	76.6755	0.0150309	103.54	0.0205943
137	0	0	0	0	48.3443	0.00947705	113.809	0.0226369
138	0	0	0	0	131.121	0.025704	147.46	0.0293303
139	2	0	1	0.00564972	287.188	0.0562983	345.611	0.0687431
140	0	0	0	0	87.2252	0.017099	109.368	0.0217536
141	1	0	0.5	0.00282486	457.695	0.0897232	200.001	0.0397808
142	1	0	0.5	0.00282486	496.288	0.0972887	230.091	0.0457658
143	0	0	0	0	170.946	0.0335111	180.706	0.0359429
144	0	0	0	0	110.967	0.0217532	139.629	0.0277727
145	0	0	0	0	80.6489	0.0158098	59.1503	0.0117652
146	0	0	0	0	129.199	0.0253271	108.696	0.0216199
147	0	0	0	0	78.8264	0.0154525	235.8	0.0469014
148	1	0	0.5	0.00282486	63.0477	0.0123594	359.983	0.0716018
149	0	0	0	0	144.739	0.0283735	145.034	0.0288477
150	2	0	1	0.00564972	115.921	0.0227242	726.404	0.144484
151	2	2	2	0.0112994	549.759	0.107771	843.434	0.167761
152	4	4	4	0.0225989	284.313	0.0557346	468.391	0.0931644
153	2	1	1.5	0.00847458	95.9775	0.0188147	272.099	0.0541212
154	1	2	1.5	0.00847458	49.7813	0.00975876	223.465	0.0444479
155	3	2	2.5	0.0141243	158.14	0.0310005	254.211	0.0505633
156	51	37	44	0.248588	109.668	0.0214986	105.362	0.0209569
157	15	12	13.5	0.0762712	42.0534	0.00824383	133.359	0.0265255
158	1	1	1	0.00564972	96.0534	0.0188296	161.705	0.0321636
159	1	0	0.5	0.00282486	113.975	0.0223428	163.739	0.0325682
160	0	0	0	0	86.1896	0.016896	264.936	0.0526965
161	0	0	0	0	322.542	0.0632288	151.826	0.0301986
162	0	0	0	0	96.7994	0.0189758	253.117	0.0503458
163	1	0	0.5	0.00282486	204.165	0.040023	145.856	0.0290113
164	2	3	2.5	0.0141243	255.445	0.0500756	524.901	0.104404
165	6	4	5	0.0282486	566.108	0.110976	857.53	0.170565
166	0	0	0	0	313.839	0.0615228	730.126	0.145224
167	1	0	0.5	0.00282486	109.222	0.021411	235.287	0.0467993
168	0	0	0	0	109.571	0.0214795	157.293	0.0312861
169	4	1	2.5	0.0141243	40.2672	0.00789368	206.245	0.0410228
170	2	2	2	0.0112994	66.8417	0.0131031	219.896	0.043738
171	5	0	2.5	0.0141243	78.3572	0.0153606	174.135	0.0346359
172	3	0	1.5	0.00847458	45.4785	0.00891528	164.567	0.0327328
173	0	0	0	0	86.5638	0.0169693	177.956	0.035396
174	1	0	0.5	0.00282486	296.213	0.0580674	256.196	0.0509581
175	2	0	1	0.00564972	92.0563	0.018046	688.545	0.136954
176	1	0	0.5	0.00282486	54.6695	0.010717	605.977	0.120531
177	0	0	0	0	52.6362	0.0103184	226.953	0.0451417
178	1	0	0.5	0.00282486	47.6596	0.00934283	555.076	0.110406
179	2	0	1	0.00564972	222.072	0.0435334	438.014	0.0871223
180	4	2	3	0.0169492	213.365	0.0418265	92.2375	0.0183463
181	2	0	1	0.00564972	1141.64	0.223799	474.506	0.0943807
182	2	3	2.5	0.0141243	599.204	0.117463	352.164	0.0700464
183	3	0	1.5	0.00847458	221.414	0.0434044	244.813	0.0486941
184	8	5	6.5	0.0367232	98.335	0.0192769	151.729	0.0301794
185	9	7	8	0.0451977	61.8562	0.0121258	84.2943	0.0167664
186	2	2	2	0.0112994	33.835	0.00663276	167.373	0.033291
187	2	1	1.5	0.00847458	63.1269	0.0123749	235.148	0.0467716
188	1	0	0.5	0.00282486	82.9475	0.0162604	268.971	0.0534992
189	2	0	1	0.00564972	44.0178	0.00862892	221.77	0.0441108
190	0	0	0	0	65.2992	0.0128008	233.158	0.0463759
191	2	0	1	0.00564972	570.746	0.111885	617.128	0.122749
192	3	4	3.5	0.019774	323.157	0.0633492	394.515	0.0784701
193	4	5	4.5	0.0254237	323.955	0.0635057	494.077	0.0982733
194	6	0	3	0.0169492	172.955	0.0339049	236.374	0.0470155
195	0	0	0	0	99.3273	0.0194714	545.972	0.108595
196	3	0	1.5	0.00847458	106.769	0.0209303	343.623	0.0683476
197	3	0	1.5	0.00847458	64.9304	0.0127285	267.776	0.0532614
198	1	1	1	0.00564972	161.265	0.0316131	405.053	0.0805662
199	10	4	7	0.039548	229.896	0.0450671	117.577	0.0233864
200	1	1	1	0.00564972	192.6	0.0377559	116.167	0.023106
201	1	0	0.5	0.00282486	106.205	0.0208195	281.541	0.0559993
202	1	2	1.5	0.00847458	143.006	0.0280338	131.551	0.0261658
203	1	0	0.5	0.00282486	89.861	0.0176157	47.8039	0.00950833
204	0	0	0	0	116.106	0.0227605	87.866	0.0174768
205	0	0	0	0	167.049	0.032747	254.963	0.0507129
206	0	0	0	0	143.027	0.0280379	387.899	0.0771544
207	0	0	0	0	531.487	0.104189	1087.94	0.216395
208	5	3	4	0.0225989	438.344	0.0859298	656.276	0.130535
209	7	6	6.5	0.0367232	366.765	0.071898	506.399	0.100724
210	4	5	4.5	0.0254237	362.673	0.0710956	347.095	0.0690382
211	2	3	2.5	0.0141243	170.337	0.0333916	90.4076	0.0179823
212	2	2	2	0.0112994	133.639	0.0261976	73.1461	0.014549
213	4	0	2	0.0112994	69.7226	0.0136679	95.7076	0.0190365
214	2	2	2	0.0112994	42.5769	0.00834645	110.232	0.0219255
215	2	1	1.5	0.00847458	39.0974	0.00766437	234.782	0.0466989
216	1	0	0.5	0.00282486	149.139	0.029236	347.752	0.0691689
217	2	0	1	0.00564972	143.016	0.0280358	196.605	0.0391053
218	0	0	0	0	91.9919	0.0180334	145.223	0.0288853
219	0	0	0	0	56.5601	0.0110876	373.371	0.0742645
220	1	0	0.5	0.00282486	58.9765	0.0115613	83.6053	0.0166293
221	1	1	1	0.00564972	48.4718	0.00950205	64.7464	0.0128783
222	5	4	4.5	0.0254237	278.582	0.0546111	409.473	0.0814454
223	6	0	3	0.0169492	383.028	0.075086	726.732	0.144549
224	10	5	7.5	0.0423729	242.613	0.04756	601.341	0.119609
225	24	15	19.5	0.110169	55.6493	0.0109091	344.349	0.068492
226	208	146	177	1	49.9147	0.00978492	745.38	0.148258
227	181	130	155.5	0.878531	67.2711	0.0131873	329.412	0.0655211
228	75	49	62	0.350282	45.4143	0.00890268	189.188	0.03763
229	14	11	12.5	0.0706215	50.7426	0.0099472	102.897	0.0204665
230	2	1	1.5	0.00847458	138.559	0.0271622	124.591	0.0247815
231	0	0	0	0	93.2877	0.0182874	217.215	0.0432047
232	0	0	0	0	85.433	0.0167477	221.09	0.0439754
233	0	0	0	0	90.7534	0.0177906	109.265	0.0217332
234	0	0	0	0	66.5202	0.0130401	38.8917	0.00773568
235	0	0	0	0	66.5125	0.0130386	111.571	0.0221918
236	2	1	1.5	0.00847458	247.034	0.0484267	421.965	0.0839301
237	1	1	1	0.00564972	123.628	0.024235	464.298	0.0923503
238	1	0	0.5	0.00282486	96.0468	0.0188283	138.114	0.0274713
239	1	1	1	0.00564972	80.2662	0.0157348	65.7989	0.0130876
240	5	2	3.5	0.019774	42.1502	0.00826281	58.5914	0.011654
241	12	7	9.5	0.0536723	347.925	0.0682046	549.119	0.109221
242	19	5	12	0.0677966	187.794	0.0368138	309.73	0.0616063
243	9	4	6.5	0.0367232	46.8174	0.00917773	122.157	0.0242974
244	27	13	20	0.112994	45.2368	0.00886789	330.507	0.0657389
245	16	6	11	0.0621469	71.9734	0.0141091	266.191	0.0529462
246	2	1	1.5	0.00847458	91.9867	0.0180324	227.06	0.0451629
247	0	1	0.5	0.00282486	34.1042	0.00668553	184.974	0.036792
248	1	1	1	0.00564972	370.89	0.0727065	115.869	0.0230467
249	0	0	0	0	192.837	0.0378024	144.353	0.0287122
250	0	0	0	0	103.795	0.0203472	102.524	0.0203923
251	4	1	2.5	0.0141243	54.8057	0.0107437	133.54	0.0265615
252	3	2	2.5	0.0141243	82.5371	0.01618	208.028	0.0413773
253	1	0	0.5	0.00282486	43.765	0.00857937	158.734	0.0315727
254	10	3	6.5	0.0367232	37.726	0.00739552	101.576	0.0202038
255	7	7	7	0.039548	49.1209	0.0096293	67.2793	0.0133821
256	9	8	8.5	0.0480226	64.1324	0.012572	47.0828	0.00936492
257	9	5	7	0.039548	64.845	0.0127117	228.886	0.0455262
258	3	1	2	0.0112994	88.1515	0.0172806	147.206	0.0292798
259	5	1	3	0.0169492	44.7488	0.00877222	100.222	0.0199344
260	0	0	0	0	35.074	0.00687565	202.989	0.0403751
261	0	0	0	0	27.0356	0.00529986	338.309	0.0672906
262	0	0	0	0	29.466	0.0057763	200.155	0.0398114
263	0	0	0	0	83.7109	0.0164101	168.899	0.0335945
264	0	0	0	0	220.439	0.0432132	695.168	0.138271
265	2	0	1	0.00564972	137.102	0.0268765	282.956	0.0562808
266	4	2	3	0.0169492	86.1923	0.0168965	137.415	0.0273322
267	5	6	5.5	0.0310734	59.8005	0.0117228	229.761	0.0457002
268	8	0	4	0.0225989	70.7479	0.0138689	343.946	0.0684119
269	9	7	8	0.0451977	35.6764	0.00699373	468.686	0.093223
270	2	3	2.5	0.0141243	44.7505	0.00877256	60.8133	0.012096
271	4	0	2	0.0112994	72.5882	0.0142297	157.679	0.0313629
272	4	4	4	0.0225989	42.6312	0.00835711	246.254	0.0489806
273	3	3	3	0.0169492	36.563	0.00716755	345.348	0.0686908
274	0	1	0.5	0.00282486	111.292	0.0218169	149.45	0.0297261
275	3	2	2.5	0.0141243	53.9594	0.0105778	123.732	0.0246107
276	3	2	2.5	0.0141243	166.847	0.0327075	189.378	0.0376678
277	1	1	1	0.00564972	130.655	0.0256127	596.459	0.118637
278	0	2	1	0.00564972	171.52	0.0336235	239.262	0.04759
279	0	1	0.5	0.00282486	145.31	0.0284855	194.184	0.0386238
280	0	1	0.5	0.00282486	195.506	0.0383255	146.009	0.0290416
281	1	0	0.5	0.00282486	81.3714	0.0159514	305.13	0.0606912
282	2	0	1	0.00564972	33.6211	0.00659083	174.505	0.0347096
283	35	20	27.5	0.155367	22.2528	0.00436227	172.482	0.0343071
284	35	25	30	0.169492	17.5346	0.00343734	119.826	0.0238338
285	19	12	15.5	0.0875706	26.9866	0.00529025	119.932	0.0238549
286	5	0	2.5	0.0141243	45.2349	0.00886752	259.532	0.0516217
287	2	1	1.5	0.00847458	71.5523	0.0140266	99.2474	0.0197406
288	2	0	1	0.00564972	161.86	0.0317299	57.065	0.0113504
289	1	1	1	0.00564972	66.239	0.012985	142.845	0.0284122
290	2	0	1	0.00564972	22.2893	0.00436943	433.457	0.0862159
291	0	0	0	0	38.9343	0.00763239	442.541	0.0880227
292	0	0	0	0	112.005	0.0219567	339.696	0.0675666
293	1	0	0.5	0.00282486	181.258	0.0355324	202.791	0.0403357
294	0	0	0	0	435.128	0.0852993	466.895	0.0928668
295	0	0	0	0	297.833	0.058385	230.965	0.0459396
296	0	0	0	0	57.1184	0.0111971	106.561	0.0211952
297	0	0	0	0	78.3907	0.0153671	231.386	0.0460233
298	2	4	3	0.0169492	201.669	0.0395337	330.085	0.0656549
299	0	3	1.5	0.00847458	81.9313	0.0160612	185.481	0.0368927
300	4	1	2.5	0.0141243	67.4495	0.0132223	75.0916	0.0149359
301	3	2	2.5	0.0141243	86.0125	0.0168612	111.378	0.0221535
302	1	1	1	0.00564972	31.2041	0.00611702	99.3864	0.0197682
303	1	1	1	0.00564972	241.789	0.0473985	578.215	0.115009
304	0	0	0	0	62.4072	0.0122339	290.409	0.0577632
305	2	1	1.5	0.00847458	25.9639	0.00508977	127.766	0.025413
306	0	0	0	0	90.5313	0.0177471	145.902	0.0290203
307	0	1	0.5	0.00282486	79.1625	0.0155184	311.335	0.0619255
308	0	0	0	0	61.4041	0.0120372	354.587	0.0705284
309	0	0	0	0	212.269	0.0416117	348.101	0.0692383
310	1	0	0.5	0.00282486	562.035	0.110177	237.12	0.0471638
311	1	0	0.5	0.00282486	247.035	0.0484269	160.11	0.0318463
312	1	1	1	0.00564972	139.782	0.0274018	346.906	0.0690006
313	3	2	2.5	0.0141243	90.8114	0.017802	244.074	0.0485471
314	2	0	1	0.00564972	49.8887	0.0097798	137.317	0.0273127
315	0	0	0	0	41.4925	0.00813389	102.214	0.0203307
316	2	1	1.5	0.00847458	40.5325	0.00794569	105.745	0.0210331
317	2	1	1.5	0.00847458	25.851	0.00506764	99.5523	0.0198013
318	2	3	2.5	0.0141243	34.6268	0.00678797	57.8492	0.0115064
319	1	1	1	0.00564972	301.34	0.0590725	108.95	0.0216704
320	0	1	0.5	0.00282486	181.779	0.0356346	477.96	0.0950677
321	2	0	1	0.00564972	237.213	0.0465015	771.861	0.153525
322	1	1	1	0.00564972	234.928	0.0460536	357.974	0.0712021
323	2	0	1	0.00564972	87.1476	0.0170838	503.357	0.100119
324	2	1	1.5	0.00847458	62.5067	0.0122534	232.984	0.0463412
325	1	1	1	0.00564972	48.8195	0.00957022	61.2229	0.0121774
326	4	2	3	0.0169492	58.6841	0.011504	64.8713	0.0129031
327	1	0	0.5	0.00282486	52.3386	0.0102601	59.8269	0.0118998
328	2	1	1.5	0.00847458	238.022	0.04666	359.052	0.0714165
329	1	0	0.5	0.00282486	239.112	0.0468737	255.846	0.0508885
330	0	1	0.5	0.00282486	140.88	0.0276171	427.555	0.085042
331	0	0	0	0	84.1482	0.0164958	234.254	0.0465938
332	0	0	0	0	46.2071	0.00905809	190.516	0.0378941
333	1	0	0.5	0.00282486	93.6462	0.0183577	56.836	0.0113048
334	1	0	0.5	0.00282486	39.6378	0.00777031	263.72	0.0524547
335	2	0	1	0.00564972	125.462	0.0245947	228.013	0.0453525
336	1	0	0.5	0.00282486	114.59	0.0224634	372.744	0.0741398
337	0	0	0	0	62.1868	0.0121906	322.461	0.0641384
338	1	0	0.5	0.00282486	143.498	0.0281304	281.274	0.0559463
339	0	0	0	0	186.352	0.0365311	400.27	0.0796148
340	6	4	5	0.0282486	97.9979	0.0192108	393.11	0.0781907
341	12	8	10	0.0564972	51.7773	0.01015	73.2666	0.0145729
342	5	5	5	0.0282486	18.7936	0.00368415	58.7891	0.0116933
343	1	3	2	0.0112994	93.3969	0.0183088	69.6495	0.0138535
344	1	0	0.5	0.00282486	78.9641	0.0154795	126.365	0.0251344
345	0	0	0	0	77.7322	0.0152381	178.324	0.0354692
346	1	0	0.5	0.00282486	95.5715	0.0187351	127.496	0.0253592
347	1	1	1	0.00564972	42.3031	0.00829279	209.675	0.041705
348	4	3	3.5	0.019774	23.985	0.00470184	89.7018	0.0178419
349	2	2	2	0.0112994	77.1953	0.0151328	91.1113	0.0181223
350	1	1	1	0.00564972	73.3526	0.0143795	192.288	0.0382467
351	0	0	0	0	170.053	0.0333359	100.84	0.0200574
352	2	2	2	0.0112994	157.844	0.0309425	249.612	0.0496486
353	1	0	0.5	0.00282486	62.8152	0.0123138	194.506	0.0386879
354	3	1	2	0.0112994	33.2748	0.00652295	139.202	0.0276878
355	4	3	3.5	0.019774	26.3362	0.00516276	155.762	0.0309815
356	1	0	0.5	0.00282486	36.7078	0.00719592	109.65	0.0218098
357	0	0	0	0	22.28	0.0043676	31.2023	0.00620623
358	0	0	0	0	75.4075	0.0147823	103.902	0.0206663
359	2	0	1	0.00564972	62.2858	0.0122101	125.425	0.0249474
360	0	0	0	0	38.3596	0.00751972	94.5665	0.0188096
361	0	0	0	0	47.4928	0.00931014	92.7382	0.0184459
362	0	0	0	0	38.6055	0.00756793	67.1607	0.0133585
363	0	0	0	0	124.065	0.0243208	106.071	0.0210979
364	0	0	0	0	67.2092	0.0131752	213.553	0.0424763
365	0	0	0	0	175.575	0.0344185	151.072	0.0300486
366	2	2	2	0.0112994	81.9278	0.0160605	63.2435	0.0125793
367	4	0	2	0.0112994	43.5934	0.00854573	32.8821	0.00654034
368	1	0	0.5	0.00282486	22.5942	0.0044292	73.6398	0.0146472
369	0	0	0	0	68.9234	0.0135112	174.455	0.0346995
370	6	6	6	0.0338983	51.5241	0.0101004	200.639	0.0399077
371	1	1	1	0.00564972	39.814	0.00780484	85.5592	0.017018
372	0	1	0.5	0.00282486	30.4233	0.00596396	199.586	0.0396982
373	0	0	0	0	13.0053	0.00254946	206.909	0.0411549
374	3	1	2	0.0112994	13.3072	0.00260864	405.752	0.0807052
375	1	1	1	0.00564972	25.865	0.00507039	366.629	0.0729235
376	1	1	1	0.00564972	21.8589	0.00428505	224.569	0.0446675
377	1	0	0.5	0.00282486	61.8934	0.0121331	168.542	0.0335236
378	1	2	1.5	0.00847458	34.3051	0.00672492	97.106	0.0193147
379	1	0	0.5	0.00282486	66.6794	0.0130713	55.8288	0.0111045
380	3	1	2	0.0112994	40.6965	0.00797784	46.0236	0.00915423
381	2	2	2	0.0112994	48.8365	0.00957355	56.049	0.0111483
382	5	3	4	0.0225989	39.1571	0.00767607	137.208	0.0272912
383	0	5	2.5	0.0141243	28.9624	0.00567757	93.7212	0.0186414
384	0	1	0.5	0.00282486	13.7901	0.00270331	97.458	0.0193847
385	1	0	0.5	0.00282486	12.6866	0.00248698	91.3517	0.0181701
386	1	0	0.5	0.00282486	37.5601	0.00736301	168.081	0.0334318
387	3	0	1.5	0.00847458	26.5906	0.00521262	293.68	0.0584138
388	3	3	3	0.0169492	20.1683	0.00395364	46.5864	0.00926617
389	0	0	0	0	21.4063	0.00419634	145.196	0.02888
390	1	1	1	0.00564972	121.472	0.0238125	112.517	0.02238
391	2	0	1	0.00564972	137.166	0.026889	217.609	0.043283
392	1	0	0.5	0.00282486	154.936	0.0303725	295.376	0.0587511
393	0	0	0	0	94.482	0.0185215	139.444	0.0277358
394	0	0	0	0	22.4769	0.00440621	84.9756	0.0169019
395	1	0	0.5	0.00282486	91.9457	0.0180243	165.473	0.032913
396	0	0	0	0	56.5211	0.01108	137.288	0.0273071
397	1	0	0.5	0.00282486	407.014	0.0797879	43.4626	0.00864483
398	3	3	3	0.0169492	192.524	0.037741	53.1682	0.0105753
399	1	1	1	0.00564972	132.615	0.0259969	317.383	0.0631283
400	0	0	0	0	153.112	0.0300149	312.697	0.0621963

## Sheet: Fig1c_6SG_opensearch
Modified nominal mass	MSFragger open search (top)				MS2 modification search (bottom)
	6SG_1_MSFragger	6SG_2_MSFragger	6SG_MSFragger_mean	6SG_MSFragger_relative	6SG_MS1base_sum	6SG_MS1base_relative	6SG_MS1nucleoside_sum	6SG_MS1nucleoside_relative
0	75	135	105	1.69355	n/a	n/a	n/a	n/a
1	58	97	77.5	1.25	54.6345	0.0190274	139.831	0.132583
2	14	34	24	0.387097	68.1721	0.023742	106.558	0.101035
3	1	9	5	0.0806452	19.5719	0.00681624	33.4082	0.0316766
4	0	1	0.5	0.00806452	55.5378	0.0193419	0	0
5	0	0	0	0	476.796	0.166052	102.668	0.097346
6	0	1	0.5	0.00806452	181.41	0.0631789	163.168	0.154711
7	0	1	0.5	0.00806452	14.9986	0.0052235	4.33099	0.0041065
8	0	2	1	0.016129	0	0	19.4028	0.0183971
9	1	2	1.5	0.0241935	0	0	12.6714	0.0120146
10	0	2	1	0.016129	0	0	0	0
11	0	0	0	0	18.02	0.00627577	6.80484	0.00645213
12	0	0	0	0	0	0	7.55976	0.00716792
13	1	0	0.5	0.00806452	18.603	0.0064788	0	0
14	1	3	2	0.0322581	21.0629	0.00733551	0	0
15	1	0	0.5	0.00806452	4.73208	0.00164802	0	0
16	0	6	3	0.0483871	15.86	0.00552351	4.30625	0.00408305
17	1	5	3	0.0483871	30.5795	0.0106498	10.1452	0.00961939
18	1	1	1	0.016129	59.5691	0.0207459	42.1369	0.0399528
19	1	3	2	0.0322581	346.101	0.120535	273.464	0.259289
20	0	1	0.5	0.00806452	1549.71	0.539712	894.012	0.847673
21	0	0	0	0	850.628	0.296245	581.659	0.55151
22	0	0	0	0	144.125	0.050194	170.512	0.161674
23	2	1	1.5	0.0241935	31.0432	0.0108113	0	0
24	0	1	0.5	0.00806452	2.36294	0.000822931	0	0
25	1	1	1	0.016129	0	0	6.29658	0.00597021
26	0	0	0	0	3.01328	0.00104942	0	0
27	1	1	1	0.016129	1.44882	0.000504575	0	0
28	4	6	5	0.0806452	5.11572	0.00178163	0	0
29	6	2	4	0.0645161	1253.45	0.436532	454.909	0.43133
30	1	4	2.5	0.0403226	780.647	0.271873	319.154	0.302612
31	2	1	1.5	0.0241935	139.353	0.0485319	84.0778	0.0797198
32	3	5	4	0.0645161	16.8056	0.00585283	6.07026	0.00575562
33	1	4	2.5	0.0403226	23.6289	0.00822913	3.0116	0.0028555
34	0	1	0.5	0.00806452	310.882	0.10827	44.7896	0.0424681
35	0	0	0	0	166.208	0.0578847	37.6286	0.0356782
36	0	0	0	0	41.5014	0.0144535	14.3773	0.013632
37	0	0	0	0	18.0073	0.00627133	4.69835	0.00445482
38	1	0	0.5	0.00806452	0	0	28.5543	0.0270743
39	1	3	2	0.0322581	3.50021	0.001219	26.5458	0.0251699
40	4	6	5	0.0806452	10.3683	0.00361091	2.42054	0.00229507
41	5	6	5.5	0.0887097	10.8629	0.00378318	0	0
42	5	7	6	0.0967742	0	0	0	0
43	1	3	2	0.0322581	0	0	0	0
44	1	0	0.5	0.00806452	23.2202	0.00808682	6.02603	0.00571368
45	0	0	0	0	16.5372	0.00575936	8.05682	0.00763922
46	0	1	0.5	0.00806452	394.445	0.137372	193.241	0.183225
47	0	0	0	0	197.644	0.0688328	144.51	0.137019
48	1	4	2.5	0.0403226	8.67921	0.00302267	22.592	0.021421
49	1	3	2	0.0322581	41.3564	0.014403	0	0
50	1	2	1.5	0.0241935	11.8413	0.00412392	2.61404	0.00247854
51	2	0	1	0.016129	10.4969	0.00365573	3.21121	0.00304476
52	16	5	10.5	0.169355	0	0	0	0
53	2	1	1.5	0.0241935	7.77381	0.00270736	13.3996	0.0127051
54	0	0	0	0	54.0259	0.0188154	11.4329	0.0108403
55	0	0	0	0	49.1752	0.0171261	6.40181	0.00606999
56	1	2	1.5	0.0241935	0	0	0	0
57	4	10	7	0.112903	3.98252	0.00138698	3.9026	0.00370032
58	3	5	4	0.0645161	5.87166	0.0020449	0	0
59	1	1	1	0.016129	22.4775	0.00782816	0	0
60	1	1	1	0.016129	12.1981	0.0042482	0	0
61	0	0	0	0	0	0	0	0
62	1	0	0.5	0.00806452	21.9798	0.00765481	0	0
63	0	0	0	0	15.0213	0.0052314	2.73831	0.00259638
64	0	3	1.5	0.0241935	4.18409	0.00145718	0	0
65	0	1	0.5	0.00806452	2.9386	0.00102342	28.6423	0.0271577
66	1	0	0.5	0.00806452	0	0	9.62421	0.00912537
67	0	1	0.5	0.00806452	0	0	0	0
68	1	0	0.5	0.00806452	0	0	6.15737	0.00583822
69	0	0	0	0	10.5592	0.00367742	0	0
70	1	2	1.5	0.0241935	0	0	0	0
71	0	1	0.5	0.00806452	0	0	22.1603	0.0210116
72	0	0	0	0	17.9957	0.00626729	50.0564	0.0474619
73	0	2	1	0.016129	4.67572	0.00162839	2.56849	0.00243536
74	2	0	1	0.016129	7.69744	0.00268076	0	0
75	1	0	0.5	0.00806452	3.76666	0.0013118	3.39435	0.00321841
76	1	5	3	0.0483871	136.322	0.0474762	92.6819	0.087878
77	0	4	2	0.0322581	41.9383	0.0146057	98.6722	0.0935578
78	0	1	0.5	0.00806452	63.5643	0.0221373	13.6465	0.0129391
79	0	0	0	0	13.1697	0.00458657	0	0
80	0	1	0.5	0.00806452	13.4087	0.00466978	6.62654	0.00628307
81	0	2	1	0.016129	1.73888	0.000605591	0	0
82	0	0	0	0	7.65092	0.00266456	0	0
83	0	1	0.5	0.00806452	7.66126	0.00266816	4.27095	0.00404957
84	0	0	0	0	0	0	3.658	0.0034684
85	0	0	0	0	3.56062	0.00124004	3.93263	0.00372879
86	0	0	0	0	0.89155	0.000310497	9.06174	0.00859205
87	0	0	0	0	0	0	0	0
88	0	1	0.5	0.00806452	0	0	0	0
89	0	0	0	0	0	0	0	0
90	1	0	0.5	0.00806452	0	0	0	0
91	0	1	0.5	0.00806452	4.60483	0.00160371	0	0
92	0	1	0.5	0.00806452	0	0	5.70801	0.00541215
93	0	0	0	0	0	0	0	0
94	1	0	0.5	0.00806452	44.7151	0.0155728	0	0
95	0	0	0	0	16.5854	0.00577612	15.8183	0.0149984
96	0	1	0.5	0.00806452	42.9038	0.0149419	19.5049	0.0184939
97	0	0	0	0	0	0	2.42054	0.00229507
98	0	0	0	0	25.2059	0.00877837	2.41512	0.00228994
99	1	0	0.5	0.00806452	2.91323	0.00101458	5.99082	0.0056803
100	0	0	0	0	10.2939	0.00358501	0	0
101	0	0	0	0	0	0	4.67326	0.00443103
102	0	0	0	0	9.51037	0.00331214	4.16679	0.00395081
103	0	1	0.5	0.00806452	0	0	0	0
104	1	1	1	0.016129	0	0	0	0
105	1	2	1.5	0.0241935	16.5534	0.00576498	3.30036	0.00312929
106	1	1	1	0.016129	46.2825	0.0161186	8.99717	0.00853083
107	0	1	0.5	0.00806452	30.4005	0.0105875	8.61796	0.00817126
108	1	1	1	0.016129	8.14632	0.00283709	2.85475	0.00270678
109	0	0	0	0	0	0	0	0
110	2	2	2	0.0322581	0	0	0	0
111	1	1	1	0.016129	3.81103	0.00132725	0	0
112	0	1	0.5	0.00806452	0	0	0	0
113	0	2	1	0.016129	6.48184	0.0022574	0	0
114	0	1	0.5	0.00806452	3.98252	0.00138698	0	0
115	1	1	1	0.016129	28.1443	0.0098017	7.69381	0.00729502
116	0	2	1	0.016129	1272.05	0.44301	397.176	0.376589
117	0	1	0.5	0.00806452	766.349	0.266893	269.91	0.25592
118	1	1	1	0.016129	146.069	0.0508709	61.2526	0.0580777
119	0	1	0.5	0.00806452	14.7315	0.0051305	10.9699	0.0104013
120	1	1	1	0.016129	0	0	0	0
121	0	1	0.5	0.00806452	7.66741	0.0026703	0	0
122	0	2	1	0.016129	0	0	0	0
123	1	0	0.5	0.00806452	0	0	0	0
124	0	0	0	0	0	0	0	0
125	0	0	0	0	0	0	0	0
126	0	0	0	0	5.66878	0.00197424	0	0
127	0	1	0.5	0.00806452	42.0818	0.0146557	0	0
128	6	9	7.5	0.120968	8.72154	0.00303742	0	0
129	2	6	4	0.0645161	2.6114	0.000909463	0	0
130	0	1	0.5	0.00806452	7.46623	0.00260023	0	0
131	3	6	4.5	0.0725806	9.58298	0.00333743	2.53495	0.00240356
132	4	3	3.5	0.0564516	3.6943	0.0012866	0	0
133	42	82	62	1	2871.37	1	1054.67	1
134	21	48	34.5	0.556452	1537.03	0.535296	866.286	0.821384
135	5	13	9	0.145161	187.756	0.0653892	219.244	0.20788
136	0	5	2.5	0.0403226	3.09312	0.00107723	0	0
137	0	2	1	0.016129	0	0	12.736	0.0120758
138	0	1	0.5	0.00806452	0	0	7.04094	0.00667599
139	0	0	0	0	10.3683	0.00361091	0	0
140	0	1	0.5	0.00806452	1.44882	0.000504575	0	0
141	0	1	0.5	0.00806452	0	0	5.46649	0.00518314
142	0	0	0	0	0	0	0	0
143	0	0	0	0	0	0	9.06174	0.00859205
144	0	0	0	0	0	0	0	0
145	0	1	0.5	0.00806452	0	0	0	0
146	1	4	2.5	0.0403226	1.84563	0.00064277	0	0
147	0	4	2	0.0322581	4.31202	0.00150173	0	0
148	4	6	5	0.0806452	11.7361	0.00408727	0	0
149	6	13	9.5	0.153226	0	0	0	0
150	1	3	2	0.0322581	14.6189	0.00509126	0	0
151	3	11	7	0.112903	21.9156	0.00763248	0	0
152	2	3	2.5	0.0403226	1.51657	0.00052817	22.8997	0.0217128
153	0	1	0.5	0.00806452	0	0	25.916	0.0245727
154	0	1	0.5	0.00806452	3.9691	0.0013823	0	0
155	0	1	0.5	0.00806452	7.18587	0.0025026	0	0
156	0	9	4.5	0.0725806	10.5592	0.00367742	0	0
157	1	0	0.5	0.00806452	19.9384	0.00694387	0	0
158	0	1	0.5	0.00806452	6.3804	0.00222208	3.2607	0.00309169
159	0	0	0	0	14.499	0.0050495	0	0
160	0	0	0	0	0	0	0	0
161	0	1	0.5	0.00806452	7.69744	0.00268076	2.6686	0.00253028
162	0	5	2.5	0.0403226	8.91152	0.00310358	0	0
163	1	3	2	0.0322581	0	0	8.99717	0.00853083
164	2	2	2	0.0322581	6.3061	0.0021962	8.61796	0.00817126
165	4	4	4	0.0645161	0	0	2.85475	0.00270678
166	4	4	4	0.0645161	0	0	9.83536	0.00932557
167	0	2	1	0.016129	0	0	9.62421	0.00912537
168	0	0	0	0	99.5432	0.0346675	0	0
169	0	0	0	0	14.5296	0.00506017	0	0
170	0	0	0	0	0	0	0	0
171	0	1	0.5	0.00806452	3.98252	0.00138698	0	0
172	0	0	0	0	11.8593	0.0041302	0	0
173	0	0	0	0	5.95649	0.00207444	4.11807	0.00390462
174	0	1	0.5	0.00806452	0	0	0	0
175	0	0	0	0	0	0	0	0
176	0	0	0	0	8.25356	0.00287443	0	0
177	0	0	0	0	4.18409	0.00145718	0	0
178	1	0	0.5	0.00806452	0	0	21.421	0.0203107
179	3	2	2.5	0.0403226	0	0	0	0
180	2	2	2	0.0322581	0	0	0	0
181	1	4	2.5	0.0403226	0	0	6.62654	0.00628307
182	2	3	2.5	0.0403226	0	0	3.93263	0.00372879
183	1	2	1.5	0.0241935	0	0	6.40181	0.00606999
184	2	0	1	0.016129	5.1619	0.00179771	3.04577	0.0028879
185	0	0	0	0	12.235	0.00426104	3.77078	0.00357533
186	0	1	0.5	0.00806452	1.95555	0.000681051	2.68292	0.00254386
187	0	1	0.5	0.00806452	11.8664	0.00413268	0	0
188	0	1	0.5	0.00806452	13.0491	0.00454456	3.39435	0.00321841
189	0	0	0	0	3.6943	0.0012866	0	0
190	0	4	2	0.0322581	401.716	0.139904	288.607	0.273648
191	0	2	1	0.016129	239.247	0.0833215	274.992	0.260738
192	1	1	1	0.016129	35.8569	0.0124878	81.0035	0.0768049
193	0	1	0.5	0.00806452	5.40078	0.00188091	0	0
194	1	2	1.5	0.0241935	4.17276	0.00145323	0	0
195	1	3	2	0.0322581	5.52401	0.00192382	0	0
196	2	3	2.5	0.0403226	0	0	2.64118	0.00250428
197	5	4	4.5	0.0725806	0	0	0	0
198	0	1	0.5	0.00806452	2.91323	0.00101458	4.67326	0.00443103
199	0	0	0	0	5.89431	0.00205279	0	0
200	0	0	0	0	0	0	6.31827	0.00599078
201	0	0	0	0	0	0	0	0
202	0	0	0	0	18.9526	0.00660054	0	0
203	0	0	0	0	0	0	4.25057	0.00403025
204	0	0	0	0	51.4485	0.0179178	0	0
205	0	1	0.5	0.00806452	23.9057	0.00832554	5.70801	0.00541215
206	0	0	0	0	0	0	0	0
207	0	1	0.5	0.00806452	0	0	0	0
208	0	0	0	0	18.8312	0.00655828	0	0
209	0	0	0	0	2.62231	0.000913261	0	0
210	0	0	0	0	12.7531	0.00444147	2.42054	0.00229507
211	0	2	1	0.016129	42.9038	0.0149419	0	0
212	1	0	0.5	0.00806452	7.18587	0.0025026	3.39331	0.00321743
213	0	0	0	0	3.89677	0.00135711	0	0
214	1	1	1	0.016129	0	0	0	0
215	0	1	0.5	0.00806452	4.4416	0.00154686	3.51619	0.00333393
216	1	0	0.5	0.00806452	2.65809	0.000925724	4.30625	0.00408305
217	0	0	0	0	0	0	1.30715	0.0012394
218	0	0	0	0	0	0	2.6686	0.00253028
219	0	0	0	0	0	0	0	0
220	0	1	0.5	0.00806452	608.044	0.211761	152.057	0.144176
221	1	0	0.5	0.00806452	368.07	0.128186	107.453	0.101883
222	3	5	4	0.0645161	33.713	0.0117411	35.1611	0.0333386
223	1	2	1.5	0.0241935	0	0	0	0
224	0	0	0	0	0	0	0	0
225	1	0	0.5	0.00806452	0	0	0	0
226	8	4	6	0.0967742	3.46856	0.00120798	0	0
227	14	6	10	0.16129	3.69823	0.00128797	0	0
228	12	7	9.5	0.153226	0	0	0	0
229	5	1	3	0.0483871	3.3123	0.00115356	0	0
230	0	0	0	0	9.69381	0.00337603	33.6497	0.0319056
231	0	0	0	0	0	0	18.2362	0.0172909
232	0	0	0	0	67.6536	0.0235615	14.8652	0.0140947
233	0	0	0	0	53.2069	0.0185302	10.265	0.00973295
234	0	0	0	0	4.45517	0.00155158	0	0
235	0	0	0	0	0	0	0	0
236	0	1	0.5	0.00806452	0	0	0	0
237	2	6	4	0.0645161	0	0	0	0
238	2	1	1.5	0.0241935	0	0	0	0
239	2	3	2.5	0.0403226	0	0	0	0
240	0	0	0	0	3.23086	0.0011252	0	0
241	0	0	0	0	5.73708	0.00199803	0	0
242	0	1	0.5	0.00806452	32.3118	0.0112531	3.77078	0.00357533
243	0	1	0.5	0.00806452	4.58574	0.00159706	0	0
244	0	1	0.5	0.00806452	23.1106	0.00804862	0	0
245	0	0	0	0	10.1211	0.00352483	0	0
246	0	0	0	0	157.136	0.0547253	69.5791	0.0659727
247	0	1	0.5	0.00806452	368.353	0.128285	312.728	0.296518
248	3	2	2.5	0.0403226	219.611	0.0764831	256.372	0.243083
249	0	1	0.5	0.00806452	37.7337	0.0131414	87.5943	0.0830541
250	0	1	0.5	0.00806452	0	0	3.22964	0.00306224
251	0	1	0.5	0.00806452	0	0	0	0
252	0	0	0	0	10.3683	0.00361091	6.62654	0.00628307
253	0	0	0	0	0	0	0	0
254	1	0	0.5	0.00806452	0	0	5.46649	0.00518314
255	0	0	0	0	0	0	0	0
256	2	4	3	0.0483871	0	0	9.06174	0.00859205
257	3	2	2.5	0.0403226	0	0	0	0
258	18	20	19	0.306452	0	0	0	0
259	4	15	9.5	0.153226	0	0	0	0
260	1	4	2.5	0.0403226	0	0	0	0
261	2	8	5	0.0806452	139.118	0.04845	20.7482	0.0196728
262	3	1	2	0.0322581	123.005	0.0428385	20.3968	0.0193396
263	5	9	7	0.112903	35.5785	0.0123908	3.69693	0.00350531
264	4	5	4.5	0.0725806	6.59475	0.00229673	0	0
265	33	54	43.5	0.701613	0	0	56.6047	0.0536707
266	4	19	11.5	0.185484	0	0	45.4359	0.0430808
267	5	8	6.5	0.104839	0	0	0	0
268	0	4	2	0.0322581	3.9691	0.0013823	3.71087	0.00351853
269	0	2	1	0.016129	0	0	0	0
270	2	1	1.5	0.0241935	1.45886	0.00050807	0	0
271	0	0	0	0	0	0	0	0
272	0	0	0	0	9.53979	0.00332238	0	0
273	0	0	0	0	0	0	0	0
274	5	5	5	0.0806452	0	0	0	0
275	2	5	3.5	0.0564516	0	0	6.06295	0.00574869
276	1	2	1.5	0.0241935	3.26457	0.00113694	8.99717	0.00853083
277	1	2	1.5	0.0241935	31.51	0.0109739	4.21216	0.00399383
278	1	3	2	0.0322581	14.0654	0.00489849	0	0
279	5	5	5	0.0806452	4.8858	0.00170156	0	0
280	4	3	3.5	0.0564516	43.1871	0.0150406	0	0
281	3	6	4.5	0.0725806	34.5736	0.0120408	0	0
282	0	4	2	0.0322581	3.16006	0.00110054	0	0
283	2	6	4	0.0645161	3.46856	0.00120798	0	0
284	3	4	3.5	0.0564516	3.98252	0.00138698	0	0
285	2	1	1.5	0.0241935	5.87166	0.0020449	0	0
286	0	0	0	0	4.05493	0.0014122	0	0
287	1	0	0.5	0.00806452	1.44882	0.000504575	0	0
288	1	0	0.5	0.00806452	0	0	0	0
289	0	0	0	0	2.63495	0.000917664	3.46024	0.00328088
290	0	0	0	0	0	0	7.25341	0.00687745
291	0	1	0.5	0.00806452	5.61861	0.00195677	23.4082	0.0221949
292	0	0	0	0	4.18409	0.00145718	11.4335	0.0108408
293	2	3	2.5	0.0403226	16.0205	0.00557938	4.4981	0.00426495
294	1	1	1	0.016129	4.31202	0.00150173	0	0
295	2	4	3	0.0483871	0	0	0	0
296	1	1	1	0.016129	0	0	6.40181	0.00606999
297	2	5	3.5	0.0564516	6.1441	0.00213978	2.42054	0.00229507
298	1	0	0.5	0.00806452	10.1143	0.00352248	0	0
299	2	1	1.5	0.0241935	1.95555	0.000681051	0	0
300	0	3	1.5	0.0241935	2.79051	0.000971839	0	0
301	1	0	0.5	0.00806452	13.7516	0.00478923	0	0
302	0	0	0	0	4.63271	0.00161341	0	0
303	0	0	0	0	163.775	0.0570374	108.325	0.10271
304	0	0	0	0	127.271	0.044324	112.917	0.107064
305	1	1	1	0.016129	19.4386	0.00676982	30.4204	0.0288436
306	2	0	1	0.016129	0	0	0	0
307	1	1	1	0.016129	0	0	0	0
308	0	2	1	0.016129	2.62231	0.000913261	0	0
309	0	0	0	0	10.3683	0.00361091	0	0
310	0	1	0.5	0.00806452	0	0	0	0
311	1	1	1	0.016129	0	0	5.46649	0.00518314
312	1	1	1	0.016129	5.00276	0.00174229	0	0
313	1	8	4.5	0.0725806	3.56062	0.00124004	6.31827	0.00599078
314	0	3	1.5	0.0241935	0.89155	0.000310497	0	0
315	1	8	4.5	0.0725806	0	0	0	0
316	2	2	2	0.0322581	0	0	0	0
317	1	1	1	0.016129	0	0	0	0
318	0	0	0	0	54.4361	0.0189582	0	0
319	0	1	0.5	0.00806452	36.8007	0.0128164	5.70801	0.00541215
320	0	0	0	0	7.7402	0.00269565	0	0
321	0	0	0	0	18.8312	0.00655828	0	0
322	1	5	3	0.0483871	0	0	7.08137	0.00671432
323	0	3	1.5	0.0241935	0	0	6.41111	0.00607881
324	0	0	0	0	0	0	0	0
325	0	1	0.5	0.00806452	7.18587	0.0025026	3.71087	0.00351853
326	0	0	0	0	0	0	0	0
327	0	0	0	0	1.45886	0.00050807	0	0
328	0	1	0.5	0.00806452	0	0	3.51619	0.00333393
329	1	1	1	0.016129	2.6114	0.000909463	0	0
330	0	1	0.5	0.00806452	0	0	0	0
331	0	0	0	0	2.87692	0.00100194	3.04577	0.0028879
332	0	0	0	0	0	0	1.30715	0.0012394
333	0	0	0	0	42.2206	0.014704	15.0584	0.0142779
334	0	0	0	0	13.3144	0.00463695	18.1562	0.0172151
335	1	0	0.5	0.00806452	0	0	0	0
336	0	0	0	0	0	0	0	0
337	0	0	0	0	0	0	0	0
338	1	1	1	0.016129	0	0	0	0
339	0	2	1	0.016129	0	0	0	0
340	0	0	0	0	3.46856	0.00120798	0	0
341	1	1	1	0.016129	0	0	0	0
342	0	1	0.5	0.00806452	7.01053	0.00244153	0	0
343	0	0	0	0	6.41198	0.00223308	8.38902	0.0079542
344	0	0	0	0	2.65809	0.000925724	4.30625	0.00408305
345	0	1	0.5	0.00806452	0	0	0	0
346	0	1	0.5	0.00806452	0	0	3.46024	0.00328088
347	0	0	0	0	0	0	7.25341	0.00687745
348	0	0	0	0	6.1495	0.00214166	0	0
349	0	0	0	0	0	0	0	0
350	0	0	0	0	0	0	0	0
351	0	0	0	0	0	0	0	0
352	0	1	0.5	0.00806452	0	0	5.72454	0.00542782
353	0	0	0	0	0	0	8.24275	0.0078155
354	0	0	0	0	4.83214	0.00168287	0	0
355	0	1	0.5	0.00806452	0	0	0	0
356	0	0	0	0	1.95555	0.000681051	3.77078	0.00357533
357	0	0	0	0	0	0	0	0
358	0	0	0	0	3.74068	0.00130275	0	0
359	0	0	0	0	11.4177	0.00397641	0	0
360	0	1	0.5	0.00806452	349.331	0.12166	250.375	0.237397
361	0	0	0	0	268.724	0.0935875	261.744	0.248177
362	0	1	0.5	0.00806452	57.1721	0.0199111	79.6328	0.0755053
363	0	0	0	0	4.45517	0.00155158	0	0
364	0	0	0	0	0	0	4.40579	0.00417743
365	0	0	0	0	0	0	2.85475	0.00270678
366	0	0	0	0	0	0	0	0
367	0	0	0	0	0	0	0	0
368	0	2	1	0.016129	10.3424	0.00360189	5.46649	0.00518314
369	0	3	1.5	0.0241935	5.00276	0.00174229	0	0
370	1	1	1	0.016129	0	0	0	0
371	0	1	0.5	0.00806452	3.98252	0.00138698	0	0
372	0	1	0.5	0.00806452	0	0	0	0
373	0	0	0	0	0	0	0	0
374	0	0	0	0	0	0	0	0
375	0	0	0	0	26.279	0.00915209	0	0
376	0	0	0	0	34.9417	0.012169	0	0
377	0	0	0	0	14.0654	0.00489849	0	0
378	0	0	0	0	4.8858	0.00170156	0	0
379	0	0	0	0	41.2879	0.0143792	5.33468	0.00505817
380	0	0	0	0	23.8085	0.0082917	0	0
381	0	0	0	0	3.9691	0.0013823	0	0
382	0	0	0	0	0	0	0	0
383	0	0	0	0	0	0	0	0
384	0	0	0	0	0	0	0	0
385	0	0	0	0	0	0	3.51619	0.00333393
386	0	1	0.5	0.00806452	0	0	0	0
387	0	0	0	0	0	0	0	0
388	0	0	0	0	0	0	2.6686	0.00253028
389	0	0	0	0	0	0	0	0
390	0	0	0	0	75.3534	0.026243	45.8681	0.0434906
391	0	0	0	0	25.1621	0.00876312	38.0815	0.0361076
392	0	0	0	0	0	0	8.08557	0.00766647
393	1	1	1	0.016129	9.88564	0.00344283	9.83536	0.00932557
394	0	1	0.5	0.00806452	5.20644	0.00181323	9.62421	0.00912537
395	0	0	0	0	2.29744	0.00080012	0	0
396	1	0	0.5	0.00806452	0	0	0	0
397	0	0	0	0	10.1143	0.00352248	0	0
398	0	0	0	0	0	0	0	0
399	0	0	0	0	0	0	6.62654	0.00628307
400	0	0	0	0	7.32048	0.00254947	4.27095	0.00404957

## Sheet: Fig2b_UMCbar
Sample/search type	Base	Nucleoside	Sum
4SU_1_conventional	314	637	951
4SU_2_conventional	289	576	865
4SU_conventional_mean	301.5	606.5	908
4SU_1_pRBS-ID	337	1640	1977
4SU_2_pRBS-ID	307	1593	1900
4SU_pRBS-ID_mean	322	1616.5	1938.5
6SG_1_conventional	50	22	72
6SG_2_conventional	60	17	77
6SG_conventional_mean	55	19.5	74.5
6SG_1_pRBS-ID	39	52	91
6SG_2_pRBS-ID	64	65	129
6SG_pRBS-ID_mean	51.5	58.5	110

## Sheet: Fig2d_quant
RBS-peptide	4SU-RBS-peptide intensity_1	4SU-RBS-peptide intensity_2	6SG-RBS-peptide intensity_1	6SG-RBS-peptide intensity_2
sp|O00422|SAP18_HUMAN.T94-KKGTHFNFAIVFT.DVKRPGYR	10901483	0	0	0
sp|P07910|HNRPC_HUMAN.V90-MIAGQVLDINLAAEPKV.NR	0	1.57459e+07	0	0
sp|P62847|RS24_HUMAN.F56-TTPDVIF.VFGFR	2.93303e+06	3.44186e+06	0	0
sp|P26599|PTBP1_HUMAN.G330-IAIPG.LAGAGNSVLLVSNLNPER	14274793	2.62769e+07	0	0
sp|Q6P5R6|RL22L_HUMAN.Y79;sp|P35268|RL22_HUMAN.Y85-YLKY.LTK	2.98475e+08	3.4349e+08	0	3.14299e+07
sp|Q9UH17|ABC3B_HUMAN.C247;sp|P31941|ABC3A_HUMAN.C64-NLLC.GFYGR	0	10125903	0	0
sp|P23396|RS3_HUMAN.K108-YK.LLGGLAVR	0	5.93267e+06	0	0
sp|P84103|SRSF3_HUMAN.G47-SVWVARNPPG.FAFVEFEDPRDAADAVR	2.94936e+06	0	0	0
sp|Q32P51|RA1L2_HUMAN.R140;sp|P09651|ROA1_HUMAN.R140-IEVIEIMTDR.GSGK	19888818	2.57847e+07	0	0
sp|Q32P51|RA1L2_HUMAN.P98;sp|P09651|ROA1_HUMAN.P98-EDSQRP.GAHLTVK	34829808	0	0	0
sp|P07910|HNRPC_HUMAN.G41-KSDVEAIFSKYG.KIVGCSVHK	5.23029e+06	5.85339e+06	0	0
sp|Q07955|SRSF1_HUMAN.G52-G.GPPFAFVEFEDPR	0	1.07675e+07	0	0
sp|P67809|YBOX1_HUMAN.D105;sp|P16989|YBOX3_HUMAN.D137-KYLRSVGD.GETVEFDVVEGEK	2.03462e+07	83404430	0	0
sp|B7ZW38|HNRC3_HUMAN.F19;sp|P0DMR1|HNRC4_HUMAN.F19;sp|P07910|HNRPC_HUMAN.F19;sp|B2RXH8|HNRC2_HUMAN.F19;sp|O60812|HNRC1_HUMAN.F19-VF.IGNLNTLVVK	4.59072e+07	3.73713e+07	0	0
sp|Q32P51|RA1L2_HUMAN.S91;sp|P09651|ROA1_HUMAN.S91-AVS.REDSQRPGAHLTVK	0	253699896	0	0
sp|P07910|HNRPC_HUMAN.P140-MYSYP.ARVPPPPPIAR	0	7.62369e+06	0	0
sp|P57721|PCBP3_HUMAN.P87;sp|Q15366|PCBP2_HUMAN.P55;sp|Q15365|PCBP1_HUMAN.P55-INISEGNCP.ER	3.65381e+07	37419218	0	0
sp|Q9H307|PININ_HUMAN.G49-LLALSG.PGGGR	4.71107e+06	5.67065e+06	0	0
sp|P38159|RBMX_HUMAN.A78-A.IKVEQATKPSFESGR	8734642	0	0	0
sp|P51991|ROA3_HUMAN.K29-RGEEGHDPK.EPEQLR	6.91661e+06	0	0	0
sp|Q92945|FUBP2_HUMAN.N315-DQGGFGDRN.EYGSRIGGGIDVPVPR	7.77414e+06	7859364	0	0
sp|O76087|GAGE7_HUMAN.Y9;sp|Q13065|GAGE1_HUMAN.Y9;sp|Q13069|GAGE5_HUMAN.Y9;sp|Q13070|GAGE6_HUMAN.Y9;sp|Q4V326|GAG2E_HUMAN.Y9;sp|A1L429|GG12C_HUMAN.Y9;sp|P0CL80|GG12F_HUMAN.Y9;sp|P0CL81|GG12G_HUMAN.Y9;sp|A6NDE8|GG12H_HUMAN.Y9;sp|P0CL82|GG12I_HUMAN.Y9;sp|A6NER3|GG12J_HUMAN.Y9;sp|Q4V321|GAG13_HUMAN.Y9-STY.YWPRPR	10308827	1.6868e+07	0	0
sp|Q9H6T0|ESRP2_HUMAN.W266-GLPW.QSSDQDVAR	0	0	8.59105e+06	6.69372e+06
sp|P84103|SRSF3_HUMAN.P45;sp|Q16629|SRSF7_HUMAN.P46-NP.PGFAFVEFEDPR	51310896	4.68397e+07	0	0
sp|Q9UKM9|RALY_HUMAN.K44-SDVETIFSK.YGRVAGCSVHK	5.92987e+06	0	0	0
sp|Q6P444|MTFR2_HUMAN.R51-MLPLEPCR.R	7.29565e+06	0	0	0
sp|Q9UL54|TAOK2_HUMAN.W1085-RGISRLW.LR	0	5.16162e+06	0	0
sp|P61978|HNRPK_HUMAN.C184-LFQEC.CPHSTDR	5.41583e+06	0	0	1.68647e+06
sp|O43390|HNRPR_HUMAN.C292;sp|O60506|HNRPQ_HUMAN.C289-GFC.FLEYEDHK	4.50201e+07	4.03792e+07	1656132	1.98632e+06
sp|O00425|IF2B3_HUMAN.R501-VPSFAAGR.VIGK	1.0398e+07	1.26627e+07	0	0
sp|P22626|ROA2_HUMAN.R12-TLETVPLER.K	32071251	3.20429e+07	0	0
sp|Q7KZF4|SND1_HUMAN.N566-N.LPGLVQEGEPFSEEATLFTK	0	1.12249e+07	0	0
sp|Q08170|SRSF4_HUMAN.R8-VYIGR.LSYQAR	0	4.43467e+06	0	0
sp|P14866|HNRPL_HUMAN.P270-IEYAKP.TR	90365408	7.72998e+06	0	0
sp|Q9NZB2|F120A_HUMAN.R732-ILR.RQELDAFLAQALSPK	57707281	0	0	0
sp|P52597|HNRPF_HUMAN.K299-GLPYK.ATENDIYNFFSPLNPVR	0	35953816	0	0
sp|P52272|HNRPM_HUMAN.F662-NLPF.DFTWK	8.67093e+06	1.33124e+07	0	0
sp|Q15428|SF3A2_HUMAN.L60-LCL.TLHNNEGSYLAHTQGK	4.13893e+06	8417720	0	0
sp|Q15365|PCBP1_HUMAN.D203-CSD.AAGYPHATHDLEGPPLDAYSIQGQHTISPLDLAK	0	1.61152e+07	0	0
sp|P84103|SRSF3_HUMAN.F50;sp|Q16629|SRSF7_HUMAN.F51-NPPGFAF.VEFEDPR	3.30139e+07	4.69331e+07	0	0
sp|Q13283|G3BP1_HUMAN.P312-INIPP.QRGPRPIR	0	1.39245e+07	0	0
sp|O14979|HNRDL_HUMAN.C277-RGFC.FITYTDEEPVKK	0	0	0	927234
sp|P22626|ROA2_HUMAN.S149-IDTIEIITDRQS.GK	91118810	0	0	0
sp|O75152|ZC11A_HUMAN.R47-CFR.QVCR	8.89921e+06	0	0	0
sp|P23246|SFPQ_HUMAN.F327-YGEPGEVF.INK	6.28282e+08	4.77353e+08	3.21826e+06	3.37382e+06
sp|Q96EP5|DAZP1_HUMAN.A148-FGVVTEVVMIYDA.EKQRPR	2.35455e+07	0	0	0
sp|Q92945|FUBP2_HUMAN.C176-IQQDSGC.KVQISPDSGGLPER	7.82486e+06	0	0	0
sp|P98179|RBM3_HUMAN.F15-LFVGGLNF.NTDEQALEDHFSSFGPISEVVVVK	1.14995e+08	143999905	0	0
sp|Q16629|SRSF7_HUMAN.A30-A.FSYYGPLR	4.00127e+06	0	0	0
sp|P84103|SRSF3_HUMAN.K23-VYVGNLGNNGNK.TELER	2.94938e+07	3.62233e+07	0	0
sp|P18124|RL7_HUMAN.R177-IALTDNALIAR.SLGK	0	9.20935e+06	0	0
sp|Q7KZF4|SND1_HUMAN.R565-GAR.NLPGLVQEGEPFSEEATLFTK	17949051	3.04812e+07	0	0
sp|Q15233|NONO_HUMAN.G112-DKGFG.FIRLETR	2.54829e+06	4.11801e+06	0	0
sp|Q14103|HNRPD_HUMAN.T127-FGEVVDCT.LKLDPITGR	2.83763e+08	2.51551e+08	0	0
sp|P52272|HNRPM_HUMAN.Y213-LGSTVFVANLDY.K	1.50689e+07	11223510	0	6.89286e+06
sp|Q96E39|RMXL1_HUMAN.Y206;sp|P38159|RBMX_HUMAN.Y206-DVY.LSPR	1.54012e+07	0	0	0
sp|P26599|PTBP1_HUMAN.F487-GFKFF.QKDR	3.70484e+07	70011439	0	0
sp|P84103|SRSF3_HUMAN.W96-GPPPSW.GR	7.52839e+06	0	0	0
sp|P62888|RL30_HUMAN.A54-LVILANNCPA.LRK	5.77852e+06	1.50865e+07	0	0
sp|Q9NYY8|FAKD2_HUMAN.C377-VVLDNIHGC.PLR	4.12348e+06	0	0	0
sp|Q00839|HNRPU_HUMAN.R347-IPVR.HLYTK	3.36114e+07	1.16992e+07	0	0
sp|B7ZW38|HNRC3_HUMAN.K29;sp|P0DMR1|HNRC4_HUMAN.K29;sp|P07910|HNRPC_HUMAN.K29;sp|B2RXH8|HNRC2_HUMAN.K29;sp|O60812|HNRC1_HUMAN.K29-VFIGNLNTLVVK.K	21396667	2.37706e+07	0	0
sp|Q14103|HNRPD_HUMAN.G224-RG.FCFITFK	0	2.59634e+07	0	0
sp|Q8IY67|RAVR1_HUMAN.A96-GTA.FVTLLNGEQAEAAINAFHQSR	9.47126e+06	3.25045e+07	0	0
sp|P23396|RS3_HUMAN.Y107-Y.KLLGGLAVR	5.87032e+06	0	0	0
sp|P19338|NUCL_HUMAN.K467-SISLYYTGEK.GQNQDYR	23121495	0	0	0
sp|P52597|HNRPF_HUMAN.W20-GLPW.SCSVEDVQNFLSDCTIHDGAAGVHFIYTR	0	1.02123e+07	0	0
sp|Q92841|DDX17_HUMAN.A282;sp|P17844|DDX5_HUMAN.A205-STCIYGGA.PKGPQIR	0	1.71779e+07	0	0
sp|Q9H361|PABP3_HUMAN.Y364;sp|P11940|PABP1_HUMAN.Y364-IVATKPLY.VALAQR	4.51152e+07	59568489	0	0
sp|P09651|ROA1_HUMAN.G211-GGGFG.GNDNFGR	4.87867e+06	9069102	0	0
sp|P42704|LPPRC_HUMAN.R917-IIETPGIR.AR	0	27038320	0	0
sp|P14866|HNRPL_HUMAN.C404-VFNVFC.LYGNVEK	9.7645e+06	9.27958e+06	0	0
sp|P39023|RL3_HUMAN.K5;sp|Q92901|RL3L_HUMAN.K5-K.FSAPR	7584884	0	0	0
sp|P61978|HNRPK_HUMAN.A56-NAGA.VIGK	6384626	0	0	0
sp|P52272|HNRPM_HUMAN.Y213-LGSTVFVANLDY.KVGWKK	4.05454e+06	1.29546e+07	0	0
sp|P23588|IF4B_HUMAN.Y105-SPPYTAFLGNLPY.DVTEESIK	0	0	26422468	4.70805e+06
sp|P23246|SFPQ_HUMAN.A306-LFVGNLPA.DITEDEFKR	119958998	89087902	0	0
sp|P14866|HNRPL_HUMAN.K493-FSTPEQAAK.NR	5.41819e+06	0	0	0
sp|O76021|RL1D1_HUMAN.C197-EINDC.IGGTVLNISK	0	4.12028e+06	0	0
sp|P31483|TIA1_HUMAN.F151-GYGF.VSFFNK	9.13603e+06	6.07559e+06	0	0
sp|Q96EP5|DAZP1_HUMAN.F55-GFGF.VK	4.35697e+06	0	0	0
sp|Q15366|PCBP2_HUMAN.K115-LVVPASQCGSLIGK.GGCK	6.27858e+06	5.99326e+06	0	0
sp|P43243|MATR3_HUMAN.P580-LVLRIP.NR	4.18984e+07	3.91921e+07	0	0
sp|Q86SE5|RALYL_HUMAN.G50;sp|P07910|HNRPC_HUMAN.G45-IVG.CSVHK	178230356	0	0	0
sp|Q01130|SRSF2_HUMAN.R55-ESR.GFAFVR	34724771	24710173	0	0
sp|O14979|HNRDL_HUMAN.P242-VFVGGLSP.DTSEEQIK	17673686	1.26067e+07	0	0
sp|Q96QR8|PURB_HUMAN.Y254-VSEVKPSY.RNAITVPFK	1.63008e+07	1.38065e+07	0	0
sp|O43390|HNRPR_HUMAN.P254-LFVGSIP.KNK	7681965	1.78032e+07	0	0
sp|Q9UKM9|RALY_HUMAN.P153-VTVP.LVR	2.05088e+07	1.30933e+07	0	0
sp|P51991|ROA3_HUMAN.F38-KLF.IGGLSFETTDDSLR	4.23203e+07	37340521	0	0
sp|P35268|RL22_HUMAN.K84-ITVTSEVPFSKRYLK.YLTK	1.05036e+07	8.45794e+06	0	0
sp|O00425|IF2B3_HUMAN.C194-QKPC.DLPLR	0	6.88636e+06	0	0
sp|Q8WVV9|HNRLL_HUMAN.C405;sp|P14866|HNRPL_HUMAN.C452-LNVC.VSK	38377001	4.58441e+07	0	0
sp|Q9UKM9|RALY_HUMAN.P93-VLAGQTLDINMAGEP.KPDRPK	0	1.89157e+07	0	0
sp|Q9H707|ZN552_HUMAN.T347-RVHT.GQK	2.55733e+06	0	0	0
sp|Q99729|ROAA_HUMAN.F199-RGFVF.ITFKEEEPVKK	8.91398e+06	1.6986e+07	0	0
sp|Q9UKA9|PTBP2_HUMAN.S529;sp|P26599|PTBP1_HUMAN.S529;sp|O95758|PTBP3_HUMAN.S550-VSFSKS.TI	27487555	0	0	0
sp|O43390|HNRPR_HUMAN.D413-EIEGEEIEIVLAKPPD.KKR	0	9.45128e+06	0	0
sp|Q9NY12|GAR1_HUMAN.P153-FYIDPYKLLP.LQR	0	3.28128e+06	0	0
sp|Q7L014|DDX46_HUMAN.W947-YEEELEINDFPQTARW.K	5.09093e+06	0	0	0
sp|P17844|DDX5_HUMAN.P447-TGTAYTFFTP.NNIK	8.13846e+06	0	0	0
sp|P18124|RL7_HUMAN.R115-LR.QIFNGTFVK	0	2.79784e+06	0	0
sp|Q15717|ELAV1_HUMAN.P98-VSYARP.SSEVIK	1.17248e+07	0	0	0
sp|P31942|HNRH3_HUMAN.H83-IGH.RYIEIFR	3.76723e+07	7.16304e+07	0	0
sp|P52272|HNRPM_HUMAN.C653-KAC.QIFVR	1.13698e+07	0	0	0
sp|O75821|EIF3G_HUMAN.G263-ETDLQELFRPFG.SISR	0	9.00205e+06	0	0
sp|P31943|HNRH1_HUMAN.E50-E.GRPSGEAFVELESEDEVK	3.6706e+07	3.6864e+07	0	0
sp|O76021|RL1D1_HUMAN.Y174-HFY.QRKKVPVSVNLLSK	0	7434012	0	0
sp|P22626|ROA2_HUMAN.G239-GGSDGYGSGRG.FGDGYNGYGGGPGGGNFGGSPGYGGGR	18373919	0	0	0
sp|Q8WXF1|PSPC1_HUMAN.F112-YGEPSEVF.INRDR	7.30802e+07	4.16394e+07	0	0
sp|O75534|CSDE1_HUMAN.C464-EKEAEDGIIAYDDC.GVK	5.71271e+06	7749755	0	0
sp|O75534|CSDE1_HUMAN.P275-VIPKVP.SK	8794688	0	0	0
sp|P61978|HNRPK_HUMAN.L383-GSYGDL.GGPIITTQVTIPK	4.04065e+06	0	0	0
sp|P07910|HNRPC_HUMAN.V153-VPPPPPIARAV.VPSK	50985144	0	0	0
sp|P22626|ROA2_HUMAN.G252-GFGDGYNGYGGGPG.GGNFGGSPGYGGGR	48837922	0	0	0
sp|P10636|TAU_HUMAN.S396-KAKTS.TR	0	7511109	0	0
sp|P42704|LPPRC_HUMAN.S539-SNTLPISLQS.IRSSLLLGFR	1.25306e+07	3.0957e+07	0	0
sp|Q7L2E3|DHX30_HUMAN.G1053-TKSG.NILLHK	34603107	29924211	0	0
sp|Q17RY0|CPEB4_HUMAN.P590;sp|Q7Z5Q1|CPEB2_HUMAN.P450;sp|Q8NE35|CPEB3_HUMAN.P559-TIFVGGVPRP.LR	390948225	766057190	0	0
sp|P61978|HNRPK_HUMAN.G384-GSYGDLG.GPIITTQVTIPK	14800690	0	0	0
sp|O75533|SF3B1_HUMAN.C1035-VQENC.IDLVGR	5.4049e+06	4.63772e+06	0	0
sp|Q9UN86|G3BP2_HUMAN.N373-GVGGKLPN.FGFVVFDDSEPVQR	2.94017e+06	0	0	0
sp|Q86V81|THOC4_HUMAN.Q237-NSKQQ.LSAEELDAQLDAYNAR	0	6.8879e+06	0	0
sp|P61978|HNRPK_HUMAN.I218-IILDLISESPI.KGR	0	0	0	215807
sp|Q00839|HNRPU_HUMAN.L349-IPVRHL.YTK	1.09504e+07	0	0	0
sp|P42704|LPPRC_HUMAN.T748-LDSSAVLDT.GKYVGLVR	5.31061e+07	6.68101e+07	0	0
sp|Q9GZT3|SLIRP_HUMAN.R14-R.SINQPVAFVR	7259525	21289587	0	0
sp|P62861|RS30_HUMAN.F49-FVNVVPTF.GKKK	2.28357e+08	3.10982e+08	0	0
sp|Q01130|SRSF2_HUMAN.L30-TSPDTL.RR	5.30325e+06	0	0	0
sp|P26599|PTBP1_HUMAN.V367-V.KILFNKK	15475680	24777385	0	0
sp|P51991|ROA3_HUMAN.F171-RGFAF.VTFDDHDTVDK	5.76012e+06	0	0	0
sp|P14866|HNRPL_HUMAN.R484-NNR.FSTPEQAAK	0	1.83428e+07	0	0
sp|P23588|IF4B_HUMAN.P127-GLNISAVRLP.REPSNPER	9.20491e+06	0	0	0
sp|Q16629|SRSF7_HUMAN.P46-TVWIARNP.PGFAFVEFEDPRDAEDAVR	4.85626e+08	3.17327e+08	0	0
sp|P50914|RL14_HUMAN.D32-LVAIVDVID.QNR	5.00237e+06	6.32066e+06	0	0
sp|Q8N684|CPSF7_HUMAN.T73-TPAILYT.YSGLRNR	6.09921e+06	5.50322e+06	0	0
sp|P43243|MATR3_HUMAN.G408-VVHIMDFQRG.KNLR	71005544	101473786	0	0
sp|Q15233|NONO_HUMAN.F104-AGEVF.IHK	267787642	250024311	0	0
sp|Q96PK6|RBM14_HUMAN.C90-IFVGNVSAAC.TSQELR	0	0	0	1.06201e+06
sp|P51991|ROA3_HUMAN.F38-KLF.IGGLSFETTDDSLREHFEK	2.43979e+07	1.07801e+07	0	0
sp|Q9NR30|DDX21_HUMAN.P297-KLSVACFYGGTP.YGGQFER	16837153	2.6343e+07	0	0
sp|Q9UKM9|RALY_HUMAN.K99-VLAGQTLDINMAGEPKPDRPK.GLK	0	1.68322e+07	0	0
sp|O43390|HNRPR_HUMAN.Y431-STAY.EDYYYHPPPR	3.24354e+07	30924970	0	0
sp|P07910|HNRPC_HUMAN.H49-IVGCSVH.KGFAFVQYVNER	1.04621e+08	1.15157e+08	0	0
sp|Q00839|HNRPU_HUMAN.P201-SSGPTSLFAVTVAPP.GAR	0	1.54139e+07	0	0
sp|P61978|HNRPK_HUMAN.S77-TDYNASVS.VPDSSGPER	0	25506765	0	0
sp|Q13148|TADBP_HUMAN.F283-FGGNPGGF.GNQGGFGNSR	0	6.83657e+06	0	0
sp|Q86V81|THOC4_HUMAN.L146-SGRSL.GTADVHFER	9.78246e+06	0	0	0
sp|Q96QR8|PURB_HUMAN.G156-GGGG.FGAGPGPGGLQSGQTIALPAQGLIEFR	4.52771e+06	0	0	0
sp|Q96AE4|FUBP1_HUMAN.R409-SISQQSGAR.IELQR	19298343	1.85142e+07	0	0
sp|P09651|ROA1_HUMAN.G343-SSGPYGG.GGQYFAKPR	483155312	0	0	0
sp|P84103|SRSF3_HUMAN.G47-SVWVARNPPG.FAFVEFEDPR	0	4.38754e+06	0	0
sp|P67809|YBOX1_HUMAN.K137-GAEAANVTGPGGVPVQGSK.YAADR	1.12179e+08	100506926	0	0
sp|Q32P51|RA1L2_HUMAN.H101;sp|P09651|ROA1_HUMAN.H101-EDSQRPGAH.LTVKK	5.18829e+07	76658821	0	0
sp|P31943|HNRH1_HUMAN.F360-YVELF.LNSTAGASGGAYEHR	2.74747e+07	3.82068e+07	0	0
sp|P52272|HNRPM_HUMAN.F61-GGNRF.EPYANPTKR	1.4458e+07	0	0	0
sp|Q02878|RL6_HUMAN.Y240-HQEGEIFDTEKEKY.EITEQR	2.86692e+07	2.89215e+07	0	0
sp|Q96QR8|PURB_HUMAN.Q148-Q.TVNRGGGGFGAGPGPGGLQSGQTIALPAQGLIEFR	1.48831e+07	0	0	0
sp|Q86SE5|RALYL_HUMAN.K201;sp|P07910|HNRPC_HUMAN.K198-K.ELTQIK	14437749	0	0	0
sp|Q92945|FUBP2_HUMAN.I477-LFII.RGSPQQIDHAK	8.94053e+06	7492987	0	0
sp|P19338|NUCL_HUMAN.R561-LELQGPR.GSPNAR	1.10585e+08	9.48945e+07	0	0
sp|P26599|PTBP1_HUMAN.A332-IAIPGLA.GAGNSVLLVSNLNPER	1.43679e+07	0	0	0
sp|Q12849|GRSF1_HUMAN.C476-YIELFLNSC.PK	9.37397e+06	7884779	0	0
sp|P62701|RS4X_HUMAN.C41-LREC.LPLIIFLR	5.84006e+06	5.41298e+06	0	0
sp|P61978|HNRPK_HUMAN.S51-ILLQS.KNAGAVIGK	15009708	2483852	0	0
sp|Q00577|PURA_HUMAN.Y253-VSEVKPTY.RNSITVPYK	2.5244e+07	3.21398e+07	0	0
sp|Q00839|HNRPU_HUMAN.H253-EDH.GRGYFEYIEENK	6.44787e+07	6.70109e+07	0	0
sp|P67809|YBOX1_HUMAN.R247-FRR.GPPR	1.08738e+06	0	0	0
sp|Q96AE4|FUBP1_HUMAN.C132-IQQESGC.KIQIAPDSGGLPER	0	6.82375e+06	0	0
sp|Q15717|ELAV1_HUMAN.H201-NVALLSQLYH.SPAR	5.8881e+07	6.54759e+07	0	0
sp|P26599|PTBP1_HUMAN.P125-GQP.IYIQFSNHK	1.0512e+08	8.07292e+07	0	0
sp|Q71DI3|H32_HUMAN.Y42;sp|Q6NXT2|H3C_HUMAN.Y41;sp|Q16695|H31T_HUMAN.Y42;sp|P84243|H33_HUMAN.Y42;sp|P68431|H31_HUMAN.Y42-Y.RPGTVALR	1.04741e+07	0	0	0
sp|P35268|RL22_HUMAN.F78-ITVTSEVPF.SKRYLK	6.98155e+06	0	0	0
sp|P16989|YBOX3_HUMAN.Y240-FPPY.HVGQTFDR	3.11731e+06	1.04919e+07	0	0
sp|P35268|RL22_HUMAN.I70-I.TVTSEVPFSK	0	5.67337e+06	0	0
sp|Q07955|SRSF1_HUMAN.G145-EAG.DVCYADVYR	2.89365e+07	0	0	0
sp|Q08170|SRSF4_HUMAN.P2;sp|Q13247|SRSF6_HUMAN.P2-P.RVYIGR	0	6247535	0	0
sp|Q00839|HNRPU_HUMAN.Q557-LNTLLQ.RAPQCLGK	0	7443606	0	0
sp|Q15056|IF4H_HUMAN.G124-KQDKG.GFGFR	0	1.55353e+07	0	0
sp|P22626|ROA2_HUMAN.F157-KRGFGF.VTFDDHDPVDK	1.25079e+07	0	0	0
sp|Q96AE4|FUBP1_HUMAN.V287-IGGNEGIDVPIPRFAV.GIVIGR	0	55319680	0	0
sp|P22626|ROA2_HUMAN.G150-QSG.KKRGFGFVTFDDHDPVDK	8100161	0	0	0
sp|P52272|HNRPM_HUMAN.F80-AFITNIPF.DVK	9.14202e+07	1.70437e+07	6.03148e+06	3.10539e+06
sp|Q13242|SRSF9_HUMAN.H49-NRH.GLVPFAFVR	4.98245e+07	14451920	0	0
sp|Q9H307|PININ_HUMAN.R38-DPNDVR.PIQAR	1.58549e+07	9.87704e+06	0	0
sp|O43390|HNRPR_HUMAN.P412-EIEGEEIEIVLAKPP.DKK	5.65072e+08	4.51858e+08	0	0
sp|P62826|RAN_HUMAN.Y155-SNY.NFEKPFLWLAR	5.2397e+06	5.18324e+06	0	0
sp|Q13151|ROA0_HUMAN.G183-AVPKEDIYSGG.GGGGSR	45485160	90810762	0	0
sp|P42704|LPPRC_HUMAN.R114-VFNDTCR.SGGLGGSHALLLLR	1.06301e+07	0	0	0
sp|Q96I24|FUBP3_HUMAN.D157-NGPGFHND.IDSNSTIQEILIPASK	0	6.89189e+06	0	0
sp|P43243|MATR3_HUMAN.H505-VIHLSNLPH.SGYSDSAVLK	2.10086e+07	2.28648e+07	0	0
sp|P19338|NUCL_HUMAN.I431-SKGI.AYIEFK	0	1.42337e+07	0	0
sp|Q08211|DHX9_HUMAN.C242-LAAQSC.ALSLVR	6.66393e+06	8.63017e+06	0	0
sp|Q08211|DHX9_HUMAN.S688-YQILPLHS.QIPREEQR	0	7.75723e+06	0	0
sp|P39023|RL3_HUMAN.C253;sp|Q92901|RL3L_HUMAN.C253-VAC.IGAWHPAR	3.48828e+06	0	0	0
sp|O60506|HNRPQ_HUMAN.H277-VTEGLTDVILYH.QPDDK	0	1.60261e+07	0	0
sp|Q9NR30|DDX21_HUMAN.E719-WQLSVATEQPELEGPRE.GYGGFR	1.12294e+07	0	0	0
sp|Q16629|SRSF7_HUMAN.Y107-RPFDPNDRCY.ECGEK	2.08135e+08	124824350	9.75932e+06	1.04841e+07
sp|P61978|HNRPK_HUMAN.Y380-GSY.GDLGGPIITTQVTIPK	1.81288e+08	236802526	0	0
sp|Q12849|GRSF1_HUMAN.F410-GLPF.QANAQDIINFFAPLKPVR	1.67962e+07	2.08136e+07	0	0
sp|P22626|ROA2_HUMAN.R147-IDTIEIITDR.QSGK	3.09338e+08	343961208	0	0
sp|P62241|RS8_HUMAN.C182-LLACIASRPGQC.GR	1.15654e+07	1.37357e+07	0	0
sp|O60506|HNRPQ_HUMAN.F375-LKDYAF.IHFDER	2.38909e+07	2.72242e+07	0	0
sp|P61978|HNRPK_HUMAN.K405-DLAGSIIGK.GGQR	1.53992e+07	14684025	0	0
sp|P22626|ROA2_HUMAN.R89-PHSIDGR.VVEPK	21535899	0	0	0
sp|Q15233|NONO_HUMAN.H106-AGEVFIH.KDK	4.90593e+07	4.39028e+07	0	0
sp|Q32P51|RA1L2_HUMAN.M137;sp|P09651|ROA1_HUMAN.M137-IEVIEIM.TDR	0	0	0	219412
sp|P61978|HNRPK_HUMAN.C145-GSDFDC.ELR	5.88118e+06	6.57044e+06	0	0
sp|Q96E39|RMXL1_HUMAN.T17;sp|P38159|RBMX_HUMAN.T17-LFIGGLNT.ETNEK	0	7.8358e+06	0	0
sp|Q15233|NONO_HUMAN.F104-AGEVF.IHKDKGFGFIR	1.98427e+07	41578716	0	0
sp|Q96A72|MGN2_HUMAN.G17;sp|P61326|MGN_HUMAN.G15-YYVGHKG.KFGHEFLEFEFRPDGK	1.26987e+07	10512093	0	0
sp|Q96E39|RMXL1_HUMAN.P209;sp|P38159|RBMX_HUMAN.P209-DVYLSP.RDDGYSTK	7.88195e+06	0	0	0
sp|Q02543|RL18A_HUMAN.Y63-SSGEIVY.CGQVFEK	0	5.38971e+06	0	0
sp|Q32P51|RA1L2_HUMAN.S22;sp|P09651|ROA1_HUMAN.S22-LFIGGLS.FETTDESLR	1.77925e+07	7.17118e+06	583102	2.74161e+06
sp|P22626|ROA2_HUMAN.Y247-GFGDGYNGY.GGGPGGGNFGGSPGYGGGR	1.45636e+08	1.14316e+08	0	0
sp|Q7KZF4|SND1_HUMAN.H201-HFVDSHHQKPVNAIIEH.VR	6.00383e+07	9.24003e+07	0	0
sp|Q96EP5|DAZP1_HUMAN.C85-NIDPKPC.TPR	8.5868e+06	1.28258e+07	2.06806e+07	2.1603e+07
sp|P26599|PTBP1_HUMAN.Q421-HQNVQLPREGQ.EDQGLTK	1.50434e+07	1.52605e+07	0	0
sp|Q96E39|RMXL1_HUMAN.R203;sp|P38159|RBMX_HUMAN.R203-REPLPSRR.DVYLSPR	2.21437e+07	0	0	0
sp|Q99729|ROAA_HUMAN.G241-EVYQQQQYG.SGGRGNR	1.17818e+07	0	0	0
sp|P09651|ROA1_HUMAN.R336-GGNFGGR.SSGPYGGGGQYFAKPR	129553742	0	0	0
sp|P19338|NUCL_HUMAN.G456-QGTEIDG.RSISLYYTGEK	0	39657845	0	0
sp|O60506|HNRPQ_HUMAN.A374-LKDYA.FIHFDER	0	8034881	0	0
sp|Q13151|ROA0_HUMAN.K176-AVPK.EDIYSGGGGGGSR	2.62879e+07	0	0	0
sp|P43243|MATR3_HUMAN.N432-YQLLQLVEPFGVISNHLILN.K	0	6041934	0	0
sp|O43390|HNRPR_HUMAN.P412-EIEGEEIEIVLAKPP.DKKR	1.13747e+07	2.69955e+07	0	0
sp|B7ZW38|HNRC3_HUMAN.L26;sp|P0DMR1|HNRC4_HUMAN.L26;sp|P07910|HNRPC_HUMAN.L26;sp|B2RXH8|HNRC2_HUMAN.L26;sp|O60812|HNRC1_HUMAN.L26-VFIGNLNTL.VVKK	49833320	99185986	0	0
sp|Q86V81|THOC4_HUMAN.F96-QLPDKWQHDLFDSGF.GGGAGVETGGK	2.53504e+07	8.77644e+06	0	0
sp|Q01130|SRSF2_HUMAN.P46-VGDVYIP.RDR	1.68405e+08	209342664	0	0
sp|P22626|ROA2_HUMAN.G257-GFGDGYNGYGGGPGGGNFG.GSPGYGGGR	1.03668e+07	0	0	0
sp|P14866|HNRPL_HUMAN.P573-NPNGP.YPYTLK	3.56757e+08	2.96434e+08	0	0
sp|Q8WXF1|PSPC1_HUMAN.F112-YGEPSEVF.INR	3.25219e+07	2.52373e+07	0	0
sp|Q13435|SF3B2_HUMAN.R515-R.GIEKPPFELPDFIK	15356784	1.52957e+07	0	0
sp|P84103|SRSF3_HUMAN.P45-SVWVARNP.PGFAFVEFEDPR	612546556	2.93689e+08	0	0
sp|P52272|HNRPM_HUMAN.A73-YRA.FITNIPFDVK	6.30978e+06	0	0	0
sp|Q9UN86|G3BP2_HUMAN.G375-GVGGKLPNFG.FVVFDDSEPVQR	0	3.58319e+06	0	0
sp|O75534|CSDE1_HUMAN.C42-LLTSYGFIQC.SER	8.69815e+06	1.01868e+07	0	0
sp|P22626|ROA2_HUMAN.F157-RGFGF.VTFDDHDPVDK	54606502	55434684	0	0
sp|Q13283|G3BP1_HUMAN.G374-INSG.GKLPNFGFVVFDDSEPVQK	0	29792745	0	0
sp|P62263|RS14_HUMAN.P108-TKTP.GPGAQSALR	0	6.65126e+06	0	0
sp|O60506|HNRPQ_HUMAN.G167-YGGPPPDSVYSGQQPSVGTEIFVG.KIPR	6322718	4.97677e+06	0	0
sp|P17844|DDX5_HUMAN.P28-AGP.LSGK	0	5.73221e+06	0	0
sp|Q96QR8|PURB_HUMAN.F123;sp|Q00577|PURA_HUMAN.F147-RALKSEF.LVR	0	48182754	0	0
sp|O75821|EIF3G_HUMAN.K274-IYLAKDK.TTGQSK	0	1.94992e+07	0	0
sp|O00571|DDX3X_HUMAN.S543-VGNLGLATS.FFNERNINITK	0	5068572	0	0
sp|Q02543|RL18A_HUMAN.I150-I.KFPLPHR	1.13266e+07	9.28247e+06	0	0
sp|O15226|NKRF_HUMAN.H637-QIH.QIAQK	7.41184e+06	0	0	0
sp|Q9P275|UBP36_HUMAN.A540-KPA.PPQHFSPR	2.79259e+07	2.8589e+06	0	0
sp|P19338|NUCL_HUMAN.K403-NLPYK.VTQDELKEVFEDAAEIR	4.72547e+06	4.92738e+06	0	0
sp|Q9GZT3|SLIRP_HUMAN.W64-GLGW.VQFSSEEGLR	1.19814e+07	11010157	1.56051e+06	0
sp|Q96A72|MGN2_HUMAN.G17;sp|P61326|MGN_HUMAN.G15-G.KFGHEFLEFEFRPDGK	0	11926483	0	0
sp|Q9NYY8|FAKD2_HUMAN.H461-NILSILH.TYSSLNHVYK	4.49081e+06	6.26956e+06	0	0
sp|Q96QR8|PURB_HUMAN.Y241-FFFDVGCNKY.GVFLR	3.30619e+07	41712780	0	0
sp|Q7RTV0|PHF5A_HUMAN.P64-CVICGGP.GVSDAYYCK	6.13796e+06	0	0	0
sp|Q15233|NONO_HUMAN.R142-VR.FACHSASLTVR	19180474	2.69339e+07	0	0
sp|P62854|RS26_HUMAN.R51-NIVEAAAVR.DISEASVFDAYVLPK	34136581	139062528	0	0
sp|Q5T440|CAF17_HUMAN.G304-FLDPLPTSGITPGATVLTASG.QTVGKFR	0	3.79625e+06	0	0
sp|Q01085|TIAR_HUMAN.F237-QTFSPFGQIMEIRVF.PEK	19255169	0	0	0
sp|Q08211|DHX9_HUMAN.E631-LSMSQLNEKE.TPFELIEALLK	44526871	0	0	0
sp|Q8WXF1|PSPC1_HUMAN.V182-NLSPVVSNELLEQAFSQFGPV.EK	1.43447e+07	1.52274e+07	0	0
sp|O43390|HNRPR_HUMAN.A430-QASRSTA.YEDYYYHPPPR	2.91932e+07	0	0	0
sp|Q15717|ELAV1_HUMAN.A194-NVA.LLSQLYHSPAR	2.54245e+06	0	0	0
sp|P14866|HNRPL_HUMAN.P168-QALVEFEDVLGACNAVNYAADNQIYIAGHP.AFVNYSTSQK	9.69986e+06	1.36496e+07	0	0
sp|Q92544|TM9S4_HUMAN.G406-G.HRWKK	1.47035e+06	0	0	0
sp|Q14103|HNRPD_HUMAN.P191-IFVGGLSP.DTPEEK	1.60403e+07	1.56703e+07	0	0
sp|Q92945|FUBP2_HUMAN.H332-IGGGIDVPVPRH.SVGVVIGR	3.57742e+07	0	0	0
sp|Q86SE5|RALYL_HUMAN.K47;sp|P07910|HNRPC_HUMAN.K42-YGK.IVGCSVHK	5.63615e+06	6.44581e+06	0	0
sp|O43390|HNRPR_HUMAN.G290;sp|O60506|HNRPQ_HUMAN.G287-G.FCFLEYEDHK	7.4091e+06	6536321	0	0
sp|Q9GZT3|SLIRP_HUMAN.I16-RSI.NQPVAFVR	0	9.75669e+06	0	0
sp|O60506|HNRPQ_HUMAN.P409-DLEGENIEIVFAKPP.DQKR	1.02085e+08	95557404	0	0
sp|O43390|HNRPR_HUMAN.T142;sp|O60506|HNRPQ_HUMAN.T139-TGYTLDVTT.GQRK	1.34204e+07	1.34698e+07	0	0
sp|P52272|HNRPM_HUMAN.P646-GNFGGSFAGSFGGAGGHAP.GVARK	0	1.1737e+07	0	0
sp|Q00577|PURA_HUMAN.L180-GPGL.GSTQGQTIALPAQGLIEFR	7.4703e+07	7.72938e+07	0	0
sp|Q16629|SRSF7_HUMAN.F91-SRF.DRPPAR	11663230	0	0	0
sp|Q6P5R6|RL22L_HUMAN.R91;sp|P35268|RL22_HUMAN.R97-NNLR.DWLR	0	1.24638e+07	0	0
sp|O14979|HNRDL_HUMAN.P183-FGEVVDCTIKTDP.VTGR	98862628	1.79018e+08	0	0
sp|O43390|HNRPR_HUMAN.C292;sp|O60506|HNRPQ_HUMAN.C289-NRGFC.FLEYEDHK	8903970	1.12186e+07	0	0
sp|P51991|ROA3_HUMAN.S43-KLFIGGLS.FETTDDSLR	0	1.14026e+07	0	0
sp|P31943|HNRH1_HUMAN.W20-VRGLPW.SCSADEVQR	191911902	1.68715e+08	0	0
sp|P15880|RS2_HUMAN.R152-EVATAIR.GAIILAK	3.09828e+07	41742667	0	0
sp|Q92945|FUBP2_HUMAN.E459-AINQQTGAFVE.ISR	100857631	1.10034e+08	0	0
sp|P09651|ROA1_HUMAN.G339-SSG.PYGGGGQYFAKPR	396275318	4.74916e+08	0	0
sp|Q99729|ROAA_HUMAN.F199-GFVF.ITFKEEEPVKK	1.30736e+07	24888949	0	0
sp|Q96E39|RMXL1_HUMAN.S48;sp|O75526|RMXL2_HUMAN.S48;sp|P38159|RBMX_HUMAN.S48-DRETNKS.RGFAFVTFESPADAK	6.63237e+06	0	0	0
sp|P31943|HNRH1_HUMAN.F120-LRGLPF.GCSKEEIVQFFSGLEIVPNGITLPVDFQGR	27138348	0	0	0
sp|Q96QZ7|MAGI1_HUMAN.H1473-SSRH.PPEQRRR	25256413	0	0	0
sp|P46087|NOP2_HUMAN.P337-GVNLDP.LGK	13780579	1.80153e+07	0	0
sp|Q15056|IF4H_HUMAN.R112-SLR.VDIAEGR	13074244	3.54735e+07	0	0
sp|O00422|SAP18_HUMAN.V96-GTHFNFAIVFTDV.KRPGYR	8.16622e+06	9.06423e+06	0	0
sp|P98179|RBM3_HUMAN.D119-YYD.SRPGGYGYGYGR	0	10947709	0	0
sp|Q96E39|RMXL1_HUMAN.F53;sp|O75526|RMXL2_HUMAN.F53;sp|Q8N7X1|RMXL3_HUMAN.F53;sp|P38159|RBMX_HUMAN.F53-GFAF.VTFESPADAK	1.52416e+07	10406951	0	0
sp|Q01085|TIAR_HUMAN.P177;sp|P31483|TIA1_HUMAN.P186-TNWATRKP.PAPK	0	6.68314e+07	0	0
sp|P38159|RBMX_HUMAN.R94-R.GPPPPPR	3351829	13660714	0	0
sp|Q8WXF1|PSPC1_HUMAN.P208-GFVEFAAKPP.AR	5.21317e+06	2.71339e+06	0	0
sp|P61978|HNRPK_HUMAN.Q113-IIPTLEEGLQ.LPSPTATSQLPLESDAVECLNYQHYK	4.18977e+07	1.89285e+07	0	0
sp|P62995|TRA2B_HUMAN.A162-SRGFA.FVYFENVDDAK	0	9.40592e+06	0	0
sp|P14866|HNRPL_HUMAN.S471-QPAIMPGQSYGLEDGS.CSYKDFSESR	0	35643692	0	0
sp|O14979|HNRDL_HUMAN.K180-FGEVVDCTIK.TDPVTGR	4328067	0	0	0
sp|Q9BY77|PDIP3_HUMAN.Q37-SRVGIQ.QGLLSQSTR	0	1.76457e+07	0	0
sp|P23246|SFPQ_HUMAN.T368-VRFAT.HAAALSVR	7.6609e+06	0	0	0
sp|Q15366|PCBP2_HUMAN.G195-GVTIPYRPKPSSSPVIFAG.GQDR	10124168	0	0	0
sp|P16989|YBOX3_HUMAN.P238-RFP.PYHVGQTFDR	1.33273e+07	0	0	0
sp|Q13283|G3BP1_HUMAN.F382-LPNFGF.VVFDDSEPVQK	3.358e+07	4.31656e+07	0	0
sp|P61978|HNRPK_HUMAN.P217-IILDLISESP.IK	41013575	2.71315e+07	0	0
sp|P52272|HNRPM_HUMAN.Y681-FNECGHVLY.ADIK	6.18288e+07	60860590	0	0
sp|O76021|RL1D1_HUMAN.G170-RLLPSLIG.RHFYQR	0	4.16936e+06	0	0
sp|P62633|CNBP_HUMAN.Y138-VKCY.RCGETGHVAINCSK	7.18532e+08	5.10395e+07	0	4154460
sp|P50914|RL14_HUMAN.C42-ALVDGPC.TQVR	1.12599e+07	9.21795e+06	0	0
sp|P52272|HNRPM_HUMAN.Y64-FEPY.ANPTKR	4.35061e+07	2.62114e+07	0	0
sp|O76021|RL1D1_HUMAN.F173-LLPSLIGRHF.YQR	0	4.77499e+06	0	0
sp|Q07955|SRSF1_HUMAN.E143-E.AGDVCYADVYR	0	17060637	0	0
sp|P19338|NUCL_HUMAN.P401-NLP.YKVTQDELK	1.72957e+07	19649601	0	0
sp|O43390|HNRPR_HUMAN.R289;sp|O60506|HNRPQ_HUMAN.R286-NR.GFCFLEYEDHK	1.05457e+07	9.8593e+06	0	0
sp|Q9UKA9|PTBP2_HUMAN.H412-VTLSKH.QTVQLPR	4.91642e+08	5.16235e+08	0	0
sp|P05455|LA_HUMAN.W329-IIEDQQESLNKW.K	4.98211e+06	0	0	0
sp|P62249|RS16_HUMAN.P2-P.SKGPLQSVQVFGR	2.47748e+06	0	0	0
sp|P61978|HNRPK_HUMAN.K179-ENTQTTIK.LFQECCPHSTDR	9.24059e+06	10654727	0	0
sp|O75391|SPAG7_HUMAN.Y167-Y.SHLIGK	9.07395e+07	75927134	0	0
sp|P31943|HNRH1_HUMAN.T301-GLPYRAT.ENDIYNFFSPLNPVR	9.0261e+06	0	0	0
sp|Q16629|SRSF7_HUMAN.P46-TVWIARNP.PGFAFVEFEDPR	1.97483e+08	185921752	0	0
sp|P19338|NUCL_HUMAN.R554-AIR.LELQGPR	10985612	14549580	0	0
sp|Q14694|UBP10_HUMAN.P495-DIRP.GAAFEPTYIYR	8.47178e+06	7.68072e+06	0	0
sp|O95758|PTBP3_HUMAN.F508-AFKFF.QK	3.93349e+07	4.60815e+07	0	0
sp|P42704|LPPRC_HUMAN.P1285-CGAIAEQTP.ILLLFLLRNSR	0	20431991	0	0
sp|O95758|PTBP3_HUMAN.H432-ATLSKH.QAVQLPR	398519852	4.15487e+08	0	0
sp|P22626|ROA2_HUMAN.G27-LFIGG.LSFETTEESLR	6.45835e+06	0	0	0
sp|P61978|HNRPK_HUMAN.P313-NLPLPPPP.PPR	1.39321e+07	2.1342e+07	0	0
sp|Q8NB15|ZN511_HUMAN.G241-G.FKSNKKKTK	102155336	0	0	0
sp|Q14103|HNRPD_HUMAN.G139;sp|O14979|HNRDL_HUMAN.G190-G.FGFVLFK	5.99215e+06	0	0	0
sp|P26599|PTBP1_HUMAN.H400-LH.GKPIR	0	3.32949e+06	0	0
sp|P52272|HNRPM_HUMAN.G695-GCG.VVKFESPEVAER	2.09854e+07	29231567	0	0
sp|P52272|HNRPM_HUMAN.G632-GNFGG.SFAGSFGGAGGHAPGVAR	1.02269e+07	0	0	0
sp|O14979|HNRDL_HUMAN.T178-FGEVVDCT.IKTDPVTGR	1.94078e+07	0	0	0
sp|Q9NR56|MBNL1_HUMAN.N85;sp|Q5VZF2|MBNL2_HUMAN.N85;sp|Q9NUK0|MBNL3_HUMAN.N86-TQLEINGRN.NLIQQK	0	28493108	0	0
sp|P62249|RS16_HUMAN.K4-PSK.GPLQSVQVFGR	6.74252e+06	4.07627e+06	0	0
sp|Q7L2E3|DHX30_HUMAN.I975-ENYLEENLLYAPSLRFI.HGLIK	6.68308e+06	0	0	0
sp|O43390|HNRPR_HUMAN.D413-EIEGEEIEIVLAKPPD.K	0	50475336	0	0
sp|Q13151|ROA0_HUMAN.P175-KAVP.KEDIYSGGGGGGSR	65422905	0	0	0
sp|Q96E39|RMXL1_HUMAN.N16;sp|P38159|RBMX_HUMAN.N16-LFIGGLN.TETNEK	6678738	0	0	0
sp|P62995|TRA2B_HUMAN.R159-RSR.GFAFVYFENVDDAK	2.97071e+06	8.78074e+06	0	0
sp|P26599|PTBP1_HUMAN.S131-GQPIYIQFS.NHKELK	0	8.63269e+07	0	0
sp|P61978|HNRPK_HUMAN.R414-IKQIR.HESGASIKIDEPLEGSEDR	0	20862272	0	0
sp|Q15233|NONO_HUMAN.V170-NLPQYVSNELLEEAFSV.FGQVER	16477673	2.10669e+07	0	0
sp|Q00839|HNRPU_HUMAN.C453-PLFPHVLCHNC.AVEFNFGQK	2.38295e+06	0	0	0
sp|B7ZW38|HNRC3_HUMAN.K30;sp|P0DMR1|HNRC4_HUMAN.K30;sp|P07910|HNRPC_HUMAN.K30;sp|B2RXH8|HNRC2_HUMAN.K30;sp|O60812|HNRC1_HUMAN.K30-K.SDVEAIFSK	13111763	1.42205e+07	0	0
sp|P14866|HNRPL_HUMAN.F535-RPSSVKVF.SGK	9444794	2.38231e+07	0	0
sp|O43390|HNRPR_HUMAN.K300-GFCFLEYEDHK.SAAQAR	6712632	5.26509e+06	0	0
sp|Q86TB9|PATL1_HUMAN.A472-LEHA.YKPVQFEGSLGK	1.01902e+07	0	0	0
sp|P62857|RS28_HUMAN.G19-VLG.RTGSQGQCTQVR	0	6965762	0	0
sp|Q00839|HNRPU_HUMAN.C562-APQC.LGK	55489628	42177818	0	0
sp|P40429|RL13A_HUMAN.K134-K.FAYLGR	5.32809e+06	0	0	0
sp|P43243|MATR3_HUMAN.R578-LVLR.IPNR	19596539	1.71341e+07	0	0
sp|Q13838|DX39B_HUMAN.K155-VAVFFGGLSIK.KDEEVLK	3.92395e+06	3.28582e+06	0	0
sp|Q86V81|THOC4_HUMAN.P84-QLP.DKWQHDLFDSGFGGGAGVETGGK	0	0	4.43035e+06	6.20918e+06
sp|Q96QR8|PURB_HUMAN.R255-VSEVKPSYR.NAITVPFK	0	1.46203e+07	0	0
sp|P42704|LPPRC_HUMAN.A1106-GFTLNDAA.NSR	0	9428218	0	0
sp|P16989|YBOX3_HUMAN.R169-GAEAANVTGPDGVPVEGSR.YAADR	0	54254958	0	0
sp|Q9UN86|G3BP2_HUMAN.F376-LPNFGF.VVFDDSEPVQR	1.41382e+07	1.35476e+07	0	0
sp|P31943|HNRH1_HUMAN.F184;sp|P55795|HNRH2_HUMAN.F184-YIEIF.K	3.34773e+06	0	0	0
sp|P22626|ROA2_HUMAN.S29-KLFIGGLS.FETTEESLR	2.7861e+06	3.46705e+06	0	0
sp|P35268|RL22_HUMAN.G51-IKVNG.KAGNLGGGVVTIER	2.03447e+07	3.25277e+07	0	0
sp|Q969Z0|FAKD4_HUMAN.F186-HLAF.LAESCATLSQEQHSQELLAELLTHLER	1.2208e+07	3.40756e+07	0	0
sp|P43243|MATR3_HUMAN.Y413-NLRY.QLLQLVEPFGVISNHLILNK	2.49438e+07	16473024	0	0
sp|Q15233|NONO_HUMAN.K203-GIVEFSGKPAARK.ALDR	0	5.83633e+06	0	0
sp|P07910|HNRPC_HUMAN.G45-IVG.CSVHKGFAFVQYVNER	3876995	0	0	0
sp|Q16629|SRSF7_HUMAN.R44-TVWIAR.NPPGFAFVEFEDPR	0	13750065	0	0
sp|P09651|ROA1_HUMAN.S54-S.RGFGFVTYATVEEVDAAMNARPHK	4.79745e+06	9.79787e+06	0	0
sp|P31943|HNRH1_HUMAN.G295-G.LPYRATENDIYNFFSPLNPVR	0	295277030	1.03554e+07	0
sp|P26599|PTBP1_HUMAN.K485-GFK.FFQK	12235036	0	0	0
sp|P43243|MATR3_HUMAN.R582-IPNR.GIDLLKK	0	1.519e+07	0	0
sp|Q96KR1|ZFR_HUMAN.G787-ALKG.VLR	33022701	2.59562e+07	0	0
sp|Q16629|SRSF7_HUMAN.G23-VYVGNLGTGAG.KGELER	7456364	7.82734e+06	0	0
sp|P12956|XRCC6_HUMAN.A84-IISSDRDLLA.VVFYGTEK	1.28612e+07	1.20462e+07	0	0
sp|Q92879|CELF1_HUMAN.C62;sp|O95319|CELF2_HUMAN.C86-GCC.FVTFYTR	4.89784e+06	7.19371e+06	0	0
sp|O00425|IF2B3_HUMAN.H563-IQEILTQVKQH.QQQK	10568930	19540184	0	0
sp|O75534|CSDE1_HUMAN.C680-ATVEC.VKDQFGFINYEVGDSKK	10965545	23895753	0	0
sp|P26599|PTBP1_HUMAN.F192-IIVENLF.YPVTLDVLHQIFSK	1.69556e+07	11688579	0	0
sp|P23396|RS3_HUMAN.V91-V.ATRGLCAIAQAESLR	0	11247196	0	0
sp|P67809|YBOX1_HUMAN.N286-NFN.YRR	2.05412e+07	0	0	0
sp|P06748|NPM_HUMAN.Y271-FINY.VK	0	4.77326e+06	0	0
sp|P14866|HNRPL_HUMAN.C261-ASLNGADIYSGCC.TLK	11331781	1.17578e+07	0	0
sp|Q7Z4V5|HDGR2_HUMAN.K568-VNKAGMEK.EK	0	62139361	0	0
sp|P38159|RBMX_HUMAN.P87-AIKVEQATKP.SFESGR	2.0566e+07	43140844	0	0
sp|Q07955|SRSF1_HUMAN.G52-RG.GPPFAFVEFEDPR	6.06259e+06	1.74733e+07	0	0
sp|P13639|EF2_HUMAN.P446-EDLYLKP.IQR	5018098	0	0	0
sp|P07910|HNRPC_HUMAN.V58-GFAFVQYV.NER	1.11884e+07	12264867	0	0
sp|Q16629|SRSF7_HUMAN.K24-VYVGNLGTGAGK.GELER	8.34689e+06	5.72702e+06	0	0
sp|P36578|RL4_HUMAN.Q392-Q.KKPLVGK	0	3.77225e+06	0	0
sp|P52272|HNRPM_HUMAN.K698-GCGVVK.FESPEVAER	6.20878e+06	0	0	0
sp|P23396|RS3_HUMAN.R117-R.ACYGVLR	9.35529e+06	0	0	0
sp|Q07020|RL18_HUMAN.C134-GC.GTVLLSGPR	11813313	13775771	0	0
sp|O75494|SRS10_HUMAN.Q80-WICGRQ.IEIQFAQGDR	0	3.82636e+06	0	0
sp|O00754|MA2B1_HUMAN.A122-FIYVEIA.FFSR	5.96191e+06	0	0	0
sp|P07910|HNRPC_HUMAN.P144-MYSYPARVP.PPPPIAR	5.61155e+06	6983140	0	0
sp|P52272|HNRPM_HUMAN.P661-NLP.FDFTWK	9.05879e+06	9.88905e+06	0	0
sp|Q8IX01|SUGP2_HUMAN.F419-NCFF.EIIKPFDK	2.0363e+07	2.4637e+07	0	0
sp|Q32P51|RA1L2_HUMAN.F150;sp|P09651|ROA1_HUMAN.F150-KRGFAF.VTFDDHDSVDK	0	6.73968e+06	0	0
sp|Q86V81|THOC4_HUMAN.F115-LLVSNLDF.GVSDADIQELFAEFGTLKK	25621663	3.01903e+07	0	0
sp|P52597|HNRPF_HUMAN.W20-LRGLPW.SCSVEDVQNFLSDCTIHDGAAGVHFIYTR	70130748	55827407	0	0
sp|P67809|YBOX1_HUMAN.A140-GAEAANVTGPGGVPVQGSKYAA.DR	1.225e+07	0	0	0
sp|Q13243|SRSF5_HUMAN.R10-VFIGR.LNPAAR	360497968	4.41205e+08	0	0
sp|Q02878|RL6_HUMAN.A276-AIPQLQGYLRSVFA.LTNGIYPHK	3.09917e+06	0	0	0
sp|P31943|HNRH1_HUMAN.R179;sp|P55795|HNRH2_HUMAN.R179-IGHR.YIEIFK	7.04289e+08	1.16377e+07	0	0
sp|P07910|HNRPC_HUMAN.G51-G.FAFVQYVNER	6.84244e+06	0	0	0
sp|Q00341|VIGLN_HUMAN.P313-YVIGP.KGNSLQEILER	1.80876e+07	2.09641e+07	0	0
sp|P22626|ROA2_HUMAN.F30-LFIGGLSF.ETTEESLR	3.60904e+08	4.00086e+08	7.81263e+07	9.59323e+07
sp|B7ZW38|HNRC3_HUMAN.K89;sp|P0DMR1|HNRC4_HUMAN.K89;sp|O60812|HNRC1_HUMAN.K89-MIASQVVDINLAAEPK.VNR	0	3.21143e+07	0	0
sp|Q15233|NONO_HUMAN.A144-FA.CHSASLTVR	1.27199e+07	0	0	0
sp|O75534|CSDE1_HUMAN.C680-ATVEC.VKDQFGFINYEVGDSK	1.34807e+07	2.06246e+07	0	669549
sp|P23396|RS3_HUMAN.R124-ACYGVLR.FIMESGAK	0	10257901	0	0
sp|O60506|HNRPQ_HUMAN.F207-GYAF.VTFCTK	0	4.40028e+06	0	0
sp|Q14011|CIRBP_HUMAN.G50-SRGFG.FVTFENIDDAK	1.46816e+07	1.08388e+07	0	0
sp|Q9BY77|PDIP3_HUMAN.T45-VGIQQGLLSQST.RTATFQQR	7287383	0	0	0
sp|Q7KZF4|SND1_HUMAN.S538-SEAVVEYVFSGS.RLK	1.04632e+07	0	0	0
sp|Q6KC79|NIPBL_HUMAN.S484-ES.AIERERFSK	0	2.97227e+06	0	0
sp|P52272|HNRPM_HUMAN.H135-AAEVLNKH.SLSGRPLK	0	2.95369e+06	0	0
sp|Q15717|ELAV1_HUMAN.P187-FAANP.NQNK	7.64949e+06	2.14874e+07	0	0
sp|P84103|SRSF3_HUMAN.T24-VYVGNLGNNGNKT.ELER	0	9618462	0	0
sp|P31943|HNRH1_HUMAN.A24-GLPWSCSA.DEVQR	0	0	0	589457
sp|Q15717|ELAV1_HUMAN.K50-SLFSSIGEVESAK.LIR	1.4625e+07	1.32944e+07	0	0
sp|P22626|ROA2_HUMAN.G235-GGSDGYG.SGRGFGDGYNGYGGGPGGGNFGGSPGYGGGR	34307776	0	0	0
sp|P07910|HNRPC_HUMAN.S47-IVGCS.VHKGFAFVQYVNER	5.32466e+06	0	0	0
sp|P68104|EF1A1_HUMAN.G260;sp|Q05639|EF1A2_HUMAN.G260;sp|Q5VTE0|EF1A3_HUMAN.G260-IGGIG.TVPVGR	0	1.08312e+07	0	0
sp|Q15233|NONO_HUMAN.K198-GIVEFSGK.PAAR	1.40633e+07	11371106	0	0
sp|P62979|RS27A_HUMAN.H68;sp|P0CG48|UBC_HUMAN.H68;sp|P62987|RL40_HUMAN.H68;sp|P0CG47|UBB_HUMAN.H68-ESTLH.LVLR	3.55233e+06	0	0	0
sp|P23396|RS3_HUMAN.L113-LLGGL.AVR	0	6.49481e+06	0	0
sp|P19338|NUCL_HUMAN.G524-G.YAFIEFASFEDAK	7.55956e+06	0	0	0
sp|P67809|YBOX1_HUMAN.F85;sp|P16989|YBOX3_HUMAN.F117-NDTKEDVF.VHQTAIKK	1.09124e+07	0	0	0
sp|Q15366|PCBP2_HUMAN.F193-GVTIPYRPKPSSSPVIF.AGGQDR	0	20881798	0	0
sp|P22626|ROA2_HUMAN.G210-GGNFGFG.DSR	86824432	0	0	0
sp|Q9BW85|YJU2_HUMAN.P72-ETVQNEVYLGLP.IFR	6.34765e+06	7.9971e+06	0	0
sp|Q86UN2|R4RL1_HUMAN.A298-HGQDLKLLRA.EDFR	0	635400496	0	0
sp|Q14011|CIRBP_HUMAN.S14-LFVGGLS.FDTNEQSLEQVFSK	0	7.00015e+06	0	0
sp|P61978|HNRPK_HUMAN.G111-IIPTLEEG.LQLPSPTATSQLPLESDAVECLNYQHYK	7.24406e+07	41019065	0	0
sp|Q07955|SRSF1_HUMAN.R51-NRR.GGPPFAFVEFEDPRDAEDAVYGR	92528150	146547620	0	0
sp|O75534|CSDE1_HUMAN.F199-EAFGF.IER	9.8147e+06	1.09895e+07	0	0
sp|Q00839|HNRPU_HUMAN.Y266-GYFEYIEENKY.SR	5.11783e+07	4.76981e+07	0	0
sp|P61978|HNRPK_HUMAN.G197-VVLIGG.KPDR	7.49266e+06	0	0	0
sp|O76021|RL1D1_HUMAN.P180-KKVP.VSVNLLSK	16645721	2.87448e+07	0	0
sp|P26599|PTBP1_HUMAN.R366-VTPQSLFILFGVYGDVQR.VK	1.98021e+07	0	0	0
sp|P49458|SRP09_HUMAN.C48-VTDDLVC.LVYK	4878707	1.01359e+07	0	0
sp|P23246|SFPQ_HUMAN.T368-FAT.HAAALSVR	5.84617e+06	0	0	0
sp|P09651|ROA1_HUMAN.G203-SGSGNFG.GGRGGGFGGNDNFGR	0	18551222	0	0
sp|Q9GZT3|SLIRP_HUMAN.P19-SINQP.VAFVR	0	7.04206e+06	0	0
sp|Q96KR1|ZFR_HUMAN.S625-KVNPDLQVEVKPS.IRAR	7.65638e+06	0	0	0
sp|P61978|HNRPK_HUMAN.E416-IKQIRHE.SGASIK	0	1.82427e+07	0	0
sp|P19338|NUCL_HUMAN.Y402-NLPY.KVTQDELKEVFEDAAEIR	7.31135e+07	9.79851e+07	0	0
sp|Q13243|SRSF5_HUMAN.F41-RGFGF.VEFEDPRDADDAVYELDGK	0	4.6053e+06	0	0
sp|O75533|SF3B1_HUMAN.D586-ILVVIEPLLIDED.YYAR	3.84101e+06	0	0	0
sp|Q00577|PURA_HUMAN.G181-IRQTVNRGPGLG.STQGQTIALPAQGLIEFR	0	2.22524e+07	0	0
sp|P22626|ROA2_HUMAN.K152-K.RGFGFVTFDDHDPVDK	0	13479009	0	0
sp|Q8N2E2|VWDE_HUMAN.F826-LCLAF.LGK	0	34204953	0	0
sp|P22626|ROA2_HUMAN.Y262-GFGDGYNGYGGGPGGGNFGGSPGY.GGGR	0	0	518733	0
sp|P31943|HNRH1_HUMAN.G17-VRG.LPWSCSADEVQR	0	25748937	0	0
sp|P19338|NUCL_HUMAN.L400-NL.PYKVTQDELKEVFEDAAEIR	0	0	0	1.09811e+06
sp|P26599|PTBP1_HUMAN.K402-LHGK.PIR	0	1.70655e+07	0	0
sp|P07910|HNRPC_HUMAN.V154-VPPPPPIARAVV.PSK	2.24237e+07	4.09721e+07	0	0
sp|Q96EP5|DAZP1_HUMAN.Q151-FGVVTEVVMIYDAEKQ.RPR	1.12834e+06	2.79997e+06	0	0
sp|Q16629|SRSF7_HUMAN.A43-TVWIA.RNPPGFAFVEFEDPR	1.67244e+07	0	0	0
sp|Q32P51|RA1L2_HUMAN.G141;sp|P09651|ROA1_HUMAN.G141-G.SGKKRGFAFVTFDDHDSVDK	1.35163e+07	0	0	0
sp|P42704|LPPRC_HUMAN.P677-TVQLTSSELESTLETLKAENQP.IRDVLK	0	3.8503e+06	0	0
sp|P22626|ROA2_HUMAN.H108-EESGKPGAH.VTVK	8.50867e+08	453620072	0	0
sp|P31943|HNRH1_HUMAN.N303-GLPYRATEN.DIYNFFSPLNPVR	0	1.05844e+07	0	0
sp|P52597|HNRPF_HUMAN.S54-EGRQS.GEAFVELGSEDDVK	24471702	0	0	0
sp|Q00577|PURA_HUMAN.N70-VDIQN.KRFYLDVK	0	8630209	0	0
sp|P35637|FUS_HUMAN.F288-HDSEQDNSDNNTIF.VQGLGENVTIESVADYFK	2.12125e+07	1.71542e+07	0	0
sp|P09651|ROA1_HUMAN.Y347-SSGPYGGGGQY.FAKPR	348829584	2.85201e+08	3.92347e+06	3.4143e+06
sp|Q15365|PCBP1_HUMAN.C109-LVVPATQC.GSLIGK	28703951	27999279	2816396	3.81827e+06
sp|Q08211|DHX9_HUMAN.P633-LSMSQLNEKETP.FELIEALLK	9380253	0	0	0
sp|P52272|HNRPM_HUMAN.N59-GGN.RFEPYANPTKR	0	1.14666e+07	0	0
sp|P19338|NUCL_HUMAN.G559-LELQG.PR	24463610	4.14904e+07	0	0
sp|P23396|RS3_HUMAN.T53-TEIIILAT.RTQNVLGEK	8.5777e+06	9.31483e+06	0	0
sp|P62633|CNBP_HUMAN.Y75-DCDLQEDACY.NCGR	44649908	4.55129e+07	0	1.71834e+06
sp|P22626|ROA2_HUMAN.G220-GGGGNFG.PGPGSNFR	1.44584e+07	0	0	0
sp|Q14103|HNRPD_HUMAN.Y244-KY.HNVGLSK	10493342	0	0	0
sp|Q9NZI8|IF2B1_HUMAN.G166-VSYIPDEQIAQGPENG.RR	0	6.7073e+06	0	0
sp|P52272|HNRPM_HUMAN.F634-GNFGGSF.AGSFGGAGGHAPGVAR	5.53416e+06	0	0	0
sp|P62633|CNBP_HUMAN.W15-SGHW.AR	0	7.84648e+06	0	0
sp|Q9HCE1|MOV10_HUMAN.P691-QLGPVLRSP.LTQK	9.15563e+07	41809605	0	0
sp|P07910|HNRPC_HUMAN.P146-VPPP.PPIAR	52992834	8.34569e+07	0	0
sp|Q00839|HNRPU_HUMAN.C648-GNFTLPEVAEC.FDEITYVELQKEEAQK	1.0732e+07	1.22936e+07	0	0
sp|P18124|RL7_HUMAN.A176-IALTDNALIA.RSLGK	3.66452e+06	0	0	0
sp|Q92900|RENT1_HUMAN.G153-GNTSG.SHIVNHLVR	4.50798e+07	70959593	0	0
sp|P31943|HNRH1_HUMAN.F120-GLPF.GCSKEEIVQFFSGLEIVPNGITLPVDFQGR	137468287	148890844	0	0
sp|Q4VXU2|PAP1L_HUMAN.L38;sp|P11940|PABP1_HUMAN.L38-FSPAGPIL.SIRVCR	0	2.54403e+07	0	0
sp|Q96E39|RMXL1_HUMAN.R202;sp|P38159|RBMX_HUMAN.R202-REPLPSR.RDVYLSPR	0	2.57033e+07	0	0
sp|Q07955|SRSF1_HUMAN.P115-YGPP.SR	4.15348e+06	0	0	0
sp|Q96KR1|ZFR_HUMAN.R627-VNPDLQVEVKPSIR.AR	2.11129e+07	2.32991e+07	0	0
sp|Q9Y3D9|RT23_HUMAN.R133-ALLAEGVILR.R	1.62698e+07	26736464	0	0
sp|Q32P51|RA1L2_HUMAN.G283;sp|P09651|ROA1_HUMAN.G335-GGNFGG.RSSGPYGGGGQYFAK	65174125	44336248	0	0
sp|P78346|RPP30_HUMAN.Y136-LPFY.FKRPPINVAIDR	1.93902e+06	0	0	0
sp|Q9NR30|DDX21_HUMAN.R718-WQLSVATEQPELEGPR.EGYGGFR	2.03124e+07	0	0	0
sp|P61978|HNRPK_HUMAN.L309-NLPL.PPPPPPR	2.86033e+07	3.60644e+07	0	0
sp|Q02543|RL18A_HUMAN.F44-SRF.WYFVSQLKK	3.80732e+06	0	0	0
sp|O00763|ACACB_HUMAN.A1727-QA.LFKLWGSPDK	7.96161e+06	0	0	0
sp|O14979|HNRDL_HUMAN.F278-RGFCF.ITYTDEEPVKK	8.01823e+07	82838783	0	0
sp|P23246|SFPQ_HUMAN.S420-GIVEFAS.KPAAR	0	1.94648e+07	0	0
sp|P22626|ROA2_HUMAN.S225-GGGGNFGPGPGS.NFRGGSDGYGSGR	8.55932e+07	0	0	0
sp|O43390|HNRPR_HUMAN.H299-GFCFLEYEDH.KSAAQAR	8.10387e+06	1.04192e+07	0	0
sp|Q14103|HNRPD_HUMAN.P132-FGEVVDCTLKLDP.ITGR	4.00956e+06	4.25553e+06	0	0
sp|Q96QR8|PURB_HUMAN.G169-GGGGFGAGPGPGGLQSG.QTIALPAQGLIEFR	31449761	0	0	0
sp|P46782|RS5_HUMAN.W152-VNQAIW.LLCTGAR	1.00756e+07	1.50456e+07	0	0
sp|Q8NC51|PAIRB_HUMAN.H212-SSFSHYSGLKH.EDKR	0	8.44007e+06	0	0
sp|Q00839|HNRPU_HUMAN.S187-S.SGPTSLFAVTVAPPGAR	2.75999e+06	0	0	0
sp|P26599|PTBP1_HUMAN.E135-GQPIYIQFSNHKE.LK	7187630	0	0	0
sp|P22626|ROA2_HUMAN.N226-GGGGNFGPGPGSN.FR	22650718	0	0	0
sp|Q13310|PABP4_HUMAN.I40-FSPAGPVLSI.RVCR	0	2.9326e+07	0	0
sp|Q00839|HNRPU_HUMAN.H631-DLPEH.AVLK	1.13416e+08	8.01442e+07	0	0
sp|P62995|TRA2B_HUMAN.L127-ANPDPNCCLGVFGLSL.YTTER	9.86485e+06	8.90047e+06	0	0
sp|Q13148|TADBP_HUMAN.P262-GISVHISNAEP.K	1.80193e+07	9.89863e+06	0	0
sp|Q13283|G3BP1_HUMAN.G381-INSGGKLPNFG.FVVFDDSEPVQK	1.36937e+07	0	0	0
sp|P35268|RL22_HUMAN.P77-ITVTSEVP.FSKRYLK	0	27647209	0	0
sp|Q7KZF4|SND1_HUMAN.P561-ETCLITFLLAGIECP.RGAR	24550612	3.31129e+07	0	0
sp|Q16629|SRSF7_HUMAN.N45-N.PPGFAFVEFEDPRDAEDAVR	1.27976e+07	0	0	0
sp|O14979|HNRDL_HUMAN.K311-VAQPK.EVYR	3.09537e+07	1.26353e+07	0	0
sp|O43390|HNRPR_HUMAN.P282-VTEGLVDVILYHQP.DDKKK	5.597e+06	3370988	0	0
sp|O75534|CSDE1_HUMAN.F685-ATVECVKDQF.GFINYEVGDSK	9.46963e+06	1.04299e+07	0	0
sp|Q9GZT3|SLIRP_HUMAN.F22-SINQPVAF.VR	6.30246e+07	92123683	0	0
sp|P22626|ROA2_HUMAN.Y174-IVLQKY.HTINGHNAEVR	39035516	5.97353e+07	0	0
sp|B7ZW38|HNRC3_HUMAN.K193;sp|P0DMR1|HNRC4_HUMAN.K193;sp|P07910|HNRPC_HUMAN.K206;sp|B2RXH8|HNRC2_HUMAN.K193;sp|O60812|HNRC1_HUMAN.K193-QK.VDSLLENLEK	1.28165e+07	1.0267e+07	0	0
sp|Q9NZI8|IF2B1_HUMAN.P482-LKEENFFGP.KEEVK	1.00261e+07	16832604	0	0
sp|Q99729|ROAA_HUMAN.G113-GFG.FILFK	0	3.02774e+06	0	0
sp|P37108|SRP14_HUMAN.Y27-TSGSVY.ITLK	0	6.7156e+06	0	0
sp|P15880|RS2_HUMAN.R194-CGSVLVR.LIPAPR	4159818	0	0	0
sp|P62995|TRA2B_HUMAN.Y151-YGPIADVSIVY.DQQSR	5.6497e+06	0	0	0
sp|O60506|HNRPQ_HUMAN.D280-VTEGLTDVILYHQPD.DKKK	1.10952e+07	1.46811e+07	0	0
sp|Q08211|DHX9_HUMAN.F634-ETPF.ELIEALLK	1.13421e+08	1.01173e+08	0	0
sp|P62910|RL32_HUMAN.A2-MA.ALRPLVKPK	8.69434e+06	0	0	0
sp|Q96E39|RMXL1_HUMAN.R49;sp|O75526|RMXL2_HUMAN.R49;sp|Q8N7X1|RMXL3_HUMAN.R49;sp|P38159|RBMX_HUMAN.R49-SR.GFAFVTFESPADAK	42124502	0	0	0
sp|Q15365|PCBP1_HUMAN.P64-IITLTGP.TNAIFK	3.62437e+06	0	0	0
sp|Q15717|ELAV1_HUMAN.G58-LIRDKVAG.HSLGYGFVNYVTAK	84394822	1.15771e+08	0	0
sp|Q13247|SRSF6_HUMAN.Y11-LSY.NVR	8.19545e+06	0	0	0
sp|Q13151|ROA0_HUMAN.G184-EDIYSGGG.GGGSR	51603891	25022513	0	0
sp|O95639|CPSF4_HUMAN.Y246-PLEQVTCY.KCGEK	1.25261e+07	0	0	0
sp|P51991|ROA3_HUMAN.S112-AVS.REDSVKPGAHLTVK	1.4391e+07	0	0	0
sp|Q00839|HNRPU_HUMAN.F258-GYF.EYIEENK	1.16677e+07	1.09316e+07	0	0
sp|P42704|LPPRC_HUMAN.L537-SNTLPISL.QSIRSSLLLGFR	480834336	0	0	0
sp|Q15717|ELAV1_HUMAN.L199-NVALLSQL.YHSPAR	39166328	46734944	0	0
sp|P07910|HNRPC_HUMAN.S38-KSDVEAIFS.KYGKIVGCSVHK	1.02212e+08	134531242	0	0
sp|Q08211|DHX9_HUMAN.R899-R.LGYIHR	1.11226e+07	0	0	0
sp|Q92879|CELF1_HUMAN.P143;sp|O95319|CELF2_HUMAN.P167-ILRGP.DGLSR	4.38124e+06	2.93756e+06	0	0
sp|P62995|TRA2B_HUMAN.H107-H.VGNRANPDPNCCLGVFGLSLYTTER	6.68855e+06	0	0	0
sp|Q15233|NONO_HUMAN.V141-V.RFACHSASLTVR	27833972	34144238	0	0
sp|P38159|RBMX_HUMAN.P96-RGP.PPPPR	847473	0	0	0
sp|P42704|LPPRC_HUMAN.K655-NLDFQK.TVQLTSSELESTLETLK	4.40356e+06	0	0	0
sp|Q8IY81|SPB1_HUMAN.F30-SAF.KLIQLNR	1.63296e+07	1.57369e+07	0	0
sp|Q13148|TADBP_HUMAN.N265-GISVHISNAEPKHN.SNR	1.52965e+07	0	0	0
sp|P51991|ROA3_HUMAN.F44-KLFIGGLSF.ETTDDSLR	23021196	1.62672e+07	0	7.75441e+06
sp|P62995|TRA2B_HUMAN.D234-GYDDRD.YYSR	0	7.36185e+06	0	0
sp|O43390|HNRPR_HUMAN.D433-STAYED.YYYHPPPR	0	33428227	0	0
sp|Q9H0Z9|RBM38_HUMAN.G112;sp|Q9BX46|RBM24_HUMAN.G89-ANVNLAYLG.AKPR	91743254	115294656	0	0
sp|Q86V81|THOC4_HUMAN.G98-WQHDLFDSGFGG.GAGVETGGK	5.20044e+06	0	0	0
sp|Q86TB9|PATL1_HUMAN.Y473-LEHAY.KPVQFEGSLGK	0	1.47947e+07	0	0
sp|Q9H361|PABP3_HUMAN.P362;sp|P11940|PABP1_HUMAN.P362-IVATKP.LYVALAQR	45588552	7.37944e+07	0	0
sp|Q8NC51|PAIRB_HUMAN.K346-K.PANDITSQLEINFGDLGR	5905302	5.85053e+06	0	0
sp|P31942|HNRH3_HUMAN.D210-GLPFRATEND.IANFFSPLNPIR	2.88476e+06	0	0	0
sp|B7ZW38|HNRC3_HUMAN.S38;sp|P0DMR1|HNRC4_HUMAN.S38;sp|P07910|HNRPC_HUMAN.S38;sp|B2RXH8|HNRC2_HUMAN.S38;sp|O60812|HNRC1_HUMAN.S38-KSDVEAIFS.KYGK	2.42542e+07	0	0	0
sp|P09651|ROA1_HUMAN.S364-NQGGYGGSSSSS.SYGSGRRF	46292058	0	0	0
sp|Q15717|ELAV1_HUMAN.Q189-FAANPNQ.NK	27127931	0	0	0
sp|Q9UKM9|RALY_HUMAN.R133-GR.LSPVPVPR	5.07552e+06	0	0	0
sp|P07910|HNRPC_HUMAN.R61-GFAFVQYVNER.NAR	1.74749e+08	1.55693e+08	0	0
sp|Q9UN86|G3BP2_HUMAN.G368-GVG.GKLPNFGFVVFDDSEPVQR	2.16799e+07	2.61737e+07	0	0
sp|P08621|RU17_HUMAN.L175-RVL.VDVER	7.9863e+06	1.03214e+07	0	0
sp|O75534|CSDE1_HUMAN.F687-ATVECVKDQFGF.INYEVGDSKK	1.03021e+07	1.5528e+07	0	0
sp|P14866|HNRPL_HUMAN.I496-NRI.QHPSNVLHFFNAPLEVTEENFFEICDELGVK	1.56664e+07	0	0	0
sp|P62633|CNBP_HUMAN.Y159-TSEVNCY.RCGESGHLAR	3.65827e+08	19521869	0	2.08376e+06
sp|Q92900|RENT1_HUMAN.H390-GIGH.VIKVPDNYGDEIAIELR	8.1095e+06	1.14922e+07	0	0
sp|Q07955|SRSF1_HUMAN.R85;sp|Q13242|SRSF9_HUMAN.R83-LR.VEFPR	119410881	1.13523e+08	0	0
sp|Q96A72|MGN2_HUMAN.F19;sp|P61326|MGN_HUMAN.F17-GKF.GHEFLEFEFRPDGK	1.64746e+07	4778889	0	0
sp|Q13838|DX39B_HUMAN.N182-ILALARN.K	15096279	0	0	0
sp|Q96E39|RMXL1_HUMAN.K63;sp|P38159|RBMX_HUMAN.K63-GFAFVTFESPADAK.DAAR	4.76e+06	0	0	0
sp|Q9NX05|F120C_HUMAN.H347;sp|Q9NZB2|F120A_HUMAN.H272-VRAH.QLVLPPCDVVIK	40882059	7.81124e+07	0	0
sp|P52272|HNRPM_HUMAN.P646-GNFGGSFAGSFGGAGGHAP.GVAR	10040925	0	0	0
sp|O76021|RL1D1_HUMAN.H172-RLLPSLIGRH.FYQR	7.37214e+06	1.2169e+07	0	0
sp|Q14103|HNRPD_HUMAN.F227-RGFCF.ITFKEEEPVKK	1.30932e+07	2.12809e+07	0	0
sp|Q96E39|RMXL1_HUMAN.P193;sp|P38159|RBMX_HUMAN.P193-DSYGGP.PRREPLPSR	0	26921092	0	0
sp|Q15233|NONO_HUMAN.P465-AAPGAEFAP.NKRR	8.52899e+06	0	0	0
sp|P26599|PTBP1_HUMAN.K482-VLFSSNGGVVK.GFK	5.96711e+06	9.50556e+06	0	0
sp|Q01085|TIAR_HUMAN.R175;sp|P31483|TIA1_HUMAN.R184-TNWATR.KPPAPK	463871417	179367354	0	0
sp|P38919|IF4A3_HUMAN.Y155-KLDY.GQHVVAGTPGR	0	20187969	0	0
sp|Q8IXT5|RB12B_HUMAN.Y164-GLPY.LVNEDDVR	0	0	1.59367e+06	1.05861e+06
sp|P31943|HNRH1_HUMAN.G117-LRG.LPFGCSKEEIVQFFSGLEIVPNGITLPVDFQGR	1.11638e+07	0	0	0
sp|P62861|RS30_HUMAN.F49-FVNVVPTF.GK	68512922	1.04235e+08	0	0
sp|Q00839|HNRPU_HUMAN.E630-DLPE.HAVLK	0	4.31325e+07	0	0
sp|Q96AE4|FUBP1_HUMAN.Y268-NEY.GSRIGGNEGIDVPIPR	12879286	1.90117e+07	0	0
sp|Q9BRL6|SRSF8_HUMAN.V40;sp|Q01130|SRSF2_HUMAN.V40-V.GDVYIPR	0	3.951e+06	0	0
sp|P61978|HNRPK_HUMAN.S417-IKQIRHES.GASIKIDEPLEGSEDR	9683623	0	0	0
sp|Q9BY77|PDIP3_HUMAN.S44-VGIQQGLLSQS.TRTATFQQR	0	1.27212e+07	0	0
sp|P19338|NUCL_HUMAN.T301-VEGT.EPTTAFNLFVGNLNFNK	1.30883e+07	9.45099e+06	0	0
sp|O43390|HNRPR_HUMAN.P254;sp|O60506|HNRPQ_HUMAN.P251-LFVGSIP.K	8.33467e+08	8.74991e+08	0	0
sp|Q9BUL9|RPP25_HUMAN.P133-NVP.GLAILLSK	5.5405e+06	5.88545e+06	0	0
sp|Q32P51|RA1L2_HUMAN.F23;sp|P09651|ROA1_HUMAN.F23-LFIGGLSF.ETTDESLR	7.43517e+08	4.62008e+08	2.40151e+08	3.04792e+08
sp|P52272|HNRPM_HUMAN.D212-LGSTVFVANLD.YKVGWKK	7.37321e+06	0	0	0
sp|Q01085|TIAR_HUMAN.C35-DVTEVLILQLFSQIGPC.K	2.96479e+06	0	0	0
sp|Q92945|FUBP2_HUMAN.P182-VQISP.DSGGLPER	9.82196e+06	8.332e+06	0	0
sp|P22626|ROA2_HUMAN.G216-GGG.GNFGPGPGSNFR	8.19284e+06	0	0	0
sp|Q00839|HNRPU_HUMAN.P200-SSGPTSLFAVTVAP.PGAR	1.79537e+07	5.41553e+06	0	0
sp|P51991|ROA3_HUMAN.A110-A.VSREDSVKPGAHLTVK	0	4.11986e+07	0	0
sp|Q9UKM9|RALY_HUMAN.P95-VLAGQTLDINMAGEPKP.DRPKGLK	1.28619e+07	0	0	0
sp|P62633|CNBP_HUMAN.L50-GFQFVSSSL.PDICYR	2.90191e+07	0	0	0
sp|B7ZW38|HNRC3_HUMAN.G173;sp|P0DMR1|HNRC4_HUMAN.G173;sp|P07910|HNRPC_HUMAN.G186;sp|B2RXH8|HNRC2_HUMAN.G173;sp|O60812|HNRC1_HUMAN.G173-GSSKSG.KLKGDDLQAIK	20794325	3.67149e+07	0	0
sp|Q6ZP65|BICL1_HUMAN.A114-EKDLVLAA.RLGK	2925483	0	0	0
sp|P26599|PTBP1_HUMAN.H133-GQPIYIQFSNH.KELK	3.51424e+08	1.77043e+08	0	0
sp|Q8WXF1|PSPC1_HUMAN.G180-NLSPVVSNELLEQAFSQFG.PVEK	5.178e+06	0	0	0
sp|P40429|RL13A_HUMAN.Y54-LKY.LAFLR	1.38999e+07	1.48055e+07	0	0
sp|Q07955|SRSF1_HUMAN.F58-GGPPFAF.VEFEDPR	7.86716e+06	9.92327e+06	0	0
sp|Q9BRL6|SRSF8_HUMAN.R39;sp|Q01130|SRSF2_HUMAN.R39-YGR.VGDVYIPR	3.89956e+06	3.66268e+06	0	0
sp|P26599|PTBP1_HUMAN.F216-IITF.TKNNQFQALLQYADPVSAQHAK	1.35606e+07	1.2117e+07	0	0
sp|Q15717|ELAV1_HUMAN.H212-FGGPVH.HQAQR	2.29122e+07	1.33674e+07	0	0
sp|Q9NR30|DDX21_HUMAN.P297-LSVACFYGGTP.YGGQFER	5.10029e+07	7.18568e+07	0	0
sp|Q92879|CELF1_HUMAN.C61;sp|O95319|CELF2_HUMAN.C85-GC.CFVTFYTR	6.82758e+06	1.31831e+07	0	0
sp|Q8WVV9|HNRLL_HUMAN.N460-NIIQPPSCVLHYYN.VPLCVTEETFTK	0	10859703	0	0
sp|P61978|HNRPK_HUMAN.K219-IILDLISESPIK.GR	7.33336e+07	7.17024e+07	0	0
sp|P51991|ROA3_HUMAN.G372-SSGSPYGGGYGSGGGSGG.YGSR	8384232	7.85573e+06	0	0
sp|Q9NYY8|FAKD2_HUMAN.H395-DLQYH.NLDLFK	8.73466e+06	1.31594e+07	0	0
sp|P42704|LPPRC_HUMAN.L1140-TVLDQQQTPSRL.AVTR	0	64508357	0	0
sp|O00425|IF2B3_HUMAN.H563-KIQEILTQVKQH.QQQK	1.32629e+07	21962424	0	0
sp|Q14103|HNRPD_HUMAN.F227-GFCF.ITFK	1.25921e+07	1.56405e+07	0	0
sp|P42704|LPPRC_HUMAN.L537-SNTLPISL.QSIR	1.53773e+07	1.97035e+07	0	0
sp|Q9BRZ2|TRI56_HUMAN.P498-PIFYCSFP.TR	1.39768e+07	1.07467e+07	0	0
sp|Q8TB72|PUM2_HUMAN.H739-DLIGHIVEFSQDQH.GSR	7.86567e+06	6.16335e+06	0	0
sp|P43243|MATR3_HUMAN.G423-YQLLQLVEPFG.VISNHLILNK	9906271	0	0	0
sp|Q9NY12|GAR1_HUMAN.C86-VVLLGEFLHPCEDDIVC.K	0	8.3564e+06	0	0
sp|P42704|LPPRC_HUMAN.L546-SSLLL.GFR	4.1711e+06	5.28386e+06	0	0
sp|Q5JR12|PPM1J_HUMAN.Q463-YTALAQ.ALVLGAR	0	11191949	0	0
sp|Q9UHX1|PUF60_HUMAN.Y138-VYVGSIYY.ELGEDTIR	1.58295e+07	1.3877e+07	0	0
sp|P52272|HNRPM_HUMAN.F80-AFITNIPF.DVKWQSLK	2.89084e+07	2.6943e+07	0	0
sp|P22626|ROA2_HUMAN.G222-GGGGNFGPG.PGSNFR	2.71198e+06	0	0	0
sp|P07910|HNRPC_HUMAN.K176-SGFNSK.SGQR	3702837	0	0	0
sp|Q13148|TADBP_HUMAN.H264-GISVHISNAEPKH.NSNR	6.0579e+06	18810013	0	0
sp|Q99729|ROAA_HUMAN.Y240-EVYQQQQY.GSGGRGNR	1.68214e+07	0	0	0
sp|Q86U06|RBM23_HUMAN.F272;sp|Q14498|RBM39_HUMAN.F259-LYVGSLHF.NITEDMLR	2.65098e+06	0	0	0
sp|Q02543|RL18A_HUMAN.L159-IKFPLPHRVL.R	0	3.13414e+06	0	0
sp|P22626|ROA2_HUMAN.R153-R.GFGFVTFDDHDPVDK	0	35043478	0	0
sp|P09651|ROA1_HUMAN.R352-SSGPYGGGGQYFAKPR.NQGGYGGSSSSSSYGSGR	178227724	141313068	0	0
sp|P67809|YBOX1_HUMAN.W65;sp|P16989|YBOX3_HUMAN.W97-VLGTVKW.FNVR	0	0	4.34851e+07	5.96782e+07
sp|P52597|HNRPF_HUMAN.R179-IGHR.YIEVFK	199608558	182870908	0	0
sp|P26599|PTBP1_HUMAN.P81-KLPIDVTEGEVISLGLP.FGK	4.72374e+07	4.73868e+07	0	0
sp|Q99729|ROAA_HUMAN.K232-VAQPK.EVYQQQQYGSGGR	33328856	3.6663e+07	0	0
sp|P42704|LPPRC_HUMAN.F1379-YAGEPVPFIEPPESF.EFYAQQLR	2.52151e+07	43559702	0	0
sp|Q32P51|RA1L2_HUMAN.P288;sp|P09651|ROA1_HUMAN.P340-SSGP.YGGGGQYFAK	64424752	8.49504e+06	0	0
sp|P22626|ROA2_HUMAN.A57-LTDCVVMRDPA.SKR	1.33962e+07	0	0	0
sp|B7ZW38|HNRC3_HUMAN.V18;sp|P0DMR1|HNRC4_HUMAN.V18;sp|P07910|HNRPC_HUMAN.V18;sp|B2RXH8|HNRC2_HUMAN.V18;sp|O60812|HNRC1_HUMAN.V18-V.FIGNLNTLVVK	1.31055e+07	0	0	0
sp|Q15366|PCBP2_HUMAN.A342-QVTITGSAA.SISLAQYLINVR	2.07156e+07	0	0	0
sp|O00425|IF2B3_HUMAN.P482-IKEENFVSP.KEEVK	9943184	0	0	0
sp|P84103|SRSF3_HUMAN.P45-NP.PGFAFVEFEDPRDAADAVR	1.40744e+07	1.77608e+07	0	0
sp|P31942|HNRH3_HUMAN.R205-GLPFR.ATENDIANFFSPLNPIR	1.35578e+07	0	0	0
sp|P52272|HNRPM_HUMAN.G647-GNFGGSFAGSFGGAGGHAPG.VAR	0	4.71036e+06	0	0
sp|Q14324|MYPC2_HUMAN.K198-KREVVEEEK.KK	7.3152e+06	8032485	0	0
sp|P67809|YBOX1_HUMAN.K92;sp|P16989|YBOX3_HUMAN.K124-NDTKEDVFVHQTAIK.K	0	1.23025e+07	0	0
sp|Q15233|NONO_HUMAN.F113-DKGFGF.IRLETR	4.94156e+06	0	0	0
sp|P52597|HNRPF_HUMAN.P311;sp|P31943|HNRH1_HUMAN.P311-ATENDIYNFFSP.LNPVR	2.8763e+06	4.6191e+06	0	0
sp|O95218|ZRAB2_HUMAN.W79-TCSNVNW.AR	0	0	3.02038e+06	4.72486e+06
sp|Q96PK6|RBM14_HUMAN.G150-INVELSTKG.QKK	24136771	21431689	0	0
sp|Q9UKM9|RALY_HUMAN.R149-RPR.VTVPLVR	0	7.34139e+06	0	0
sp|P22626|ROA2_HUMAN.G204-G.GNFGFGDSR	1.2934e+07	1.54041e+07	0	0
sp|Q00577|PURA_HUMAN.V174-QTV.NRGPGLGSTQGQTIALPAQGLIEFR	0	6583772	0	0
sp|P84103|SRSF3_HUMAN.G91-NRG.PPPSWGR	1.55039e+07	2.59979e+07	0	0
sp|Q13283|G3BP1_HUMAN.L377-INSGGKL.PNFGFVVFDDSEPVQK	7.8035e+06	9.50433e+06	0	0
sp|O43390|HNRPR_HUMAN.G207-G.YAFITFCGK	4440863	0	0	0
sp|Q13148|TADBP_HUMAN.K263-GISVHISNAEPK.HNSNR	0	4.31549e+06	0	0
sp|O76021|RL1D1_HUMAN.H172-LLPSLIGRH.FYQR	5.82332e+07	6.90378e+07	0	0
sp|P84103|SRSF3_HUMAN.W40-SVW.VAR	1.64487e+08	2.21997e+08	0	0
sp|P23246|SFPQ_HUMAN.G302-LFVG.NLPADITEDEFK	8.6589e+06	6.68637e+06	0	0
sp|P52272|HNRPM_HUMAN.L680-DKFNECGHVL.YADIK	57294271	0	0	0
sp|Q13595|TRA2A_HUMAN.G147-YGPLSG.VNVVYDQR	1.1135e+07	1.52852e+07	0	0
sp|Q13243|SRSF5_HUMAN.G9-VFIG.RLNPAAR	24167020	1.13982e+07	0	0
sp|P26599|PTBP1_HUMAN.A234-NNQFQALLQYADPVSA.QHAK	1.36119e+07	12601712	0	0
sp|Q13310|PABP4_HUMAN.G234-GFG.FVSYEK	4.24161e+06	0	0	0
sp|Q15366|PCBP2_HUMAN.I58-INISEGNCPERI.ITLAGPTNAIFK	5.69897e+06	6.26031e+06	0	0
sp|P17844|DDX5_HUMAN.G479-LLQLVEDRG.SGR	6179490	8.38166e+06	0	0
sp|P38159|RBMX_HUMAN.P87-VEQATKP.SFESGR	2.1548e+08	1.11245e+08	0	0
sp|Q9UQ35|SRRM2_HUMAN.S149-AAFGISDSYVDGS.SFDPQRR	9.58449e+06	0	0	0
sp|O76021|RL1D1_HUMAN.L168-LLPSL.IGRHFYQR	2.6628e+06	0	0	0
sp|P61978|HNRPK_HUMAN.C132-IIPTLEEGLQLPSPTATSQLPLESDAVEC.LNYQHYK	37404394	33110505	0	0
sp|Q9P2E3|ZNFX1_HUMAN.L1036-ACQHLILIGDHQQL.RPSANVYDLAK	0	8078202	0	0
sp|Q07955|SRSF1_HUMAN.Y153-EAGDVCYADVY.RDGTGVVEFVR	31747050	40562233	1.99013e+06	4.44058e+06
sp|Q01085|TIAR_HUMAN.P238-VFP.EKGYSFVR	6.03058e+06	0	0	0
sp|Q9NZI8|IF2B1_HUMAN.T528-TVNELQNLTAAEVVVPRDQT.PDENDQVIVK	0	1.14777e+07	0	0
sp|P62861|RS30_HUMAN.G50-RFVNVVPTFG.KKK	19225506	0	0	0
sp|O43390|HNRPR_HUMAN.P438-STAYEDYYYHP.PPR	1.2143e+07	10906266	0	0
sp|P13010|XRCC5_HUMAN.R271-SILQER.VKK	0	2.14864e+07	0	0
sp|P61978|HNRPK_HUMAN.P217-IILDLISESP.IKGR	9.07307e+07	8.81752e+07	0	0
sp|P98179|RBM3_HUMAN.Y125-YYDSRPGGY.GYGYGR	27441545	6.42864e+07	0	0
sp|Q9NZB2|F120A_HUMAN.L863-QSHTLPFPPPPAL.PFYPASAYPR	0	6.06095e+06	0	0
sp|Q96EP5|DAZP1_HUMAN.C124-IFVGGIPHNC.GETELR	5.96727e+06	7.40883e+06	0	0
sp|P22626|ROA2_HUMAN.L28-LFIGGL.SFETTEESLR	0	3455391	0	0
sp|Q96QE5|TEFM_HUMAN.F175-AVNSIISIVF.GTRR	0	6.47735e+06	0	0
sp|P22626|ROA2_HUMAN.F227-GGGGNFGPGPGSNF.RGGSDGYGSGR	255513348	159567936	0	0
sp|Q15056|IF4H_HUMAN.F128-GGFGF.RKGGPDDR	0	1.13214e+07	0	0
sp|O60506|HNRPQ_HUMAN.K252-LFVGSIPK.SK	8.54176e+06	1.09774e+07	0	0
sp|Q92841|DDX17_HUMAN.I297;sp|P17844|DDX5_HUMAN.I220-DLERGVEI.CIATPGR	1.29039e+07	0	0	0
sp|P22626|ROA2_HUMAN.F30-KLFIGGLSF.ETTEESLR	1.61288e+08	177079362	3.42177e+07	2.21715e+07
sp|P26599|PTBP1_HUMAN.L340-IAIPGLAGAGNSVLL.VSNLNPER	2.0944e+07	23968594	0	0
sp|Q86TG7|PEG10_HUMAN.G276-ALVLPHIASHHQVDPTEPVGG.AR	0	18771486	0	0
sp|P22626|ROA2_HUMAN.S212-GGNFGFGDS.RGGGGNFGPGPGSNFR	2.76757e+08	3.80333e+08	0	0
sp|Q15233|NONO_HUMAN.G172-NLPQYVSNELLEEAFSVFG.QVER	1.51918e+08	2.20107e+08	0	0
sp|Q32P51|RA1L2_HUMAN.A100;sp|P09651|ROA1_HUMAN.A100-EDSQRPGA.HLTVK	75834958	113780772	0	0
sp|P62277|RS13_HUMAN.E86-GLAPDLPE.DLYHLIK	7.15144e+06	0	0	0
sp|P42704|LPPRC_HUMAN.Q538-SNTLPISLQ.SIR	2.96961e+08	4.62662e+08	0	0
sp|P35268|RL22_HUMAN.S68-S.KITVTSEVPFSKR	7.78944e+06	15824620	0	0
sp|Q86V81|THOC4_HUMAN.Q236-NSKQ.QLSAEELDAQLDAYNAR	0	3.06065e+07	0	0
sp|Q13247|SRSF6_HUMAN.R8-VYIGR.LSYNVR	1.26915e+07	1.66288e+07	0	0
sp|Q5JNZ5|RS26L_HUMAN.R42;sp|P62854|RS26_HUMAN.R42-KFVIR.NIVEAAAVR	50330395	7.14867e+07	0	0
sp|P26599|PTBP1_HUMAN.P403-LHGKP.IR	7.9771e+06	0	0	0
sp|P62633|CNBP_HUMAN.Q44-GFQ.FVSSSLPDICYR	8.16281e+06	0	0	0
sp|P31943|HNRH1_HUMAN.R116;sp|P55795|HNRH2_HUMAN.R116;sp|P31942|HNRH3_HUMAN.R21-LR.GLPFGCSK	87339348	25645235	0	0
sp|P26368|U2AF2_HUMAN.C429-SIEIPRPVDGVEVPGC.GK	3.2358e+06	0	0	0
sp|P67809|YBOX1_HUMAN.Y208-RPYGRRPQY.SNPPVQGEVMEGADNQGAGEQGRPVR	0	30962390	0	0
sp|P52272|HNRPM_HUMAN.I75-AFI.TNIPFDVK	0	5.54179e+06	0	0
sp|Q00839|HNRPU_HUMAN.K602-K.AVVVCPK	8.88572e+06	5.46679e+06	0	0
sp|P84103|SRSF3_HUMAN.K11-DSCPLDCK.VYVGNLGNNGNK	4709428	0	0	0
sp|Q9UGR2|Z3H7B_HUMAN.F478-TSF.VGSYYLCK	3990773	0	0	0
sp|O00425|IF2B3_HUMAN.F33-IPVSGPF.LVK	0	5.21483e+06	0	0
sp|P43243|MATR3_HUMAN.C296-GYPHLCSIC.DLPVHSNK	0	2.31583e+06	0	0
sp|P62861|RS30_HUMAN.K51-FVNVVPTFGK.KKGPNANS	0	1.36981e+07	0	0
sp|P55081|MFAP1_HUMAN.Y335-GKY.KFLQK	1.37527e+07	11043671	0	0
sp|Q00839|HNRPU_HUMAN.Y350-HLY.TKDIDIHEVR	49613109	1.27258e+08	0	917863
sp|Q9H361|PABP3_HUMAN.A368;sp|P11940|PABP1_HUMAN.A368-IVATKPLYVALA.QRKEER	10446409	0	0	0
sp|P42704|LPPRC_HUMAN.R917-KIIETPGIR.AR	4.78117e+07	65581916	0	0
sp|P50914|RL14_HUMAN.R35-LVAIVDVIDQNR.ALVDGPCTQVR	0	3.48241e+06	0	0
sp|P67809|YBOX1_HUMAN.Y196-RRFPPY.YMR	2.59289e+07	0	0	0
sp|P55769|NH2L1_HUMAN.R97-ACGVSR.PVIACSVTIK	2.82396e+07	0	0	0
sp|P26368|U2AF2_HUMAN.F199-LGGLTQAPGNPVLAVQINQDKNFAF.LEFR	0	3.64242e+06	0	0
sp|P84103|SRSF3_HUMAN.R43-SVWVAR.NPPGFAFVEFEDPR	5.857e+06	0	0	0
sp|Q13162|PRDX4_HUMAN.G168-RQGG.LGPIRIPLLSDLTHQISK	42659876	0	0	0
sp|P37108|SRP14_HUMAN.V26-TSGSV.YITLK	3.48089e+06	0	0	0
sp|Q15717|ELAV1_HUMAN.H59-LIRDKVAGH.SLGYGFVNYVTAK	3.341e+06	0	0	0
sp|P14866|HNRPL_HUMAN.P575-NPNGPYP.YTLK	3.0406e+08	3.96731e+08	0	0
sp|P62277|RS13_HUMAN.P85-GLAPDLP.EDLYHLIK	0	6.91629e+06	0	0
sp|P07910|HNRPC_HUMAN.M74-AAVAGEDGRM.IAGQVLDINLAAEPK	4.01258e+06	0	0	0
sp|P07910|HNRPC_HUMAN.P145-VPP.PPPIAR	2.15237e+08	2.73001e+08	0	0
sp|P62633|CNBP_HUMAN.F45-GFQF.VSSSLPDICYR	1.22459e+07	4.97872e+07	0	0
sp|Q07955|SRSF1_HUMAN.P55-RGGPP.FAFVEFEDPR	6.3382e+06	0	0	0
sp|P52272|HNRPM_HUMAN.F638-GNFGGSFAGSF.GGAGGHAPGVAR	6.73458e+06	0	0	0
sp|P98179|RBM3_HUMAN.R121-YYDSR.PGGYGYGYGR	65246945	2.41738e+07	0	0
sp|Q14694|UBP10_HUMAN.R494-DIR.PGAAFEPTYIYR	0	17959642	0	0
sp|Q9NZI8|IF2B1_HUMAN.F33-ISYSGQF.LVK	4.1606e+06	6.3106e+06	0	0
sp|Q8TAP6|CEP76_HUMAN.R607-R.AFATCLR	0	4.71198e+06	0	0
sp|P62633|CNBP_HUMAN.I53-GFQFVSSSLPDI.CYRCGESGHLAK	5.94448e+06	9.38221e+06	0	0
sp|O75534|CSDE1_HUMAN.R77-VGDDVEFEVSSDR.R	11642131	1.45352e+07	0	0
sp|P22626|ROA2_HUMAN.S201-S.GRGGNFGFGDSR	4.05623e+08	0	0	0
sp|Q01130|SRSF2_HUMAN.Y23-VDNLTY.RTSPDTLR	56053101	41150173	6.4816e+06	8.89443e+06
sp|Q00839|HNRPU_HUMAN.G189-SSG.PTSLFAVTVAPPGAR	8758948	9.38993e+06	0	0
sp|Q9UKM9|RALY_HUMAN.F167-TNVPVKLF.AR	13873103	1.09076e+07	0	0
sp|P61978|HNRPK_HUMAN.P310-NLPLP.PPPPPR	2.42178e+07	13594050	0	0
sp|P84103|SRSF3_HUMAN.P45-SVWVARNP.PGFAFVEFEDPRDAADAVR	2.09054e+08	2.93439e+08	0	0
sp|P07910|HNRPC_HUMAN.A150-VPPPPPIA.RAVVPSKR	0	166886318	0	0
sp|B7ZW38|HNRC3_HUMAN.T25;sp|P0DMR1|HNRC4_HUMAN.T25;sp|P07910|HNRPC_HUMAN.T25;sp|B2RXH8|HNRC2_HUMAN.T25;sp|O60812|HNRC1_HUMAN.T25-VFIGNLNT.LVVK	4.45027e+06	3950976	0	0
sp|P61978|HNRPK_HUMAN.H415-IKQIRH.ESGASIKIDEPLEGSEDR	7.39434e+06	16208780	0	0
sp|O00148|DX39A_HUMAN.K154-VSVFFGGLSIK.KDEEVLK	1.92397e+06	0	0	0
sp|P19338|NUCL_HUMAN.R457-QGTEIDGR.SISLYYTGEK	30544895	0	0	0
sp|P13010|XRCC5_HUMAN.N402-YAYDKRAN.PQVGVAFPHIK	0	38567896	0	0
sp|P35268|RL22_HUMAN.F78-SKITVTSEVPF.SKR	1.40031e+07	0	0	0
sp|P19338|NUCL_HUMAN.Y351-KFGY.VDFESAEDLEK	3.66596e+06	4.25839e+06	0	0
sp|P42704|LPPRC_HUMAN.L118-VFNDTCRSGGL.GGSHALLLLR	0	14163864	0	0
sp|Q9NY12|GAR1_HUMAN.L151-FYIDPYKL.LPLQR	2.95492e+06	3.62791e+06	0	0
sp|Q07955|SRSF1_HUMAN.R90-VEFPR.SGR	0	7.22272e+06	0	0
sp|Q7L0Y3|TM10C_HUMAN.G105-LLG.REVPEHITEEELK	0	8.81536e+06	0	0
sp|Q92841|DDX17_HUMAN.R289;sp|P17844|DDX5_HUMAN.R212-GPQIR.DLER	17119663	1.65566e+07	0	0
sp|P07910|HNRPC_HUMAN.K189-LK.GDDLQAIKK	2.87473e+07	0	0	0
sp|O75494|SRS10_HUMAN.P7-YLRP.PNTSLFVR	0	10311681	0	0
sp|P42704|LPPRC_HUMAN.L544-SNTLPISLQSIRSSL.LLGFR	0	5.50462e+06	0	0
sp|Q9NWB1|RFOX1_HUMAN.I148;sp|O43251|RFOX2_HUMAN.I152-ILDVEI.IFNERGSKGFGFVTFENSADADR	1.44831e+07	0	0	0
sp|P67809|YBOX1_HUMAN.R69;sp|Q9Y2T7|YBOX2_HUMAN.R104;sp|P16989|YBOX3_HUMAN.R101-WFNVR.NGYGFINR	1.23243e+09	550335556	0	0
sp|P61978|HNRPK_HUMAN.G460-QYSG.KFF	24094717	0	0	0
sp|P22626|ROA2_HUMAN.A107-EESGKPGA.HVTVK	4.36298e+07	0	0	0
sp|Q14103|HNRPD_HUMAN.C252-YHNVGLSKC.EIK	5.23073e+06	6.79994e+06	0	0
sp|P98179|RBM3_HUMAN.S120-YYDS.RPGGYGYGYGR	18076977	2.22289e+07	0	0
sp|Q7KZF4|SND1_HUMAN.Y533-SEAVVEY.VFSGSR	2.25033e+08	2.60363e+08	3.46482e+06	5.57416e+06
sp|Q6P5R6|RL22L_HUMAN.Y79;sp|P35268|RL22_HUMAN.Y85-YLKY.LTKK	266201445	7.70514e+07	0	0
sp|Q8N684|CPSF7_HUMAN.Y72-TPAILY.TYSGLR	3090755	0	0	0
sp|P67809|YBOX1_HUMAN.F193-RRF.PPYYMR	0	3.22627e+07	0	0
sp|Q13310|PABP4_HUMAN.Y364-IVGSKPLY.VALAQR	7.47433e+06	1.09626e+07	0	0
sp|P41567|EIF1_HUMAN.G71;sp|O60739|EIF1B_HUMAN.G71-FACNG.TVIEHPEYGEVIQLQGDQR	13891464	14740555	0	0
sp|P22626|ROA2_HUMAN.G156-RGFG.FVTFDDHDPVDK	4.0512e+07	0	0	0
sp|Q96A72|MGN2_HUMAN.R29;sp|P61326|MGN_HUMAN.R27-FGHEFLEFEFR.PDGK	5.61733e+06	6.08912e+06	0	0
sp|Q9NZI8|IF2B1_HUMAN.R433-QLSR.FASASIK	1.57855e+07	2.63906e+07	0	0
sp|Q86V81|THOC4_HUMAN.G130-LLVSNLDFGVSDADIQELFAEFG.TLKK	13353598	1.08294e+07	0	0
sp|P62913|RL11_HUMAN.R58-YTVR.SFGIR	3995600	0	0	0
sp|P52597|HNRPF_HUMAN.A300-GLPYKA.TENDIYNFFSPLNPVR	20953194	0	0	0
sp|P13010|XRCC5_HUMAN.Q404-YAYDKRANPQ.VGVAFPHIK	37580774	0	0	0
sp|P61978|HNRPK_HUMAN.L194-VVL.IGGKPDR	1.26457e+07	2.38738e+07	0	0
sp|P52272|HNRPM_HUMAN.T76-AFIT.NIPFDVK	2.05627e+07	3.19724e+07	0	0
sp|Q9UKM9|RALY_HUMAN.G111-AASAIYSG.YIFDYDYYRDDFYDR	0	7.92175e+06	0	0
sp|Q8IY67|RAVR1_HUMAN.F97-YKGTAF.VTLLNGEQAEAAINAFHQSR	0	8.72262e+06	0	0
sp|P61978|HNRPK_HUMAN.S82-TDYNASVSVPDSS.GPER	28560571	0	0	0
sp|P42704|LPPRC_HUMAN.L1386-YAGEPVPFIEPPESFEFYAQQL.R	18644486	22829896	0	0
sp|P35637|FUS_HUMAN.H275-DQGSRH.DSEQDNSDNNTIFVQGLGENVTIESVADYFK	0	18790273	0	0
sp|P07910|HNRPC_HUMAN.G41-SDVEAIFSKYG.KIVGCSVHK	1.66515e+08	3.52924e+08	0	0
sp|P26599|PTBP1_HUMAN.Q424-EGQEDQ.GLTKDYGNSPLHR	54701926	7.81111e+07	0	0
sp|P31943|HNRH1_HUMAN.Y180;sp|P55795|HNRH2_HUMAN.Y180-IGHRY.IEIFK	10226393	0	0	0
sp|P19338|NUCL_HUMAN.V2-MV.KLAK	5.66851e+06	6.35287e+06	0	0
sp|P31942|HNRH3_HUMAN.I86-IGHRYI.EIFR	2.06368e+07	0	0	0
sp|P52272|HNRPM_HUMAN.F74-YRAF.ITNIPFDVK	0	6.3516e+06	0	0
sp|Q9P219|DAPLE_HUMAN.E1894-FSLAPPKEE.R	64183818	0	0	0
sp|P84103|SRSF3_HUMAN.P46;sp|Q16629|SRSF7_HUMAN.P47-NPP.GFAFVEFEDPR	3.51401e+07	2.8584e+07	0	0
sp|Q08211|DHX9_HUMAN.F634-LSMSQLNEKETPF.ELIEALLK	1.70995e+07	1.06539e+07	0	0
sp|P18124|RL7_HUMAN.L114-L.RQIFNGTFVK	3.40827e+06	0	0	0
sp|Q13242|SRSF9_HUMAN.R48-NR.HGLVPFAFVR	0	1.1377e+07	0	0
sp|Q15233|NONO_HUMAN.P199-GIVEFSGKP.AAR	1.21922e+07	1.61565e+07	0	0
sp|P35268|RL22_HUMAN.S68-S.KITVTSEVPFSK	31419416	3.11052e+07	0	0
sp|O76021|RL1D1_HUMAN.G170-LLPSLIG.RHFYQR	2.58199e+07	4.46518e+07	0	0
sp|P38159|RBMX_HUMAN.P170-SAPSGP.VR	9.64762e+06	0	0	0
sp|Q9NWB1|RFOX1_HUMAN.N151;sp|O43251|RFOX2_HUMAN.N155;sp|A6NFN3|RFOX3_HUMAN.N133-ILDVEIIFN.ERGSK	7.60087e+06	0	0	0
sp|Q92879|CELF1_HUMAN.D144;sp|O95319|CELF2_HUMAN.D168-ILRGPD.GLSR	9.36271e+06	0	0	0
sp|Q07955|SRSF1_HUMAN.F58-GGPPFAF.VEFEDPRDAEDAVYGR	31500283	3.04081e+07	0	0
sp|Q9UKM9|RALY_HUMAN.G91-VLAGQTLDINMAG.EPKPDRPK	16224998	0	0	0
sp|P52597|HNRPF_HUMAN.R116-LR.GLPFGCTK	34233788	0	0	0
sp|P62633|CNBP_HUMAN.C122-CYSC.GEFGHIQK	7.2389e+06	0	0	0
sp|P22626|ROA2_HUMAN.G204-SGRG.GNFGFGDSR	14271277	2.35508e+08	0	0
sp|P22626|ROA2_HUMAN.G339-NMGGPYGGGNYGPG.GSGGSGGYGGR	0	7.69311e+06	0	0
sp|P84103|SRSF3_HUMAN.P94-GPPP.SWGR	11691434	0	0	0
sp|P14866|HNRPL_HUMAN.C260-ASLNGADIYSGC.CTLK	1.88708e+07	2.49335e+07	0	0
sp|Q7L2E3|DHX30_HUMAN.Y402-DSGPLSDPITGKPY.VPLLEAEEVR	4987825	5.95911e+06	0	0
sp|Q13247|SRSF6_HUMAN.P104-DKYGP.PVR	3.12707e+07	9.8631e+06	0	0
sp|O75494|SRS10_HUMAN.R6-YLR.PPNTSLFVR	9.50978e+06	1.01837e+07	0	0
sp|P52272|HNRPM_HUMAN.Y681-DKFNECGHVLY.ADIK	0	49672275	0	0
sp|P09960|LKHA4_HUMAN.H517-APLPLGH.IKR	46036469	0	0	0
sp|P52597|HNRPF_HUMAN.Y298-GLPY.KATENDIYNFFSPLNPVR	2.74828e+08	2.18512e+08	0	1.1721e+08
sp|Q9HCE1|MOV10_HUMAN.Y68-IANLAY.VTK	9.92954e+06	0	0	0
sp|P61978|HNRPK_HUMAN.T177-ENTQTT.IK	7680534	0	0	0
sp|Q15056|IF4H_HUMAN.G125-KQDKGG.FGFR	0	21169585	0	0
sp|Q13242|SRSF9_HUMAN.G50-NRHG.LVPFAFVR	0	7.89451e+06	0	0
sp|Q9GZT3|SLIRP_HUMAN.I49-CI.LPFDKETGFHR	9.53473e+06	16856063	0	0
sp|P84103|SRSF3_HUMAN.A29-A.FGYYGPLR	7.42306e+06	6.67474e+06	0	0
sp|P23246|SFPQ_HUMAN.P396-NLSPYVSNELLEEAFSQFGP.IER	2.15727e+08	129783604	0	0
sp|Q9BRL6|SRSF8_HUMAN.G38;sp|Q01130|SRSF2_HUMAN.G38-VFEKYG.RVGDVYIPR	5.74966e+06	5.20883e+06	0	0
sp|Q92879|CELF1_HUMAN.C150-GC.AFVTFTTR	0	0	0	491931
sp|P22626|ROA2_HUMAN.G239-G.FGDGYNGYGGGPGGGNFGGSPGYGGGR	0	10474652	0	0
sp|Q9NR30|DDX21_HUMAN.G723-EGYGG.FRGQR	0	5.89542e+06	0	0
sp|Q15717|ELAV1_HUMAN.H213-FGGPVHH.QAQR	0	2.46663e+07	0	0
sp|Q9NWB1|RFOX1_HUMAN.F126;sp|O43251|RFOX2_HUMAN.F130;sp|A6NFN3|RFOX3_HUMAN.F108-LHVSNIPF.RFRDPDLR	1.17047e+07	1.18647e+07	0	0
sp|P43243|MATR3_HUMAN.N410-GKN.LRYQLLQLVEPFGVISNHLILNK	0	10412163	0	0
sp|Q08170|SRSF4_HUMAN.H69;sp|Q13247|SRSF6_HUMAN.H69-VIVEH.ARGPR	24520291	0	0	0
sp|Q9BRL6|SRSF8_HUMAN.Y44;sp|Q01130|SRSF2_HUMAN.Y44-VGDVY.IPR	1.69245e+08	1.47622e+08	0	313873
sp|P22626|ROA2_HUMAN.G150-IDTIEIITDRQSG.KK	10681606	9.97339e+06	0	0
sp|P67809|YBOX1_HUMAN.R246-FR.RGPPR	5.8906e+06	1.03348e+07	0	0
sp|P09651|ROA1_HUMAN.Y167-IVIQKY.HTVNGHNCEVR	22428692	0	0	0
sp|P22626|ROA2_HUMAN.G214-G.GGGNFGPGPGSNFR	277862082	297473185	0	0
sp|Q86XN8|MEX3D_HUMAN.R218-TPVR.GEEPVFIVTGR	119563210	123069233	0	0
sp|O75534|CSDE1_HUMAN.T35-LLT.SYGFIQCSER	32585282	44385519	0	0
sp|O43390|HNRPR_HUMAN.L278-VTEGLVDVIL.YHQPDDK	1.46e+07	2.32098e+07	0	0
sp|P14866|HNRPL_HUMAN.H504-IQHPSNVLH.FFNAPLEVTEENFFEICDELGVK	6.17688e+08	8.34941e+08	0	0
sp|P26599|PTBP1_HUMAN.V367-V.KILFNK	7.07565e+06	7.26418e+06	0	0
sp|P22626|ROA2_HUMAN.F207-GGNF.GFGDSR	1.20584e+08	45343702	0	0
sp|Q86V81|THOC4_HUMAN.G98-QLPDKWQHDLFDSGFGG.GAGVETGGK	0	7.46859e+06	0	0
sp|Q9UN86|G3BP2_HUMAN.N373-LPN.FGFVVFDDSEPVQR	0	4.07069e+06	0	0
sp|Q16629|SRSF7_HUMAN.R44-TVWIAR.NPPGFAFVEFEDPRDAEDAVR	3.9304e+06	37528709	0	0
sp|P22626|ROA2_HUMAN.K173-IVLQK.YHTINGHNAEVR	4.11992e+06	0	0	0
sp|P62995|TRA2B_HUMAN.R156-YGPIADVSIVYDQQSR.R	70025664	75033270	0	0
sp|P14866|HNRPL_HUMAN.Y574-NPNGPY.PYTLK	3.40899e+08	606873524	0	0
sp|Q96EP5|DAZP1_HUMAN.W101-EGW.QKGPR	4.18293e+06	0	0	0
sp|Q14011|CIRBP_HUMAN.V38-YGQISEVVVV.KDRETQR	20053302	0	0	0
sp|P42704|LPPRC_HUMAN.R627-GIR.NLLESYHVPELIK	0	7.76332e+06	0	0
sp|Q99729|ROAA_HUMAN.Y235-EVY.QQQQYGSGGR	1.98392e+07	0	0	0
sp|P31943|HNRH1_HUMAN.Y298-GLPY.RATENDIYNFFSPLNPVR	4.79184e+08	0	0	0
sp|P26599|PTBP1_HUMAN.P329-IAIP.GLAGAGNSVLLVSNLNPER	1.07524e+07	1.05973e+07	0	0
sp|P61978|HNRPK_HUMAN.H415-IKQIRH.ESGASIK	65543700	2.40292e+07	0	0
sp|P23246|SFPQ_HUMAN.G668-TERFG.QGGAGPVGGQGPR	0	5766435	0	0
sp|P23246|SFPQ_HUMAN.P422-GIVEFASKP.AAR	4.05839e+07	3.98932e+07	0	0
sp|P26599|PTBP1_HUMAN.C251-LSLDGQNIYNACC.TLR	1.7715e+07	0	0	0
sp|Q00839|HNRPU_HUMAN.T554-LNT.LLQR	2.06467e+07	5902395	0	0
sp|P26599|PTBP1_HUMAN.A237-NNQFQALLQYADPVSAQHA.K	8.91144e+06	9.11262e+06	0	0
sp|Q96QR8|PURB_HUMAN.G165-GGGGFGAGPGPGG.LQSGQTIALPAQGLIEFR	0	9.88356e+06	0	0
sp|Q13151|ROA0_HUMAN.K106-LFVGGLK.GDVAEGDLIEHFSQFGTVEK	1.8839e+07	3.07122e+07	0	0
sp|Q07955|SRSF1_HUMAN.P54-RGGP.PFAFVEFEDPR	0	6.69399e+06	0	0
sp|P17844|DDX5_HUMAN.F34-AGPLSGKKF.GNPGEK	4.67028e+07	0	0	0
sp|Q32P51|RA1L2_HUMAN.R284;sp|P09651|ROA1_HUMAN.R336-GGNFGGR.SSGPYGGGGQYFAK	3.86898e+07	0	0	0
sp|Q15717|ELAV1_HUMAN.Y200-NVALLSQLY.HSPAR	5.68533e+07	5.91965e+07	0	1.05202e+06
sp|P42704|LPPRC_HUMAN.R1117-LIITQVRR.DYLK	34066468	0	0	0
sp|Q9NR30|DDX21_HUMAN.T407-T.AITVEHLAIK	0	5.07532e+06	0	0
sp|Q15717|ELAV1_HUMAN.K320-ILQVSFK.TNK	8.48281e+06	1.21705e+07	0	0
sp|Q9GZT3|SLIRP_HUMAN.R46-EHFAQFGHVR.R	0	8.66394e+06	0	0
sp|P46776|RL27A_HUMAN.C70-NQSFC.PTVNLDK	8.62942e+06	8657819	0	0
sp|P55769|NH2L1_HUMAN.S96-ACGVS.RPVIACSVTIK	0	3.18381e+07	0	0
sp|P07910|HNRPC_HUMAN.R142-MYSYPAR.VPPPPPIAR	5418927	0	0	0
sp|Q92945|FUBP2_HUMAN.G287-IIG.DPYK	7.40697e+06	0	0	0
sp|Q08170|SRSF4_HUMAN.W117;sp|Q13247|SRSF6_HUMAN.W123-LIVENLSSRCSW.QDLK	6.45078e+06	0	0	0
sp|P62633|CNBP_HUMAN.Y55-GFQFVSSSLPDICY.RCGESGHLAK	1.36759e+08	1.60177e+08	0	0
sp|P43243|MATR3_HUMAN.V564-CV.KVDLSEK	47543128	67660802	0	0
sp|P22626|ROA2_HUMAN.N206-GGN.FGFGDSR	0	9976190	0	0
sp|Q15056|IF4H_HUMAN.G127-GGFG.FRK	0	1.66894e+07	0	0
sp|Q9GZT3|SLIRP_HUMAN.V45-EHFAQFGHV.RR	11532772	0	0	0
sp|Q32P51|RA1L2_HUMAN.G290;sp|P09651|ROA1_HUMAN.G342-SSGPYG.GGGQYFAK	6.54541e+07	20124593	0	0
sp|O14979|HNRDL_HUMAN.R187-FGEVVDCTIKTDPVTGR.SR	0	9298753	0	0
sp|P22626|ROA2_HUMAN.F24-KLF.IGGLSFETTEESLR	3.79437e+08	4.38144e+08	0	0
sp|Q17RY0|CPEB4_HUMAN.P590;sp|Q7Z5Q1|CPEB2_HUMAN.P450;sp|Q8NE35|CPEB3_HUMAN.P559-KTIFVGGVPRP.LR	9.64224e+08	9.79451e+08	0	0
sp|Q08170|SRSF4_HUMAN.P2;sp|Q13247|SRSF6_HUMAN.P2-MP.RVYIGR	52423693	56118333	0	0
sp|O00422|SAP18_HUMAN.V96-KKGTHFNFAIVFTDV.KRPGYR	0	17246776	0	0
sp|Q02878|RL6_HUMAN.D234-HQEGEIFD.TEKEKYEITEQR	0	1.45396e+07	0	0
sp|Q92879|CELF1_HUMAN.G145-GPDG.LSRGCAFVTFTTR	5.2159e+06	0	0	0
sp|P42704|LPPRC_HUMAN.I540-SNTLPISLQSI.RSSLLLGFR	0	6.04287e+08	0	0
sp|P31943|HNRH1_HUMAN.G366-YVELFLNSTAG.ASGGAYEHR	6.20823e+06	0	0	0
sp|Q13148|TADBP_HUMAN.F276-SGRF.GGNPGGFGNQGGFGNSR	1.73309e+07	0	0	0
sp|P22626|ROA2_HUMAN.H108-EESGKPGAH.VTVKK	1.21578e+08	0	0	0
sp|Q9GZT3|SLIRP_HUMAN.H44-EHFAQFGH.VR	14028460	1.90838e+07	0	0
sp|Q00839|HNRPU_HUMAN.C607-KAVVVC.PK	5.14739e+06	0	0	0
sp|P62995|TRA2B_HUMAN.F161-RSRGF.AFVYFENVDDAK	18892198	0	0	0
sp|Q99729|ROAA_HUMAN.R195-R.GFVFITFKEEEPVKK	1.71983e+07	20570060	0	0
sp|O76021|RL1D1_HUMAN.K177-K.KVPVSVNLLSK	1.05008e+07	7.34443e+06	0	0
sp|Q96QR8|PURB_HUMAN.G153-QTVNRG.GGGFGAGPGPGGLQSGQTIALPAQGLIEFR	0	1.95136e+07	0	0
sp|Q00577|PURA_HUMAN.P251-VSEVKP.TYRNSITVPYK	0	29486321	0	0
sp|P62861|RS30_HUMAN.K51-FVNVVPTFGK.K	9.46972e+06	1.34012e+07	0	0
sp|P19338|NUCL_HUMAN.G559-LELQG.PRGSPNAR	1.26131e+07	1.16653e+08	0	0
sp|Q99729|ROAA_HUMAN.F114-GFGF.ILFK	3.42556e+07	2.69837e+07	0	0
sp|B7ZW38|HNRC3_HUMAN.K29;sp|P0DMR1|HNRC4_HUMAN.K29;sp|P07910|HNRPC_HUMAN.K29;sp|B2RXH8|HNRC2_HUMAN.K29;sp|O60812|HNRC1_HUMAN.K29-VFIGNLNTLVVK.KSDVEAIFSK	1.12068e+07	3.2491e+06	0	0
sp|P22626|ROA2_HUMAN.G154-KRG.FGFVTFDDHDPVDK	13189133	0	0	0
sp|P38159|RBMX_HUMAN.S91-VEQATKPSFES.GRRGPPPPPR	9.23283e+07	97901034	0	0
sp|P23588|IF4B_HUMAN.L126-GLNISAVRL.PR	52115451	0	0	0
sp|Q32P51|RA1L2_HUMAN.R97;sp|P09651|ROA1_HUMAN.R97-EDSQR.PGAHLTVK	0	167768668	0	0
sp|P52272|HNRPM_HUMAN.G639-GNFGGSFAGSFG.GAGGHAPGVAR	1.42778e+07	20732877	0	0
sp|P62995|TRA2B_HUMAN.G109-HVG.NRANPDPNCCLGVFGLSLYTTER	0	2.05399e+07	0	0
sp|Q01130|SRSF2_HUMAN.R47-VGDVYIPR.DRYTK	1.38296e+07	0	0	0
sp|P14866|HNRPL_HUMAN.F485-F.STPEQAAK	6.60488e+06	0	0	0
sp|O00425|IF2B3_HUMAN.P32-IPVSGP.FLVK	4.51397e+06	0	0	0
sp|Q15717|ELAV1_HUMAN.L195-NVAL.LSQLYHSPAR	9.20681e+06	1.09586e+07	0	0
sp|Q13283|G3BP1_HUMAN.R370-DFFQSYGNVVELR.INSGGK	9.6704e+06	0	0	0
sp|P07910|HNRPC_HUMAN.L188-L.KGDDLQAIKK	4.87459e+06	0	0	0
sp|Q8ND71|GIMA8_HUMAN.E437-E.TLNIVLVGR	5.66493e+07	1.1184e+08	0	0
sp|Q96EP5|DAZP1_HUMAN.K150-FGVVTEVVMIYDAEK.QRPR	0	2.57864e+07	0	0
sp|B7ZW38|HNRC3_HUMAN.K39;sp|P0DMR1|HNRC4_HUMAN.K39;sp|P07910|HNRPC_HUMAN.K39;sp|B2RXH8|HNRC2_HUMAN.K39;sp|O60812|HNRC1_HUMAN.K39-SDVEAIFSK.YGK	8.42115e+07	88659822	0	0
sp|P06748|NPM_HUMAN.P241-TPKGP.SSVEDIK	6.54981e+06	1.04661e+07	0	0
sp|P62888|RL30_HUMAN.P53-LVILANNCP.ALRK	1.97352e+07	0	0	0
sp|Q9GZT3|SLIRP_HUMAN.G63-GLG.WVQFSSEEGLR	0	0	0	2.97074e+06
sp|Q9NR30|DDX21_HUMAN.P717-RWQLSVATEQPELEGP.REGYGGFR	4.5196e+06	0	0	0
sp|Q15717|ELAV1_HUMAN.S146-VLVDQTTGLS.RGVAFIR	50958296	75231346	0	0
sp|O75533|SF3B1_HUMAN.S461-SVNDQPS.GNLPFLKPDDIQYFDK	0	7.25377e+06	0	0
sp|Q86V81|THOC4_HUMAN.W87-QLPDKW.QHDLFDSGFGGGAGVETGGK	2.19808e+07	0	0	0
sp|O75534|CSDE1_HUMAN.K81-VGDDVEFEVSSDRRTGK.PIAVK	1.37627e+07	21725255	0	0
sp|Q92945|FUBP2_HUMAN.R462-AINQQTGAFVEISR.QLPPNGDPNFK	0	8.93493e+06	0	0
sp|P61978|HNRPK_HUMAN.K422-HESGASIK.IDEPLEGSEDR	19323451	13639108	0	0
sp|P62995|TRA2B_HUMAN.V164-SRGFAFV.YFENVDDAK	8.5632e+06	7.66171e+06	0	0
sp|P09651|ROA1_HUMAN.Y341-SSGPY.GGGGQYFAKPR	3.85672e+07	8.95937e+08	0	0
sp|Q08211|DHX9_HUMAN.V768-V.RPGFCFHLCSR	9014926	8.1562e+06	0	0
sp|Q13151|ROA0_HUMAN.T44-GHFEAFGTLTDCVVVVNPQT.K	1.33338e+07	1.77683e+07	0	0
sp|Q92841|DDX17_HUMAN.P283;sp|P17844|DDX5_HUMAN.P206-LKSTCIYGGAP.KGPQIR	8.3091e+06	1.4724e+07	0	0
sp|Q96E39|RMXL1_HUMAN.P198;sp|P38159|RBMX_HUMAN.P198-DSYGGPPRREP.LPSR	7.11637e+06	0	0	0
sp|Q00577|PURA_HUMAN.G177-QTVNRG.PGLGSTQGQTIALPAQGLIEFR	66449785	58351434	0	0
sp|Q01130|SRSF2_HUMAN.S54-ES.RGFAFVR	12525273	0	0	0
sp|P52597|HNRPF_HUMAN.F120-GLPF.GCTKEEIVQFFSGLEIVPNGITLPVDPEGK	28921997	2.45061e+07	0	0
sp|O60506|HNRPQ_HUMAN.Y276-VTEGLTDVILY.HQPDDK	3.20966e+06	0	0	0
sp|Q14152|EIF3A_HUMAN.A3-MPA.YFQRPENALK	0	16235914	0	0
sp|O75534|CSDE1_HUMAN.F685-DQF.GFINYEVGDSKK	11355025	1.33147e+07	0	0
sp|Q9UKM9|RALY_HUMAN.V139-LSPVPV.PR	8.11079e+06	0	0	0
sp|P22626|ROA2_HUMAN.F321-SGNF.GGSR	3.54731e+06	0	0	0
sp|O43809|CPSF5_HUMAN.G100-LPHVLLLQLG.TTFFK	6.23676e+06	5.26907e+06	0	0
sp|P62888|RL30_HUMAN.R56-LVILANNCPALR.K	0	17953982	0	0
sp|Q00839|HNRPU_HUMAN.K265-GYFEYIEENK.YSR	5.75023e+06	4.57613e+06	0	0
sp|P19338|NUCL_HUMAN.K513-ATFIK.VPQNQNGK	2.24701e+07	25718730	0	0
sp|Q99729|ROAA_HUMAN.C224-FHTVSGSKC.EIK	6739602	0	0	0
sp|P14866|HNRPL_HUMAN.R541-SER.SSSGLLEWESK	8.27905e+06	9.7701e+06	0	0
sp|Q7KZF4|SND1_HUMAN.P433-VNVTVDYIRPASPATETVP.AFSER	1.28961e+07	2.68356e+07	0	0
sp|Q7L0Y3|TM10C_HUMAN.E107-LLGRE.VPEHITEEELK	7615531	0	0	0
sp|Q15427|SF3B4_HUMAN.H92-ASAH.NKNLDVGANIFIGNLDPEIDEK	8.13773e+06	47751800	0	0
sp|P62263|RS14_HUMAN.T107-TKT.PGPGAQSALR	4.65306e+07	67350951	0	0
sp|P52272|HNRPM_HUMAN.N66-FEPYAN.PTKR	0	3.21582e+06	0	0
sp|Q9NR30|DDX21_HUMAN.H543-TGVCICFYQH.KEEYQLVQVEQK	33821566	35695469	0	0
sp|P22626|ROA2_HUMAN.P223-GGGGNFGPGP.GSNFR	210027844	6.89122e+07	0	0
sp|Q7RTV0|PHF5A_HUMAN.K103-TDLFYERK.KYGFK	5.39949e+06	0	0	0
sp|Q13151|ROA0_HUMAN.D178-AVPKED.IYSGGGGGGSR	6281166	0	0	0
sp|P09651|ROA1_HUMAN.R206-SGSGNFGGGR.GGGFGGNDNFGR	16242140	19166437	0	0
sp|P51991|ROA3_HUMAN.K166-K.RGFAFVTFDDHDTVDK	5763741	2.15208e+07	0	0
sp|P22626|ROA2_HUMAN.G237-GGSDGYGSG.RGFGDGYNGYGGGPGGGNFGGSPGYGGGR	0	35915505	0	0
sp|Q9UKM9|RALY_HUMAN.Y112-AASAIYSGY.IFDYDYYRDDFYDR	7550408	0	0	0
sp|Q13283|G3BP1_HUMAN.E368-DFFQSYGNVVE.LRINSGGK	0	8860528	0	0
sp|Q9GZT3|SLIRP_HUMAN.R47-R.CILPFDKETGFHR	0	14147017	0	0
sp|Q96AE4|FUBP1_HUMAN.F114-VPDGMVGF.IIGR	3092836	0	0	0
sp|Q16629|SRSF7_HUMAN.W41-TVW.IAR	83409393	6.70495e+07	0	0
sp|B7ZW38|HNRC3_HUMAN.P88;sp|P0DMR1|HNRC4_HUMAN.P88;sp|O60812|HNRC1_HUMAN.P88-MIASQVVDINLAAEP.K	12408992	7.46897e+06	0	0
sp|Q17RY0|CPEB4_HUMAN.L591;sp|Q7Z5Q1|CPEB2_HUMAN.L451;sp|Q8NE35|CPEB3_HUMAN.L560-TIFVGGVPRPL.R	398821440	0	0	0
sp|Q15233|NONO_HUMAN.C145-FAC.HSASLTVR	5.89491e+07	45764205	2.6599e+06	3.28285e+06
sp|P19338|NUCL_HUMAN.Y462-SISLY.YTGEK	4.10389e+06	0	0	0
sp|Q96AE4|FUBP1_HUMAN.R430-LFTIR.GTPQQIDYAR	1.78785e+07	22529364	0	0
sp|P09651|ROA1_HUMAN.S54-S.RGFGFVTYATVEEVDAAMNAR	2.84423e+07	1.93047e+07	0	0
sp|P42704|LPPRC_HUMAN.P1137-TVLDQQQTP.SRLAVTR	73445079	15153093	0	0
sp|Q13283|G3BP1_HUMAN.G375-INSGG.KLPNFGFVVFDDSEPVQK	0	8.17035e+06	0	0
sp|Q15233|NONO_HUMAN.H146-FACH.SASLTVR	6.38721e+06	4.98611e+06	0	0
sp|Q7KZF4|SND1_HUMAN.R539-SEAVVEYVFSGSR.LK	0	1.2483e+07	0	0
sp|Q15233|NONO_HUMAN.R202-GIVEFSGKPAAR.K	0	28706959	0	0
sp|P84103|SRSF3_HUMAN.C10-DSCPLDC.K	6.91816e+06	8.18554e+06	0	0
sp|Q99613|EIF3C_HUMAN.H716;sp|B5ME19|EIFCL_HUMAN.H717-QFHH.QLR	98316618	125884937	0	0
sp|Q8NAB2|KBTB3_HUMAN.I408-LFVI.GGK	2.73622e+06	0	0	0
sp|Q13151|ROA0_HUMAN.F143-GFGF.VYFQNHDAADK	16876306	1.38366e+07	0	0
sp|P31943|HNRH1_HUMAN.F184;sp|P55795|HNRH2_HUMAN.F184-YIEIF.KSSR	4.38621e+06	8559589	0	0
sp|P09651|ROA1_HUMAN.G342-SSGPYG.GGGQYFAKPR	3.88105e+07	1.43571e+07	0	0
sp|Q86SE5|RALYL_HUMAN.C51;sp|P07910|HNRPC_HUMAN.C46-IVGC.SVHK	7.69664e+06	0	0	0
sp|Q8TE67|ES8L3_HUMAN.F318-ETSAPELVHILF.K	2.05461e+07	0	0	0
sp|P19338|NUCL_HUMAN.G524-SKG.YAFIEFASFEDAK	2.658e+07	12942249	0	0
sp|Q13838|DX39B_HUMAN.K155-VAVFFGGLSIK.KDEEVLKK	7783509	10921260	0	0
sp|Q9UKM9|RALY_HUMAN.Y109-AASAIY.SGYIFDYDYYRDDFYDR	1.08972e+07	8605555	0	0
sp|Q14103|HNRPD_HUMAN.F225-RGF.CFITFKEEEPVKK	16208116	1.55237e+07	0	0
sp|P67809|YBOX1_HUMAN.Y287-NFNY.RR	41048068	36456068	0	0
sp|P38159|RBMX_HUMAN.P98-RGPPP.PPR	2.93368e+06	0	0	0
sp|Q00577|PURA_HUMAN.G92-IAEVG.AGGNK	58044980	3.02581e+07	0	0
sp|Q96EP5|DAZP1_HUMAN.P121-IFVGGIP.HNCGETELR	1.89225e+07	1.56362e+07	0	0
sp|Q9BY77|PDIP3_HUMAN.G39-VGIQQG.LLSQSTR	4.37283e+06	0	0	0
sp|P42704|LPPRC_HUMAN.R756-YVGLVR.VLAK	7.6191e+06	3327412	0	0
sp|O75494|SRS10_HUMAN.Y40-YGPIVDVY.VPLDFYTR	9.39048e+06	7.43891e+06	2.01573e+07	3.6342e+07
sp|P22626|ROA2_HUMAN.R153-KR.GFGFVTFDDHDPVDK	150951484	219486055	0	0
sp|Q32P51|RA1L2_HUMAN.G292;sp|P09651|ROA1_HUMAN.G344-SSGPYGGG.GQYFAK	0	9.83703e+06	0	0
sp|O43390|HNRPR_HUMAN.G251;sp|O60506|HNRPQ_HUMAN.G248-LFVG.SIPK	7.34982e+06	7.00418e+06	0	0
sp|Q14103|HNRPD_HUMAN.D131-FGEVVDCTLKLD.PITGR	0	2.27747e+06	0	0
sp|P42704|LPPRC_HUMAN.R1109-GFTLNDAANSR.LIITQVR	41461821	59259169	0	0
sp|Q8WXF1|PSPC1_HUMAN.A205-GFVEFAA.KPPAR	27683089	2.90936e+07	0	0
sp|Q15646|OASL_HUMAN.R377-GYPDFNLIVNPYEPIR.KVK	1.00776e+07	1.85941e+07	0	0
sp|Q96A72|MGN2_HUMAN.R29;sp|P61326|MGN_HUMAN.R27-GKFGHEFLEFEFR.PDGK	0	1.15155e+07	0	0
sp|Q86SE5|RALYL_HUMAN.G50;sp|P07910|HNRPC_HUMAN.G45-YGKIVG.CSVHK	0	17449154	0	0
sp|P22626|ROA2_HUMAN.R213-GGNFGFGDSR.GGGGNFGPGPGSNFR	5.6272e+06	8934381	0	0
sp|P52272|HNRPM_HUMAN.T76-YRAFIT.NIPFDVK	7.53681e+06	0	0	0
sp|P61978|HNRPK_HUMAN.G378-G.SYGDLGGPIITTQVTIPK	14356748	14975730	0	0
sp|P52272|HNRPM_HUMAN.F656-ACQIF.VR	68421800	49629252	0	0
sp|Q8IUH3|RBM45_HUMAN.Y422-FGNLIEVY.LVSGK	1.30695e+07	1.10604e+07	0	0
sp|Q15717|ELAV1_HUMAN.S99-VSYARPS.SEVIK	0	7.68871e+06	0	0
sp|Q86V81|THOC4_HUMAN.G99-WQHDLFDSGFGGG.AGVETGGK	0	7090403	0	0
sp|Q32P51|RA1L2_HUMAN.F150;sp|P09651|ROA1_HUMAN.F150-GFAF.VTFDDHDSVDK	5.32878e+07	6.93503e+07	0	0
sp|O15226|NKRF_HUMAN.G392-VFLQDHCLAEGYG.TKK	2.3664e+07	0	0	0
sp|P26599|PTBP1_HUMAN.K266;sp|O95758|PTBP3_HUMAN.K264-LTSLNVK.YNNDK	26231355	2.68536e+07	0	0
sp|P51991|ROA3_HUMAN.F44-LFIGGLSF.ETTDDSLREHFEK	4.79332e+06	3.07299e+07	2.11806e+06	5.94453e+06
sp|P52272|HNRPM_HUMAN.F656-KACQIF.VR	111012273	7.87909e+07	0	0
sp|O75533|SF3B1_HUMAN.E585-ILVVIEPLLIDE.DYYAR	0	5.20988e+06	0	0
sp|Q07955|SRSF1_HUMAN.Y149-EAGDVCY.ADVYR	0	0	5.41421e+06	7.83302e+06
sp|P61978|HNRPK_HUMAN.P386-GSYGDLGGP.IITTQVTIPK	2.39911e+07	2.86286e+07	0	0
sp|O15091|MRPP3_HUMAN.L61-ATNL.IAK	6.43915e+07	0	0	0
sp|Q969Z0|FAKD4_HUMAN.H109-LSH.LLSEKPEDK	49015264	75092297	0	0
sp|Q8WXF1|PSPC1_HUMAN.G118;sp|Q15233|NONO_HUMAN.G110-G.FGFIR	5.46758e+06	0	0	0
sp|P67809|YBOX1_HUMAN.Y208-RPQY.SNPPVQGEVMEGADNQGAGEQGRPVR	2.61106e+07	1.0353e+07	0	0
sp|O60506|HNRPQ_HUMAN.P409-DLEGENIEIVFAKPP.DQK	5.87023e+08	6.11824e+08	0	0
sp|P15880|RS2_HUMAN.C229-GC.TATLGNFAK	18855220	1.54355e+07	0	0
sp|Q9NWB1|RFOX1_HUMAN.P125;sp|O43251|RFOX2_HUMAN.P129;sp|A6NFN3|RFOX3_HUMAN.P107-RLHVSNIP.FRFRDPDLR	0	6.93283e+06	0	0
sp|Q13242|SRSF9_HUMAN.F56-HGLVPFAF.VR	4.2419e+06	1.03679e+07	0	0
sp|O00422|SAP18_HUMAN.M110-VKEIGSTM.SGR	0	1.34607e+07	0	0
sp|P19338|NUCL_HUMAN.F527-SKGYAF.IEFASFEDAK	1.95798e+07	1.80522e+07	0	0
sp|P42704|LPPRC_HUMAN.T656-NLDFQKT.VQLTSSELESTLETLK	5.96369e+06	5.94752e+06	0	0
sp|P26599|PTBP1_HUMAN.K489;sp|O95758|PTBP3_HUMAN.K510-FFQK.DR	2.77338e+06	3.53572e+06	0	0
sp|Q13148|TADBP_HUMAN.R275-SGR.FGGNPGGFGNQGGFGNSR	5.62623e+06	0	0	0
sp|P62263|RS14_HUMAN.P110-TPGP.GAQSALR	48835852	64385596	0	0
sp|P11940|PABP1_HUMAN.Y291-ITRY.QGVNLYVK	4.54936e+07	51405727	0	0
sp|P61978|HNRPK_HUMAN.P308-NLP.LPPPPPPR	3.93756e+07	19003351	0	0
sp|Q92841|DDX17_HUMAN.C247;sp|P17844|DDX5_HUMAN.C170-GDGPIC.LVLAPTR	4.05198e+06	4.06921e+06	0	0
sp|O14979|HNRDL_HUMAN.Y295-LLESRY.HQIGSGK	7151910	0	0	0
sp|P43243|MATR3_HUMAN.Y413-GKNLRY.QLLQLVEPFGVISNHLILNK	129286922	102217193	0	0
sp|P12956|XRCC6_HUMAN.P313-TFNTSTGGLLLP.SDTKR	62703484	6.99826e+07	0	0
sp|Q96EP5|DAZP1_HUMAN.H122-IFVGGIPH.NCGETELR	3.52456e+07	4.59014e+07	0	0
sp|Q96QR8|PURB_HUMAN.F123;sp|Q00577|PURA_HUMAN.F147-ALKSEF.LVR	56602914	1.0469e+08	0	0
sp|P52272|HNRPM_HUMAN.K651-K.ACQIFVR	1.01413e+07	0	0	0
sp|P23246|SFPQ_HUMAN.A306-LFVGNLPA.DITEDEFK	1.60759e+07	1.74035e+07	0	0
sp|Q32P51|RA1L2_HUMAN.G287;sp|P09651|ROA1_HUMAN.G339-SSG.PYGGGGQYFAK	7.05747e+07	1.0727e+08	0	0
sp|P22626|ROA2_HUMAN.P251-GFGDGYNGYGGGP.GGGNFGGSPGYGGGR	0	38647500	0	0
sp|Q9NR30|DDX21_HUMAN.F724-EGYGGF.RGQR	0	9.1586e+06	0	0
sp|O75494|SRS10_HUMAN.V14-YLRPPNTSLFV.RNVADDTR	0	1.38842e+07	0	0
sp|Q02543|RL18A_HUMAN.H23-CH.TPPLYR	22888526	2.02489e+07	0	0
sp|Q13310|PABP4_HUMAN.A185-EAELGA.KAKEFTNVYIK	9885366	20017469	0	0
sp|P31943|HNRH1_HUMAN.F120;sp|P55795|HNRH2_HUMAN.F120;sp|P31942|HNRH3_HUMAN.F25-LRGLPF.GCSK	6.92227e+07	6.66268e+07	0	0
sp|P19338|NUCL_HUMAN.Y495-TLVLSNLSY.SATEETLQEVFEK	1.97261e+08	1.35077e+08	0	5.19778e+07
sp|P62633|CNBP_HUMAN.Y138-CY.RCGETGHVAINCSK	1.29069e+08	2.83309e+07	0	0
sp|Q9NZB2|F120A_HUMAN.G955-LEIAGTVVG.HWAGSR	0	7.18845e+06	0	0
sp|P26599|PTBP1_HUMAN.F487-GFKFF.QK	5.93634e+08	6.38564e+08	0	0
sp|Q13595|TRA2A_HUMAN.S159-S.RGFAFVYFER	17323530	2.78391e+07	0	0
sp|Q13838|DX39B_HUMAN.R181-ILALAR.NK	0	13668579	0	0
sp|Q92841|DDX17_HUMAN.P283;sp|P17844|DDX5_HUMAN.P206-STCIYGGAP.K	1.39865e+07	0	0	0
sp|Q9BRL6|SRSF8_HUMAN.G56;sp|Q01130|SRSF2_HUMAN.G56-G.FAFVR	7.00722e+06	7.86339e+06	0	0
sp|P67809|YBOX1_HUMAN.S102;sp|P16989|YBOX3_HUMAN.S134-KYLRS.VGDGETVEFDVVEGEK	63151542	0	0	0
sp|P51991|ROA3_HUMAN.H122-EDSVKPGAH.LTVK	2.43358e+08	1.81257e+08	0	0
sp|P84103|SRSF3_HUMAN.P93-NRGPP.PSWGR	7.46379e+06	0	0	0
sp|P57721|PCBP3_HUMAN.C141;sp|Q15366|PCBP2_HUMAN.C109-LVVPASQC.GSLIGK	52538184	79142889	5.08116e+06	6.09002e+06
sp|Q13595|TRA2A_HUMAN.N114-HTGSRAN.PDPNTCLGVFGLSLYTTER	6.1969e+06	0	0	0
sp|Q13242|SRSF9_HUMAN.Y139-EAGDVCY.ADVQK	0	0	0	842221
sp|O15315|RA51B_HUMAN.M1-M.GSKKLK	0	1.06139e+07	0	0
sp|P19338|NUCL_HUMAN.G562-LELQGPRG.SPNAR	75027752	0	0	0
sp|Q9HCH0|NCK5L_HUMAN.K923-KSK.LPALNRR	51878407	0	0	0
sp|P52272|HNRPM_HUMAN.G628-G.NFGGSFAGSFGGAGGHAPGVAR	4.70227e+06	3.92638e+06	0	0
sp|Q15717|ELAV1_HUMAN.F65-VAGHSLGYGF.VNYVTAK	1.80168e+07	1.96874e+07	0	0
sp|Q13283|G3BP1_HUMAN.P378-INSGGKLP.NFGFVVFDDSEPVQK	16874682	16923516	0	0
sp|P84103|SRSF3_HUMAN.R77-VR.VELSNGEK	0	2.12468e+07	0	0
sp|P23396|RS3_HUMAN.A52-TEIIILA.TRTQNVLGEK	0	1.30598e+07	0	0
sp|Q6NXG1|ESRP1_HUMAN.F402;sp|Q9H6T0|ESRP2_HUMAN.F434-YIELF.RSTAAEVQQVLNR	0	1.98974e+07	0	0
sp|P09651|ROA1_HUMAN.D250-GGGGYGGSGDGYNGFGND.GGYGGGGPGYSGGSR	8.38613e+06	5.1335e+06	0	0
sp|P43243|MATR3_HUMAN.C293-GYPHLC.SICDLPVHSNK	4299174	0	0	0
sp|P31943|HNRH1_HUMAN.P119;sp|P55795|HNRH2_HUMAN.P119;sp|P31942|HNRH3_HUMAN.P24-GLP.FGCSK	38816654	0	0	0
sp|P52597|HNRPF_HUMAN.V183-YIEV.FKSSQEEVR	0	8.47944e+06	0	0
sp|P42704|LPPRC_HUMAN.G753-LDSSAVLDTGKYVG.LVRVLAK	0	9.33419e+06	0	0
sp|P19338|NUCL_HUMAN.G300-KQKVEG.TEPTTAFNLFVGNLNFNK	15149628	1.75507e+07	0	0
sp|Q00839|HNRPU_HUMAN.R558-LNTLLQR.APQCLGK	3.66677e+08	2.77143e+08	0	0
sp|P52272|HNRPM_HUMAN.G636-GNFGGSFAG.SFGGAGGHAPGVAR	0	1.01205e+07	0	0
sp|Q00839|HNRPU_HUMAN.V346-IPV.RHLYTK	8.16702e+06	0	0	0
sp|Q96PK6|RBM14_HUMAN.A248-AQPSVSLGAA.YRAQPSASLGVGYR	0	7.22284e+06	0	0
sp|Q9BRZ2|TRI56_HUMAN.S588-ALSLS.QASHAVAALPSGDR	1.13908e+07	0	0	0
sp|Q13151|ROA0_HUMAN.G182-AVPKEDIYSG.GGGGGSR	0	14696465	0	0
sp|P22626|ROA2_HUMAN.T32-KLFIGGLSFET.TEESLR	0	5008540	0	0
sp|P26599|PTBP1_HUMAN.G483-VLFSSNGGVVKG.FKFFQK	8.72611e+06	7958425	0	0
sp|Q9H361|PABP3_HUMAN.A368;sp|P11940|PABP1_HUMAN.A368-IVATKPLYVALA.QRK	6.81349e+06	0	0	0
sp|P23246|SFPQ_HUMAN.R407;sp|Q15233|NONO_HUMAN.R184-AVVIVDDR.GR	439278681	182735732	0	0
sp|P51991|ROA3_HUMAN.G361-SSGSPYG.GGYGSGGGSGGYGSR	1.51169e+07	17903053	0	0
sp|Q13310|PABP4_HUMAN.A368-IVGSKPLYVALA.QRKEER	0	1.43557e+07	0	0
sp|P09651|ROA1_HUMAN.G334-GGNFG.GRSSGPYGGGGQYFAKPR	1.39826e+07	1.80112e+08	0	0
sp|P07910|HNRPC_HUMAN.Q202-LKGDDLQAIKKELTQ.IK	2.40343e+06	6.13226e+06	0	0
sp|Q8IUH3|RBM45_HUMAN.W55-FSPFGDIQDIW.VVR	4.93323e+06	4.51164e+06	0	0
sp|O43390|HNRPR_HUMAN.A430-STA.YEDYYYHPPPR	0	17914572	0	0
sp|Q14152|EIF3A_HUMAN.Y4-MPAY.FQRPENALK	1.8694e+07	0	0	0
sp|Q32P51|RA1L2_HUMAN.L16;sp|P09651|ROA1_HUMAN.L16-KL.FIGGLSFETTDESLR	2.16042e+06	0	0	0
sp|O43390|HNRPR_HUMAN.D413-EIEGEEIEIVLAKPPD.KK	4.85866e+06	6.25981e+06	0	0
sp|P07910|HNRPC_HUMAN.P147-VPPPP.PIAR	39201571	16220951	0	0
sp|A1L020|MEX3A_HUMAN.T245;sp|Q6ZN04|MEX3B_HUMAN.T182;sp|Q5U5Q3|MEX3C_HUMAN.T348;sp|Q86XN8|MEX3D_HUMAN.T295-VVGLVVGPKGAT.IK	2.82978e+06	0	0	0
sp|Q13151|ROA0_HUMAN.G103-LFVG.GLKGDVAEGDLIEHFSQFGTVEK	1.85939e+07	8.29462e+06	0	0
sp|Q13310|PABP4_HUMAN.F142-GYAF.VHFETQEAADK	9.66646e+06	1.4757e+07	0	0
sp|P22626|ROA2_HUMAN.F209-GGNFGF.GDSR	1.71367e+08	157932193	0	0
sp|Q9NZB2|F120A_HUMAN.W957-LEIAGTVVGHW.AGSR	0	0	785999	0
sp|P22626|ROA2_HUMAN.G224-GGGGNFGPGPG.SNFR	0	112460332	0	0
sp|P61978|HNRPK_HUMAN.K52-ILLQSK.NAGAVIGK	0	6.71472e+06	0	0
sp|P98175|RBM10_HUMAN.G384-TINVEFAKG.SKR	9.63196e+06	1.03496e+07	0	0
sp|Q13310|PABP4_HUMAN.P362-IVGSKP.LYVALAQR	4.45905e+07	62624097	0	0
sp|P51991|ROA3_HUMAN.Y373-SSGSPYGGGYGSGGGSGGY.GSR	0	7.88352e+06	0	0
sp|O43390|HNRPR_HUMAN.P411-EIEGEEIEIVLAKP.PDKK	0	6079276	0	0
sp|P23396|RS3_HUMAN.L105-GLCAIAQAESL.RYKLLGGLAVR	0	1.13121e+08	0	0
sp|P23396|RS3_HUMAN.A114-LLGGLA.VR	0	6621001	0	0
sp|P22626|ROA2_HUMAN.R203-SGR.GGNFGFGDSR	246179032	170471892	0	0
sp|P23246|SFPQ_HUMAN.K421-GIVEFASK.PAAR	29651428	9.70874e+06	0	0
sp|Q8N2E2|VWDE_HUMAN.L827-LCLAFL.GK	23109422	0	0	0
sp|O14979|HNRDL_HUMAN.G275-RG.FCFITYTDEEPVKK	2.84257e+07	20952111	0	0
sp|P43243|MATR3_HUMAN.R412-NLR.YQLLQLVEPFGVISNHLILNK	1.01476e+07	0	0	0
sp|Q01130|SRSF2_HUMAN.T22-VDNLT.YRTSPDTLRR	2.02277e+07	30347868	0	0
sp|Q13243|SRSF5_HUMAN.R141-QAGEVTFADAHR.PK	7.27819e+06	17254473	0	0
sp|P19338|NUCL_HUMAN.Y525-SKGY.AFIEFASFEDAK	1.41196e+08	1.41642e+08	0	0
sp|Q00577|PURA_HUMAN.P251-VSEVKP.TYR	7.78143e+06	0	0	0
sp|Q00839|HNRPU_HUMAN.C607-AVVVC.PKDEDYK	1.95907e+07	1.3408e+07	0	994386
sp|Q96AE4|FUBP1_HUMAN.R308-IQNDAGVR.IQFKPDDGTTPER	0	69289453	0	0
sp|P22626|ROA2_HUMAN.G253-GFGDGYNGYGGGPGG.GNFGGSPGYGGGR	4.78328e+06	0	0	0
sp|Q32P51|RA1L2_HUMAN.H101;sp|P09651|ROA1_HUMAN.H101-EDSQRPGAH.LTVK	5.3831e+08	381898932	0	0
sp|Q16629|SRSF7_HUMAN.P95-FDRPP.AR	2.43023e+07	0	0	0
sp|P23396|RS3_HUMAN.S104-GLCAIAQAES.LRYKLLGGLAVR	58206661	73190304	0	0
sp|O75533|SF3B1_HUMAN.Y587-ILVVIEPLLIDEDY.YAR	6.05698e+06	0	0	0
sp|P62854|RS26_HUMAN.A47-NIVEA.AAVRDISEASVFDAYVLPK	5.06822e+06	1.09609e+07	0	0
sp|P51991|ROA3_HUMAN.F171-KRGFAF.VTFDDHDTVDK	0	1.31809e+07	0	0
sp|Q7KZF4|SND1_HUMAN.R423-VNVTVDYIR.PASPATETVPAFSER	1.04838e+07	1.34082e+07	0	0
sp|Q01085|TIAR_HUMAN.F142-SKGYGF.VSFYNK	0	4.8534e+06	0	0
sp|P62888|RL30_HUMAN.P53-LVILANNCP.ALR	6.97353e+07	76310920	0	0
sp|P31942|HNRH3_HUMAN.P103-GFYDPP.RR	0	7285100	0	0
sp|P55081|MFAP1_HUMAN.F337-YKF.LQK	1.49533e+07	59668647	0	0
sp|P23246|SFPQ_HUMAN.V301-CRLFV.GNLPADITEDEFKR	5.92793e+06	0	0	0
sp|Q15233|NONO_HUMAN.P199-GIVEFSGKP.AARK	2.91854e+07	0	0	0
sp|P57721|PCBP3_HUMAN.C86;sp|Q15366|PCBP2_HUMAN.C54;sp|Q15365|PCBP1_HUMAN.C54-INISEGNC.PER	2.46877e+07	17375239	2.49133e+06	3.36415e+06
sp|P84103|SRSF3_HUMAN.E27-TELE.RAFGYYGPLR	6.94575e+06	6.04183e+06	0	0
sp|O43390|HNRPR_HUMAN.C214-GYAFITFC.GK	1.42179e+07	1.43997e+07	0	0
sp|P07910|HNRPC_HUMAN.P148-VPPPPP.IAR	1.28636e+07	24487594	0	0
sp|Q13151|ROA0_HUMAN.R139-KR.GFGFVYFQNHDAADK	19688456	26177844	0	0
sp|Q00577|PURA_HUMAN.Q69-VDIQ.NKRFYLDVK	4.16333e+06	0	0	0
sp|Q15365|PCBP1_HUMAN.G331-QVTITG.SAASISLAQYLINAR	0	7.16262e+06	0	0
sp|P14866|HNRPL_HUMAN.F276-LNVF.KNDQDTWDYTNPNLSGQGDPGSNPNKR	1.75853e+07	1.50039e+07	0	0
sp|P98179|RBM3_HUMAN.Y127-PGGYGY.GYGR	6036202	0	0	0
sp|Q96EP5|DAZP1_HUMAN.W19-LFVGGLDW.STTQETLR	3.44237e+07	24873021	1.08858e+08	1.24367e+08
sp|P61978|HNRPK_HUMAN.L112-IIPTLEEGL.QLPSPTATSQLPLESDAVECLNYQHYK	0	12583096	0	0
sp|Q9HCE1|MOV10_HUMAN.T70-IANLAYVT.KTR	11470368	1.77179e+07	0	0
sp|Q14103|HNRPD_HUMAN.F227-RGFCF.ITFK	1.89335e+07	1.27112e+07	0	0
sp|Q9UKA9|PTBP2_HUMAN.Y130-NQPIYIQY.SNHKELK	5.03111e+06	0	0	0
sp|P15880|RS2_HUMAN.I155-EVATAIRGAI.ILAK	0	9.53388e+06	0	0
sp|O14979|HNRDL_HUMAN.I179-FGEVVDCTI.KTDPVTGR	0	8.06541e+06	0	0
sp|Q9H361|PABP3_HUMAN.Y364;sp|Q4VXU2|PAP1L_HUMAN.Y364;sp|P11940|PABP1_HUMAN.Y364;sp|Q13310|PABP4_HUMAN.Y364-PLY.VALAQR	3.83017e+06	0	0	0
sp|P31942|HNRH3_HUMAN.R104-GFYDPPR.R	3.37165e+06	0	0	0
sp|Q07955|SRSF1_HUMAN.P25-IYVGNLPP.DIR	7986491	7.55101e+06	0	0
sp|P61978|HNRPK_HUMAN.G196-VVLIG.GKPDR	2.29627e+07	0	0	0
sp|Q13148|TADBP_HUMAN.W113-TSDLIVLGLPW.KTTEQDLK	1.98544e+08	1.64341e+08	6150750	8.13546e+06
sp|P22626|ROA2_HUMAN.F219-GGGGNF.GPGPGSNFR	185950129	1.82059e+08	0	0
sp|B7ZW38|HNRC3_HUMAN.G159;sp|P0DMR1|HNRC4_HUMAN.G159;sp|P07910|HNRPC_HUMAN.G172;sp|B2RXH8|HNRC2_HUMAN.G159;sp|O60812|HNRC1_HUMAN.G159-GKSG.FNSK	8314831	0	0	0
sp|P52272|HNRPM_HUMAN.R140-HSLSGR.PLK	1.85954e+07	0	0	0
sp|P52272|HNRPM_HUMAN.H644-GNFGGSFAGSFGGAGGH.APGVAR	3.14137e+07	32214168	0	0
sp|P62633|CNBP_HUMAN.Y120-CY.SCGEFGHIQK	3.2001e+07	2.71052e+07	0	0
sp|P52597|HNRPF_HUMAN.L118-LRGL.PFGCTK	0	38710034	0	0
sp|Q32P51|RA1L2_HUMAN.G99;sp|P09651|ROA1_HUMAN.G99-EDSQRPG.AHLTVK	282721630	0	0	0
sp|Q8NC51|PAIRB_HUMAN.P2-P.GHLQEGFGCVVTNR	2.86625e+06	0	0	0
sp|O43390|HNRPR_HUMAN.K414-EIEGEEIEIVLAKPPDK.K	4.73816e+06	0	0	0
sp|P61313|RL15_HUMAN.G78-G.ATYGKPVHHGVNQLK	1.62888e+07	9.93943e+06	0	0
sp|P52597|HNRPF_HUMAN.F86-YIEVF.K	5.55713e+06	0	0	0
sp|P22626|ROA2_HUMAN.T140-DYFEEYGKIDT.IEIITDR	6.31513e+06	5.83513e+06	0	0
sp|Q17RY0|CPEB4_HUMAN.P588;sp|Q7Z5Q1|CPEB2_HUMAN.P448;sp|Q8NE35|CPEB3_HUMAN.P557-KTIFVGGVP.RPLR	1.52957e+07	0	0	0
sp|Q15056|IF4H_HUMAN.Y45-ELPTEPPYTAY.VGNLPFNTVQGDIDAIFK	1.09554e+07	1.11876e+07	0	0
sp|Q32P51|RA1L2_HUMAN.K145;sp|P09651|ROA1_HUMAN.K145-K.RGFAFVTFDDHDSVDK	2.24528e+07	18631179	0	0
sp|B7ZW38|HNRC3_HUMAN.L26;sp|P0DMR1|HNRC4_HUMAN.L26;sp|P07910|HNRPC_HUMAN.L26;sp|B2RXH8|HNRC2_HUMAN.L26;sp|O60812|HNRC1_HUMAN.L26-VFIGNLNTL.VVK	5.0303e+08	4.3311e+08	0	0
sp|Q07955|SRSF1_HUMAN.P54-GGP.PFAFVEFEDPRDAEDAVYGR	2.32474e+07	3.79825e+07	0	0
sp|P61978|HNRPK_HUMAN.P79-TDYNASVSVP.DSSGPER	0	25285584	0	0
sp|P35268|RL22_HUMAN.I70-I.TVTSEVPFSKR	4.7054e+06	6231973	0	0
sp|P84103|SRSF3_HUMAN.R28-TELER.AFGYYGPLR	16757306	14389062	0	0
sp|P23246|SFPQ_HUMAN.H369-FATH.AAALSVR	3.73119e+07	2.93509e+07	0	0
sp|Q86V81|THOC4_HUMAN.K86-QLPDK.WQHDLFDSGFGGGAGVETGGK	0	4.67099e+06	0	0
sp|Q96E39|RMXL1_HUMAN.F53;sp|O75526|RMXL2_HUMAN.F53;sp|Q8N7X1|RMXL3_HUMAN.F53;sp|P38159|RBMX_HUMAN.F53-SRGFAF.VTFESPADAK	0	42881333	0	0
sp|P31943|HNRH1_HUMAN.H178;sp|P55795|HNRH2_HUMAN.H178-IGH.RYIEIFK	9.71827e+07	730555733	0	0
sp|Q7KZ85|SPT6H_HUMAN.G1173-LIICNVTG.IAHR	1.24757e+07	27111556	0	0
sp|Q9GZT3|SLIRP_HUMAN.I49-CI.LPFDK	4037245	4.24653e+06	0	0
sp|P17844|DDX5_HUMAN.G31-AGPLSG.KKFGNPGEK	11400049	8.05618e+06	0	0
sp|P08621|RU17_HUMAN.L196-LGGGL.GGTR	2.29276e+07	1.37482e+07	0	0
sp|Q32P51|RA1L2_HUMAN.Y289;sp|P09651|ROA1_HUMAN.Y341-SSGPY.GGGGQYFAK	92216146	0	0	0
sp|P09884|DPOLA_HUMAN.R834-YKKGR.KK	3187865	0	0	0
sp|Q99729|ROAA_HUMAN.F199-RGFVF.ITFK	21345332	1.2342e+07	0	0
sp|P11940|PABP1_HUMAN.F142-GYGF.VHFETQEAAER	0	4.30241e+06	0	0
sp|P84103|SRSF3_HUMAN.P46-NPP.GFAFVEFEDPRDAADAVR	13631836	1.74008e+07	0	0
sp|P14866|HNRPL_HUMAN.G572-NPNG.PYPYTLK	4.44179e+07	23300246	0	0
sp|P07910|HNRPC_HUMAN.S156-AVVPS.KR	10713868	1.33174e+07	0	0
sp|Q92841|DDX17_HUMAN.T475;sp|P17844|DDX5_HUMAN.T398-APILIAT.DVASRGLDVEDVK	4.27887e+06	0	0	0
sp|Q14103|HNRPD_HUMAN.C226-GFC.FITFK	4.13819e+06	0	0	0
sp|P22626|ROA2_HUMAN.F157-GFGF.VTFDDHDPVDK	1.78375e+08	147961676	0	0
sp|Q9BW85|YJU2_HUMAN.P72-KETVQNEVYLGLP.IFR	0	31024716	0	0
sp|P31943|HNRH1_HUMAN.W20-GLPW.SCSADEVQR	2.31443e+08	1.69904e+08	1.57388e+08	3.083e+08
sp|Q15056|IF4H_HUMAN.P188-FRDGP.PLR	0	1.35013e+07	0	0
sp|P51991|ROA3_HUMAN.I133-IFVGGI.KEDTEEYNLR	0	24978843	0	0
sp|P26599|PTBP1_HUMAN.N220-IITFTKNN.QFQALLQYADPVSAQHAK	0	5.58052e+06	0	0
sp|Q07955|SRSF1_HUMAN.L84;sp|Q13242|SRSF9_HUMAN.L82-L.RVEFPR	9.45631e+06	0	0	0
sp|P52597|HNRPF_HUMAN.H178-IGH.RYIEVFK	4.49405e+07	2.05666e+08	0	0
sp|P23246|SFPQ_HUMAN.F327-YGEPGEVF.INKGK	574640395	2.04893e+09	0	0
sp|Q99729|ROAA_HUMAN.F199-GFVF.ITFK	7.67289e+06	7.04557e+06	0	0
sp|P07910|HNRPC_HUMAN.V58-GFAFVQYV.NERNAR	0	8.99871e+06	0	0
sp|Q9NZB2|F120A_HUMAN.H853-QSH.TLPFPPPPALPFYPASAYPR	3.70211e+06	6.57314e+06	0	0
sp|Q86SE5|RALYL_HUMAN.G46;sp|P07910|HNRPC_HUMAN.G41-YG.KIVGCSVHK	1.68657e+07	0	0	0
sp|Q96E39|RMXL1_HUMAN.R43-IVEVLLIKDR.ETNK	1.22261e+07	18049204	0	0
sp|Q07955|SRSF1_HUMAN.R83-DGYDYDGYR.LR	5.77696e+06	0	0	0
sp|Q00839|HNRPU_HUMAN.K352-HLYTK.DIDIHEVR	0	9.69047e+06	0	0
sp|P84103|SRSF3_HUMAN.W96-NRGPPPSW.GR	0	0	0	766782
sp|O15226|NKRF_HUMAN.Y391-VFLQDHCLAEGY.GTKK	0	18380580	0	0
sp|Q96AE4|FUBP1_HUMAN.G274-IGG.NEGIDVPIPR	9.18031e+06	1.13023e+07	0	0
sp|Q9H361|PABP3_HUMAN.F235;sp|P11940|PABP1_HUMAN.F235-GFGF.VSFER	3.86478e+06	2.59718e+07	0	0
sp|Q9HCE1|MOV10_HUMAN.Y112-IFY.DRAEYLHGK	1.16686e+07	0	0	0
sp|P14866|HNRPL_HUMAN.R272-IEYAKPTR.LNVFK	0	1.22829e+07	0	0
sp|O76021|RL1D1_HUMAN.P166-RLLP.SLIGR	1.62621e+07	2.28733e+07	0	0
sp|Q15233|NONO_HUMAN.F104-AGEVF.IHKDK	1.40722e+09	694031175	0	0
sp|Q9BRL6|SRSF8_HUMAN.F57;sp|Q01130|SRSF2_HUMAN.F57-GF.AFVR	9467987	0	0	0
sp|O95232|LC7L3_HUMAN.Y88-DFLRY.LQSLLAEVER	2.40235e+06	1.56729e+06	0	0
sp|Q8IXT5|RB12B_HUMAN.F12-LLGLPF.IAGPVDIR	1.61845e+07	1.46401e+07	0	0
sp|P62633|CNBP_HUMAN.G42-G.FQFVSSSLPDICYR	1.35522e+07	1.64832e+07	0	0
sp|Q5JNZ5|RS26L_HUMAN.I41;sp|P62854|RS26_HUMAN.I41-FVI.RNIVEAAAVR	4.13534e+06	2.74754e+06	0	0
sp|P61978|HNRPK_HUMAN.V78-TDYNASVSV.PDSSGPER	27015068	0	0	0
sp|P26599|PTBP1_HUMAN.H411-H.QNVQLPR	3.21297e+08	92206328	0	0
sp|P31943|HNRH1_HUMAN.Y236-GAY.GGGYGGYDDYNGYNDGYGFGSDR	0	9.99951e+06	0	0
sp|P26599|PTBP1_HUMAN.C250-LSLDGQNIYNAC.CTLR	0	17427856	0	0
sp|Q96QR8|PURB_HUMAN.G242-FFFDVGCNKYG.VFLR	6.77999e+06	6272939	0	0
sp|Q16629|SRSF7_HUMAN.P47-NPP.GFAFVEFEDPRDAEDAVR	1.72407e+07	3.44148e+07	0	0
sp|P22626|ROA2_HUMAN.V91-PHSIDGRVV.EPK	0	20541315	0	0
sp|Q13242|SRSF9_HUMAN.F218-GSPHYFSPF.RPY	0	3.05927e+06	0	0
sp|P07910|HNRPC_HUMAN.R151-VPPPPPIAR.AVVPSK	0	55981739	0	0
sp|Q9BUJ2|HNRL1_HUMAN.R490-WDVLIQQATQCLNR.LIQIAAR	16380260	1.17377e+07	0	0
sp|P22626|ROA2_HUMAN.S29-LFIGGLS.FETTEESLR	3.44929e+06	0	0	0
sp|Q00839|HNRPU_HUMAN.M593-KM.CLFAGFQR	6.50106e+06	8.88865e+06	0	0
sp|O15056|SYNJ2_HUMAN.E113-E.EERLIALKK	0	6488188	0	0
sp|Q92841|DDX17_HUMAN.V295;sp|P17844|DDX5_HUMAN.V218-DLERGV.EICIATPGR	0	14625585	0	0
sp|Q15646|OASL_HUMAN.R377-GYPDFNLIVNPYEPIR.K	160561660	294172760	0	0
sp|P51991|ROA3_HUMAN.S43-LFIGGLS.FETTDDSLREHFEK	1.76715e+07	0	0	0
sp|O43390|HNRPR_HUMAN.V340;sp|O60506|HNRPQ_HUMAN.V337-V.KVLFVR	0	5.53991e+06	0	0
sp|P51991|ROA3_HUMAN.F171-GFAF.VTFDDHDTVDK	6.68844e+06	0	0	0
sp|P38919|IF4A3_HUMAN.K198-GFK.EQIYDVYR	4172760	4.30752e+06	0	0
sp|P52272|HNRPM_HUMAN.G57-G.GNRFEPYANPTKR	5.6837e+06	7.0608e+06	0	0
sp|P61978|HNRPK_HUMAN.R414-IKQIR.HESGASIK	84677035	0	0	0
sp|O43390|HNRPR_HUMAN.K255-LFVGSIPK.NK	1.04558e+07	9566309	0	0
sp|Q13247|SRSF6_HUMAN.K143-QAGEVTYADAHK.ERTNEGVIEFR	9.56298e+06	0	0	0
sp|P26599|PTBP1_HUMAN.K259;sp|O95758|PTBP3_HUMAN.K257-IDFSK.LTSLNVK	2.22387e+07	1.68368e+07	0	0
sp|Q07955|SRSF1_HUMAN.C148-EAGDVC.YADVYR	1.13867e+07	14995459	4.68001e+06	3.82447e+06
sp|O75534|CSDE1_HUMAN.I688-DQFGFI.NYEVGDSKK	8368287	0	0	0
sp|Q9P275|UBP36_HUMAN.K538-K.PAPPQHFSPR	0	19914489	0	0
sp|P09651|ROA1_HUMAN.G204-SGSGNFGG.GRGGGFGGNDNFGR	0	9.4818e+06	0	0
sp|Q96E39|RMXL1_HUMAN.P87-VEQATKP.SFER	0	8.74743e+06	0	0
sp|O43390|HNRPR_HUMAN.H437-STAYEDYYYH.PPPR	1.80867e+07	6.82541e+06	0	0
sp|P62263|RS14_HUMAN.T105-T.KTPGPGAQSALR	23710998	0	0	0
sp|P14866|HNRPL_HUMAN.H498-NRIQH.PSNVLHFFNAPLEVTEENFFEICDELGVK	15742763	0	0	0
sp|O75494|SRS10_HUMAN.G88;sp|Q8WXF0|SRS12_HUMAN.G88-QIEIQFAQG.DRK	2.02769e+07	1.69293e+07	0	0
sp|P51116|FXR2_HUMAN.C270-KVPGVTAIELGEETC.TFR	3.82277e+06	0	0	0
sp|Q00577|PURA_HUMAN.Q184-GPGLGSTQ.GQTIALPAQGLIEFR	0	6150644	0	0
sp|Q14103|HNRPD_HUMAN.L130-FGEVVDCTLKL.DPITGR	1.72772e+07	1.47844e+07	0	0
sp|Q32P51|RA1L2_HUMAN.S285;sp|P09651|ROA1_HUMAN.S337-S.SGPYGGGGQYFAK	7.52618e+06	7.2227e+06	0	0
sp|Q13435|SF3B2_HUMAN.I517-RGI.EKPPFELPDFIKR	2.62864e+06	6.08757e+06	0	0
sp|Q7L2E3|DHX30_HUMAN.P401-DSGPLSDPITGKP.YVPLLEAEEVR	4.04488e+06	9.5643e+06	0	0
sp|P19338|NUCL_HUMAN.R597-ESFDGSVR.AR	9.64243e+06	7.9318e+06	0	0
sp|P07910|HNRPC_HUMAN.K89-MIAGQVLDINLAAEPK.VNR	1.63443e+09	2.36303e+09	0	0
sp|Q07955|SRSF1_HUMAN.F56-RGGPPF.AFVEFEDPR	0	1.01156e+07	0	0
sp|Q8IY67|RAVR1_HUMAN.F97-GTAF.VTLLNGEQAEAAINAFHQSR	4.57995e+06	0	0	0
sp|Q9BW85|YJU2_HUMAN.I73-KETVQNEVYLGLPI.FR	2.84623e+07	0	0	0
sp|O75534|CSDE1_HUMAN.G58-LFFHCSQYNG.NLQDLK	16357845	1.82045e+07	0	0
sp|Q9H0Z9|RBM38_HUMAN.G112;sp|Q9BX46|RBM24_HUMAN.G89-KANVNLAYLG.AKPR	2.78558e+08	3.37026e+08	0	0
sp|Q32P51|RA1L2_HUMAN.G20;sp|P09651|ROA1_HUMAN.G20-LFIGG.LSFETTDESLR	1.02583e+07	8.69209e+06	0	0
sp|Q13151|ROA0_HUMAN.F143-RGFGF.VYFQNHDAADK	0	13622533	0	0
sp|P11940|PABP1_HUMAN.R290-ITR.YQGVNLYVK	73299156	2.05661e+08	0	0
sp|O95639|CPSF4_HUMAN.Y246-GPRPLEQVTCY.KCGEK	8.98903e+07	6.7346e+07	0	0
sp|P61978|HNRPK_HUMAN.A304-A.RNLPLPPPPPPR	4.93123e+07	14616998	0	0
sp|Q01085|TIAR_HUMAN.F142-GYGF.VSFYNK	1.58093e+07	1.92191e+07	0	0
sp|P07910|HNRPC_HUMAN.G186-GSSKSG.KLKGDDLQAIKK	46341541	0	0	0
sp|P51991|ROA3_HUMAN.A110-RA.VSREDSVKPGAHLTVK	44961583	59401640	0	0
sp|Q9NZI8|IF2B1_HUMAN.T204-LLVPT.QYVGAIIGK	2.99707e+07	1.66735e+07	0	0
sp|O95758|PTBP3_HUMAN.H432-H.QAVQLPR	9.2939e+06	7.33825e+06	0	0
sp|P52597|HNRPF_HUMAN.S21-GLPWS.CSVEDVQNFLSDCTIHDGAAGVHFIYTR	13175491	0	0	0
sp|P67809|YBOX1_HUMAN.P132-GAEAANVTGPGGVP.VQGSK	2.72126e+07	30554468	0	0
sp|O60506|HNRPQ_HUMAN.K168-YGGPPPDSVYSGQQPSVGTEIFVGK.IPR	0	4.96228e+06	0	0
sp|Q5JNZ5|RS26L_HUMAN.E46;sp|P62854|RS26_HUMAN.E46-NIVE.AAAVR	14363334	2.02887e+07	0	0
sp|Q92841|DDX17_HUMAN.C298;sp|P17844|DDX5_HUMAN.C221-GVEIC.IATPGR	0	9.12555e+06	0	0
sp|Q9UKA9|PTBP2_HUMAN.F439;sp|P26599|PTBP1_HUMAN.F438;sp|O95758|PTBP3_HUMAN.F459-F.KKPGSK	42503901	5.66951e+07	0	0
sp|P52272|HNRPM_HUMAN.Y213-LGSTVFVANLDY.KVGWK	1.85568e+07	17434441	0	0
sp|P35268|RL22_HUMAN.K80-ITVTSEVPFSK.R	6283858	8.40208e+06	0	0
sp|Q13283|G3BP1_HUMAN.R314-INIPPQR.GPRPIR	8.87892e+06	0	0	0
sp|Q15233|NONO_HUMAN.R207-KALDR.CSEGSFLLTTFPR	1.0699e+07	0	0	0
sp|P07910|HNRPC_HUMAN.E87-MIAGQVLDINLAAE.PKVNR	3.7255e+06	0	0	0
sp|Q16629|SRSF7_HUMAN.V40-AFSYYGPLRTV.WIAR	7.41629e+06	0	0	0
sp|Q15056|IF4H_HUMAN.R109-GFCYVEFDEVDSLKEALTYDGALLGDR.SLR	22019820	3.57158e+07	0	0
sp|P51991|ROA3_HUMAN.R113-AVSR.EDSVKPGAHLTVK	24986419	0	0	0
sp|P61978|HNRPK_HUMAN.T177-ENTQTT.IKLFQECCPHSTDR	17053174	17841168	0	0
sp|P31943|HNRH1_HUMAN.L18-VRGL.PWSCSADEVQR	2.2768e+07	0	0	0
sp|P84103|SRSF3_HUMAN.R43-SVWVAR.NPPGFAFVEFEDPRDAADAVR	33748255	44759522	0	0
sp|Q5JNZ5|RS26L_HUMAN.N43;sp|P62854|RS26_HUMAN.N43-FVIRN.IVEAAAVR	57467363	7.15321e+07	0	0
sp|Q96D70|R3HD4_HUMAN.E140-VLRYLEDE.GRSK	0	4.00451e+06	0	0
sp|Q02878|RL6_HUMAN.G155-ASITPGTILIILTG.RHR	0	7.42569e+06	0	0
sp|Q14011|CIRBP_HUMAN.F15-LFVGGLSF.DTNEQSLEQVFSK	2.01018e+07	1.86378e+07	0	1.62312e+06
sp|Q32P51|RA1L2_HUMAN.S22;sp|P09651|ROA1_HUMAN.S22-KLFIGGLS.FETTDESLR	6.63624e+06	0	1.19392e+07	2.79424e+06
sp|P61978|HNRPK_HUMAN.Q457-IITITGTQDQIQNAQYLLQNSVKQ.YSGK	2.07943e+07	18809986	0	0
sp|P14866|HNRPL_HUMAN.G545-SSSG.LLEWESK	7.45424e+06	6.32909e+06	0	0
sp|Q7KZF4|SND1_HUMAN.L218-ALLLPDYYL.VTVMLSGIK	5.1096e+06	7.38796e+06	0	0
sp|Q14103|HNRPD_HUMAN.R223-R.GFCFITFKEEEPVKK	32336068	45353041	0	0
sp|Q86V81|THOC4_HUMAN.D85-QLPD.KWQHDLFDSGFGGGAGVETGGK	8406364	8746683	0	0
sp|O60506|HNRPQ_HUMAN.H296-GFCFLEYEDH.KTAAQAR	1.04998e+07	9.27038e+06	0	0
sp|P42704|LPPRC_HUMAN.R756-LDSSAVLDTGKYVGLVR.VLAK	5.4355e+06	0	0	0
sp|Q9UKA9|PTBP2_HUMAN.H412-H.QTVQLPR	10349949	1.29039e+07	0	0
sp|P52272|HNRPM_HUMAN.R70-FEPYANPTKR.YR	6.01578e+06	4.12351e+06	0	0
sp|Q12926|ELAV2_HUMAN.Y82;sp|P26378|ELAV4_HUMAN.Y89-LVRDKITGQSLGY.GFVNYIDPK	8.42957e+06	0	0	0
sp|P51991|ROA3_HUMAN.F44-LFIGGLSF.ETTDDSLR	5.10089e+07	4.10648e+07	2.23023e+07	3.06217e+07
sp|P61978|HNRPK_HUMAN.P312-NLPLPPP.PPPR	2.69175e+07	40237461	0	0
sp|Q7KZ85|SPT6H_HUMAN.F1239-LDNGVTGF.IPTK	4729936	0	0	0
sp|Q92841|DDX17_HUMAN.I288;sp|P17844|DDX5_HUMAN.I211-STCIYGGAPKGPQI.R	13447070	1.02313e+07	0	0
sp|P35268|RL22_HUMAN.Y82-ITVTSEVPFSKRY.LK	6.4024e+08	6.69472e+08	2.94936e+06	0
sp|P22626|ROA2_HUMAN.R147-IDTIEIITDR.QSGKK	3.66497e+07	34052890	0	0
sp|P62249|RS16_HUMAN.P2-MP.SKGPLQSVQVFGR	4.51856e+06	3.872e+06	0	0
sp|Q96A72|MGN2_HUMAN.K116;sp|P61326|MGN_HUMAN.K114-IGSLIDVNQSK.DPEGLR	0	4.48088e+06	0	0
sp|Q7L2E3|DHX30_HUMAN.H976-FIH.GLIK	11873295	3.64917e+07	0	0
sp|Q8IXT5|RB12B_HUMAN.H188-VFFSGLCVDGVIFLKH.HDGR	2.88674e+06	2.37104e+06	0	0
sp|Q9H361|PABP3_HUMAN.G234;sp|P11940|PABP1_HUMAN.G234-GFG.FVSFER	1.87467e+07	0	0	0
sp|Q9H0D6|XRN2_HUMAN.W644-YAW.QGVALLPFVDER	9.01475e+06	1.53618e+07	0	0
sp|P12956|XRCC6_HUMAN.G538-ELVYPPDYNPEG.KVTK	1.30258e+07	8.50731e+06	0	0
sp|Q96QR8|PURB_HUMAN.G160-GGGGFGAG.PGPGGLQSGQTIALPAQGLIEFR	3.14285e+07	5.26461e+07	0	0
sp|Q86V81|THOC4_HUMAN.F115-LLVSNLDF.GVSDADIQELFAEFGTLK	2.01757e+07	28190106	0	0
sp|P07910|HNRPC_HUMAN.V143-MYSYPARV.PPPPPIAR	0	8.00597e+06	0	0
sp|P09651|ROA1_HUMAN.G205-SGSGNFGGG.RGGGFGGNDNFGR	20190452	0	0	0
sp|Q14103|HNRPD_HUMAN.F227-GFCF.ITFKEEEPVKK	7566620	5.69395e+06	0	0
sp|Q14103|HNRPD_HUMAN.S137;sp|O14979|HNRDL_HUMAN.S188-S.RGFGFVLFK	105943771	2.8274e+08	0	0
sp|Q86U38|NOP9_HUMAN.T607-NVALT.TFLK	8.25595e+06	1.71677e+07	0	0
sp|Q13310|PABP4_HUMAN.Y291-ISRY.QGVNLYIK	0	41319799	0	0
sp|P52272|HNRPM_HUMAN.R72-YR.AFITNIPFDVK	1.17746e+07	1.13304e+07	0	0
sp|Q15056|IF4H_HUMAN.C85-GFC.YVEFDEVDSLK	0	0	0	568027
sp|Q9NZI8|IF2B1_HUMAN.R525-TVNELQNLTAAEVVVPR.DQTPDENDQVIVK	0	1.68907e+07	0	0
sp|P23246|SFPQ_HUMAN.F336-GFGF.IKLESR	0	3.6546e+06	0	0
sp|P43243|MATR3_HUMAN.R412-GKNLR.YQLLQLVEPFGVISNHLILNK	0	2.1049e+07	0	0
sp|P38159|RBMX_HUMAN.F89-VEQATKPSF.ESGR	0	67622624	0	0
sp|P38159|RBMX_HUMAN.F89-VEQATKPSF.ESGRR	1.97521e+07	13920193	0	0
sp|P67809|YBOX1_HUMAN.Y197-RRFPPYY.MR	0	18644416	0	0
sp|Q9HCG8|CWC22_HUMAN.R247-GYRR.NDK	9949514	0	0	0
sp|Q00577|PURA_HUMAN.T225-LIDDYGVEEEPAELPEGTSLT.VDNKR	1.44344e+07	8567152	0	0
sp|P52272|HNRPM_HUMAN.D81-AFITNIPFD.VK	0	5.86438e+07	0	4.53404e+06
sp|O43390|HNRPR_HUMAN.Y434-STAYEDY.YYHPPPR	36046270	0	0	0
sp|Q9UKM9|RALY_HUMAN.P148-RP.RVTVPLVR	0	6472554	0	0
sp|P26599|PTBP1_HUMAN.Y127-GQPIY.IQFSNHK	1.11457e+08	89362930	0	0
sp|P62995|TRA2B_HUMAN.C119-ANPDPNCC.LGVFGLSLYTTER	6188550	0	0	0
sp|P26599|PTBP1_HUMAN.N132-GQPIYIQFSN.HKELK	7.36365e+07	0	0	0
sp|P22626|ROA2_HUMAN.G249-GFGDGYNGYGG.GPGGGNFGGSPGYGGGR	0	49819317	0	0
sp|P09651|ROA1_HUMAN.G335-GGNFGG.RSSGPYGGGGQYFAKPR	130442468	1.82184e+08	0	0
sp|Q07955|SRSF1_HUMAN.P54-GGP.PFAFVEFEDPR	1.35391e+07	0	0	0
sp|P43243|MATR3_HUMAN.P580-KLVLRIP.NR	1.75511e+07	14966598	0	0
sp|Q07955|SRSF1_HUMAN.F58-RGGPPFAF.VEFEDPRDAEDAVYGR	6114323	6.86828e+06	0	0
sp|Q32P51|RA1L2_HUMAN.F23;sp|P09651|ROA1_HUMAN.F23-KLFIGGLSF.ETTDESLR	2.57427e+08	299928426	1.2118e+08	1.78887e+08
sp|P42704|LPPRC_HUMAN.R1387-YAGEPVPFIEPPESFEFYAQQLR.K	1.17559e+07	0	0	0
sp|P22626|ROA2_HUMAN.G154-G.FGFVTFDDHDPVDK	4.96121e+06	0	0	0
sp|Q6W3E5|GDPD4_HUMAN.H339-PPPKH.PLR	0	91398624	0	0
sp|P62861|RS30_HUMAN.T48-FVNVVPT.FGKKK	2.42107e+07	0	0	0
sp|Q04837|SSBP_HUMAN.I138-QATTIIADNII.FLSDQTK	0	5.72932e+06	0	0
sp|Q96E39|RMXL1_HUMAN.A52;sp|O75526|RMXL2_HUMAN.A52;sp|Q8N7X1|RMXL3_HUMAN.A52;sp|P38159|RBMX_HUMAN.A52-GFA.FVTFESPADAK	0	7.37995e+06	0	0
sp|P23588|IF4B_HUMAN.R164-GFGYAEFEDLDSLLSALSLNEESLGNR.R	0	5.21821e+06	0	0
sp|P61978|HNRPK_HUMAN.G385-GSYGDLGG.PIITTQVTIPK	0	1.2999e+07	0	0
sp|Q13162|PRDX4_HUMAN.L264-L.KYFDKLN	7.85186e+06	1.59945e+07	0	0
sp|P43243|MATR3_HUMAN.H428-YQLLQLVEPFGVISNH.LILNK	3.30328e+08	338269273	0	0
sp|O43390|HNRPR_HUMAN.T429-QASRST.AYEDYYYHPPPR	0	23201693	0	0
sp|Q13148|TADBP_HUMAN.P112-TSDLIVLGLP.WKTTEQDLK	0	0	0	1.94941e+06
sp|Q00839|HNRPU_HUMAN.A203-SSGPTSLFAVTVAPPGA.R	0	4.81915e+06	0	0
sp|Q92841|DDX17_HUMAN.R480;sp|P17844|DDX5_HUMAN.R403-APILIATDVASR.GLDVEDVK	0	5.57439e+06	0	0
sp|Q01085|TIAR_HUMAN.K176;sp|P31483|TIA1_HUMAN.K185-TNWATRK.PPAPK	0	2.41477e+07	0	0
sp|P52597|HNRPF_HUMAN.I305-GLPYKATENDI.YNFFSPLNPVR	0	7.5399e+06	0	0
sp|Q14011|CIRBP_HUMAN.F51-GFGF.VTFENIDDAK	0	4.34559e+06	0	0
sp|Q13151|ROA0_HUMAN.P42-GHFEAFGTLTDCVVVVNP.QTKR	1.11289e+07	12371668	0	0
sp|Q14103|HNRPD_HUMAN.G224-RRG.FCFITFKEEEPVKK	0	1.27856e+07	0	0
sp|Q15717|ELAV1_HUMAN.R85-AINTLNGLR.LQSK	4.46094e+06	0	0	0
sp|P52597|HNRPF_HUMAN.R52-EGR.QSGEAFVELGSEDDVK	0	2.45369e+07	0	0
sp|B7ZW38|HNRC3_HUMAN.P88;sp|P0DMR1|HNRC4_HUMAN.P88;sp|O60812|HNRC1_HUMAN.P88-MIASQVVDINLAAEP.KVNR	8.23559e+08	1.85615e+09	0	0
sp|Q14103|HNRPD_HUMAN.K129-FGEVVDCTLK.LDPITGR	20460865	1.7173e+07	0	0
sp|Q13595|TRA2A_HUMAN.Q154-YGPLSGVNVVYDQ.RTGR	50320403	85673300	0	0
sp|P84103|SRSF3_HUMAN.P92-NRGP.PPSWGR	6.49749e+06	5.24119e+06	0	0
sp|P38159|RBMX_HUMAN.S88-VEQATKPS.FESGR	25585879	16875424	0	0
sp|P22626|ROA2_HUMAN.Y174-Y.HTINGHNAEVR	0	3.78502e+06	0	0
sp|P62633|CNBP_HUMAN.Y120-DCDHADEQKCY.SCGEFGHIQK	5.49815e+07	1.00087e+08	0	0
sp|Q9UKM9|RALY_HUMAN.R103-R.AASAIYSGYIFDYDYYR	0	3.89578e+06	0	0
sp|O43390|HNRPR_HUMAN.F378-LKDYAF.VHFEDR	1.41885e+07	2.21562e+07	0	0
sp|Q15365|PCBP1_HUMAN.G114-LVVPATQCGSLIG.KGGCK	0	4.91246e+06	0	0
sp|O75494|SRS10_HUMAN.P8-YLRPP.NTSLFVR	1.07637e+07	0	0	0
sp|P61978|HNRPK_HUMAN.Y449-IITITGTQDQIQNAQY.LLQNSVK	2.66771e+07	5.24838e+07	0	0
sp|P84103|SRSF3_HUMAN.C6-DSC.PLDCK	1.2749e+07	1.08823e+07	0	0
sp|Q15365|PCBP1_HUMAN.A106-LVVPA.TQCGSLIGK	16950009	1.87562e+07	0	0
sp|O75534|CSDE1_HUMAN.L698-KL.FFHVK	4.20581e+06	3.26276e+06	0	0
sp|P35268|RL22_HUMAN.F78-ITVTSEVPF.SKR	49530199	40619904	0	0
sp|O15523|DDX3Y_HUMAN.A302;sp|O00571|DDX3X_HUMAN.A304-VRPCVVYGGA.DIGQQIR	6.05948e+06	12057167	0	0
sp|Q96PK6|RBM14_HUMAN.A235-ASYVAPLTAQPA.TYRAQPSVSLGAAYR	0	6.8139e+06	0	0
sp|Q7L2E3|DHX30_HUMAN.S1052-TKS.GNILLHK	0	3.58814e+06	0	0
sp|P09651|ROA1_HUMAN.F333-GGNF.GGRSSGPYGGGGQYFAKPR	5.34495e+06	24636001	0	0
sp|O75534|CSDE1_HUMAN.G218-EIFFHYSEFKG.DLETLQPGDDVEFTIK	16642488	22749257	0	0
sp|P10070|GLI2_HUMAN.S219-FS.SPRVTPR	6.71232e+06	0	0	0
sp|O60506|HNRPQ_HUMAN.K297-GFCFLEYEDHK.TAAQAR	9.70177e+06	1.13368e+07	0	0
sp|Q86SE5|RALYL_HUMAN.D37-KVD.IEAIFSK	3.17591e+06	0	0	0
sp|P26599|PTBP1_HUMAN.L399-L.HGKPIR	0	8.94267e+06	0	0
sp|Q8TE67|ES8L3_HUMAN.L317-ETSAPELVHIL.FK	0	2.87073e+07	0	0
sp|O60506|HNRPQ_HUMAN.C211-GYAFVTFC.TK	0	6.49251e+06	0	0
sp|Q9NZB2|F120A_HUMAN.C919-VAAASGHC.GAFSGSDSSR	1.79972e+07	1.75938e+07	0	0
sp|P31943|HNRH1_HUMAN.R114;sp|P55795|HNRH2_HUMAN.R114-HTGPNSPDTANDGFVR.LR	21272898	20374070	0	0
sp|Q7KZF4|SND1_HUMAN.H201-HFVDSHHQKPVNAIIEH.VRDGSVVR	50652192	78053293	0	0
sp|P62861|RS30_HUMAN.F49-FVNVVPTF.GKKKGPNANS	4.40107e+07	57955706	0	0
sp|P23396|RS3_HUMAN.T93-VAT.RGLCAIAQAESLR	6.4096e+06	47670608	0	0
sp|P22626|ROA2_HUMAN.F256-GFGDGYNGYGGGPGGGNF.GGSPGYGGGR	1.12699e+07	0	0	0
sp|Q13148|TADBP_HUMAN.G278-FGG.NPGGFGNQGGFGNSR	6.39426e+06	7.51055e+06	0	0
sp|P36578|RL4_HUMAN.I224-AFRNI.PGITLLNVSK	8182314	4.6262e+06	0	0
sp|P12956|XRCC6_HUMAN.P313-TRTFNTSTGGLLLP.SDTKR	5.17301e+06	6.70585e+06	0	0
sp|P51991|ROA3_HUMAN.A170-RGFA.FVTFDDHDTVDK	6.47214e+06	5.80065e+06	0	0
sp|Q7L2E3|DHX30_HUMAN.P175-QLNPESIRP.GGPGGLSR	1.00559e+07	0	0	0
sp|P23588|IF4B_HUMAN.S131-LPREPS.NPER	60936179	0	0	0
sp|Q00839|HNRPU_HUMAN.Y260-GYFEY.IEENKYSR	0	8.39711e+06	0	0
sp|Q00577|PURA_HUMAN.T173-QT.VNRGPGLGSTQGQTIALPAQGLIEFR	6174496	0	0	0
sp|Q05195|MAD1_HUMAN.I105-AKLHI.KK	0	1.96441e+06	0	0
sp|Q14103|HNRPD_HUMAN.F225-RRGF.CFITFKEEEPVKK	1.40039e+07	0	0	0
sp|P26599|PTBP1_HUMAN.F486-GFKF.FQKDR	3.21696e+06	0	0	0
sp|P67809|YBOX1_HUMAN.Y99;sp|P16989|YBOX3_HUMAN.Y131-Y.LRSVGDGETVEFDVVEGEK	1.3491e+07	20489804	0	0
sp|P14866|HNRPL_HUMAN.G537-VFSG.KSER	0	2.60746e+06	0	0
sp|P61978|HNRPK_HUMAN.I387-GSYGDLGGPI.ITTQVTIPK	1.95078e+07	0	0	0
sp|O00148|DX39A_HUMAN.K154-VSVFFGGLSIK.KDEEVLKK	4.21414e+06	5.56233e+06	0	0
sp|O75494|SRS10_HUMAN.F13-YLRPPNTSLF.VRNVADDTR	1.26062e+07	0	0	0
sp|A0A1B0GUU1|CQ113_HUMAN.N14-KPAGEASN.SNKK	8.47695e+06	0	0	0
sp|Q9NWB1|RFOX1_HUMAN.F126;sp|O43251|RFOX2_HUMAN.F130;sp|A6NFN3|RFOX3_HUMAN.F108-RLHVSNIPF.RFRDPDLR	5.72091e+06	0	0	0
sp|Q14103|HNRPD_HUMAN.P132-LDP.ITGR	2.44198e+07	1.39847e+07	0	0
sp|P61978|HNRPK_HUMAN.G158-LLIHQSLAGG.IIGVK	0	5.83799e+06	0	0
sp|Q32P51|RA1L2_HUMAN.R146;sp|P09651|ROA1_HUMAN.R146-KR.GFAFVTFDDHDSVDK	52920846	76065008	0	0
sp|Q96AE4|FUBP1_HUMAN.P138-IQIAP.DSGGLPER	0	13438866	0	0
sp|P23246|SFPQ_HUMAN.G395-NLSPYVSNELLEEAFSQFG.PIER	43138909	37273458	0	0
sp|P31943|HNRH1_HUMAN.F120;sp|P55795|HNRH2_HUMAN.F120;sp|P31942|HNRH3_HUMAN.F25-GLPF.GCSK	4.11112e+07	6.00136e+06	6.28377e+06	6.96271e+06
sp|Q9Y3D9|RT23_HUMAN.F85-FYSVYGSGQRAF.DLFNPNFK	5.79717e+06	1.278e+07	0	0
sp|P23246|SFPQ_HUMAN.P674-FGQGGAGP.VGGQGPR	0	4.31215e+06	0	0
sp|P62861|RS30_HUMAN.P47-FVNVVP.TFGK	1.54612e+07	1.99356e+07	0	0
sp|O00425|IF2B3_HUMAN.R525-TVNELQNLSSAEVVVPR.DQTPDENDQVVVK	7.24545e+06	1.61989e+07	0	0
sp|P23396|RS3_HUMAN.K90-FGFPEGSVELYAEK.VATR	3.70494e+07	2.92338e+07	0	0
sp|O75534|CSDE1_HUMAN.S276-VPS.KNQNDPLPGR	0	3.21149e+06	0	0
sp|P09651|ROA1_HUMAN.K350-SSGPYGGGGQYFAK.PR	0	75905471	0	0
sp|P61978|HNRPK_HUMAN.K456-IITITGTQDQIQNAQYLLQNSVK.QYSGK	5.79121e+06	0	0	0
sp|Q15233|NONO_HUMAN.G197-GIVEFSG.KPAAR	1.09786e+08	1.20355e+08	0	0
sp|O43390|HNRPR_HUMAN.T141;sp|O60506|HNRPQ_HUMAN.T138-TGYTLDVT.TGQR	21002779	2.6056e+07	0	0
sp|Q16629|SRSF7_HUMAN.F51-NPPGFAF.VEFEDPRDAEDAVR	33085513	4.12097e+07	0	0
sp|O76021|RL1D1_HUMAN.P166-LLP.SLIGR	13705672	1.91891e+07	0	0
sp|Q99729|ROAA_HUMAN.R110-SR.GFGFILFK	0	4.46278e+06	0	0
sp|P09651|ROA1_HUMAN.P340-SSGP.YGGGGQYFAKPR	3.65798e+07	4.24812e+07	0	0
sp|Q9Y4C8|RBM19_HUMAN.H432-YGPLSELH.YPIDSLTK	3.0191e+06	2.54631e+06	0	0
sp|Q92945|FUBP2_HUMAN.G437-CG.LVIGR	2.69686e+06	0	0	0
sp|P07910|HNRPC_HUMAN.K50-IVGCSVHK.GFAFVQYVNER	204371717	200493778	0	0
sp|P98179|RBM3_HUMAN.R41-LFVGGLNFNTDEQALEDHFSSFGPISEVVVVKDR.ETQR	141485208	0	0	0
sp|P26599|PTBP1_HUMAN.G483-G.FKFFQK	1.00944e+07	8.58761e+06	0	0
sp|Q32P51|RA1L2_HUMAN.F17;sp|P09651|ROA1_HUMAN.F17-KLF.IGGLSFETTDESLR	4.72659e+06	6.01201e+06	0	0
sp|P26599|PTBP1_HUMAN.H411-ITLSKH.QNVQLPR	8.32874e+09	6.16255e+09	0	0
sp|P26599|PTBP1_HUMAN.K428-EGQEDQGLTK.DYGNSPLHR	9.36398e+06	0	0	0
sp|O76021|RL1D1_HUMAN.R162-IR.RLLPSLIGR	9.14213e+06	0	0	0
sp|O43823|AKAP8_HUMAN.R387-AADR.IQFACSVCK	4.30414e+07	53092695	0	0
sp|P23396|RS3_HUMAN.R54-TEIIILATR.TQNVLGEK	74318118	87284504	0	0
sp|P35268|RL22_HUMAN.Y82-SKITVTSEVPFSKRY.LK	1.51305e+08	315863578	0	0
sp|P19338|NUCL_HUMAN.K398-TLLAK.NLPYK	12334497	1.47428e+07	0	0
sp|P26599|PTBP1_HUMAN.L66-KL.PIDVTEGEVISLGLPFGK	20841053	25455495	0	0
sp|Q07955|SRSF1_HUMAN.G53-RGG.PPFAFVEFEDPRDAEDAVYGR	46160568	36476422	0	0
sp|P51991|ROA3_HUMAN.H122-EDSVKPGAH.LTVKK	0	1.04313e+07	0	0
sp|P46087|NOP2_HUMAN.L338-GVNLDPL.GK	0	6.25807e+06	0	0
sp|P13010|XRCC5_HUMAN.N402-RAN.PQVGVAFPHIK	0	5767476	0	0
sp|P07910|HNRPC_HUMAN.P148-VPPPPP.IARAVVPSKR	123327626	0	0	0
sp|Q14103|HNRPD_HUMAN.F142;sp|O14979|HNRDL_HUMAN.F193-GFGF.VLFK	5.98666e+07	5.43569e+07	0	0
sp|P07910|HNRPC_HUMAN.F54-GFAF.VQYVNER	3.55572e+08	3.12171e+08	0	0
sp|P61978|HNRPK_HUMAN.N134-IIPTLEEGLQLPSPTATSQLPLESDAVECLN.YQHYK	0	33987140	0	0
sp|Q01130|SRSF2_HUMAN.P46-VGDVYIP.RDRYTK	0	2.97889e+07	0	0
sp|O43390|HNRPR_HUMAN.Y436-STAYEDYYY.HPPPR	0	1.25929e+07	0	0
sp|P19338|NUCL_HUMAN.Y402-NLPY.KVTQDELK	2.05091e+08	2.62454e+08	3.61642e+07	3.09754e+07
sp|P42704|LPPRC_HUMAN.L545-SNTLPISLQSIRSSLL.LGFR	0	6.64382e+06	0	0
sp|P26599|PTBP1_HUMAN.L260;sp|O95758|PTBP3_HUMAN.L258-IDFSKL.TSLNVK	102883357	9.52911e+07	0	0
sp|O43390|HNRPR_HUMAN.C226-EAAQEAVKLC.DSYEIRPGK	8079993	1.13498e+07	0	0
sp|P22626|ROA2_HUMAN.S58-LTDCVVMRDPAS.KR	0	13409925	0	0
sp|Q96KR1|ZFR_HUMAN.R627-KVNPDLQVEVKPSIR.AR	0	1.00235e+07	0	0
sp|Q15233|NONO_HUMAN.H106-AGEVFIH.KDKGFGFIR	10937653	2.15285e+07	0	0
sp|Q9UKV8|AGO2_HUMAN.P557-TTP.QTLSNLCLK	8.81417e+06	7.27558e+06	0	0
sp|Q00839|HNRPU_HUMAN.C607-KAVVVC.PKDEDYK	0	9.21619e+06	0	0
sp|P61978|HNRPK_HUMAN.R414-QIR.HESGASIK	0	1.55718e+07	0	0
sp|Q02543|RL18A_HUMAN.P72-SSGEIVYCGQVFEKSP.LR	4.54922e+06	0	0	0
sp|B7ZW38|HNRC3_HUMAN.K39;sp|P0DMR1|HNRC4_HUMAN.K39;sp|P07910|HNRPC_HUMAN.K39;sp|B2RXH8|HNRC2_HUMAN.K39;sp|O60812|HNRC1_HUMAN.K39-KSDVEAIFSK.YGK	2.52017e+08	282448143	0	0
sp|P23246|SFPQ_HUMAN.L463-PVIVEPLEQLDDEDGLPEKL.AQK	6.92231e+06	0	0	0
sp|P14866|HNRPL_HUMAN.H587-LCFSTAQH.AS	93151590	89748694	0	0
sp|Q96QR8|PURB_HUMAN.A106-DSLGDFIEHYAQLGPSSPEQLA.AGAEEGGGPRR	0	17283991	0	0
sp|Q96QR8|PURB_HUMAN.P252-VSEVKP.SYRNAITVPFK	8460434	10298144	0	0
sp|P22626|ROA2_HUMAN.G208-GGNFG.FGDSR	109408872	61359857	0	0
sp|Q13310|PABP4_HUMAN.F235-GFGF.VSYEK	0	5531646	0	0
sp|Q13151|ROA0_HUMAN.E177-AVPKE.DIYSGGGGGGSR	1.22236e+07	0	0	0
sp|Q8IWA0|WDR75_HUMAN.F285-NKEF.LPR	10054692	0	0	0
sp|Q92841|DDX17_HUMAN.C270-ELAQQVQQVADDYGKC.SR	7.45033e+06	8.22487e+06	0	0
sp|Q9NZI8|IF2B1_HUMAN.K440-FASASIK.IAPPETPDSK	6.03474e+06	0	0	0
sp|P84103|SRSF3_HUMAN.P46-SVWVARNPP.GFAFVEFEDPR	0	179093772	0	0
sp|P07910|HNRPC_HUMAN.A53-IVGCSVHKGFA.FVQYVNER	6.89455e+06	0	0	0
sp|Q13148|TADBP_HUMAN.P280-FGGNP.GGFGNQGGFGNSR	7.66289e+06	6.77148e+06	0	0
sp|P31943|HNRH1_HUMAN.L115;sp|P55795|HNRH2_HUMAN.L115;sp|P31942|HNRH3_HUMAN.L20-L.RGLPFGCSK	4.08975e+07	101792319	0	0
sp|P61978|HNRPK_HUMAN.Q457-IITITGTQDQIQNAQYLLQNSVKQ.YSGKFF	0	9.02094e+06	0	0
sp|Q13151|ROA0_HUMAN.K138-K.RGFGFVYFQNHDAADK	9.4648e+06	0	0	0
sp|P26599|PTBP1_HUMAN.L136-GQPIYIQFSNHKEL.KTDSSPNQAR	24858464	0	0	0
sp|P67809|YBOX1_HUMAN.R283-YRR.NFNYR	109866852	0	0	0
sp|P82912|RT11_HUMAN.H92-ASH.NNTQIQVVSASNEPLAFASCGTEGFR	0	0	0	469654
sp|Q32P51|RA1L2_HUMAN.G19;sp|P09651|ROA1_HUMAN.G19-KLFIG.GLSFETTDESLR	15299236	1.76523e+07	0	0
sp|P55081|MFAP1_HUMAN.K238-RK.YTLK	20158332	0	0	0
sp|P84103|SRSF3_HUMAN.R90-NR.GPPPSWGR	2.66336e+07	3.9925e+07	0	0
sp|P42704|LPPRC_HUMAN.S542-SNTLPISLQSIRS.SLLLGFR	0	5.18379e+07	0	0
sp|Q15056|IF4H_HUMAN.R109-EALTYDGALLGDR.SLR	83631588	110128352	0	0
sp|P52597|HNRPF_HUMAN.R16-LR.GLPWSCSVEDVQNFLSDCTIHDGAAGVHFIYTR	2.31295e+07	0	0	0
sp|P49590|SYHM_HUMAN.H454-LLTQLH.YCESTGIPLVVIIGEQELK	0	7.9281e+06	0	0
sp|Q32P51|RA1L2_HUMAN.L21;sp|P09651|ROA1_HUMAN.L21-LFIGGL.SFETTDESLR	0	1.21963e+07	0	0
sp|P23396|RS3_HUMAN.Y87-FGFPEGSVELY.AEK	0	5.80476e+06	0	5.16889e+06
sp|Q14103|HNRPD_HUMAN.P132-FGEVVDCTLKLDP.ITGRSR	10659654	21045284	0	0
sp|Q92841|DDX17_HUMAN.P283;sp|P17844|DDX5_HUMAN.P206-STCIYGGAP.KGPQIR	346393099	3.3288e+08	0	0
sp|Q9NZI8|IF2B1_HUMAN.E11-LYIGNLNE.SVTPADLEK	7.50604e+06	11302602	0	0
sp|P35268|RL22_HUMAN.F78-SKITVTSEVPF.SKRYLK	9.59143e+06	0	0	0
sp|P23246|SFPQ_HUMAN.V364-V.RFATHAAALSVR	6.54653e+06	0	0	0
sp|Q32P51|RA1L2_HUMAN.L21;sp|P09651|ROA1_HUMAN.L21-KLFIGGL.SFETTDESLR	0	10097400	0	14428459
sp|O43390|HNRPR_HUMAN.P412-EIEGEEIEIVLAKPP.DK	5.29806e+07	4817432	0	0
sp|Q00839|HNRPU_HUMAN.H253-EDH.GRGYFEYIEENKYSR	3.85158e+07	6.09993e+07	0	0
sp|P84103|SRSF3_HUMAN.F50-NPPGFAF.VEFEDPRDAADAVR	0	5139574	0	0
sp|Q15717|ELAV1_HUMAN.R136-IINSR.VLVDQTTGLSR	1.50279e+07	18345550	0	0
sp|P67809|YBOX1_HUMAN.Y202-RPY.GRRPQYSNPPVQGEVMEGADNQGAGEQGRPVR	3.48997e+07	3.56299e+07	0	0
sp|O60506|HNRPQ_HUMAN.K407-DLEGENIEIVFAK.PPDQK	0	7.29659e+06	0	0
sp|Q13310|PABP4_HUMAN.R41-FSPAGPVLSIR.VCR	0	9503488	0	0
sp|Q96I24|FUBP3_HUMAN.G153-NGPG.FHNDIDSNSTIQEILIPASK	6.60899e+06	0	0	0
sp|Q00839|HNRPU_HUMAN.F258-GYF.EYIEENKYSR	24092357	17581930	0	0
sp|P07910|HNRPC_HUMAN.I149-VPPPPPI.AR	1.30232e+07	0	0	0
sp|P17844|DDX5_HUMAN.C234-LIDFLEC.GK	40814133	41231389	2.89261e+06	3.81608e+06
sp|P09651|ROA1_HUMAN.F348-SSGPYGGGGQYF.AKPR	8.71278e+08	5.44308e+06	0	0
sp|Q7L0Y3|TM10C_HUMAN.H381-RKH.TGFLEISQHSQEFINR	0	4.14337e+06	0	0
sp|P31943|HNRH1_HUMAN.E56-EGRPSGE.AFVELESEDEVK	0	1.1373e+07	0	0
sp|Q6P5R6|RL22L_HUMAN.K78;sp|P35268|RL22_HUMAN.K84-YLK.YLTKK	21859458	0	0	0
sp|Q96QR8|PURB_HUMAN.G165-QTVNRGGGGFGAGPGPGG.LQSGQTIALPAQGLIEFR	11800914	0	0	0
sp|Q96KR1|ZFR_HUMAN.R1024-LLAFR.QIHK	76267113	78174042	0	0
sp|Q13148|TADBP_HUMAN.C244-AFAFVTFADDQIAQSLC.GEDLIIK	13792023	10667829	0	0
sp|P19338|NUCL_HUMAN.F310-VEGTEPTTAFNLF.VGNLNFNK	5.80076e+06	8.14488e+06	0	0
sp|Q32P51|RA1L2_HUMAN.F150;sp|P09651|ROA1_HUMAN.F150-RGFAF.VTFDDHDSVDK	3.97262e+07	5.20168e+07	0	0
sp|Q01085|TIAR_HUMAN.F237-VF.PEKGYSFVR	9.84638e+06	2.77115e+07	0	0
sp|P61978|HNRPK_HUMAN.K163-LLIHQSLAGGIIGVK.GAK	5664647	0	0	0
sp|Q15056|IF4H_HUMAN.G16-AYSSFG.GGR	2.12445e+07	0	0	0
sp|O75821|EIF3G_HUMAN.Y269-ETDLQELFRPFGSISRIY.LAK	109725756	117237959	0	0
sp|Q07955|SRSF1_HUMAN.P130-VVVSGLPP.SGSWQDLK	8.94842e+06	1.13771e+07	0	0
sp|Q01130|SRSF2_HUMAN.T22-VDNLT.YRTSPDTLR	1.08061e+08	1.48874e+08	0	0
sp|Q01130|SRSF2_HUMAN.G113-YGGG.GYGR	2.39288e+06	0	0	0
sp|Q00839|HNRPU_HUMAN.K565-APQCLGK.FIEIAAR	5.31538e+06	5970538	0	0
sp|Q9BUJ2|HNRL1_HUMAN.T485-WDVLIQQAT.QCLNRLIQIAAR	0	1.63287e+06	0	0
sp|Q14103|HNRPD_HUMAN.C126-FGEVVDC.TLKLDPITGR	3.56311e+06	3.19983e+06	0	0
sp|Q07955|SRSF1_HUMAN.P54-RGGP.PFAFVEFEDPRDAEDAVYGR	2.23611e+07	2.72505e+07	0	0
sp|Q96QR8|PURB_HUMAN.F157-GGGGF.GAGPGPGGLQSGQTIALPAQGLIEFR	1.73299e+07	7.06265e+06	0	0
sp|Q96SQ5|ZN587_HUMAN.C413;sp|Q8TAU3|ZN417_HUMAN.C413-EC.GKSFRYR	0	5.54496e+06	0	0
sp|Q9UKM9|RALY_HUMAN.Y130-LFDY.RGRLSPVPVPR	6.83787e+06	1.00452e+07	0	0
sp|P40429|RL13A_HUMAN.Y54-NKLKY.LAFLR	25860619	23528209	0	0
sp|Q9NSC2|SALL1_HUMAN.I1005-FKNTACDI.CGK	0	6.96647e+06	0	0
sp|Q13151|ROA0_HUMAN.Y180-AVPKEDIY.SGGGGGGSR	62307021	3.98486e+07	0	0
sp|Q9NR56|MBNL1_HUMAN.V18;sp|Q9NUK0|MBNL3_HUMAN.V19-WLTLEV.CREFQR	3.69095e+06	0	0	0
sp|P22626|ROA2_HUMAN.N218-GGNFGFGDSRGGGGN.FGPGPGSNFR	3.9637e+06	3.79614e+06	0	0
sp|Q15366|PCBP2_HUMAN.P64-IITLAGP.TNAIFK	6.3381e+06	5.3992e+06	0	0
sp|O00425|IF2B3_HUMAN.K483-IKEENFVSPK.EEVK	0	9.396e+06	0	0
sp|Q14103|HNRPD_HUMAN.R136-LDPITGR.SR	73466576	90939850	0	0
sp|P31942|HNRH3_HUMAN.G201-G.LPFRATENDIANFFSPLNPIR	0	194229228	0	0
sp|Q86U38|NOP9_HUMAN.R225-TLLQVLGGTILESERAR.PR	0	2.98301e+06	0	0
sp|O60506|HNRPQ_HUMAN.L275-VTEGLTDVIL.YHQPDDK	0	4.12152e+06	0	0
sp|O14979|HNRDL_HUMAN.D182-FGEVVDCTIKTD.PVTGR	0	21330845	0	0
sp|P22626|ROA2_HUMAN.P221-GGGGNFGP.GPGSNFR	157047600	1.91727e+08	0	0
sp|P67809|YBOX1_HUMAN.R283-R.NFNYR	0	1.2944e+07	0	0
sp|Q96PK6|RBM14_HUMAN.P155-KGP.GLAVQSGDK	6.25782e+06	0	0	0
sp|Q14011|CIRBP_HUMAN.F9-LF.VGGLSFDTNEQSLEQVFSK	0	7.22995e+06	0	0
sp|P22626|ROA2_HUMAN.G26-KLFIG.GLSFETTEESLR	1.31056e+07	4.46087e+06	0	0
sp|P42704|LPPRC_HUMAN.Q538-SNTLPISLQ.SIRSSLLLGFR	1.37106e+07	6.85099e+06	0	0
sp|Q32P51|RA1L2_HUMAN.R82;sp|P51991|ROA3_HUMAN.R103;sp|P09651|ROA1_HUMAN.R82-VDGR.VVEPK	52120406	39558626	0	0
sp|O75534|CSDE1_HUMAN.F685-DQF.GFINYEVGDSK	0	5980671	0	0
sp|P61978|HNRPK_HUMAN.R69-ALR.TDYNASVSVPDSSGPER	63469098	92402022	0	0
sp|Q92945|FUBP2_HUMAN.P330-IGGGIDVPVP.RHSVGVVIGR	0	39083450	0	0
sp|P52272|HNRPM_HUMAN.S136-AAEVLNKHS.LSGRPLK	5.1654e+06	0	0	0
sp|Q9GZT3|SLIRP_HUMAN.I49-RCI.LPFDKETGFHR	0	4.5973e+06	0	0
sp|P43243|MATR3_HUMAN.R578-KLVLR.IPNR	17383696	8.60129e+06	0	0
sp|P62995|TRA2B_HUMAN.Y128-ANPDPNCCLGVFGLSLY.TTER	11814512	1.44279e+07	0	0
sp|Q12906|ILF3_HUMAN.N599-LFPDTPLALDAN.KK	2.43399e+06	0	0	0
sp|P22626|ROA2_HUMAN.Q148-IDTIEIITDRQ.SGK	0	11336844	0	0
sp|Q6PJQ5|FOXR2_HUMAN.P60-PPEMP.QKRR	4714001	0	0	0
sp|Q86V81|THOC4_HUMAN.L113-LLVSNL.DFGVSDADIQELFAEFGTLKK	5.33643e+06	0	0	0
sp|Q32P51|RA1L2_HUMAN.A149;sp|P09651|ROA1_HUMAN.A149-RGFA.FVTFDDHDSVDK	27675496	3.00974e+07	0	0
sp|Q14764|MVP_HUMAN.E376-VEVVEE.R	0	4.34463e+06	0	0
sp|P62861|RS30_HUMAN.F49-FVNVVPTF.GKK	1.36262e+08	1.57965e+08	0	0
sp|P07910|HNRPC_HUMAN.P88-MIAGQVLDINLAAEP.K	0	2.97291e+06	0	0
sp|P42704|LPPRC_HUMAN.L1386-YAGEPVPFIEPPESFEFYAQQL.RK	31486507	0	0	0
sp|P61978|HNRPK_HUMAN.N306-ARN.LPLPPPPPPR	5.44705e+06	26501556	0	0
sp|Q00577|PURA_HUMAN.R254-VSEVKPTYR.NSITVPYK	32779200	61995173	0	0
sp|B7ZW38|HNRC3_HUMAN.G159;sp|P0DMR1|HNRC4_HUMAN.G159;sp|P07910|HNRPC_HUMAN.G172;sp|B2RXH8|HNRC2_HUMAN.G159;sp|O60812|HNRC1_HUMAN.G159-SG.FNSK	8519536	0	0	0
sp|Q9NZI8|IF2B1_HUMAN.S432-QLS.RFASASIK	0	20867027	0	0
sp|Q15233|NONO_HUMAN.R184-AVVIVDDR.GRPSGK	8.49628e+07	62309138	0	0
sp|P67809|YBOX1_HUMAN.F74;sp|Q9Y2T7|YBOX2_HUMAN.F109;sp|P16989|YBOX3_HUMAN.F106-NGYGF.INR	3.49332e+07	37545562	0	0
sp|P37108|SRP14_HUMAN.L58-CLL.RATDGK	5.84028e+06	0	0	0
sp|P07910|HNRPC_HUMAN.N91-MIAGQVLDINLAAEPKVN.R	4157651	3.45997e+06	0	0
sp|O14979|HNRDL_HUMAN.F278-GFCF.ITYTDEEPVKK	1.77504e+07	1.12155e+07	0	0
sp|Q16629|SRSF7_HUMAN.A50-NPPGFA.FVEFEDPRDAEDAVR	1.1769e+07	0	0	0
sp|Q86W50|MET16_HUMAN.T78-LIPT.VPLR	27397285	0	0	0
sp|Q9HCE1|MOV10_HUMAN.L692-QLGPVLRSPL.TQK	0	39733596	0	0
sp|P26599|PTBP1_HUMAN.V472-V.LFSSNGGVVK	4.79151e+06	0	0	0
sp|P67809|YBOX1_HUMAN.P194-RRFP.PYYMR	1.29395e+07	2.79264e+07	0	0
sp|B7ZC32|KIF28_HUMAN.V9-MPTQSVDSV.KAVRVR	15728558	0	0	0
sp|P26599|PTBP1_HUMAN.R418-HQNVQLPR.EGQEDQGLTK	7.237e+07	7.37373e+07	0	0
sp|P26599|PTBP1_HUMAN.R523-MALIQMGSVEEAVQALIDLHNHDLGENHHLR.VSFSK	6951429	1.20298e+07	0	0
sp|P22626|ROA2_HUMAN.R147-DYFEEYGKIDTIEIITDR.QSGK	90795867	73940339	0	0
sp|P67809|YBOX1_HUMAN.V109;sp|P16989|YBOX3_HUMAN.V141-KYLRSVGDGETV.EFDVVEGEK	1.15277e+07	0	0	0
sp|O60506|HNRPQ_HUMAN.K414-DLEGENIEIVFAKPPDQKRK.ER	7.30045e+06	0	0	0
sp|O00148|DX39A_HUMAN.I153-VSVFFGGLSI.KK	3.14079e+06	0	0	0
sp|Q07955|SRSF1_HUMAN.Y149-EAGDVCY.ADVYRDGTGVVEFVR	0	0	1.32459e+06	3.93247e+06
sp|O75534|CSDE1_HUMAN.C53-LFFHC.SQYNGNLQDLK	0	0	0	1.9949e+06
sp|Q00839|HNRPU_HUMAN.P272-AKSP.QPPVEEEDEHFDDTVVCLDTYNCDLHFK	0	1.67297e+07	0	0
sp|P16989|YBOX3_HUMAN.G167-GAEAANVTGPDGVPVEG.SRYAADR	41145838	0	0	0
sp|P23246|SFPQ_HUMAN.Q393-NLSPYVSNELLEEAFSQ.FGPIER	15936963	1.82166e+07	0	0
sp|Q15717|ELAV1_HUMAN.P187-FAANP.NQNKNVALLSQLYHSPAR	22796224	4.55422e+07	0	0
sp|Q13310|PABP4_HUMAN.R290-ISR.YQGVNLYIK	2.07556e+08	2.80404e+08	0	0
sp|Q86SE5|RALYL_HUMAN.E202;sp|P07910|HNRPC_HUMAN.E199-KE.LTQIK	0	8.71898e+06	0	0
sp|P22626|ROA2_HUMAN.I25-KLFI.GGLSFETTEESLR	0	2.84191e+06	0	0
sp|Q16630|CPSF6_HUMAN.G130-GFALVG.VGSEASSK	0	3.41585e+06	0	0
sp|P22626|ROA2_HUMAN.R147-DYFEEYGKIDTIEIITDR.QSGKK	1.15904e+07	12456960	0	0
sp|P52272|HNRPM_HUMAN.L142-HSLSGRPL.K	0	9050112	0	0
sp|P31943|HNRH1_HUMAN.A300-GLPYRA.TENDIYNFFSPLNPVR	0	12039033	0	0
sp|Q5JNZ5|RS26L_HUMAN.R42;sp|P62854|RS26_HUMAN.R42-FVIR.NIVEAAAVR	1.44851e+08	1.66595e+08	0	0
sp|Q96CM3|RUSD4_HUMAN.H351-FFVH.SLHR	3.23684e+06	1.02263e+07	0	0
sp|Q4VXU2|PAP1L_HUMAN.R41;sp|P11940|PABP1_HUMAN.R41-FSPAGPILSIR.VCR	19813047	0	0	0
sp|P09651|ROA1_HUMAN.G355-NQG.GYGGSSSSSSYGSGR	2.40819e+07	0	0	0
sp|P26599|PTBP1_HUMAN.G362-VTPQSLFILFGVYG.DVQRVK	0	26009960	0	0
sp|P26368|U2AF2_HUMAN.A295-AFNLVKDSA.TGLSK	9.80713e+06	9.90686e+06	0	0
sp|P51991|ROA3_HUMAN.G362-SSGSPYGG.GYGSGGGSGGYGSR	0	2.28236e+07	0	0
sp|Q8TEJ3|SH3R3_HUMAN.A201-A.LYSYEGKEPGDLKFNK	1.0882e+07	0	0	0
sp|P09651|ROA1_HUMAN.S337-S.SGPYGGGGQYFAKPR	66839181	2.01625e+07	0	0
sp|Q15233|NONO_HUMAN.P465-AAPGAEFAP.NKR	4.50915e+06	0	0	0
sp|Q9UKM9|RALY_HUMAN.R156-VTVPLVR.R	8.33326e+06	0	0	0
sp|Q86V81|THOC4_HUMAN.E154-SLGTADVHFE.RKADALK	0	10879500	0	0
sp|P26599|PTBP1_HUMAN.G123-G.QPIYIQFSNHK	1.0089e+07	1.00447e+07	0	0
sp|P52272|HNRPM_HUMAN.F207-LGSTVF.VANLDYK	4.46356e+08	2.7003e+08	0	0
sp|P42704|LPPRC_HUMAN.K107-KLLQK.VFNDTCR	0	4.59916e+06	0	0
sp|Q86V81|THOC4_HUMAN.K235-NSK.QQLSAEELDAQLDAYNAR	7.64707e+06	0	0	0
sp|Q14103|HNRPD_HUMAN.R138;sp|O14979|HNRDL_HUMAN.R189-SR.GFGFVLFK	187608376	0	0	0
sp|P14866|HNRPL_HUMAN.C581-LC.FSTAQHAS	92805192	108533336	0	0
sp|P62633|CNBP_HUMAN.Y99-EQCCY.NCGKPGHLAR	1.78634e+07	0	0	1.89401e+06
sp|P42704|LPPRC_HUMAN.R549-SSLLLGFR.R	4.28041e+06	5.18825e+06	0	0
sp|P35268|RL22_HUMAN.P77-ITVTSEVP.FSKR	2.17671e+07	2.88228e+07	0	0
sp|O60869|EDF1_HUMAN.W44-RGEDVETSKKW.AAGQNK	0	0	0	4.05208e+06
sp|Q5JNZ5|RS26L_HUMAN.A47;sp|P62854|RS26_HUMAN.A47-NIVEA.AAVR	7.55044e+07	75705528	0	0
sp|P31942|HNRH3_HUMAN.F204-GLPF.RATENDIANFFSPLNPIR	230373085	161851956	0	0
sp|Q15233|NONO_HUMAN.R115-GFGFIR.LETR	0	4.36693e+06	0	0
sp|Q5JNZ5|RS26L_HUMAN.V40;sp|P62854|RS26_HUMAN.V40-KFV.IRNIVEAAAVR	2.73311e+06	0	0	0
sp|O00425|IF2B3_HUMAN.R433-QLSR.FAGASIK	0	1.43942e+07	0	0
sp|P14866|HNRPL_HUMAN.K579-NPNGPYPYTLK.LCFSTAQHAS	10082082	1.80261e+07	0	0
sp|Q13151|ROA0_HUMAN.T44-GHFEAFGTLTDCVVVVNPQT.KR	5.01375e+06	0	0	0
sp|Q96QR8|PURB_HUMAN.P161-GGGGFGAGP.GPGGLQSGQTIALPAQGLIEFR	10345457	0	0	0
sp|Q9UN81|LORF1_HUMAN.L258-LTADLSAETL.QAR	4.35466e+06	7.27166e+06	0	0
sp|P14866|HNRPL_HUMAN.V534-RPSSVKV.FSGK	0	2.02738e+07	0	0
sp|Q14103|HNRPD_HUMAN.L128-FGEVVDCTL.KLDPITGR	49563300	57806612	0	0
sp|P37108|SRP14_HUMAN.R59-CLLR.ATDGK	1.96374e+07	1.76047e+07	0	0
sp|P51991|ROA3_HUMAN.Y360-SSGSPY.GGGYGSGGGSGGYGSR	0	5.01161e+06	0	0
sp|Q7KZF4|SND1_HUMAN.T552-ETCLIT.FLLAGIECPR	8.5637e+08	5.2973e+08	0	0
sp|Q9BRL6|SRSF8_HUMAN.T22;sp|Q01130|SRSF2_HUMAN.T22-VDNLT.YR	3.98458e+07	3.3172e+07	0	0
sp|Q07955|SRSF1_HUMAN.R28-IYVGNLPPDIR.TK	0	4.81881e+06	0	0
sp|Q07955|SRSF1_HUMAN.R154-EAGDVCYADVYR.DGTGVVEFVR	20947782	20883711	0	0
sp|O95758|PTBP3_HUMAN.C68-KIPC.DVTEAEIISLGLPFGK	0	4.92514e+06	0	0
sp|P52272|HNRPM_HUMAN.G631-GNFG.GSFAGSFGGAGGHAPGVAR	0	1.118e+07	0	0
sp|O00422|SAP18_HUMAN.P140-FQIGDYLDIAITPP.NRAPPPSGR	1.26154e+07	1.34305e+07	0	0
sp|Q96AE4|FUBP1_HUMAN.G269-NEYG.SRIGGNEGIDVPIPR	1.66701e+07	14960649	0	0
sp|Q96E39|RMXL1_HUMAN.P194;sp|P38159|RBMX_HUMAN.P194-DSYGGPP.RREPLPSR	0	9.63061e+06	0	0
sp|P62277|RS13_HUMAN.Q13-GLSQ.SALPYR	7.69979e+06	0	0	0
sp|Q13595|TRA2A_HUMAN.C120-ANPDPNTC.LGVFGLSLYTTER	3.45567e+06	0	0	0
sp|P31942|HNRH3_HUMAN.R84-IGHR.YIEIFR	57687224	69422544	0	0
sp|P51991|ROA3_HUMAN.Y364-SSGSPYGGGY.GSGGGSGGYGSR	0	14530649	0	0
sp|Q92841|DDX17_HUMAN.K284;sp|P17844|DDX5_HUMAN.K207-STCIYGGAPK.GPQIR	1.55132e+07	16028943	0	0
sp|P84103|SRSF3_HUMAN.Y32-AFGY.YGPLR	8.35813e+06	0	0	0

## Sheet: Fig3a_domains
UVC-RBS-identified domains	UVC-RBS counts	4SU-RBS-identified domains	4SU-RBS counts	6SG-RBS-identified domains	6SG-RBS counts
No domain	877	No domain	731	No domain	17
RRM	895	RRM	573	RRM	39
KH	95	KH	65	ZNF_CCHC	5
ZNF_C3H1	29	Helicase ATP-binding	20	KH	4
Helicase ATP-binding	29	ZNF_CCHC	11	ZNF_RanBP2	1
TNase-like	24	TNase-like	11	TNase-like	1
Helicase C-terminal	13	Helicase C-terminal	7	KH type-2	1
ZNF_CCHC	11	B30.2/SPRY	7	Helicase ATP-binding	1
PUM-HD	8	KH type-2	6	B30.2/SPRY	1
S5 DRBM	5	Coiled coil	5
S4 RNA-binding	5	ZNF_C3H1	2
DZF	5	ZNF_C2H2	2
KH type-2	4	Ubiquitin-like	2
Coiled coil	3	S5 DRBM	2
ZNF_Matrin	2	DZF	2
SAM-dependent MTase TRM10-type	2	bHLH	1
RAP	2	ZNF_UPF1	1
HTH La-type RNA-binding	2	ZNF_Matrin	1
DRBM	2	Thioredoxin	1
CMP/dCMP-type deaminase	2	SH3	1
uDENN C9ORF72-type	1	SAM-dependent MTase TRM10-type	1
mRNA cap 0 methyltransferase	1	S1 motif	1
ZNF_UPF1	1	R3H	1
Thioredoxin	1	PUM-HD	1
THUMP	1	PPM-type phosphatase	1
TGS	1	PCI	1
SEC7	1	Nudix hydrolase	1
PUA	1	MIF4G	1
PET	1	Kinesin motor	1
PDZ	1	DRBM	1
MIF4G	1	CoA carboxyltransferase N-terminal	1
EF-hand	1	CMP/dCMP-type deaminase	1
BTB	1
B30.2/SPRY	1
ARID	1

## Sheet: Fig3d_aafreq
Amino acid	U-RBS counts	Counts in UVC-RBS proteins	UVC-RBS frequency	4SU-RBS counts	Counts in 4SU-RBS proteins	4SU-RBS frequency
A	74	76796	0.017	62	51124	0.025
C	152	12387	0.214	72	8248	0.177
D	37	55885	0.012	21	39210	0.011
E	49	75235	0.011	25	52717	0.01
F	225	37656	0.104	139	26592	0.106
G	192	103905	0.032	197	79161	0.05
H	58	21476	0.047	67	14462	0.094
I	73	42953	0.03	34	29046	0.024
K	89	68184	0.023	107	46922	0.046
L	119	74915	0.028	66	49348	0.027
M	75	24946	0.052	4	17766	0.005
N	43	42856	0.017	30	29549	0.021
P	96	64820	0.026	165	45533	0.074
Q	50	50123	0.017	24	33570	0.015
R	139	73975	0.033	179	52801	0.069
S	95	77520	0.021	61	54332	0.023
T	46	46168	0.017	43	30463	0.029
V	120	60632	0.034	39	40241	0.02
W	56	6840	0.143	18	4265	0.086
Y	242	34489	0.122	110	24385	0.092

## Sheet: Fig3e_aafreq
Amino acid	4SU-RBS counts	Counts in 4SU-RBS proteins	4SU-RBS frequency	6SG-RBS counts	Counts in 6SG-RBS proteins	6SG-RBS frequency
A	62	51124	0.025	1	2089	0.003
C	72	8248	0.177	16	383	0.301
D	21	39210	0.011	1	1693	0.004
E	25	52717	0.01	0	2217	0
F	139	26592	0.106	7	1232	0.041
G	197	79161	0.05	2	3704	0.004
H	67	14462	0.094	1	565	0.013
I	34	29046	0.024	1	1079	0.007
K	107	46922	0.046	0	1806	0
L	66	49348	0.027	2	1601	0.009
M	4	17766	0.005	1	792	0.009
N	30	29549	0.021	0	1178	0
P	165	45533	0.074	2	1839	0.008
Q	24	33570	0.015	0	1245	0
R	179	52801	0.069	0	2378	0
S	61	54332	0.023	1	2330	0.003
T	43	30463	0.029	0	1237	0
V	39	40241	0.02	0	1578	0
W	18	4265	0.086	10	175	0.412
Y	110	24385	0.092	25	975	0.185

## Sheet: Fig4a_PTBP1_intensity
PTBP1: 4SU-RBS	Intensity_rep1	Intensity_rep2	Mean intensity	Relative mean intensity
sp|P26599|PTBP1_HUMAN.H411	8.65004e+09	6.25476e+09	7.4524e+09	1
sp|P26599|PTBP1_HUMAN.F487	6.30682e+08	7.08576e+08	6.69629e+08	0.0898542
sp|P26599|PTBP1_HUMAN.H133	3.51424e+08	1.77043e+08	2.64233e+08	0.0354561
sp|P26599|PTBP1_HUMAN.Y127	1.11457e+08	89362930	1.0041e+08	0.0134735
sp|P26599|PTBP1_HUMAN.P125	1.0512e+08	8.07292e+07	9.29246e+07	0.0124691
sp|P26599|PTBP1_HUMAN.R418	7.237e+07	7.37373e+07	7.30537e+07	0.0098027
sp|P26599|PTBP1_HUMAN.Q424	54701926	7.81111e+07	6.64065e+07	0.00891075
sp|P26599|PTBP1_HUMAN.P81	4.72374e+07	4.73868e+07	4.73121e+07	0.00634857
sp|P26599|PTBP1_HUMAN.S131	0	8.63269e+07	4.31635e+07	0.00579189
sp|P26599|PTBP1_HUMAN.N132	7.36365e+07	0	3.68183e+07	0.00494046
sp|P26599|PTBP1_HUMAN.V367	2.25513e+07	3.20416e+07	2.72964e+07	0.00366277
sp|P26599|PTBP1_HUMAN.L66	20841053	25455495	23148274	0.00310615
sp|P26599|PTBP1_HUMAN.L340	2.0944e+07	23968594	2.24563e+07	0.0030133
sp|P26599|PTBP1_HUMAN.G330	14274793	2.62769e+07	2.02758e+07	0.00272071
sp|P26599|PTBP1_HUMAN.G483	18820555	1.6546e+07	1.76833e+07	0.00237283
sp|P26599|PTBP1_HUMAN.Q421	1.50434e+07	1.52605e+07	1.5152e+07	0.00203317
sp|P26599|PTBP1_HUMAN.F192	1.69556e+07	11688579	1.43221e+07	0.00192181
sp|P26599|PTBP1_HUMAN.A234	1.36119e+07	12601712	1.31068e+07	0.00175873
sp|P26599|PTBP1_HUMAN.G362	0	26009960	13004980	0.00174507
sp|P26599|PTBP1_HUMAN.F216	1.35606e+07	1.2117e+07	1.28388e+07	0.00172278
sp|P26599|PTBP1_HUMAN.L136	24858464	0	12429232	0.00166782
sp|P26599|PTBP1_HUMAN.P329	1.07524e+07	1.05973e+07	1.06748e+07	0.0014324
sp|P26599|PTBP1_HUMAN.G123	1.0089e+07	1.00447e+07	1.00669e+07	0.00135083
sp|P26599|PTBP1_HUMAN.R366	1.98021e+07	0	9.90104e+06	0.00132857
sp|P26599|PTBP1_HUMAN.R523	6951429	1.20298e+07	9.49063e+06	0.0012735
sp|P26599|PTBP1_HUMAN.A237	8.91144e+06	9.11262e+06	9.01203e+06	0.00120928
sp|P26599|PTBP1_HUMAN.C251	1.7715e+07	0	8.85751e+06	0.00118854
sp|P26599|PTBP1_HUMAN.C250	0	17427856	8713928	0.00116928
sp|P26599|PTBP1_HUMAN.K402	0	1.70655e+07	8.53273e+06	0.00114496
sp|P26599|PTBP1_HUMAN.K482	5.96711e+06	9.50556e+06	7.73634e+06	0.0010381
sp|P26599|PTBP1_HUMAN.A332	1.43679e+07	0	7.18397e+06	0.000963981
sp|P26599|PTBP1_HUMAN.K485	12235036	0	6117518	0.000820879
sp|P26599|PTBP1_HUMAN.K428	9.36398e+06	0	4.68199e+06	0.000628253
sp|P26599|PTBP1_HUMAN.L399	0	8.94267e+06	4.47134e+06	0.000599986
sp|P26599|PTBP1_HUMAN.P403	7.9771e+06	0	3.98855e+06	0.000535203
sp|P26599|PTBP1_HUMAN.E135	7187630	0	3593815	0.000482236
sp|P26599|PTBP1_HUMAN.N220	0	5.58052e+06	2.79026e+06	0.000374411
sp|P26599|PTBP1_HUMAN.V472	4.79151e+06	0	2.39576e+06	0.000321475
sp|P26599|PTBP1_HUMAN.H400	0	3.32949e+06	1.66474e+06	0.000223383
sp|P26599|PTBP1_HUMAN.F486	3.21696e+06	0	1.60848e+06	0.000215834

## Sheet: Fig4b_HNRNPF_intensity
PTBP1: 4SU-RBS	Intensity_rep1	Intensity_rep2	Mean intensity	Relative mean intensity
sp|P52597|HNRPF_HUMAN.Y298	2.74828e+08	2.18512e+08	2.4667e+08	1
sp|P52597|HNRPF_HUMAN.R179	199608558	182870908	191239733	0.775285
sp|P52597|HNRPF_HUMAN.H178	4.49405e+07	2.05666e+08	1.25303e+08	0.507978
sp|P52597|HNRPF_HUMAN.W20	70130748	6.60397e+07	6.80852e+07	0.276017
sp|P52597|HNRPF_HUMAN.F120	28921997	2.45061e+07	2.67141e+07	0.108299
sp|P52597|HNRPF_HUMAN.L118	0	38710034	19355017	0.0784651
sp|P52597|HNRPF_HUMAN.K299	0	35953816	17976908	0.0728783
sp|P52597|HNRPF_HUMAN.R116	34233788	0	17116894	0.0693918
sp|P52597|HNRPF_HUMAN.R52	0	2.45369e+07	1.22684e+07	0.0497362
sp|P52597|HNRPF_HUMAN.S54	24471702	0	12235851	0.0496041
sp|P52597|HNRPF_HUMAN.R16	2.31295e+07	0	1.15648e+07	0.0468834
sp|P52597|HNRPF_HUMAN.A300	20953194	0	10476597	0.0424721
sp|P52597|HNRPF_HUMAN.S21	13175491	0	6.58775e+06	0.0267067
sp|P52597|HNRPF_HUMAN.V183	0	8.47944e+06	4.23972e+06	0.0171878
sp|P52597|HNRPF_HUMAN.I305	0	7.5399e+06	3.76995e+06	0.0152834
sp|P52597|HNRPF_HUMAN.F86	5.55713e+06	0	2.77857e+06	0.0112643
PTBP1: 6SG-RBS	Intensity_rep1	Intensity_rep2	Mean intensity	Relative mean intensity
sp|P52597|HNRPF_HUMAN.Y298	0	1.1721e+08	5.86049e+07	1

## Sheet: Fig4c_FAU_intensity
FAU: 4SU-RBS	Intensity_rep1	Intensity_rep2	Mean intensity	Relative mean intensity
sp|P62861|RS30_HUMAN.F49	4.77143e+08	6.31139e+08	5.54141e+08	1
sp|P62861|RS30_HUMAN.K51	9.46972e+06	27099335	1.82845e+07	0.0329962
sp|P62861|RS30_HUMAN.P47	1.54612e+07	1.99356e+07	1.76984e+07	0.0319385
sp|P62861|RS30_HUMAN.T48	2.42107e+07	0	1.21054e+07	0.0218453
sp|P62861|RS30_HUMAN.G50	19225506	0	9612753	0.0173471

[truncated: 6 more sheets: Fig4d_EDF1_intensity, SFig1c_4SU_opensearch, SFig1d_6SG_opensearch, SFig8a_U_aafreq, SFig8b_4SU_aafreq, SFig8c_6SG_aafreq]
